# Supplementary material for: In vivo screening characterizes chromatin factor functions during normal and malignant hematopoiesis
Source: Nat Genet. 2023 Aug 14;55(9):1542–54. doi: 10.1038/s41588-023-01471-2 (PMC10484791; doi:10.1038/s41588-023-01471-2)
Supplement: Supplementary file 4 — Supplementary Table 1: List of chromatin factors analyzed in FACS-based bulk CRISPR screens ex vivo. Supplementary Table 2: sgRNA sequences. Supplementary Table 3: Lineage scores in bulk CRISPR screens. Supplementary Table 4: In vivo Perturb-seq enrichment scores. Supplementary Table 5: In vivo Perturb-seq differential gene expression analysis. Supplementary Table 6: Leukemic Perturb-seq enrichment scores. Supplementary Table 7: Perturb-seq differential gene expression analysis in leukemia (comparisons of chromatin factor knockouts to NTCs). Supplementary Table 8: Primer list. Supplementary Table 9: FACS and CITE-seq antibodies. Supplementary Table 10: ChIP–seq antibodies. Supplementary Table 11: ChIP–seq sequencing statistics. [file 41588_2023_1471_MOESM4_ESM.xlsx]

## Sheet: Supplementary Table 1
Supplementary Table 1. List of Chromatin Factors analyzed in FACS-based bulk CRISPR screens ex vivo.
GENE	BROAD COMPLEX	SPECIFIC COMPLEX	Other Complexes	Reader of	Writes (W), Erases (E), Other Activity (O)	Known Inteactions	Alias	Extra Info
Actl6a	BAF
Arid1a	BAF
Arid1b	BAF
Arid2	BAF	pBAF
Bcl11a	BAF
Bcl11b	BAF
Bcl7a	BAF				ATPase
Bcl7b	BAF				ATPase
Brd7	BAF	pBAF				p53, BRCA1, POU2F1		Acts both as coactivator and as corepressor. May play a role in chromatin remodeling. Activator of the Wnt signaling pathway in a DVL1-dependent manner by negatively regulating the GSK3B phosphotransferase activity. Induces dephosphorylation of GSK3B at 'Tyr-216'. Down-regulates TRIM24-mediated activation of transcriptional activation by AR (By similarity). Transcriptional corepressor that down-r…
Brd9	BAF	ncBAF						Plays a role in chromatin remodeling and regulation of transcription (PubMed:22464331, PubMed:26365797). Acts as a chromatin reader that recognizes and binds acylated histones: binds histones that are acetylated and/or butyrylated (PubMed:26365797). Component of SWI/SNF chromatin remodeling subcomplex GBAF that carries out key enzymatic activities, changing chromatin structure by altering DNA-his…
Dpf2	BAF
Dpf3	BAF
Gltscr1	BAF	ncBAF
Gltscr1l	BAF	ncBAF
Pbrm1	BAF	pBAF
Phf10	BAF	pBAF
Smarca2	BAF
Smarca4	BAF
Smarcb1	BAF	cBAF
Smarcc1	BAF
Smarcc2	BAF
Smarcd1	BAF	ncBAF
Smarcd2	BAF	cBAF
Smarce1	BAF
Ss18	BAF
Ss18l1	BAF
Ash2l	COMPASS				Stimulates Methyl-transf			Component of the Set1/Ash2 histone methyltransferase (HMT) complex, a complex that specifically methylates 'Lys-4' of histone H3, but not if the neighboring 'Lys-9' residue is already methylated. As part of the MLL1/MLL complex it is involved in methylation and dimethylation at 'Lys-4' of histone H3. May function as a transcriptional regulator. May play a role in hematopoiesis. In association wit…
Cxxc1	COMPASS	SET1-COMPASS		CpG unmethylated
Dpy30	COMPASS
Hcfc1	COMPASS		SIN3A, NSL
Kdm6a	COMPASS	MLL3/4-COMPASS
Kmt2a	COMPASS	MLL-COMPASS			W: H3K4me3
Kmt2b	COMPASS	MLL-COMPASS			W: H3K4me3
Kmt2c	COMPASS	MLL3/4-COMPASS			W: H3K4me1
Kmt2d	COMPASS	MLL3/4-COMPASS			W: H3K4me1
Kmt2e	COMPASS
Men1	COMPASS	MLL-COMPASS
Ncoa6	COMPASS	MLL3/4-COMPASS
Pagr1a	COMPASS	MLL3/4-COMPASS
Paxip1	COMPASS	MLL3/4-COMPASS
Rbbp5	COMPASS
Setd1a	COMPASS	SET1-COMPASS
Setd1b	COMPASS	SET1-COMPASS
Wdr5	COMPASS
Wdr82	COMPASS	SET1-COMPASS
Kdm1a	coREST	coREST			E: H3K4me1, H3K4me2
Rcor1	coREST	coREST
Rcor2	coREST	coREST
Rcor3	coREST	coREST
Rest	coREST		SIN3A, coREST
Bptf	ISWI	NURF
Smarca5	ISWI	CHRAC
Smarcad1	ISWI	NURF
Hdac3	NCOR
Ncor1	NCOR
Ncor2	NCOR		NCOR/SMRT
Tbl1x	NCOR
Tbl1xr1	NCOR
Dhx9	NPC
Nup133	NPC
Nup153	NPC
Nup35	NPC
Nup43	NPC
Nup50	NPC
Nup62	NPC
Nup85	NPC
Nupr1	NPC
Kat8	NSL	COMPASS & NSL & MSL	COMPASS, MSL				hMOF
Chd3	NuRD
Chd4	NuRD
Hdac1	NuRD		coREST, SIN3A
Hdac2	NuRD		coREST, SIN3A
Mbd2	NuRD		MeCP1
Mbd3	NuRD
Mta1	NuRD
Mta2	NuRD
Mta3	NuRD
Rbbp4	NuRD		NURF, PRC2, CAF-1
Rbbp7	NuRD		NURF, PRC2, CAF-1
Ezh1	PRC2				W: H3K27me1, H3K27me2, H3K27me3
Ezh2	PRC2				W: H3K27me1, H3K27me2, H3K27me3
Kdm5a					E: H3K4me	CLOCK1, BMAL, HDACs	Jarid1
Kdm5b					E: H3K4me		Jarid1b
Smarcal1					Reanneals ssDNA into dsDNA
Carm1	ARG-MET				W: Arginine Meth-Transf	p300, NCOA1/2/3, MEF2C		https://www.genecards.org/cgi-bin/carddisp.pl?gene=CARM1
Prmt1	ARG-MET		METHYLOSOME	5hmC reader
Prmt2	ARG-MET
Prmt5	ARG-MET
Prmt6	ARG-MET
Prmt7	ARG-MET
Asf1a	CAF1				HIstone Chaperone	CAF-1, Hira		Histone chaperone that facilitates histone deposition and histone exchange and removal during nucleosome assembly and disassembly. Cooperates with chromatin assembly factor 1 (CAF-1) to promote replication-dependent chromatin assembly and with HIRA to promote replication-independent chromatin assembly. Required for the formation of senescence-associated heterochromatin foci (SAHF) and efficient s…
Asf1b	CAF1				HIstone Chaperone
Chaf1a	CAF1	CAF1				Asf1a		Core component of the CAF-1 complex, a complex thought to mediate chromatin assembly in DNA replication and DNA repair. Assembles histone octamers onto replicating DNA in vitro. CAF-1 performs the first step of the nucleosome assembly process, bringing newly synthesized histones H3 and H4 to replicating DNA; histones H2A/H2B can bind to this chromatin precursor subsequent to DNA replication to co…
Chaf1b	CAF1	CAF1				Asf1a		Chromatin assembly factor I (CAF-I) is required for the assembly of histone octamers onto newly-replicated DNA. CAF-I is composed of three protein subunits, p50, p60, and p150. The protein encoded by this gene corresponds to the p60 subunit and is required for chromatin assembly after replication. The encoded protein is differentially phosphorylated in a cell cycle-dependent manner. In addition, …
Smc3	COHESIN
Stag2	COHESIN
Ncapd2	CONDENSIN
Ncapd3	CONDENSIN
Smc2	CONDENSIN
Smc4	CONDENSIN
Phf21a	coREST		BHC
Dnmt1	DNAme	DNA			W: methyl-CpG
Dnmt3a	DNAme				W: methyl-CpG
Dnmt3b	DNAme				W: methyl-CpG
Chmp2a	ESCRT	ESCRT-III
Suv420h1	H3K20methyl				W: H4K20me2, H4K20me3
Cbx3	HETEROCHR	Heterochromatin & HP1		H3K9me3		LBR, NIPBL, SUV39H1/2		Seems to be involved in transcriptional silencing in heterochromatin-like complexes. Recognizes and binds histone H3 tails methylated at 'Lys-9', leading to epigenetic repression. May contribute to the association of the heterochromatin with the inner nuclear membrane through its interaction with lamin B receptor (LBR). Involved in the formation of functional kinetochore through interaction with …
Cbx5	HETEROCHR	Heterochromatin & HP1				LBR		Component of heterochromatin that recognizes and binds histone H3 tails methylated at 'Lys-9' (H3K9me), leading to epigenetic repression. In contrast, it is excluded from chromatin when 'Tyr-41' of histone H3 is phosphorylated (H3Y41ph). Can interact with lamin-B receptor (LBR). This interaction can contribute to the association of the heterochromatin with the inner nuclear membrane. Involved in …
Ehmt1	HETEROCHR				W: H3K9me1 & H3K9me2
Ehmt2	HETEROCHR				W: H3K9me1 & H3K9me2
Mbd5	HETEROCHR			Heterochromatin
Setdb1	HETEROCHR	HUSH	KAP1, HP1
Setdb2	HETEROCHR	HP1
Suv39h1	HETEROCHR	HP1	eNoSC, PER			Cbx5, Atf7ip
Suv39h2	HETEROCHR	HP1	PER
Trim28	HETEROCHR	KAP1
Baz1a	ISWI	ACF, CHRAC				Smarca5, Pole		Component of the ACF complex, an ATP-dependent chromatin remodeling complex, that regulates spacing of nucleosomes using ATP to generate evenly spaced nucleosomes along the chromatin. The ATPase activity of the complex is regulated by the length of flanking DNA. Also involved in facilitating the DNA replication process. BAZ1A is the accessory, non-catalytic subunit of the complex which can enhanc…
Baz1b	ISWI	WICH			Atypical tyrosine-protein kinase
Morf4l2	NuA4		SIN3A					Component of the NuA4 histone acetyltransferase (HAT) complex which is involved in transcriptional activation of select genes principally by acetylation of nucleosomal histones H4 and H2A.
Gatad2b	NuRD				Repressor
Phf5a	PAF1
Cbx2	PRC1			H3K9me3, H3K27me3				Component of a Polycomb group (PcG) multiprotein PRC1-like complex, a complex class required to maintain the transcriptionally repressive state of many genes, including Hox genes, throughout development (PubMed:21282530). PcG PRC1 complex acts via chromatin remodeling and modification of histones; it mediates monoubiquitination of histone H2A 'Lys-119', rendering chromatin heritably changed in it…
Cbx4	PRC1	PRC1			W: E3 SUMO-protein ligase			E3 SUMO-protein ligase which facilitates SUMO1 conjugation by UBE2I (PubMed:12679040). Involved in the sumoylation of HNRNPK, a p53/TP53 transcriptional coactivator, hence indirectly regulates p53/TP53 transcriptional activation resulting in p21/CDKN1A expression. Monosumoylates ZNF131 (PubMed:22825850). CBX4_HUMAN,O00257 Component of a Polycomb group (PcG) multiprotein PRC1-like complex, a compl…
Cbx6	PRC1	PRC1						Component of a Polycomb group (PcG) multiprotein PRC1-like complex, a complex class required to maintain the transcriptionally repressive state of many genes, including Hox genes, throughout development (PubMed:21282530). PcG PRC1 complex acts via chromatin remodeling and modification of histones; it mediates monoubiquitination of histone H2A 'Lys-119', rendering chromatin heritably changed in it…
Cbx7	PRC1	PRC1						Component of a Polycomb group (PcG) multiprotein PRC1-like complex, a complex class required to maintain the transcriptionally repressive state of many genes, including Hox genes, throughout development. PcG PRC1 complex acts via chromatin remodeling and modification of histones; it mediates monoubiquitination of histone H2A 'Lys-119', rendering chromatin heritably changed in its expressibility. …
Phc3	PRC1
Phf1	PRC1		PRC2
Mtf2	PRC2	PRC2.1						Polycomb group (PcG) that specifically binds histone H3 trimethylated at 'Lys-36' (H3K36me3) and recruits the PRC2 complex. Acts by binding to H3K36me3, a mark for transcriptional activation, and recruiting the PRC2 complex, leading to enhance PRC2 H3K27me3 methylation activity. Regulates the transcriptional networks during embryonic stem cell self-renewal and differentiation. Promotes recruitmen…
Kat2a	SAGA		P-CAF, ATAC		W: H3K9ac / succinyl		Gcn5
Mllt6	SEC						AF17
Sap30	SIN3A							Involved in the functional recruitment of the Sin3-histone deacetylase complex (HDAC) to a specific subset of N-CoR corepressor complexes. Capable of transcription repression by N-CoR. Active in deacetylating core histone octamers (when in a complex) but inactive in deacetylating nucleosomal histones.
Hdac7	SMRT
Ash1l					W: H3K36me			This gene encodes a member of the trithorax group of transcriptional activators. The protein contains four AT hooks, a SET domain, a PHD-finger motif, and a bromodomain. It is localized to many small speckles in the nucleus, and also to cell-cell tight junctions
Chd2					Helicase	Parp1, Par
Chd3os
Chd7						pBAF complex
Hat1					W: H4K5ac, H4K12ac, H2a5ac		Kat1	The protein encoded by this gene is a type B histone acetyltransferase (HAT) that is involved in the rapid acetylation of newly synthesized cytoplasmic histones, which are in turn imported into the nucleus for de novo deposition onto nascent DNA chains
Hdac10					Polyamine deacetylase (PDAC)
Hdac4
Hdac9
Hmg20a								Acts as inhibitor of HMG20B. Overcomes the repressive effects of the neuronal silencer REST and induces the activation of neuronal-specific genes. Involved in the recruitment of the histone methyltransferase KMT2A/MLL1 and consequent increased methylation of histone H3 lysine 4
Hmgb3								The encoded protein plays an important role in maintaining stem cell populations, and may be aberrantly expressed in tumor cell
Hmgn1								The protein encoded by this gene binds nucleosomal DNA and is associated with transcriptionally active chromatin. Along with a similar protein, HMG17, the encoded protein may help maintain an open chromatin configuration around transcribable genes.
Kdm3a					E: H3k9me1/2
Kdm6b					E: H3K27me3
Kdm7a					E: H3K9me2 H3K27me2
Kdm8					E: H3K36me3 & peptidase
Mettl13
Mettl7a1
Nasp								This gene encodes a H1 histone binding protein that is involved in transporting histones into the nucleus of dividing cells.
Phf11a
Phf11b
Phf6
Prdm16								Binds DNA and functions as a transcriptional regulator (PubMed:12816872). Displays histone methyltransferase activity and monomethylates 'Lys-9' of histone H3 (H3K9me1) in vitro (By similarity). Probably catalyzes the monomethylation of free histone H3 in the cytoplasm which is then transported to the nucleus and incorporated into nucleosomes where SUV39H methyltransferases use it as a substrate …
Rai1
Setbp1
Setd4
Setd6
Setd7
Setd8 (Kmt5a)					W: H4K20me1			Protein-lysine N-methyltransferase that monomethylates both histones and non-histone proteins. Specifically monomethylates 'Lys-20' of histone H4 (H4K20me1). H4K20me1 is enriched during mitosis and represents a specific tag for epigenetic transcriptional repression. Mainly functions in euchromatin regions, thereby playing a central role in the silencing of euchromatic genes. Required for cell pro…
Shprh
Sirt3
Sirt5
Sirt7
Smyd2					W: H3K4me, H3K36me
Smyd3					W: H3K4me2, H3K4me3, H4K5me
Snd1
Sp100
Tdrd7
Tsfm
Uhrf1
Wbscr27							Metll27
Ddx21	B-WHICH
Dek	B-WHICH
Ercc6	B-WHICH
Myo1c	B-WHICH
Sf3b1	B-WHICH
Sf3b3	B-WHICH
Smarcd3	BAF
Ctbp1	coREST							This gene encodes a protein that binds to the C-terminus of adenovirus E1A proteins. This phosphoprotein is a transcriptional repressor and may play a role during cellular proliferation. This protein and the product of a second closely related gene, CTBP2, can dimerize. Both proteins can also interact with a polycomb group protein complex which participates in regulation of gene expression during…
Ctbp2	coREST
Sfmbt1	coREST
Rb1	CREST-BRG1
Sp1	CREST-BRG1
Ssrp1	FACT
Supt16	FACT	FACT
Jade1	HBO1							Scaffold subunit of some HBO1 complexes, which have a histone H4 acetyltransferase activity (PubMed:16387653, PubMed:19187766, PubMed:20129055, PubMed:24065767). Plays a key role in HBO1 complex by directing KAT7/HBO1 specificity towards histone H4 acetylation (H4K5ac, H4K8ac and H4K12ac), regulating DNA replication initiation, regulating DNA replication initiation (PubMed:20129055, PubMed:240657…
Jade2	HBO1					KDM1a (induces degradation)		Scaffold subunit of some HBO1 complexes, which have a histone H4 acetyltransferase activity (PubMed:16387653). Acts as a E3 ubiquitin-protein ligase mediating the ubiquitination and subsequent proteasomal degradation of target protein histone demethylase KDM1A (PubMed:25018020). Also acts as a ubiquitin ligase E3 toward itself. Positive regulator of neurogenesis (By similarity).
Jade3	HBO1							This gene encodes a member of a family of large proteins containing PHD (plant homeo domain)-type zinc fingers. The encoded protein may be associated in a nuclear complex that functions in histone H4 acetylation. Alternative splicing results in multiple transcript variants encoding the same protein.
Morc2a	HETEROCHR	HUSH
Pphln1	HETEROCHR	HUSH
Actr5	INO80
Actr8	INO80
Ino80	INO80
Ino80b	INO80
Ino80c	INO80
Ino80d	INO80
Ino80e	INO80
Mcrs1	INO80		NSL
Ruvbl1	INO80
Ruvbl2	INO80
Tfpt	INO80
Uchl5	INO80	INO80						Enables endopeptidase inhibitor activity; proteasome binding activity; and thiol-dependent deubiquitinase. Involved in negative regulation of proteasomal ubiquitin-dependent protein catabolic process; positive regulation of smoothened signaling pathway; and protein deubiquitination. Located in cytosol; nucleolus; and nucleoplasm. Colocalizes with Ino80 complex
Yy1	INO80
Chrac1	ISWI	CHRAC						CHRAC1 is a histone-fold protein that interacts with other histone-fold proteins to bind DNA in a sequence-independent manner. These histone-fold protein dimers combine within larger enzymatic complexes for DNA transcription, replication, and packaging
Rsf1	ISWI
Kansl1	NSL		COMPASS			KAT8		This gene encodes a nuclear protein that is a subunit of two protein complexes involved with histone acetylation, the MLL1 complex and the NSL1 complex. The corresponding protein in Drosophila interacts with K(lysine) acetyltransferase 8, which is also a subunit of both the MLL1 and NSL1 complexes
Kansl2	NSL							As part of the NSL complex it is involved in acetylation of nucleosomal histone H4 on several lysine residues and therefore may be involved in the regulation of transcription.
Kansl3	NSL							As part of the NSL complex it is involved in acetylation of nucleosomal histone H4 on several lysine residues and therefore may be involved in the regulation of transcription.
Bmi1	PRC1							Component of a Polycomb group (PcG) multiprotein PRC1-like complex, a complex class required to maintain the transcriptionally repressive state of many genes, including Hox genes, throughout development. PcG PRC1 complex acts via chromatin remodeling and modification of histones; it mediates monoubiquitination of histone H2A 'Lys-119', rendering chromatin heritably changed in its expressibility
Ring1	PRC1					Bmi1, Edr, Cbx4		This gene belongs to the RING finger family, members of which encode proteins characterized by a RING domain, a zinc-binding motif related to the zinc finger domain. The gene product can bind DNA and can act as a transcriptional repressor. It is associated with the multimeric polycomb group protein complex. The gene product interacts with the polycomb group proteins BMI1, EDR1, and CBX4, and colo…
Rnf2	PRC1							E3 ubiquitin-protein ligase that mediates monoubiquitination of 'Lys-119' of histone H2A (H2AK119Ub), thereby playing a central role in histone code and gene regulation (PubMed:15386022, PubMed:16359901, PubMed:25519132, PubMed:21772249, PubMed:25355358, PubMed:26151332). H2AK119Ub gives a specific tag for epigenetic transcriptional repression and participates in X chromosome inactivation of fema…
Scmh1	PRC1	PRC1.4
Suz12	PRC2
Rnf20	RNF20/40				W: H2AK120Ub			Component of the RNF20/40 E3 ubiquitin-protein ligase complex that mediates monoubiquitination of 'Lys-120' of histone H2B (H2BK120ub1). H2BK120ub1 gives a specific tag for epigenetic transcriptional activation and is also prerequisite for histone H3 'Lys-4' and 'Lys-79' methylation (H3K4me and H3K79me, respectively). It thereby plays a central role inb histone code and gene regulation. The RNF20…
Rnf40	RNF20/40				W: H2AK120Ub			mponent of the RNF20/40 E3 ubiquitin-protein ligase complex that mediates monoubiquitination of 'Lys-120' of histone H2B (H2BK120ub1). H2BK120ub1 gives a specific tag for epigenetic transcriptional activation and is also prerequisite for histone H3 'Lys-4' and 'Lys-79' methylation (H3K4me and H3K79me, respectively). It thereby plays a central role in histone code and gene regulation.
Srcap	SCRAP
Yeats4	SCRAP
Znhit1	SCRAP
Dot1l	SEC				W: H3K79me3
Tet1	SIN3A
Tet2	SIN3A
Actr6	SCRAP
Dmap1	SCRAP
Anp32a	SWR
Anp32b	SWR
Anp32e	SWR
Trrap	NuA4 & SWR		SEC COMPLEX
Bcor						Bcl6, Kdm2b, Tfap2a		Transcriptional corepressor. May specifically inhibit gene expression when recruited to promoter regions by sequence-specific DNA-binding proteins such as BCL6 and MLLT3. This repression may be mediated at least in part by histone deacetylase activities which can associate with this corepressor. Involved in the repression of TFAP2A; impairs binding of BCL6 and KDM2B to TFAP2A promoter regions. Vi…
Bcorl1								Transcriptional corepressor. May specifically inhibit gene expression when recruited to promoter regions by sequence-specific DNA-binding proteins such as BCL6. This repression may be mediated at least in part by histone deacetylase activities which can associate with this corepressor.
Chd1l								DNA helicase which plays a role in chromatin-remodeling following DNA damage. Targeted to sites of DNA damage through interaction with poly(ADP-ribose) and functions to regulate chromatin during DNA repair. Able to catalyze nucleosome sliding in an ATP-dependent manner. Helicase activity is strongly stimulated upon poly(ADP-ribose)-binding.
Clock						bmal1	Kat13d	The protein encoded by this gene plays a central role in the regulation of circadian rhythms. The protein encodes a transcription factor of the basic helix-loop-helix (bHLH) family and contains DNA binding histone acetyltransferase activity.
Ctcf
Dnttip2
Ep300	p300/CBP						Kat13a
Ep400	NuA4 & SWR1-like complex							Component of the NuA4 histone acetyltransferase complex which is involved in transcriptional activation of select genes principally by acetylation of nucleosomal histones H4 and H2A. This modification may both alter nucleosome - DNA interactions and promote interaction of the modified histones with other proteins which positively regulate transcription. May be required for transcriptional activat…
Eya1
Eya4
Foxp2
H2afx
H2afy
H2afy2
Jmjd4								Catalyzes the 2-oxoglutarate and iron-dependent C4-lysyl hydroxylation of ETF1 at 'Lys-63' thereby promoting the translational termination efficiency of ETF1.
Jmjd6						BRD4 & pTEFb		Acts as a lysyl-hydroxylase that catalyzes 5-hydroxylation on specific lysine residues of target proteins such as U2AF2/U2AF65 and LUC7L2. Regulates RNA splicing by mediating 5-hydroxylation of U2AF2/U2AF65, affecting the pre-mRNA splicing activity of U2AF2/U2AF65 (PubMed:19574390). Hydroxylates its own N-terminus, which is required for homooligomerization (PubMed:22189873). In addition to peptid…
Jmjd7								Bifunctional enzyme that acts both as an endopeptidase and 2-oxoglutarate-dependent monoxygenase (PubMed:28847961, PubMed:29915238). Endopeptidase that cleaves histones N-terminal tails at the carboxyl side of methylated arginine or lysine residues, to generate 'tailless nucleosomes', which may trigger transcription elongation (PubMed:28847961). Preferentially recognizes and cleaves monomethylate…
Jmjd8								Functions as a positive regulator of TNF-induced NF-kappa-B signaling (PubMed:27671354). Regulates angiogenesis and cellular metabolism through interaction with PKM
Kdm5d					E: H3K4me demthylase	ZMYND8		Histone demethylase that specifically demethylates 'Lys-4' of histone H3, thereby playing a central role in histone code. Does not demethylate histone H3 'Lys-9', H3 'Lys-27', H3 'Lys-36', H3 'Lys-79' or H4 'Lys-20'. Demethylates trimethylated and dimethylated but not monomethylated H3 'Lys-4'. May play a role in spermatogenesis. Involved in transcriptional repression of diverse metastasis-associ…
Max
Maz
Mettl1
Mettl14
Mettl15
Mettl16
Mettl17
Mettl18
Mettl2
Mettl21a
Mettl22
Mettl25
Mettl25
Mettl3
Mettl6
Mettl8
Mettl9
Prdm10								The protein encoded by this gene is a transcription factor that contains C2H2-type zinc-fingers. It also contains a positive regulatory domain, which has been found in several other zinc-finger transcription factors including those involved in B cell differentiation and tumor suppression. Studies of the mouse counterpart suggest that this protein may be involved in the development of the central …
Prdm11								PRDM11 (PR/SET Domain 11) is a Protein Coding gene. Diseases associated with PRDM11 include Hermansky-Pudlak Syndrome 1. Gene Ontology (GO) annotations related to this gene include nucleic acid binding and methyltransferase activity. An important paralog of this gene is PRDM7.
Prdm15								Sequence-specific DNA-binding transcriptional regulator. Plays a role as a molecular node in a transcriptional network regulating embryonic development and cell fate decision. Stimulates the expression of upstream key transcriptional activators and repressors of the Wnt/beta-catenin and MAPK/ERK pathways, respectively, that are essential for naive pluripotency and self-renewal maintenance of embr…
Prdm2								S-adenosyl-L-methionine-dependent histone methyltransferase that specifically methylates 'Lys-9' of histone H3. May function as a DNA-binding transcription factor. Binds to the macrophage-specific TPA-responsive element (MTE) of the HMOX1 (heme oxygenase 1) gene and may act as a transcriptional activator of this gene
Prdm4								The protein encoded by this gene is a transcription factor of the PR-domain protein family. It contains a PR-domain and multiple zinc finger motifs. Transcription factors of the PR-domain family are known to be involved in cell differentiation and tumorigenesis. An elevated expression level of this gene has been observed in PC12 cells treated with nerve growth factor, beta polypeptide (NGF). This…
Prdm5						Ehmt2, Hdac1		Sequence-specific DNA-binding transcription factor. Represses transcription at least in part by recruitment of the histone methyltransferase EHMT2/G9A and histone deacetylases such as HDAC1. Regulates hematopoiesis-associated protein-coding and microRNA (miRNA) genes. May regulate the expression of proteins involved in extracellular matrix development and maintenance, including fibrillar collagen…
Prdm9					H3K4me3			The protein encoded by this gene is a zinc finger protein with histone methyltransferase activity that catalyzes histone H3 lysine 4 trimethylation (H3K4me3) during meiotic prophase. This protein contains multiple domains, including a Kruppel-associated box (KRAB) domain, an SSX repression domain (SSXRD), a PRD1-BF1 and RIZ homologous region, a subclass of SET (PR/SET) domain, and a tandem array …
Prmt3								This gene belongs to the protein arginine methyltransferase (PRMT) family. The encoded enzyme catalyzes the methylation of guanidino nitrogens of arginyl residues of proteins. The enzyme acts on 40S ribosomal protein S2 (rpS2), which is its major in-vivo substrate, and is involved in the proper maturation of the 80S ribosome. Alternative splicing results in multiple transcript variants
Prmt9								This gene encodes a type II methyltransferase. Post-translational modification of target proteins by PRMTs plays an important regulatory role in many biological processes, whereby PRMTs methylate arginine residues by transferring methyl groups from S-adenosyl-L-methionine to the guanidino nitrogen atoms of arginine. The protein encoded by this gene methylates spliceosome associated protein 145 to…
Rnf168						Rnf8		E3 ubiquitin-protein ligase required for accumulation of repair proteins to sites of DNA damage. Acts with UBE2N/UBC13 to amplify the RNF8-dependent histone ubiquitination. Recruited to sites of DNA damage at double-strand breaks (DSBs) by binding to ubiquitinated histone H2A and H2AX and amplifies the RNF8-dependent H2A ubiquitination, promoting the formation of 'Lys-63'-linked ubiquitin conjuga…
Rnf8					W: H2AK63Ub			E3 ubiquitin-protein ligase that plays a key role in DNA damage signaling via 2 distinct roles: by mediating the 'Lys-63'-linked ubiquitination of histones H2A and H2AX and promoting the recruitment of DNA repair proteins at double-strand breaks (DSBs) sites, and by catalyzing 'Lys-48'-linked ubiquitination to remove target proteins from DNA damage sites.
Scml4
Senp1
Senp3
Setd3								Actin His73 methylase
Tet3
Tle1								Transcriptional corepressor that binds to a number of transcription factors. Inhibits NF-kappa-B-regulated gene expression. Inhibits the transcriptional activation mediated by FOXA2, and by CTNNB1 and TCF family members in Wnt signaling. The effects of full-length TLE family members may be modulated by association with dominant-negative AES. Unusual function as coactivator for ESRRG
Tle4								Transcriptional corepressor that binds to a number of transcription factors. Inhibits the transcriptional activation mediated by PAX5, and by CTNNB1 and TCF family members in Wnt signaling. The effects of full-length TLE family members may be modulated by association with dominant-negative AES. Essential for the transcriptional repressor activity of SIX3 during retina and lens development and for…
Zmym2
Zmym3
Zmynd11
Zmynd8
Zzz3
Fam208a	HETEROCHR	HUSH
Smarca1	ISWI
Rybp	PRC1	PRC1.2
Yaf2	PRC1	PRC1.3
Ankrd32
Anp32a
Arid4a
Arid5a
Arid5b
Arntl
Arrb1
Atad2
Atad2b
Atm
Atn1
Atr
Atrx
Atxn7
Atxn7l3		SAGA			Hiistone deubiquitination			Component of the transcription regulatory histone acetylation (HAT) complex SAGA, a multiprotein complex that activates transcription by remodeling chromatin and mediating histone acetylation and deubiquitination. Within the SAGA complex, participates in a subcomplex that specifically deubiquitinates both histones H2A and H2B (PubMed:18206972, PubMed:21746879). The SAGA complex is recruited to sp…
Aurka
Aurkb
Brcc3
Brwd3
Bub1
Ccdc101
Cdc73
Cdk1
Cdk17
Cdk5
Chuk
Cit
Cstf1
Cul4b
Ddb1
Ddb2
Ddx23
Ddx27
Ddx31
Ddx39
Ddx47
Ddx50
Ddx51
Dhx36
Dido1
Dnajc2
Dnmt3l
Dr1
Dtx3l
Dzip3
Eid1
Eid2
Eif4a2
Eif4a3
Elp5
Esco1
Esco2
Exosc2
Fbxw9
Gadd45a
Gadd45b
Gadd45g
Gse1
H3f3a
Hdgf
Hells
Hltf
Hmgn2
Las1l
Mapkapk3
Mbip
Mdc1
Mga
Mgmt
Ncl
Nek6
Nek9
Noc2l
Ntmt1
Nudt21
Pbk
Pdp1
Phf13
Phip
Pkm
Prkab1
Prkab2
Prkag2
Prkca
Prkcd
Prkdc
Prr14
Ptpn2
Pygo1
Rad51
Rrp8
Snai2
Sp140
Spen
Srsf1
Stk4
Syncrip
Tada1
Tada2b
Taf4a
Taf7
Taf9b
Tbp
Tex10
Tgfbr1
Tonsl
Top2a
Top2b
Trim16
Tyw5
Uba2
Ube2a
Ube2b
Ube2d1
Ube2d3
Ube2e1
Ubn1
Uchl5
Uhrf2
Usp11
Usp12
Usp16
Usp21
Uty
Vdr
Vrk1
Wac
Wdhd1
Wdr48
Wsb2
Ythdc1
Ythdf1
Ythdf3
Ywhae
Zbtb33
Zbtb7c
Zfp217
Zfp57
Zfp592
Zhx1
Mau2	COHESIN
Nipbl	COHESIN							Plays an important role in the loading of the cohesin complex on to DNA. Forms a heterodimeric complex (also known as cohesin loading complex) with MAU2/SCC4 which mediates the loading of the cohesin complex onto chromatin
Pds5a	COHESIN
Pds5b	COHESIN							Regulator of sister chromatid cohesion in mitosis which may stabilize cohesin complex association with chromatin.
Rad21	COHESIN
Smc1a	COHESIN
Wapal	COHESIN
Kdm1b	coREST				H3K4me1/2
Chmp1a	ESCRT	ESCRT-III						Targets the Polycomb group (PcG) protein BMI1/PCGF4 to regions of condensed chromatin. May play a role in stable cell cycle progression and in PcG gene silencing
Cbx1	HETEROCHR	HP1		H3K9me3				This gene encodes a highly conserved nonhistone protein, which is a member of the heterochromatin protein family . The protein is enriched in the heterochromatin and associated with centromeres. The protein has a single N-terminal chromodomain which can bind to histone proteins via methylated lysine residues, and a C-terminal chromo shadow-domain (CSD) which is responsible for the homodimerizatio…
Baz2a	ISWI	NoRC						Essential component of the NoRC (nucleolar remodeling complex) complex, a complex that mediates silencing of a fraction of rDNA by recruiting histone-modifying enzymes and DNA methyltransferases, leading to heterochromatin formation and transcriptional silencing. In the complex, it plays a central role by being recruited to rDNA and by targeting chromatin modifying enzymes such as HDAC1, leading …
Baz2b	ISWI	BRF-5						May play a role in transcriptional regulation interacting with ISWI
Med1	MEDIATOR
Med10	MEDIATOR
Med11	MEDIATOR
Med12	MEDIATOR
Med12l	MEDIATOR
Med13	MEDIATOR
Med13l	MEDIATOR
Med14	MEDIATOR
Med15	MEDIATOR
Med16	MEDIATOR
Med17	MEDIATOR
Med18	MEDIATOR
Med19	MEDIATOR
Med20	MEDIATOR
Med21	MEDIATOR
Med22	MEDIATOR
Med23	MEDIATOR
Med24	MEDIATOR
Med25	MEDIATOR
Med26	MEDIATOR
Med27	MEDIATOR
Med28	MEDIATOR
Med29	MEDIATOR
Med31	MEDIATOR
Med4	MEDIATOR
Med6	MEDIATOR
Med7	MEDIATOR
Med8	MEDIATOR
Med9	MEDIATOR
Stag1	MEDIATOR
Brd1	MOZ							Component of the MOZ/MORF complex which has a histone H3 acetyltransferase activity.
Phf20	NSL							Contributes to methyllysine-dependent p53/TP53 stabilization and up-regulation after DNA damage (By similarity). Methyllysine-binding protein, component of the MOF histone acetyltransferase protein complex. Not required for maintaining the global histone H4 'Lys-16' acetylation (H4K16ac) levels or locus specific histone acetylation, but instead works downstream in transcriptional regulation of MO…
Phf20l1	NSL							Methyllysine-binding protein, component of the MOF histone acetyltransferase protein complex. Not required for maintaining the global histone H4 'Lys-16' acetylation (H4K16ac) levels or locus specific histone acetylation, but instead works downstream in transcriptional regulation of MOF target genes
Brd8	NuA4		SWIR-like			NR (AR/DHTR, ESR1/NR3A1, RXRA/NR2B1 and THRB/ERBA2)		May act as a coactivator during transcriptional activation by hormone-activated nuclear receptors (NR). Isoform 2 stimulates transcriptional activation by AR/DHTR, ESR1/NR3A1, RXRA/NR2B1 and THRB/ERBA2. At least isoform 1 and isoform 2 are components of the NuA4 histone acetyltransferase (HAT) complex which is involved in transcriptional activation of select genes principally by acetylation of nu…
Morf4l1	NuA4							Component of the NuA4 histone acetyltransferase (HAT) complex which is involved in transcriptional activation of select genes principally by acetylation of nucleosomal histones H4 and H2A.
L3mbtl2	PRC1	PRC1.6		H4K20me1/2				PcG proteins maintain the transcriptionally repressive state of genes, probably via a modification of chromatin, rendering it heritably changed in its expressibility. Its association with a chromatin-remodeling complex suggests that it may contribute to prevent expression of genes that trigger the cell into mitosis. Binds to monomethylated and dimethylated 'Lys-20' on histone H4. Binds histone H3…
Pcgf2	PRC1							Polycomb group RING. PRC1. Transcriptional repressor (PubMed:8521824). Binds specifically to the DNA sequence 5'-GACTNGACT-3' (PubMed:8521824). Has tumor suppressor activity (PubMed:8521824). May play a role in control of cell proliferation and/or neural cell development (Probable). Regulates proliferation of early T progenitor cells by maintaining expression of HES1(PubMed:15728456). Also plays …
Pcgf3	PRC1							Component of a Polycomb group (PcG) multiprotein PRC1-like complex, a complex class required to maintain the transcriptionally repressive state of many genes, including Hox genes, throughout development
Pcgf5	PRC1							Within the PRC1-like complex, regulates RNF2 ubiquitin ligase activity (PubMed:26151332). Plays a redundant role with PCGF3 as part of a PRC1-like complex that mediates monoubiquitination of histone H2A 'Lys-119'
Phc1	PRC1							PRC1 component.The gene product is a component of a multimeric protein complex that contains EDR2 and the vertebrate Polycomb protein BMH1.
Phc2	PRC1							Component of a Polycomb group (PcG) multiprotein PRC1-like complex
Jarid2	PRC2	PRC2.2		CpG-rich, H2AK119Ub				This gene encodes a Jumonji- and AT-rich interaction domain (ARID)-domain-containing protein. Recruits PRC2. Does not have histone demethylase activity but regulates activity of various histone methyltransferase complexes. In embryonic stem cells, it associates with the PRC2 complex and inhibits trimethylation of 'Lys-27' of histone H3 (H3K27me3) by the PRC2 complex, thereby playing a key role in…
Phf19	PRC2	PRC2.1						Polycomb group (PcG) that specifically binds histone H3 trimethylated at 'Lys-36' (H3K36me3) and recruits the PRC2 complex.
Kdm5c	REST							Histone demethylase that specifically demethylates 'Lys-4' of histone H3. Participates in transcriptional repression of neuronal genes by recruiting histone deacetylases and REST at neuron-restrictive silencer elements
Chd1	SAGA		P-CAF					ATP-dependent chromatin-remodeling factor which functions as substrate recognition component of the transcription regulatory histone acetylation (HAT) complex SAGA. Regulates polymerase II transcription. Also required for efficient transcription by RNA polymerase I, and more specifically the polymerase I transcription termination step. Regulates negatively DNA replication. Not only involved in tr…
Kdm2a	SCF							F-box protein. Component of SCF complex, nucleates CpG islands and demethylate H3K36me2. May also recognize and bind to some phosphorylated proteins and promote their ubiquitination and degradation. Required to maintain the heterochromatic state
Mllt1 (ENL)	SEC							SEC complex
Mllt10 (AF10)	SEC							Dot1L Complex
Mllt3 (AF9)	SEC							SEC complex
Phf12	SIN3A							Acts as a transcriptional repressor. Involved in recruitment of functional SIN3A complexes to DNA. Represses transcription at least in part through the activity of an associated histone deacetylase (HDAC). May also repress transcription in a SIN3A-independent manner through recruitment of functional AES complexes to DNA
Sap130	SIN3A							Acts as a transcriptional repressor. May function in the assembly and/or enzymatic activity of the mSin3A corepressor complex or in mediating interactions between the complex and other regulatory complexes
Sap18	SIN3A		RNA complexes: EJC, ASAP, PSAP					Component of the SIN3-repressing complex. Enhances the ability of SIN3-HDAC1-mediated transcriptional repression. When tethered to the promoter, it can direct the formation of a repressive complex to core histone proteins. Auxiliary component of the splicing-dependent multiprotein exon junction complex (EJC) deposited at splice junction on mRNAs. The EJC is a dynamic structure consisting of core …
Sap25	SIN3A							Involved in the transcriptional repression mediated by the mSIN3A but not the N-CoR corepressor complex.
Sap30bp	SIN3A					Sap30		Induces cell death. May act as a transcriptional corepressor of a gene related to cell survival. May be involved in the regulation of beta-2-microglobulin genes
Sap30l	SIN3A			dsDNA & PIP3/4/5	Recruits Sin3A HDAC (Repressor)			Functions as transcription repressor, probably via its interaction with histone deacetylase complexes (PubMed:16820529, PubMed:18070604). Involved in the functional recruitment of the class 1 Sin3-histone deacetylase complex (HDAC) to the nucleolus (PubMed:16820529). Binds DNA, apparently without sequence-specificity, and bends bound double-stranded DNA (PubMed:19015240). Binds phosphoinositol ph…
Sin3a	SIN3A				Repressor	REST complex, PER complex, MAD/MAX		Acts as a transcriptional repressor. Corepressor for REST. Interacts with MXI1 to repress MYC responsive genes and antagonize MYC oncogenic activities. Also interacts with MXD1-MAX heterodimers to repress transcription by tethering SIN3A to DNA. Acts cooperatively with OGT to repress transcription in parallel with histone deacetylation. Involved in the control of the circadian rhythms. Required f…
Asxl1		Putative Pcg				Ncoa1,Ppar, Rar		PcG group, interacts with Ncoa1 and Ppar aand Rara
Asxl2		Putative Pcg				Pparg		This gene encodes a member of a family of epigenetic regulators that bind various histone-modifying enzymes and are involved in the assembly of transcription factors at specific genomic loci. Naturally occurring mutations in this gene are associated with cancer in several tissue types
Brd2								This protein associates with transcription complexes and with acetylated chromatin during mitosis, and it selectively binds to the acetylated lysine-12 residue of histone H4 via its two bromodomains.
Brd3								Chromatin reader that recognizes and binds hyperacetylated chromatin and plays a role in the regulation of transcription, probably by chromatin remodeling and interaction with transcription factors (PubMed:18406326, PubMed:27105114). Regulates transcription by promoting the binding of the transcription factor GATA1 to its targets
Brd4						JMJD6, pTEFb (CDK8)		https://www.genecards.org/cgi-bin/carddisp.pl?gene=BRD4
Brdt								Testis-specific chromatin protein that specifically binds H4K5ac and H4K8ac and plays a key role in spermatogenesis. Possesses 2 bromodomain motifs and a PEST sequence (a cluster of proline, glutamic acid, serine, and threonine residues), characteristic of proteins that undergo rapid intracellular degradation. In the post-meiotic phase of spermatogenesis, binds to hyperacetylated histones and par…
Chd6						Nfe2l2		DNA-dependent ATPase that plays a role in chromatin remodeling. Regulates transcription by disrupting nucleosomes in a largely non-sliding manner which strongly increases the accessibility of chromatin (PubMed:28533432). Activates transcription of specific genes in response to oxidative stress through interaction with NFE2L2. CHD6_HUMAN,Q8TD26 (Microbial infection) Acts as a transcriptional repre…
Chd8						Ctcf, beta-catenin		DNA helicase that acts as a chromatin remodeling factor and regulates transcription. Acts as a transcription repressor by remodeling chromatin structure and recruiting histone H1 to target genes. Suppresses p53/TP53-mediated apoptosis by recruiting histone H1 and preventing p53/TP53 transactivation activity. Acts as a negative regulator of Wnt signaling pathway by regulating beta-catenin (CTNNB1)…
Chd9						Ppara		Acts as a transcriptional coactivator for PPARA and possibly other nuclear receptors. Proposed to be a ATP-dependent chromatin remodeling protein. Has DNA-dependent ATPase activity and binds to A/T-rich DNA. Associates with A/T-rich regulatory regions in promoters of genes that participate in the differentiation of progenitors during osteogenesis
Cxxc5				CpG/hemi-methyl-CpG				The protein encoded by this gene is a retinoid-inducible nuclear protein containing a CXXC-type zinc finger motif. Binds preferentially to DNA containing cytidine-phosphate-guanosine (CpG) dinucleotides over CpH (H=A, T, and C), hemimethylated-CpG and hemimethylated-hydroxymethyl-CpG. The encoded protein is involved in myelopoiesis, is required for DNA damage-induced p53 activation, regulates the…
Eya2								Histone phosphatase involved in DNA repair and organogenesis ( role)
Gatad1				H3K4me				The protein encoded by this gene contains a zinc finger at the N-terminus, and is thought to bind to a histone modification site that regulates gene expression. Mutations in this gene have been associated with autosomal recessive dilated cardiomyopathy.
Gatad2a
Hdac11								Diseases associated with HDAC11 include Bicipital Tenosynovitis and Subungual Glomus Tumor. Among its related pathways are RNA Polymerase II Transcription Initiation And Promoter Clearance and Signaling by NOTCH1
Hdac5						MEf2, Mta1, Rara, Hdac3		class II histone deacetylase/acuc/apha family. During muscle differentiation, it shuttles into the cytoplasm, allowing the expression of myocyte enhancer factors. Involved in the MTA1-mediated epigenetic regulation of ESR1 expression in breast cancer. Serves as a corepressor of RARA and causes its deacetylation. It coimmunoprecipitates only with HDAC3 family member and might form multicomplex pro…
Hdac6								Contains an internal duplication of two catalytic domains which appear to function independently of each other. Involved in the MTA1-mediated epigenetic regulation of ESR1 expression in breast cancer (PubMed:24413532). In addition to its protein deacetylase activity, plays a key role in the degradation of misfolded proteins: when misfolded proteins are too abundant to be degraded by the chaperone…
Jmjd1c								Probable histone demethylase that specifically demethylates 'Lys-9' of histone H3, thereby playing a central role in histone code. Demethylation of Lys residue generates formaldehyde and succinate. May be involved in hormone-dependent transcriptional activation, by participating in recruitment to androgen-receptor target genes
Kat2b	p300/CBP						Pcaf
Kat5	NuA4				W: H2Az-ac		Tip60
Kdm4a								K36me3 demethylase
Kdm4b								Only able to demethylate trimethylated H3 'Lys-9', with a weaker activity than KDM4A, KDM4C and KDM4D
Kdm4c								Histone demethylase that specifically demethylates 'Lys-9' and 'Lys-36' residues of histone H3
Kti12								KTI12 Chromatin Associated Homolog
L3mbtl3								This gene encodes a member of the malignant brain tumor (MBT) family of chromatin interacting transcriptional repressors. Members of this family function as methyl-lysine readers, which recognize methylated lysine residues on histone protein tails, and are associated with the repression of gene expression.
Maml3								Mastermind transcriptional coactivator of NOTCH
Mbd1
Mbd4
Mbd6
Mbtd1				H4K20me1/2				Putative Polycomb group (PcG) protein. PcG proteins maintain the transcriptionally repressive state of genes, probably via a modification of chromatin, rendering it heritably changed in its expressibility. Specifically binds to monomethylated and dimethylated 'Lys-20' on histone H4
Mdfi								Inhibits the transactivation activity of the Myod family of myogenic factors and represses myogenesis. Acts by associating with Myod family members and retaining them in the cytoplasm by masking their nuclear localization signals. Can also interfere with the DNA-binding activity of Myod family members. Plays an important role in trophoblast and chondrogenic differentiation. Regulates the transcri…
Mecp2
Mettl23								The protein encoded by this gene functions as a transcription factor regulator in the transcriptional pathway for human cognition. It is a partner of the alpha subunit of the GA-binding protein transcription factor. Mutations in this gene cause mild autosomal recessive intellectual disability
Mllt11
Mllt4
Mysm1								Metalloprotease that specifically deubiquitinates monoubiquitinated histone H2A, a specific tag for epigenetic transcriptional repression, thereby acting as a coactivator. Preferentially deubiquitinates monoubiquitinated H2A in hyperacetylated nucleosomes. Deubiquitination of histone H2A leads to facilitate the phosphorylation and dissociation of histone H1 from the nucleosome. Acts as a coactiva…
Ncoa1						Stat3, Stat5, Stat6	Kat13a	Nuclear receptor coactivator that directly binds nuclear receptors and stimulates the transcriptional activities in a hormone-dependent fashion. Involved in the coactivation of different nuclear receptors, such as for steroids (PGR, GR and ER), retinoids (RXRs), thyroid hormone (TRs) and prostanoids (PPARs). Also involved in coactivation mediated by STAT3, STAT5A, STAT5B and STAT6 transcription f…
Ncoa2							Kat13b	Transcriptional coactivator for steroid receptors and nuclear receptors (PubMed:8670870, PubMed:23508108, PubMed:9430642). Coactivator of the steroid binding domain (AF-2) but not of the modulating N-terminal domain (AF-1) (PubMed:8670870, PubMed:23508108, PubMed:9430642). Required with NCOA1 to control energy balance between white and brown adipose tissues (PubMed:8670870, PubMed:23508108, PubMe…
Ncoa3						p300/CBP	Kat13c	Nuclear receptor coactivator that directly binds nuclear receptors and stimulates the transcriptional activities in a hormone-dependent fashion. Plays a central role in creating a multisubunit coactivator complex, which probably acts via remodeling of chromatin. Involved in the coactivation of different nuclear receptors, such as for steroids (GR and ER), retinoids (RARs and RXRs), thyroid hormon…
Ncoa5
Ncoa6
Ncoa7
Nfrkb	INO80							Binds to the DNA consensus sequence 5'-GGGGAATCTCC-3'. Putative regulatory component of the chromatin remodeling INO80 complex which is involved in transcriptional regulation, DNA replication and probably DNA repair. Modulates the deubiquitinase activity of UCHL5 in the INO80 complex
Nsd1								Histone methyltransferase. Preferentially methylates 'Lys-36' of histone H3 and 'Lys-20' of histone H4 (in vitro). Transcriptional intermediary factor capable of negatively influencing transcription.
Padi4								Catalyzes the citrullination/deimination of arginine residues of proteins such as histones, thereby playing a key role in histone code and regulation of stem cell maintenance. Citrullinates histone H1 at 'Arg-54' (to form H1R54ci), histone H3 at 'Arg-2', 'Arg-8', 'Arg-17' and/or 'Arg-26' (to form H3R2ci, H3R8ci, H3R17ci, H3R26ci, respectively) and histone H4 at 'Arg-3' (to form H4R3ci). Acts as a…
Phf14
Phf2								Lysine demethylase that demethylates both histones and non-histone proteins. Enzymatically inactive by itself, and becomes active following phosphorylation by PKA: forms a complex with ARID5B and mediates demethylation of methylated ARID5B. Demethylation of ARID5B leads to target the PHF2-ARID5B complex to target promoters, where PHF2 mediates demethylation of dimethylated 'Lys-9' of histone H3 (…
Phf23								Acts as a negative regulator of autophagy, through promoting ubiquitination and degradation of LRSAM1, an E3 ubiquitin ligase that promotes autophagy in response to starvation or infecting bacteria
Phf3								This gene may function as a transcription factor and may be involved in glioblastomas development. Alternative splicing results in multiple transcript variants.
Phf7								May play a role in spermatogenesis.
Phf8					E: H3K9me1/2 H3K27me2 H3K20me1
Sin3b					Repressor	MAD/MAX		Acts as a transcriptional repressor. Interacts with MXI1 to repress MYC responsive genes and antagonize MYC oncogenic activities. Interacts with MAD-MAX heterodimers by binding to MAD. The heterodimer then represses transcription by tethering SIN3B to DNA. Also forms a complex with FOXK1 which represses transcription. With FOXK1, regulates cell cycle progression probably by repressing cell cycle …
Smc5
Smc6
Smyd4						Hdac1
Smyd5					W: H3K20me3			https://epigeneticsandchromatin.biomedcentral.com/articles/10.1186/s13072-017-0115-7 https://www.nature.com/articles/srep29157
Suv420h2				H4K20me1/2	W: H4K20me2/3			Histone methyltransferase that specifically methylates monomethylated 'Lys-20' (H4K20me1) and dimethylated 'Lys-20' (H4K20me2) of histone H4 to produce respectively dimethylated 'Lys-20' (H4K20me2) and trimethylated 'Lys-20' (H4K20me3) and thus regulates transcription and maintenance of genome integrity (PubMed:24396869, PubMed:28114273). In vitro also methylates unmodified 'Lys-20' (H4K20me0) of…
Hira	CAF1					Asf1a, H3.3		This gene encodes a histone chaperone that preferentially places the variant histone H3.3 in nucleosomes. Orthologs of this gene in yeast, flies, and plants are necessary for the formation of transcriptionally silent heterochomatin. This gene plays an important role in the formation of the senescence-associated heterochromatin foci. Required for the periodic repression of histone gene transcripti…
Ncapg	CONDENSIN							This gene encodes a subunit of the condensin complex, which is responsible for the condensation and stabilization of chromosomes during mitosis and meiosis. Phosphorylation of the encoded protein activates the condensin complex.
Ncaph	CONDENSIN							Regulatory subunit of the condensin complex, a complex required for conversion of interphase chromatin into mitotic-like condense chromosomes. The condensin complex probably introduces positive supercoils into relaxed DNA in the presence of type I topoisomerases and converts nicked DNA into positive knotted forms in the presence of type II topoisomerases
Ncaph2	CONDENSIN							Regulatory subunit of the condensin-2 complex, a complex that seems to provide chromosomes with an additional level of organization and rigidity and in establishing mitotic chromosome architecture (PubMed:14532007). May promote the resolution of double-strand DNA catenanes (intertwines) between sister chromatids
Smchd1	CONDENSIN				ATPase activity			Non-canonical member of the structural maintenance of chromosomes (SMC) protein family that plays a key role in epigenetic silencing by regulating chromatin architecture (By similarity). Promotes heterochromatin formation in both autosomes and chromosome X, probably by mediating the merge of chromatin compartments (By similarity). Plays a key role in chromosome X inactivation in females by promot…
Chmp2b	ESCRT	ESCRT-III
Ing5	HBO1		MOZ					This gene encodes a tumor suppressor protein that inhibits cell growth and induces apoptosis. This protein contains a PHD-type zinc finger. It interacts with tumor suppressor p53 and p300, a component of the histone acetyl transferase complex, suggesting a role in transcriptional regulation.
Kat7	HBO1					CTD in DNA replication	Hbo1	Component of the HBO1 complex which has a histone H4-specific acetyltransferase activity, a reduced activity toward histone H3 and is responsible for the bulk of histone H4 acetylation in vivo. Involved in H3K14 (histone H3 lysine 14) acetylation and cell proliferation (By similarity). Through chromatin acetylation it may regulate DNA replication and act as a coactivator of TP53-dependent transcr…
Mphosph8	HETEROCHR							Heterochromatin component that specifically recognizes and binds methylated 'Lys-9' of histone H3 (H3K9me) and promotes recruitment of proteins that mediate epigenetic repression (PubMed:20871592, PubMed:26022416). Mediates recruitment of the HUSH complex to H3K9me3 sites: the HUSH complex is recruited to genomic loci rich in H3K9me3 and is probably required to maintain transcriptional silencing …
Pole3	ISWI	CHRAC-1						Forms a complex with DNA polymerase epsilon subunit CHRAC1 and binds naked DNA, which is then incorporated into chromatin, aided by the nucleosome-remodeling activity of ISWI/SNF2H and ACF1
Kat6a	MOZ				W: H3K9ac	Runx1, Runx2	Moz	Histone acetyltransferase that acetylates lysine residues in histone H3 and histone H4 (in vitro). Component of the MOZ/MORF complex which has a histone H3 acetyltransferase activity. May act as a transcriptional coactivator for RUNX1 and RUNX2. Acetylates p53/TP53 at 'Lys-120' and 'Lys-382' and controls its transcriptional activity via association with PML
Kat6b	MOZ					Runx2	Morf	The protein encoded by this gene is a histone acetyltransferase and component of the MOZ/MORF protein complex. In addition to its acetyltransferase activity, the encoded protein has transcriptional activation activity in its N-terminal end and transcriptional repression activity in its C-terminal end. This protein is necessary for RUNX2-dependent transcriptional activation and could be involved i…
Msl1	MSL							Component of histone acetyltransferase complex responsible for the majority of histone H4 acetylation at 'Lys-16' (H4K16ac) which is implicated in the formation of higher-order chromatin structure (PubMed:16227571). Greatly enhances MSL2 E3 ubiquitin ligase activity, promoting monoubiquitination of histone H2B at 'Lys-34' (H2BK34Ub) (PubMed:21726816). This modification in turn stimulates histone …
Msl2	MSL							Component of histone acetyltransferase complex responsible for the majority of histone H4 acetylation at lysine 16 which is implicated in the formation of higher-order chromatin structure. Acts as an E3 ubiquitin ligase that promotes monoubiquitination of histone H2B at 'Lys-35' (H2BK34Ub), but not that of H2A. This activity is greatly enhanced by heterodimerization with MSL1. H2B ubiquitination …
Msl3	MSL							Specifically recognizes H4K20Me1 in a DNA-dependent manner and is proposed to be involved in chromosomal targeting of the MSL complex May be involved in chromatin remodeling and transcriptional regulation. May have a role in X inactivation. Component of the MSL complex which is responsible for the majority of histone H4 acetylation at 'Lys-16' which is implicated in the formation of higher-order …
Setd5	NCOR				H3K9me (W)	PAF & Ncor Complexes		Displays histone methyltransferase activity and monomethylates 'Lys-9' of histone H3 in vitro. The physiological significance of this activity is unclear. Probable transcriptional regulator that acts via the formation of large multiprotein complexes that modify and/or remodel the chromatin.
Ing3	NuA4	NuA4 and	NuA4 & SWR1-like					The protein encoded by this gene is similar to ING1, a tumor suppressor protein that can interact with TP53, inhibit cell growth, and induce apoptosis. This protein contains a PHD-finger, which is a common motif in proteins involved in chromatin remodeling. This gene can activate p53 trans-activated promoters, including promoters of p21/waf1 and bax. Overexpression of this gene has been shown to …
Cbx8	PRC1							Component of a Polycomb group (PcG) multiprotein PRC1-like complex, a complex class required to maintain the transcriptionally repressive state of many genes, including Hox genes, throughout development. PcG PRC1 complex acts via chromatin remodeling and modification of histones; it mediates monoubiquitination of histone H2A 'Lys-119', rendering chromatin heritably changed in its expressibility.
Kdm2b	PRC1	PRC1.1	SCF complex	Hypomethylated CpGs				Histone demethylase that demethylates 'Lys-4' and 'Lys-36' of histone H3, thereby playing a central role in histone code (PubMed:16362057, PubMed:17994099, PubMed:26237645). Preferentially demethylates trimethylated H3 'Lys-4' and dimethylated H3 'Lys-36' residue while it has weak or no activity for mono- and tri-methylated H3 'Lys-36' (PubMed:16362057, PubMed:17994099, PubMed:26237645). Preferen…
Pcgf6	PRC1							Transcriptional repressor. May modulate the levels of histone H3K4Me3 by activating KDM5D histone demethylase. Component of a Polycomb group (PcG) multiprotein PRC1-like complex
Gtf2a1	Pre-Initiation Complex				Initiation of Transcription			TF initiation factor
Gtf2h3	Pre-Initiation Complex				Initiation of Transcription			TF initiation factor
Gtf2h4	Pre-Initiation Complex				Initiation of Transcription			TF initiation factor
Gtf3a	Pre-Initiation Complex				Initiation of Transcription			TF initiation factor
Cir1	SIN3A							Regulates transcription and acts as corepressor for RBPJ. Recruits RBPJ to the Sin3-histone deacetylase complex (HDAC). Required for RBPJ-mediated repression of transcription (By similarity). May modulate splice site selection during alternative splicing of pre-mRNAs.By similarity1 Publication
Gon4l	SIN3A							Has transcriptional repressor activity, probably as part of a complex with YY1, SIN3A AND HDAC1. Required for B cell lymphopoiesis.
Ing2	SIN3A	SIN3A						Seems to be involved in p53/TP53 activation and p53/TP53-dependent apoptotic pathways, probably by enhancing acetylation of p53/TP53. Component of a mSin3A-like corepressor complex, which is probably involved in deacetylation of nucleosomal histones. ING2 activity seems to be modulated by binding to phosphoinositides
Ahctf1								NPC
Ankra2								May regulate the interaction between the 3M complex and the histone deacetylases HDAC4 and HDAC5
Bbx								TF cell cycle progression
Crebbp					Histone Acetyl Transf (W)		Kat3b	https://www.genecards.org/cgi-bin/carddisp.pl?gene=CREBBP
Dhx8								Involved in pre-mRNA splicing as component of the spliceosome (PubMed:11991638, PubMed:28502770, PubMed:28076346). Facilitates nuclear export of spliced mRNA by releasing the RNA from the spliceosome
Eya3					Tyr phosphatase & Transc Activator			Tyrosine phosphatase that specifically dephosphorylates 'Tyr-142' of histone H2AX (H2AXY142ph). 'Tyr-142' phosphorylation of histone H2AX plays a central role in DNA repair and acts as a mark that distinguishes between apoptotic and repair responses to genotoxic stress. Promotes efficient DNA repair by dephosphorylating H2AX, promoting the recruitment of DNA repair complexes containing MDC1 (PubM…
Gltscr2								Nucleolar protein which is involved in the integration of the 5S RNP into the ribosomal large subunit during ribosome biogenesis (PubMed:24120868). In ribosome biogenesis, may also play a role in rRNA transcription (PubMed:27729611). Also functions as a nucleolar sensor that regulates the activation of p53/TP53 in response to ribosome biogenesis perturbation, DNA damage and other stress condition…
Hdac8						Mta1		class I of the histone deacetylase family. lso involved in the deacetylation of cohesin complex protein SMC3 regulating release of cohesin complexes from chromatin. May play a role in smooth muscle cell contractility.
Hirip3								May play a role in chromatin function and histone metabolism via its interaction with HIRA and histones.
Hmbox								Binds directly to 5'-TTAGGG-3' repeats in telomeric DNA (By similarity). Associates with the telomerase complex at sites of active telomere processing and positively regulates telomere elongation
Hmg20b								SWI/Snf related. Required for correct progression through G2 phase of the cell cycle and entry into mitosis. Required for RCOR1/CoREST mediated repression of neuronal specific gene promoters.
Hmga1
Hmga2
Hmgb1								Pleiotropic activities: nucleic acid sensor for inflammation, DNA repair, VDJ recombination, autophagy
Hmgb2								Pleiotropic activities: nucleic acid sensor for inflammation, DNA repair, VDJ recombination, autophagy
Hmgn3
Hmgn5
Hmgxb3								This gene is one of the non-canonical high mobility group (HMG) genes. The encoded protein contains an HMG-box domain found in DNA binding proteins such as transcription factors and chromosomal proteins.
Hmgxb4								Negatively regulates Wnt/beta-catenin signaling during development
Ing1								Cooperates with p53/TP53 in the negative regulatory pathway of cell growth by modulating p53-dependent transcriptional activation. Implicated as a tumor suppressor gene.
Ing4								This gene encodes a tumor suppressor protein that contains a PHD-finger, which is a common motif in proteins involved in chromatin remodeling. This protein can bind TP53 and EP300/p300, a component of the histone acetyl transferase complex, suggesting its involvement in the TP53-dependent regulatory pathway. Multiple alternatively spliced transcript variants have been observed that encode distinc…
Kdm3b								Histone demethylase that specifically demethylates 'Lys-9' of histone H3, thereby playing a central role in histone code. Demethylation of Lys residue generates formaldehyde and succinate. May have tumor suppressor activity
Lbr								Lamin receptor
Ldb1								Binds to the LIM domain of a wide variety of LIM domain-containing transcription factors. May regulate the transcriptional activity of LIM-containing proteins by determining specific partner interactions. Plays a role in the development of interneurons and motor neurons in cooperation with LHX3 and ISL1. Acts synergistically with LHX1/LIM1 in axis formation and activation of gene expression. Acts…
Lrrfip1								Transcriptional repressor which preferentially binds to the GC-rich consensus sequence (5'-AGCCCCCGGCG-3') and may regulate expression of TNF, EGFR and PDGFA. May control smooth muscle cells proliferation following artery injury through PDGFA repression. May also bind double-stranded RNA. Positively regulates Toll-like receptor (TLR) signaling in response to agonist probably by competing with the…
Lrrfip2								The protein encoded by this gene, along with MYD88, binds to the cytosolic tail of toll-like receptor 4 (TLR4), which results in activation of nuclear factor kappa B signaling.
Maml1								Mastermind transcriptional coactivator of NOTCH
Maml2								Mastermind transcriptional coactivator of NOTCH
Maml3
Mbtps1								Serine protease that catalyzes the first step in the proteolytic activation of the sterol regulatory element-binding proteins (SREBPs). Other known substrates are BDNF, GNPTAB and ATF6. Cleaves after hydrophobic or small residues, provided that Arg or Lys is in position P4. Cleaves known substrates after Arg-Ser-Val-Leu (SERBP-2), Arg-His-Leu-Leu (ATF6), Arg-Gly-Leu-Thr (BDNF) and its own propept…
Mbtps2								Cleaves several transcription factors that are type-2 transmembrane proteins within membrane-spanning domains. Known substrates include sterol regulatory element-binding protein (SREBP) -1, SREBP-2 and forms of the transcriptional activator ATF6.
Mdfic								Acts as a transcriptional activator or repressor. Inhibits the transcriptional activation of Zic family proteins ZIC1, ZIC2 and ZIC3. Retains nuclear Zic proteins ZIC1, ZIC2 and ZIC3 in the cytoplasm. Modulates the expression from cellular promoters. Binds to the axin complex, resulting in an increase in the level of free beta-catenin. Affects axin-regulation of the WNT and JNK signaling pathway
Mdm2								This gene encodes a nuclear-localized E3 ubiquitin ligase. The encoded protein can promote tumor formation by targeting tumor suppressor proteins, such as p53, for proteasomal degradation. This gene is itself transcriptionally-regulated by p53. Overexpression or amplification of this locus is detected in a variety of different cancers.
Mdm4								This gene encodes a nuclear protein that contains a p53 binding domain at the N-terminus and a RING finger domain at the C-terminus, and shows structural similarity to p53-binding protein MDM2. Both proteins bind the p53 tumor suppressor protein and inhibit its activity, and have been shown to be overexpressed in a variety of human cancers. However, unlike MDM2 which degrades p53, this protein in…
Mecom
Mettl4					m6A in DNA & RNA (W)			N(6)-adenine-specific DNA methyltransferase that mediates methylation of DNA on the 6th position of adenine (N(6)-methyladenosine) and is required to regulate Polycomb silencing. N(6)-methyladenosine deposition by METTL4 triggers ubiquitination and degradation of sensor proteins ASXL1 and MPND, leading to inactivation of the PR-DUB complex and subsequent preservation of Polycomb silencing
Mettl5								METTL5 (Methyltransferase Like 5) is a Protein Coding gene. Diseases associated with METTL5 include Intellectual Developmental Disorder, Autosomal Recessive 72 and Epilepsy, Familial Temporal Lobe, 4. Gene Ontology (GO) annotations related to this gene include nucleic acid binding and protein methyltransferase activity.
Mier1								Transcriptional repressor regulating the expression of a number of genes including SP1 target genes. Probably functions through recruitment of HDAC1 a histone deacetylase involved in chromatin silencing
Mier2
Mier3								Transcriptional repressor.
Msl3l2
Mybbp1a								May activate or repress transcription via interactions with sequence specific DNA-binding proteins (By similarity). Repression may be mediated at least in part by histone deacetylase activity (HDAC activity) (By similarity). Acts as a corepressor and in concert with CRY1, represses the transcription of the core circadian clock component PER2 (By similarity). Preferentially binds to dimethylated h…
Mycbp								The protein encoded by this gene binds to the N-terminus of the oncogenic protein C-MYC, enhancing the ability of C-MYC to activate E box-dependent transcription. The encoded protein is normally found in the cytoplasm, but it translocates to the nucleus during S phase of the cell cycle and associates with C-MYC. This protein may be involved in spermatogenesis. This gene can be silenced by microRN…
Mycbp2								Atypical E3 ubiquitin-protein ligase which specifically mediates ubiquitination of threonine and serine residues on target proteins, instead of ubiquitinating lysine residues (PubMed:29643511). Shows esterification activity towards both threonine and serine, with a preference for threonine, and acts via two essential catalytic cysteine residues that relay ubiquitin to its substrate via thioester …
Myef2								Transcriptional repressor of the myelin basic protein gene (MBP). Binds to the proximal MB1 element 5'-TTGTCC-3' of the MBP promoter. Its binding to MB1 and function are inhibited by PURA (By similarity).
Nab1								Acts as a transcriptional repressor for zinc finger transcription factors EGR1 and EGR2
Nab2								Acts as a transcriptional repressor for zinc finger transcription factors EGR1 and EGR2. Isoform 2 lacks repression ability.
Nabp1								Component of the SOSS complex, a multiprotein complex that functions downstream of the MRN complex to promote DNA repair and G2/M checkpoint. In the SOSS complex, acts as a sensor of single-stranded DNA that binds to single-stranded DNA, in particular to polypyrimidines. The SOSS complex associates with DNA lesions and influences diverse endpoints in the cellular DNA damage response including cel…
Nabp2								Component of the SOSS complex, a multiprotein complex that functions downstream of the MRN complex to promote DNA repair and G2/M checkpoint. In the SOSS complex, acts as a sensor of single-stranded DNA that binds to single-stranded DNA, in particular to polypyrimidines. The SOSS complex associates with DNA lesions and influences diverse endpoints in the cellular DNA damage response including cel…
Naca								Prevents inappropriate targeting of non-secretory polypeptides to the endoplasmic reticulum (ER). Binds to nascent polypeptide chains as they emerge from the ribosome and blocks their interaction with the signal recognition particle (SRP), which normally targets nascent secretory peptides to the ER. Also reduces the inherent affinity of ribosomes for protein translocation sites in the ER membrane…
Nap1l1								Regulates neurogenesis via the modulation of RASSF10; regulates RASSF10 expression by promoting SETD1A-mediated H3K4 methylation at the RASSF10 promoter
Nap1l4								Acts as histone chaperone in nucleosome assembly (PubMed:28366643). In condensing spermatids, mediates the loading of the heterodimer composed of histones H2AFB1 and HIST1H2BA/TH2B onto the nucleosomes, thereby promoting the replacement of histones to protamine in male germ cells
Ncoa4
Nmi								May be involved in augmenting coactivator protein recruitment to a group of sequence-specific transcription factors. Augments cytokine-mediated STAT transcription. Enhances CBP/p300 coactivator protein recruitment to STAT1 and STAT5.
Nono								DNA- and RNA binding protein, involved in several nuclear processes. Binds the conventional octamer sequence in double-stranded DNA. Also binds single-stranded DNA and RNA at a site independent of the duplex site.
Npm1								Involved in diverse cellular processes such as ribosome biogenesis, centrosome duplication, protein chaperoning, histone assembly, cell proliferation, and regulation of tumor suppressors p53/TP53 and ARF.
Nr1d1								Transcriptional repressor which coordinates circadian rhythm and metabolic pathways in a heme-dependent manner. Integral component of the complex transcription machinery that governs circadian rhythmicity and forms a critical negative limb of the circadian clock by directly repressing the expression of core clock components ARTNL/BMAL1, CLOCK and CRY1. Also regulates genes involved in metabolic f…
Paxbp1								Adapter protein linking the transcription factors PAX3 and PAX7 to the histone methylation machinery and involved in myogenesis. Associates with a histone methyltransferase complex that specifically mediates dimethylation and trimethylation of 'Lys-4' of histone H3. Mediates the recruitment of that complex to the transcription factors PAX3 and PAX7 on chromatin to regulate the expression of genes…
Pdcd2								May be a DNA-binding protein with a regulatory function. May play an important role in cell death and/or in regulation of cell proliferation.
Per1								Circadian clock
Per2								Circadian clock
Per3								Circadian clock
Phb								Prohibitin inhibits DNA synthesis. It has a role in regulating proliferation. As yet it is unclear if the protein or the mRNA exhibits this effect. May play a role in regulating mitochondrial respiration activity and in aging
Phb2								Acts as a mediator of transcriptional repression by nuclear hormone receptors via recruitment of histone deacetylases. Functions as an estrogen receptor (ER)-selective coregulator that potentiates the inhibitory activities of antiestrogens and represses the activity of estrogens. Competes with NCOA1 for modulation of ER transcriptional activity.
Pias1
Pias2
Pias3
Pias4
Pmf1								Part of the MIS12 complex which is required for normal chromosome alignment and segregation and for kinetochore formation during mitosis (By similarity). May act as a cotranscription partner of NFE2L2 involved in regulation of polyamine-induced transcription of SSAT
Pml								Functions via its association with PML-nuclear bodies (PML-NBs) in a wide range of important cellular processes, including tumor suppression, transcriptional regulation, apoptosis, senescence, DNA damage response, and viral defense mechanisms.
Pnrc1								Proline-rich nuclear receptor coactivator 1 GenePNRC1
Pnrc2								Involved in nonsense-mediated mRNA decay (NMD) by acting as a bridge between the mRNA decapping complex and the NMD machinery (PubMed:19150429). May act by targeting the NMD machinery to the P-body and recruiting the decapping machinery to aberrant mRNAs (PubMed:19150429). Required for UPF1/RENT1 localization to the P-body (PubMed:19150429). Plays a role in glucocorticoid receptor-mediated mRNA d…
Ppargc1b								Plays a role of stimulator of transcription factors and nuclear receptors activities. Activates transcriptional activity of estrogen receptor alpha, nuclear respiratory factor 1 (NRF1) and glucocorticoid receptor in the presence of glucocorticoids. May play a role in constitutive non-adrenergic-mediated mitochondrial biogenesis as suggested by increased basal oxygen consumption and mitochondrial …
Ppie								Involved in pre-mRNA splicing as component of the spliceosome. Combines RNA-binding and PPIase activities. Binds mRNA and has a preference for single-stranded RNA molecules with poly-A and poly-U stretches, suggesting it binds to the poly(A)-region in the 3'-UTR of mRNA molecules. Catalyzes the cis-trans isomerization of proline imidic peptide bonds in proteins. Inhibits KMT2A activity; this requ…
Pprc1								Acts as a coactivator during transcriptional activation of nuclear genes related to mitochondrial biogenesis and cell growth. Involved in the transcription coactivation of CREB and NRF1 target genes
Pqbp1								Intrinsically disordered protein that acts as a scaffold, and which is involved in different processes, such as pre-mRNA splicing, transcription regulation, innate immunity and neuron development (By similarity). Interacts with splicing-related factors via the intrinsically disordered region and regulates alternative splicing of target pre-mRNA species (PubMed:23512658). May suppress the ability …
Prmt10							Also Prmt9	Protein arginine methyltransferases are enyzmes that catalyze the transfer of methyl groups from S-adenosylmethionine (SAM) to the arginine residues on histones and other proteins. The dysregulation of this methylation is critical in the development of certain cancers.
Psip1						Menin, kmt2a	LEDGF	Transcriptional coactivator involved in neuroepithelial stem cell differentiation and neurogenesis. Involved in particular in lens epithelial cell gene regulation and stress responses. May play an important role in lens epithelial to fiber cell terminal differentiation. May play a protective role during stress-induced apoptosis
Psmc3								Plays an important role in meiotic recombination. Stimulates DMC1-mediated strand exchange required for pairing homologous chromosomes during meiosis. The complex PSMC3IP/MND1 binds DNA, stimulates the recombinase activity of DMC1 as well as DMC1 D-loop formation from double-strand DNA. This complex stabilizes presynaptic RAD51 and DMC1 filaments formed on single strand DNA to capture double-stra…
Ptov1								May activate transcription. Required for nuclear translocation of FLOT1. Promotes cell proliferation (By similarity).By similarity
Pttg1								Regulatory protein, which plays a central role in chromosome stability, in the p53/TP53 pathway, and DNA repair. Probably acts by blocking the action of key proteins. During the mitosis, it blocks Separase/ESPL1 function, preventing the proteolysis of the cohesin complex and the subsequent segregation of the chromosomes. At the onset of anaphase, it is ubiquitinated, conducting to its destruction…
Pura
Purb
Pwp1								Chromatin-associated factor that regulates transcription (By similarity). Regulates Pol I-mediated rRNA biogenesis and, probably, Pol III-mediated transcription (By similarity). Regulates the epigenetic status of rDNA (By similarity)
Pygo2								Diseases associated with PYGO2 include Oligospermia. Among its related pathways are Signaling by Wnt and Activated PKN1 stimulates transcription of AR (androgen receptor) regulated genes KLK2 and KLK3. Gene Ontology (GO) annotations related to this gene include chromatin binding and histone acetyltransferase regulator activity
Rbbp8								Endonuclease that cooperates with the MRE11-RAD50-NBN (MRN) complex in DNA-end resection, the first step of double-strand break (DSB) repair through the homologous recombination (HR) pathway. HR is restricted to S and G2 phases of the cell cycle and preferentially repairs DSBs resulting from replication fork collapse. Key determinant of DSB repair pathway choice, as it commits cells to HR by prev…
Rbl1								Key regulator of entry into cell division. Directly involved in heterochromatin formation by maintaining overall chromatin structure and, in particular, that of constitutive heterochromatin by stabilizing histone methylation. Recruits and targets histone methyltransferases KMT5B and KMT5C, leading to epigenetic transcriptional repression. Controls histone H4 'Lys-20' trimethylation. Probably acts…
Rbl2								Key regulator of entry into cell division. Directly involved in heterochromatin formation by maintaining overall chromatin structure and, in particular, that of constitutive heterochromatin by stabilizing histone methylation. Recruits and targets histone methyltransferases KMT5B and KMT5C, leading to epigenetic transcriptional repression. Controls histone H4 'Lys-20' trimethylation. Probably acts…
Rbx1								E3 ubiquitin ligase component of multiple cullin-RING-based E3 ubiquitin-protein ligase (CRLs) complexes which mediate the ubiquitination and subsequent proteasomal degradation of target proteins, including proteins involved in cell cycle progression, signal transduction, transcription and transcription-coupled nucleotide excision repair
Rcc1					Guanine-nucleotide releasing factor			Guanine-nucleotide releasing factor that promotes the exchange of Ran-bound GDP by GTP, and thereby plays an important role in RAN-mediated functions in nuclear import and mitosis. Contributes to the generation of high levels of chromosome-associated, GTP-bound RAN, which is important for mitotic spindle assembly and normal progress through mitosis. Via its role in maintaining high levels of GTP-…
Set					Inhibitor of HAT activity			The protein encoded by this gene inhibits acetylation of nucleosomes, especially histone H4, by histone acetylases (HAT). This inhibition is most likely accomplished by masking histone lysines from being acetylated, and the consequence is to silence HAT-dependent transcription. The encoded protein is part of a complex localized to the endoplasmic reticulum but is found in the nucleus and inhibits…
Setd2
Setx					RNA:DNA Helicase			Probable RNA/DNA helicase involved in diverse aspects of RNA metabolism and genomic integrity. Plays a role in transcription regulation by its ability to modulate RNA Polymerase II (Pol II) binding to chromatin and through its interaction with proteins involved in transcription (PubMed:19515850, PubMed:21700224). Contributes to the mRNA splicing efficiency and splice site selection (PubMed:195158…
Sirt1					Histone Deacetylase			https://www.genecards.org/cgi-bin/carddisp.pl?gene=SIRT1
Sirt2
Sirt4
Sirt6
Atf7ip
Zfp410
Zfp422
Zfp429
Zfp445
Zfp467
Zfp513
Zfp516
Zfp523
Zfp524
Zfp53
Zfp532
Zfp553
Zfp574
Zfp579
Zfp580
Zfp637
Zfp64
Zfp644
Zfp653
Zfp664
Zfp68
Zfp688
Zfp7
Zfp710
Zfp768
Zfp771
Zfp780b
Zfp800
Zfp808
Zfp809
Zfp821
Zfp827
Zfp831
Zfp839
Zfp869
Zfp871
Zfp91
Zfp934
Zfp945
Zfp949
Zfp961
Zfyve1
Zfyve26
Zfyve27
Zhx1
Zhx2
Zkscan14
Zkscan17
Zkscan3
Zmat1
Zmat2
Zmym2
Zmynd19
Znf512b
Znfx1
Znhit3
Zscan21
Zscan29
Zzef1

## Sheet: Supplementary Table 2
Supplementary Table 2. Protospacer sequences of sgRNAs used in this study
sgRNA_ID	Sequence (5' to 3')
Actl6a_As_76114	GTCCCAGGTTGATTTCCCCA
Actl6a_As_76115	CCTTCTCTAGTGGAACACCA
Actl6a_As_76116	GCACCACACCGATAGCCGTG
Actl6a_Br_24850	AGCCGTGGGGAAATCAACCT
Actl6a_Br_24851	ACTGCGATTCCAGTCCACGA
Actl6a_Br_24853	CCTTCTCTAGTGGAACACCA
Actr5_As_76054	CGAATGCTACAGGATCCCGA
Actr5_As_76055	GCTGAAGTATCCAGGCCACC
Actr5_As_76056	GGAGCATAGCTACATTGCCG
Actr6_As_76050	TGATGCAGCACAGCTCAGAA
Actr6_As_76051	GTAAGGAACAATGTGCGTGA
Actr6_As_76052	TTTGGATCTGAACTGACAAT
Actr8_As_76046	AGATGTCAAACGGTACAAGG
Actr8_As_76047	AGCCAGTTGTCCTTGTACAG
Actr8_As_76048	GAATGTTGTAACAGTCCAGG
Ahctf1_R2.Br_57108	CATGAGAGGAGTTTAAACCG
Ahctf1_R2.Br_57109	CGACACGAACCGTCAAACAG
Ahctf1_R2.Br_57110	GAGCCTATAATTAACCATGG
Ankra2_R2.Br_33062	TACTTACAATTTGCTAACAG
Ankra2_R2.Br_33063	CTGGCTACTCGTATTGAACA
Ankra2_R2.Br_33064	TGCCGCAGCCCACATCAGGG
Ankrd32_As_74146	AGGAGCCTGGGATTTCACGG
Ankrd32_As_74147	TTAAGTTTAATATTCCTCTA
Ankrd32_As_74148	ACAGCCTGTATACAATGTAG
Anp32a_As_73962	GTTCTTCAAACTCATCCGTG
Anp32a_As_73963	AAGCGAAAACAGAATCTCAG
Anp32a_As_73964	AGGCAAAATCGAAGGCCTCA
Anp32b_As_73958	GGTTCTGCTTACGGCTGCCG
Anp32b_As_73959	TCAACTTAGGTAGCTTCGGG
Anp32b_As_73960	CTTGGACAATTGCAAAGCAA
Anp32e_As_73954	GGAGTTGAAGAACAGAGCCC
Anp32e_As_73955	CCTCTTCATAGCCTTCCGGT
Anp32e_As_73956	GAGTCATCTCACCTCCTCCG
Arid1a_As_73073	GCAGCTGCGAAGATATCGGG
Arid1a_As_73074	TGGCTACCAGGGCTACCCCG
Arid1a_As_73075	GAGTGCATCTGTCCTCCAGA
Arid1a_Br_45804	GCAGCTGCGAAGATATCGGG
Arid1a_Br_45805	TACCCAAATATGAATCAAGG
Arid1a_Br_45806	CCTGCTGGCCATACGCACTG
Arid1b_As_73069	GTACCCATCCCATACAACTG
Arid1b_As_73070	GATTCTGACTGGCTTCCAGG
Arid1b_As_73071	GCTCAGCACCCCGTACCCCG
Arid1b_Br_61669	CAGAACCCCAACATATAGCG
Arid1b_Br_61670	GATGCCCTATGAACCCAACA
Arid1b_Br_61671	ATCTGAGGTGGGATTCCGTG
Arid2_As_73065	CTTTACTGCTCGCTAATGCG
Arid2_As_73066	TTAATGCCCAGCTTTCGAGG
Arid2_As_73067	GAGTGGTTCTGAAATCCACA
Arid2_Br_43440	ACTTGCAGTAAATTAGCTCG
Arid2_Br_43441	GTTGCCTTAACGACTTCACA
Arid2_Br_43442	GCTGAACCGTCTGACCGGCA
Arid3a_TF1.Br_4458	GATAGGCATTTGATGGACGT
Arid3a_TF1.Br_4459	CCTGCGATTGCTGTCTATGG
Arid3a_TF1.Br_4460	CCGGATGCATAGGACTCAGA
Arid3b_TF1.Br_24638	AGACATTCGAGCCACCGGTG
Arid3b_TF1.Br_24639	AGGAGAATAGCCAAAGAGCG
Arid3b_TF1.Br_24640	AGTACCCGGACTTTCACCAC
Arid4a_As_73049	TTAATCTTCCAGATTGACAG
Arid4a_As_73050	AGACTGGTCTATCATCAGGG
Arid4a_As_73051	TGTCAGTGCCAAGTACCGAG
Arid4b_TF1.Br_46200	TAAAGCCACAAACAAAACGT
Arid4b_TF1.Br_46201	CAGGCATGAAAGTCCAAGTG
Arid4b_TF1.Br_46203	AGAAATAGAACCATTTCCAG
Arid5a_As_73041	ACAGTCCCCAGAACCTAAGA
Arid5a_As_73042	GCTGCCCTGAGGCCTACAAG
Arid5a_As_73043	TGAGAAGCTGAAGAAGGCCA
Arid5b_As_73037	ATAGGTTTACCACCTCGCCA
Arid5b_As_73038	GGGCTCTCTGTAAAGCAGCA
Arid5b_As_73039	GTACTCGCAGACACTACGAA
Arntl_As_72846	GCATAGCCGGGAGGGCCCAG
Arntl_As_72847	AGGCTCTTACTGGTAGTCAG
Arntl_As_72848	CCCACAGTCAGATTGAAAAG
Arrb1_As_72798	ACTCACCCACGGGGTCCACG
Arrb1_As_72799	GAGTATCTCAAAGAAAGGCG
Arrb1_As_72800	CCGACCAGCACTCACCCACG
Asf1a_B_72578	CTGATTACTTGCACCTACCG
Asf1a_B_72579	AATAAATTCTTGACCTCGGT
Asf1a_B_72580	AACGGGTTGTAGAAAGGCGA
Asf1a_B_72581	GGTTCAGGTGAACAATGTAG
Asf1a_B.Br_28278	TCTGGGATGAGTCCTGCATT
Asf1a_B.Br_28279	CTGATTACTTGCACCTACCG
Asf1a_B.Br_28280	AACGGGTTGTAGAAAGGCGA
Asf1b_B_72574	ATTCGAAGCTGATCTCGAAC
Asf1b_B_72575	GATCAGCTTCGAATGCAGTG
Asf1b_B_72576	AAGCTGATCTCGAACCGGAA
Asf1b_B_72577	TATGCCTTCCTGCAGGGACA
Asf1b_B.Br_29507	GATCAGCTTCGAATGCAGTG
Asf1b_B.Br_29508	GAGTGGAAGATCATTTATGT
Asf1b_B.Br_29509	GGACGCCGTGGGTGTGACTG
Ash1l_B_72562	GCCACCACTTTAGTCCACCG
Ash1l_B_72563	AGGACGGTAGAAGTTTCAGG
Ash1l_B_72564	GCATCCATCTTCATTCACAG
Ash1l_B_72565	CCTGACTTAAAAAAGAAACG
Ash1l_B.Br_51792	GCCACCACTTTAGTCCACCG
Ash1l_B.Br_51793	AGCCTGCGTCACTACTAACA
Ash1l_B.Br_51795	CAACCATAAGCCATCTCTGG
Ash2l_As_72558	AGAAGTGATGGATACCCAGG
Ash2l_As_72559	CTGCCACGTCAAATTCGCCA
Ash2l_As_72560	CTGTGGATGAGGAGAATGGG
Ash2l_Br_19426	TGCAATGTGTGCCATCACAG
Ash2l_Br_19427	GCTCCGGAGAGGCCGAAAGT
Ash2l_Br_19428	CAATAACATTGTCAAAACAA
Asxl1_R1.Br_57764	TGAGTGTGAAAAGACTAATG
Asxl1_R1.Br_57765	GTGTTAACAAGAATGGACCC
Asxl1_R1.Br_57767	TACTAAAACCGACTTAGCAG
Asxl2_R1.Br_41526	AGTCAGTCAGAACCGACATG
Asxl2_R1.Br_41527	GTCAGTCAGAACCGACATGA
Asxl2_R1.Br_41528	AGAACCGACATGAGGGAAAA
Atad2_As_72430	ACGCCACTCTCTTATCCCCT
Atad2_As_72431	TCTTAGGCAGAGAAAAACAA
Atad2_As_72432	CCATAGACCCTGCTTTACGG
Atad2b_As_72426	CCTGGTGCTACATTACCAAA
Atad2b_As_72427	CATCTTGCAGATCCACACCA
Atad2b_As_72428	GTTTGGCTGGAGGAGATACG
Atf1_TF1.Br_1169	ACTCGTCCCGAGCAACCAGG
Atf1_TF1.Br_1171	TGTACTATCTGAGAAACGTG
Atf1_TF1.Br_1172	AATTCAAGCAGTACTCAGCA
Atf2_TF1.Br_1173	GGACGAACGATAGCTGATGT
Atf2_TF1.Br_1174	CAACACCCTCCAGTTACCAA
Atf2_TF1.Br_1175	ACATACCGGAGTTTCTGTAG
Atf4_TF1.Br_1181	ATCACATGTGTCATCCAACG
Atf4_TF1.Br_1182	CAAACCCGACTGGTCGAAGG
Atf4_TF1.Br_1183	AAGTTTAATAAAAGTCGACC
Atf5_TF1.Br_48596	TGATTGGATGACTGAGCGGG
Atf5_TF1.Br_48597	GGCTGTTTACTGCCGCAGTG
Atf5_TF1.Br_48598	CACCCCCAAGGACCTCATAG
Atf6_TF1.Br_57080	GAACACGAGTCTGTGGACCG
Atf6_TF1.Br_57081	GAGCAGACGACAGAACCGCA
Atf6_TF1.Br_57082	TGAGCCCTGCCAATCAGAGG
Atf6b_TF1.Br_3413	ATTACCTGAGGAACTATCAG
Atf6b_TF1.Br_3414	ATGGGTAGAGGGTCCCAAGG
Atf6b_TF1.Br_3415	GATGATCAAGAATCGAGAGT
Atf7_TF1.Br_72374	CTAGAAGCAGGACTGTCAGG
Atf7_TF1.Br_72375	GTAGGGGTAGAGATCACAAC
Atf7_TF1.Br_72376	TATGTTTATGAACTGCCAGG
Atf7ip_TF1.Br_23438	GGAAAAACTCGCACCCACCG
Atf7ip_TF1.Br_23439	CAGACTGTGAATCACCGGAG
Atf7ip_TF1.Br_23441	GTCCAAAAGAAATGTTAGCG
Atm_As_72274	ATAAGATTGAGAAATCTCCA
Atm_As_72275	TGAAAAATCACACAAGGCGG
Atm_As_72276	ATAGTGACAAACCTAGGCCA
Atn1_As_72266	GTAGGGCCTTAAAGACCCCA
Atn1_As_72267	ATATCGCATTGGAGGCCCAG
Atn1_As_72268	GCCCAAAAAGACCAAAACCG
Atr_As_71906	CTACCTGGCCAACTCCCGCA
Atr_As_71907	CCTTCTGCCATTAAGCCAGA
Atr_As_71908	GCTCAACAGGAGAATCTCAG
Atrx_As_71886	GCTGACAATCTCAAAAAACG
Atrx_As_71887	ATCTGATGATGAAAAACCCA
Atrx_As_71888	GACAATCTCAAAAAACGCGG
Atxn7_As_71858	CCGCTGCTCCGCCCGCCGCG
Atxn7_As_71859	CTGCTGCTGCTGCTGCCGGG
Atxn7_As_71860	AGACACATTCCTTAACCCAG
Atxn7l3_As_71846	GATTCTGCTTTGAAGTACAC
Atxn7l3_As_71847	TGGATCTTCGAGGGGAATTA
Atxn7l3_As_71848	AGCGGGAAGCAGCAATACTG
Aurka_As_71802	TTTCGGACCGAAGGGAACAG
Aurka_As_71803	TCTCAGACCACTGTTCCCTT
Aurka_As_71804	GCAGATCCTAGGTTCTGAGA
Aurkb_As_71794	CTTACCGTCTTTGAGCCGTA
Aurkb_As_71795	CTTGTTCTGGGATCCTTGCG
Aurkb_As_71796	GCAAGGATCCCAGAACAAGT
Bach1_TF1.Br_1393	TCTAAGCGTACACAATATCG
Bach1_TF1.Br_1394	ATCTGAGGATCGGAGTAGTG
Bach1_TF1.Br_1396	CTGATCCTGATACCCAACCA
Batf3_TF1.Br_72320	ACGATGACAGGAAAGTTCGA
Batf3_TF1.Br_72321	GAAGGCTGACAAGCTCCACG
Batf3_TF1.Br_72322	AAAACCGGGTTGCAGCTCAG
Baz1a_B_71346	GTAGTGGCGGAAGATCTCGT
Baz1a_B_71347	CATCGCCGAAGACTTCAGGA
Baz1a_B_71348	GGATAAAGAGAAAAAAAGGG
Baz1a_B_71349	GCATGGCCACAGTTACACCA
Baz1a_B.Br_55292	AGTCCTGCTAACAGGCGACG
Baz1a_B.Br_55293	CGGTGCATAAGCCAAATCGG
Baz1a_B.Br_55295	ACTGACCCTAGTTTCTACTA
Baz1b_B_71342	GTTCACTGTATCTTTCCAGG
Baz1b_B_71343	CTACCAGCCTGAATGCTGGG
Baz1b_B_71344	GTACTGGTGAGAATGCACCT
Baz1b_B_71345	GTATTCCTCCTCTTGGTAGA
Baz1b_B.Br_18831	CATGACCAAATATGCCGTGG
Baz1b_B.Br_18832	CTTGCACAGAGTATGTCATG
Baz1b_B.Br_18833	GCCTTGAGTGCAGATAAAGG
Baz2a_R1.Br_50492	ATGAGGCAGAAGGTCCAACG
Baz2a_R1.Br_50494	GCGCAGTTCTCGGATCATGG
Baz2a_R1.Br_50495	TTGGTGTAAAGACTCCACAG
Baz2b_R1.Br_73753	GAATCGAGACAATGTGTCCG
Baz2b_R1.Br_73754	GGAGGCCGAGAAACGAACCA
Baz2b_R1.Br_73755	GGAGAATCCAGTATCTGCGT
Bbx_R2.Br_35854	TCAATGATCATAATTCCGTG
Bbx_R2.Br_35855	TTAGATCCTACTCAGATGGG
Bbx_R2.Br_35856	AGAACCCTTGACCCCTACCG
Bcl11a_As_70959	GTGCCAGATGAATTTCCCAC
Bcl11a_As_70960	TTTCATCTCGATGGGAGAAG
Bcl11a_As_70961	TCGATGGGAGAAGGGGAAGG
Bcl11a_Br_5217	AGTGCAGAATATGCCCCGCA
Bcl11a_Br_5219	GCCAGATGAATTTCCCACTG
Bcl11a_Br_5220	TGAAGGGATACCAACCCGCG
Bcl11b_As_70955	CGTGGCGGTGGGCTGAAGAG
Bcl11b_As_70956	CCCACTCATGAATTTCCTGG
Bcl11b_As_70957	AGAGCAATCTCATCGTGCAC
Bcl11b_Br_26102	GTTGTGCAAATGTAGCTGGA
Bcl11b_Br_26104	GCGGGAAGTTCATCTGACAC
Bcl11b_Br_26105	CAGAGGTGAAGTAATCACGG
Bcl6_TF1.Br_1509	TCTCCACGACCTCACGACCT
Bcl6_TF1.Br_1511	AATGCACCCTTGAACCGGAA
Bcl6_TF1.Br_1512	GAGGGAAGGCAATATCATGG
Bcl7a_As_70896	TGATATCAAGAGGGTCATGG
Bcl7a_As_70897	CCTGGGATGATGGACATGCA
Bcl7a_As_70898	GCTGTTCTCTTGCTTGATGG
Bcl7a_Br_43444	TCGTAGGGATGTATCGCCAA
Bcl7a_Br_43445	AGATGATATCAAGAGGGTCA
Bcl7a_Br_43446	GGACGAGAAGTGTGGCTCGG
Bcl7b_As_70892	CCATTTCCGCACTTTCTCGA
Bcl7b_As_70893	CTGTGGGTGATACCTCCCTG
Bcl7b_As_70894	TCCCTCCTCCTTGAATTCCA
Bcl7b_Br_1513	TGGCGGCCATCGAGAAAGTG
Bcl7b_Br_1515	ACTCACCCTGGAATTCAAGG
Bcl7b_Br_1516	GCCTGTGACAGATAGCAAGG
Bcor_As_70864	GCCTTGGCAGAGGTCACCCG
Bcor_As_70865	GTGCAGACAGGAGAATACAG
Bcor_As_70866	TCAATGGTGCTAGTTACCTG
Bcorl1_As_70860	GGTTGACTGCTCGCCAGCCG
Bcorl1_As_70861	ACAGTTTCACTGGAACCAAG
Bcorl1_As_70862	TCTACAGCACCGCTCTACAG
Bhlhe40_TF1.Br_16850	CTTGTACACTTGGTACATGT
Bhlhe40_TF1.Br_16851	TTTGTCGGGAAGAAATCTCG
Bhlhe40_TF1.Br_16853	GGCGAAGCATGAGAACACTC
Bmi1_As_70578	TTGTATACAAATTAGTCCCA
Bmi1_As_70579	CCTCATCTGCAACTTCTCCT
Bmi1_As_70580	ACCACTCCTGAACATAAGGT
Bptf_As_70358	CATCCCGTCGATGAAATACA
Bptf_As_70359	GCAAAGATAGCAAAGCTAAG
Bptf_As_70360	CCATGTCCTTCCTTACCAGG
Bptf_Br_52140	CGATGACTCCGATTATCCGG
Bptf_Br_52141	GACTCCTTAAGAATCAAACG
Bptf_Br_52142	TGAGTTCCGATCTGGACAAG
Brcc3_As_70334	GATGGGTCTGTGTATAGGGG
Brcc3_As_70335	GCTCTGGAGAAATTTCTACA
Brcc3_As_70336	GCTGTCTGCAGCTTCAACAG
Brd1_R1.Br_70330	GGCACAGCACGCAATCCGCA
Brd1_R1.Br_70331	GTAGCATGTCAGTTTCCACC
Brd1_R1.Br_703321	GTTCATCGAGAAGTCAGCCG
Brd2_R1.Br_5865	CTGGTACAGAAGCCATTGTG
Brd2_R1.Br_5866	AAAAGGCGTTAAACGGAAAG
Brd2_R1.Br_5867	GTGCCATAGCCACAACATCG
Brd3_R1.Br_30606	GTGGTGGGGGAGACTCACTC
Brd3_R1.Br_30608	GCAGTACATGCAGAATGTAG
Brd3_R1.Br_30609	GAAAACTGTCCGAGCACCTG
Brd4_R1.Br_25574	ACTGCAATATCTGCTCAGAG
Brd4_R1.Br_25575	TTTGGTACCGTGGATACACC
Brd4_R1.Br_25577	CCGCCAAGCTGGGTCCTCGG
Brd7_As_70314	GGTCGCTTCTGTCTTCGAAG
Brd7_As_70315	TGTCCACCTCATTCTCTGCA
Brd7_As_70316	GTCGGACCGCCACTTCTACG
Brd7_Br_20694	CAGGAGGCAAGCTAACACGG
Brd7_Br_20696	CTGGAGTGAACACTCTGCAG
Brd7_Br_20697	GGTCGCTTCTGTCTTCGAAG
Brd8_R1.Br_44308	GGTGGCACAAGCTTAACTGG
Brd8_R1.Br_44309	TTGGAGTCAAGTCTCCAAGT
Brd8_R1.Br_44310	GAAGTCTCCATACCAGTCTG
Brd9_As_70306	TTACGGATGCAATTGCTCCT
Brd9_As_70307	GCTGCATGTTTGAGCCTGAA
Brd9_As_70308	GGAAAAGCAAAAAATCCATG
Brd9_Br_48004	ATTAACCGGTTTCTCCCGGG
Brd9_Br_480051	GGAACACTGCGACTCAGAGG
Brd9_Br_480061	ACTTGCTAGACAGTGAACTC
Brdt_R1.Br_50332	GACTGCGAGTCACAGATCGG
Brdt_R1.Br_50333	GAAGGTTGTCAGGTCTAAGG
Brdt_R1.Br_50335	ATGGCCCTTCTATAATCCTG
Brwd3_As_70214	GTACCCCAGGAACACTCTGA
Brwd3_As_70215	GTTCACTGCAGTAATAACAG
Brwd3_As_70216	CTACCCAGATCGAAGCCGGT
Bub1_As_70038	TGTGGACCAGAAACAAAAGA
Bub1_As_70039	TCTCCCCAGTAGGGAACAAA
Bub1_As_70040	GCAGGGCATCTGGAAGCCCA
Carm1_B_69141	CCTTGTCCTTGAAGTCCGTG
Carm1_B_69142	GAGCCAAAACACATACCGTG
Carm1_B_69143	AGACCTCCTCTACTTTGCCA
Carm1_B_69144	ACAACATCCTGAAAACCTGT
Carm1_B.Br_26458	TGAGTACTTCCGGCAACCTG
Carm1_B.Br_26459	GGTTCTGCAGGATCGCACGC
Carm1_B.Br_26461	CAATCTGACAGACCGCATCG
Cbx1_R1.Br_2217	TTACAGTCAGAAAAGCCACG
Cbx1_R1.Br_2219	GAATATCTTCTAAAGTGGAA
Cbx1_R1.Br_2220	TGGTGGAAAAAGTTCTTGAT
Cbx2_B_68897	GATCCCATTAGAAAGAAACG
Cbx2_B_68898	GAGTACCTGGTCAAGTGGCG
Cbx2_B_68899	AAGAGAGGCAAGAGACCCAG
Cbx2_B_68900	GTCGTCTTCCTCTTCGTCCG
Cbx2_B.Br_2221	GATCCCATTAGAAAGAAACG
Cbx2_B.Br_2222	AGCAGAGAGGGAACCATTCG
Cbx2_B.Br_2224	GCGGTTCATGTAGTGTACGA
Cbx3_B_68893	ACACAGTGCTGATAATACTT
Cbx3_B_68894	AGTATTTCCTGAAGTGGAAG
Cbx3_B_68895	TGGACCGTCGTGTAGTGAAT
Cbx3_B_68896	CCTTCCCATTCACTACACGA
Cbx3_B.Br_2225	ATACAGGCTGACAAACCAAG
Cbx3_B.Br_2226	ACACAGTGCTGATAATACTT
Cbx3_B.Br_2227	CCTTCCCATTCACTACACGA
Cbx4_B_68889	CCAAGGGCTTCACGGCCCCG
Cbx4_B_68890	GTATTCACCTGCACCACCAG
Cbx4_B_68891	TGGAGAGCATCGAAAAGAAG
Cbx4_B_68892	GCTCCTGCCCCTCCCCCCAA
Cbx4_B.Br_2229	ACTTGCAAGATATAACACGT
Cbx4_B.Br_2230	TGCAGCCAAAGGCTACCTCG
Cbx4_B.Br_2231	AGTGACCGGTAATGGTATTG
Cbx5_B_68885	GGATGAGGAGGAATATGTGG
Cbx5_B_68886	GGGTGAAAACAATAAGCCCA
Cbx5_B_68887	ATATGTGGTGGAAAAGGTGT
Cbx5_B_68888	ACATGGGAAAGAAGACCAAG
Cbx5_B.Br_2233	TGGACAGGCGCATGGTTAAG
Cbx5_B.Br_2234	CAAAGCAATGATATCGCTCG
Cbx5_B.Br_2236	GGATGAGGAGGAATATGTGG
Cbx6_B_68881	GCTGGAGTGCAGCTTGGGCG
Cbx6_B_68882	TGAAGCCCCGGGAGCCCAAG
Cbx6_B_68883	CCACGACCAGACCCACAAGG
Cbx6_B_68884	GGGGACGGCGAGACATACGG
Cbx6_B.Br_68881	GCTGGAGTGCAGCTTGGGCG
Cbx6_B.Br_68882	TGAAGCCCCGGGAGCCCAAG
Cbx6_B.Br_68883	CCACGACCAGACCCACAAGG
Cbx7_B_68877	ACCTCTCTTCCTATACCCCG
Cbx7_B_68878	CGTAGGCCATGACAAGGCGA
Cbx7_B_68879	CTATGGCTGACAGCTCCATG
Cbx7_B_68880	AGAGAGGTCCGAAACCCAGG
Cbx7_B.Br_68877	ACCTCTCTTCCTATACCCCG
Cbx7_B.Br_68878	CGTAGGCCATGACAAGGCGA
Cbx7_B.Br_68879	CTATGGCTGACAGCTCCATG
Cbx8_R2.Br_21794	CTCTATGGCCCCAAAAAGCG
Cbx8_R2.Br_21795	GGGGACAGCTCCAAGAAACG
Cbx8_R2.Br_21796	ACACGGGGCTACCCCCACCA
Ccdc101_As_68833	ACAATGACTCAGAGCCCCCA
Ccdc101_As_68834	TCGAGAATCAGCAGACACAA
Ccdc101_As_68835	AGTCTCTGTTGGAAGAGAGG
Cdc73_As_67380	ATATAACTGCCCTTAAACAG
Cdc73_As_67381	TAGCAGAAGCAAAGAAACCA
Cdc73_As_67382	GCTGCACGCCGGACATAAAC
Cdk1_As_67224	AGTCTCTGTGAAGAACTCGC
Cdk1_As_67225	AATCCATGAACTGCCCAGGA
Cdk1_As_67226	ACTTACGGTGTGGTGTATAA
Cdk17_As_67192	GATGAAGTCCAGTCACCTAC
Cdk17_As_67193	AGACTGTCCCTCACGCTCAG
Cdk17_As_67194	GCAGACATCAGGATACCTGA
Cdk5_As_67160	GGTCCCTATGTAGCACGTTG
Cdk5_As_67161	GAGTAGACAGATCTCCCGGA
Cdk5_As_67162	TGAGTAGACAGATCTCCCGG
Cebpa_As_66924	GGAGTCGGCCGACTTCTACG
Cebpa_As_66925	GATCAAACAAGAGCCCCGCG
Cebpa_As_66926	GCCGCCTTTGGCTTTCCCCG
Cebpa_B_669241	GGAGTCGGCCGACTTCTACG
Cebpa_B_669251	GATCAAACAAGAGCCCCGCG
Cebpa_B_669261	GCCGCCTTTGGCTTTCCCCG
Cebpa_B_66927	ACTTCTACGAGGTGGAGCCG
Cebpa_B.Br_2713	GATCAAACAAGAGCCCCGCG
Cebpa_B.Br_2714	CATCAGCGCCTACATCGACC
Cebpa_B.Br_2716	CAGTTCCAGATCGCGCACTG
Cebpa_Br_2713	GATCAAACAAGAGCCCCGCG
Cebpa_Br_2714	CATCAGCGCCTACATCGACC
Cebpa_Br_2716	CAGTTCCAGATCGCGCACTG
Cebpa_R1.Br_27133	GATCAAACAAGAGCCCCGCG
Cebpa_R1.Br_27141	CATCAGCGCCTACATCGACC
Cebpa_R1.Br_27161	CAGTTCCAGATCGCGCACTG
Cebpa_R2.Br_27134	GATCAAACAAGAGCCCCGCG
Cebpa_R2.Br_27142	CATCAGCGCCTACATCGACC
Cebpa_R2.Br_27162	CAGTTCCAGATCGCGCACTG
Cebpa_TF1.Br_27135	GATCAAACAAGAGCCCCGCG
Cebpa_TF1.Br_27143	CATCAGCGCCTACATCGACC
Cebpa_TF1.Br_27163	CAGTTCCAGATCGCGCACTG
Cebpb_TF1.Br_2721	CTCACGTAACCGTAGTCGGC
Cebpb_TF1.Br_2722	GGCTACCAGGCGACGCCGAG
Cebpb_TF1.Br_2723	GTAGTCGTCGGCGAAGAGGT
Cebpe_TF1.Br_49964	CAGTACCAAGTGGCACACTG
Cebpe_TF1.Br_49965	GCAGGTAGTGAGGAAACGAG
Cebpe_TF1.Br_49966	CAGACTCGATGTAGGCGGAG
Cebpg_TF1.Br_2725	CAGAGAGCGGAACAATATGG
Cebpg_TF1.Br_2726	TCGTCACTATTCCGATCCAT
Cebpg_TF1.Br_2727	CATACTCAGGCACATGCCAG
Cebpz_TF1.Br_2717	CCTTGGTAACCACTAAAACG
Cebpz_TF1.Br_2718	AACGCTCCACAAATGAATGG
Cebpz_TF1.Br_2719	CAAGTTGTCAAAGTGCACCC
Chaf1a_B_66372	GGGTCTGTCTTTGCAATCCA
Chaf1a_B_66373	TCTCCAACCAGCTCTCCTGA
Chaf1a_B_66374	AATACTGGAGTCCTGCCCCG
Chaf1a_B_66375	GCTAAAGGAGGAAAAACGCA
Chaf1a_B.Br_20862	AGAGATACGACGAGCCAAGG
Chaf1a_B.Br_20863	AATCAAGCCAGTACCGAGTG
Chaf1a_B.Br_20865	ACACCCCCAGAACATCGGGG
Chaf1b_B_66368	ATATTTGCTGGGCAACCGAT
Chaf1b_B_66369	TCCACAGGCTGGCATCCGCG
Chaf1b_B_66370	GACGGCGGTGTCCACCCCCG
Chaf1b_B_66371	AGAGGTCATCAAATTCCCAT
Chaf1b_B.Br_49945	AGATGTGTATGATATTTGCT
Chaf1b_B.Br_49946	TCACCAGGAAATGTCACTCA
Chaf1b_B.Br_49947	CATCTTCCACAACAGAATGA
Chd1_R1.Br_2801	TAGCACTTAATCCGTAGTAG
Chd1_R1.Br_2802	GGAAACGGCCGAAGAAACGT
Chd1_R1.Br_2804	GTCTCACATCCACAACACAT
Chd1l_As_66320	GGAGGGAGTAGAGCTCCCGG
Chd1l_As_66321	GCCAATTGACTCCTTCCAGT
Chd1l_As_66322	CGTGCTGCTGACGACATACG
Chd2_B_66316	GAGCTTTGATCAGATAACAG
Chd2_B_66317	AAGCAACCTAAGATTCAGCG
Chd2_B_66318	CTTATAATACTGTTTCTGAA
Chd2_B_66319	AGTCAGTCGGAAAGTGAGCA
Chd2_B.Br_62984	GCAGTTCCACTAAAAAGGTG
Chd2_B.Br_62985	GTCTTATATTCACAGCACAT
Chd2_B.Br_62986	TTATCTGATCAAAGCTCCCG
Chd3_As_66312	AGGCACTGACACGATCCTGG
Chd3_As_66313	GTGCCAATAACCCCTTCAAA
Chd3_As_66314	TATGCTTCGGAGACTCAAGG
Chd3_Br_54888	TCCACCGCATCATTAACCAT
Chd3_Br_54889	GGGCGCTTATTAAGTCATCA
Chd3_Br_54890	GGAAGAACGAATCACACAGG
Chd4_As_66308	TTATGTGCAGAAAGAAGCAT
Chd4_As_66309	AGAAGAAGAGCAAATCCAAG
Chd4_As_66310	TCTTAGGTCCCAATGCTCGG
Chd4_Br_48788	CACACCATATGGTAGGCTCG
Chd4_Br_48789	ACTTGATTAAATAGTGAACG
Chd4_Br_48791	GAGTCACTTACAGTACAGCG
Chd6_R1.Br_36774	CAAACGTTGTGATGACGACG
Chd6_R1.Br_36776	CCGACCCAGACAAATCACCC
Chd6_R1.Br_36777	TCACTCGAAACTCCTATGAG
Chd7_B_66296	ACTGTTTGACGGGAATCCCA
Chd7_B_66297	TCGCAGTCAGAGCAGCAGGT
Chd7_B_66298	GCACGTAGCACAGATGACCG
Chd7_B_66299	ATTCTCCGTGGAGAGCAGCG
Chd7_B.Br_70332	GACATGCCCATAAACGAACG
Chd7_B.Br_70333	AAACGGTTTAAGTCAAAACA
Chd7_B.Br_70334	CCTACCGGAATGATTTAGCA
Chd8_R1.Br_31506	ACCGTTACAAAATACCGTAG
Chd8_R1.Br_31507	TTGTCCTCCAGTATTACTGG
Chd8_R1.Br_31509	TGAGAAATACAATACCATGA
Chd9_R1.Br_49364	AGAAACCATTAGTTTCCGCG
Chd9_R1.Br_49365	CAATTGAATCAGAAGGACGT
Chd9_R1.Br_49366	GCCAGAGCCAGACCATTCCG
Chmp1a_R1.Br_60284	AGGTGTAAATTGGCTCCGAA
Chmp1a_R1.Br_60285	CTGGATGTGCACACATCGGT
Chmp1a_R1.Br_60286	GGCCCTTCAGCAGAAAAATG
Chmp2a_B_66196	TCAATGGCACAAGCCATGAA
Chmp2a_B_66197	GTATCTTGAGGGACACAGCT
Chmp2a_B_66198	CCAGGAAAAGAAAATCATTG
Chmp2a_B_66199	ACTACTTCGGCAAAACCAGA
Chmp2a_B.Br_33686	AGACGCCAGAGGAACTACTT
Chmp2a_B.Br_33687	CATGGGCACTATGAACAGAC
Chmp2a_B.Br_33689	TCAATGGCACAAGCCATGAA
Chmp2b_R2.Br_33658	TGGTAATAAGGAAGCGTGCA
Chmp2b_R2.Br_33659	GGCACCGGCCATCTTCATCT
Chmp2b_R2.Br_33660	AGAGCTGCGTGGCACCCAGA
Chrac1_As_66128	CATCATGAAGAGCTCTCCCG
Chrac1_As_66129	GGTGTCGAGCATCAACCAGG
Chrac1_As_66130	CGAGGTGTCGAGCATCAACC
Chuk_As_65952	TTAAAAAGTTCAATTCCTCA
Chuk_As_65953	GCATCCACACTACCTTCCGG
Chuk_As_65954	AGGCCTTTACAACATTCGCA
Ciita_TF1.Br_1817	AGCTCGACTAAGGCTCCGGG
Ciita_TF1.Br_1818	AGGTCCTTGATTATATCGTG
Ciita_TF1.Br_1820	AGCAGGCCAAGACTTACATG
Cir1_R2.Br_29526	GGCGCTCCGAGAGAAAAGTG
Cir1_R2.Br_29527	TGCCTACCTGAGCCATCAGT
Cir1_R2.Br_29529	GCTGCTATCTGATGTCTCCG
Cit_As_65852	GTCGCTTCTGAACAGATACG
Cit_As_65853	TCTTCGCCTGAGAAGCCCGA
Cit_As_65854	GATGTTGTTGAAGGTCCGGG
Cited2_TF1.Br_10925	ATGGGCGAGCACATACACTA
Cited2_TF1.Br_10926	CCAGTTCATGGGTCCCCCGG
Cited2_TF1.Br_10927	GCGGCATCAGGCACGCCATG
Cited4_TF1.Br_24310	AGACTGCAGGTGCGTGCTAC
Cited4_TF1.Br_24311	CGGGCATGGACAGCGGTCTG
Cited4_TF1.Br_24312	GAAAGAGACCGGCGACCCGA
Clock_As_65384	ATGTCCTCATTAAGGAGCTG
Clock_As_65385	GTATCAACTTCAACACACAA
Clock_As_65386	ACTAGCATCTGACTGTGCAG
Creb3l2_TF1.Br_52520	TAAGTGCAGTTGATCCACGG
Creb3l2_TF1.Br_52521	TCAGTCACCATTTACCCATG
Creb3l2_TF1.Br_52523	ACAGAAGGGACAAGTCCCGG
Crebbp_R2.Br_34091	CATACTCGAGATATCCGATG
Crebbp_R2.Br_3411	TAATGAATCAGGCTCAACAA
Crebbp_R2.Br_3412	TGAACCTACTGAATCCAAGG
Cstf1_As_63561	ATTAGCCAGCTGCTCTACGA
Cstf1_As_63562	AAAGAGTTCGGATCACTGGG
Cstf1_As_63563	GACACGTGACTTCATCCACG
Ctbp1_As_63533	GCGCGCGCGGCCTTACCCAG
Ctbp1_As_63534	GAGTGTAGAGCAGATCCGAG
Ctbp1_As_63535	GCTCACGCGCTGTAGCCCCA
Ctbp2_As_63529	GAGTGTGGAACAGATCCGTG
Ctbp2_As_63530	CCACACCATCACCCTCACCA
Ctbp2_As_63531	TGGATAAGCACAAAGTCAAG
Ctbp2_TF1.Br_3689	AGGAGCTGCTCGGATCCGAG
Ctbp2_TF1.Br_3690	ACATTCTCAATCTGTATCGG
Ctbp2_TF1.Br_3692	TCCCTGACAGGTGTTGAATG
Ctcf_As_63517	GGTAAGGTGTGACATATCAT
Ctcf_As_63518	ATGAAGACTGAAGTCATGGA
Ctcf_As_63519	GTTCAGATGATTCCTCAGGA
Cul4b_As_63237	GCAGCAGCAGAAGCAGCAGA
Cul4b_As_63238	CCTGGCTAAATCTTCTACCG
Cul4b_As_63239	GCAAAAGCTAAAAGAAGCAG
Cux1_TF1.Br_3761	ATGAAGAGTGAGCTAGTCCG
Cux1_TF1.Br_3762	TACAAGTGCAGAAAACCGGT
Cux1_TF1.Br_3764	CCAAGAACGGCATTTGCCAG
Cxxc1_As_63081	GATCACTGAGAAGATGGCCA
Cxxc1_As_63082	CCGACAGTACCATTCCCGGA
Cxxc1_As_63083	TGTCACGGCAGAAGTCACAG
Cxxc1_Br_40554	CCGACAGTACCATTCCCGGA
Cxxc1_Br_40555	AAACGATCAGCTCGGATGTG
Cxxc1_Br_40556	CAGTGCAGGATCCAGGAACG
Cxxc5_R1.Br_30642	AGGAACAGACAAAAGTACCG
Cxxc5_R1.Br_30643	CACAGAGATGCTAAAGCGCG
Cxxc5_R1.Br_30644	GCTCTTGTTCCGACGCTCAG
Dach1_TF1.Br_3969	TAGCACCATTGCAAATATGG
Dach1_TF1.Br_3970	GCGGTTGGAGATCACGCCGG
Dach1_TF1.Br_3971	CAAAGTGGCTTCCTTTACGG
Ddb1_As_61933	GGACAAGTCCTACCTCTCCG
Ddb1_As_61934	TGATTTGCCGGAGCTCCTGA
Ddb1_As_61935	TATTGTGTGCCATAACCGGG
Ddb2_As_61929	CTCAGGAGCAAAAGTCGCAG
Ddb2_As_61930	TGTTTCTGCCAAGAGCAGAG
Ddb2_As_61931	GACGTAGTCCTCCTGTCAAA
Ddit3_TF1.Br_4105	GGTGCCCCCAATTTCATCTG
Ddit3_TF1.Br_4106	GTCCCTAGCTTGGCTGACAG
Ddit3_TF1.Br_4107	CTCATCCCCAGGAAACGAAG
Ddx21_As_61829	GCTTTGATAGGAAATACCTG
Ddx21_As_61830	ATACCTGTGGAGCAGAAAGA
Ddx21_As_61831	AACCAAAGAGATAATAACAG
Ddx23_As_61825	CCCCATCTAAAGATAGGAAG
Ddx23_As_61826	AATTCCTCTCTAAAGCAGAG
Ddx23_As_61827	AGAAGATGCTCGAAGAGGAG
Ddx27_As_61809	CCAAAGCTACTACCTTCAGG
Ddx27_As_61810	TCTGATCTACAAGCCCCGCC
Ddx27_As_61811	TCTCAGTGAAAACAAAGTCA
Ddx31_As_61801	GGCTTTCTTGGCCAAAACAG
Ddx31_As_61802	GTGATGCTCCACCAGCAAAA
Ddx31_As_61803	GTTCCTGGAGTGTTGATGGG
Ddx39_As_61797	GACAGGCTCAATCTGCTGCA
Ddx39_As_61798	CCTGGTCATGTGCCACACGA
Ddx39_As_61799	GGCTTTGAGCATCCTTCAGA
Ddx47_As_61761	GCTGTCTGAAGGGCTCCAGA
Ddx47_As_61762	GGAGCCCACGAGCAAGATGG
Ddx47_As_61763	GCTTCGATCTGGATCTTGGT
Ddx50_As_61749	CTAACACGTGAACAAAAGGA
Ddx50_As_61750	AGAAGAAAAGACCTGCCAAA
Ddx50_As_61751	GTAGCTTTGAAAGATCCAAA
Ddx51_As_61745	AGGCTCCTAGGGCGAAGCGG
Ddx51_As_61746	TGGCGCTGTTCCACATAGCG
Ddx51_As_61747	TCATACTCACCTGTACCACG
Dek_As_61488	GCAGGCCCCCAGCATGTCGG
Dek_As_61489	GGTTCCTTCTCGGATGAGGG
Dek_As_61490	GTGAGGTTCTTGATTTAGAG
Dhx36_As_61176	GCAGACGCAGAAGAACAAGG
Dhx36_As_61177	GGTTTGCTCCTGAGGATCAT
Dhx36_As_61178	CCTGCATCTCTATATATCGA
Dhx8_R2.Br_55104	TGGCATACTGAGTGAGATCG
Dhx8_R2.Br_55105	TAATTGTAATTGGAGAGACA
Dhx8_R2.Br_55106	CCCAGGTCGAACCTATCCAG
Dido1_As_61128	CATTAGGTATGGATGATAAA
Dido1_As_61129	ACTGCTTTCAACGCTCCCCT
Dido1_As_61130	AAATACAGAGGAAAACCCCA
Dmap1_As_60920	CTAGAACTCGGGGGTCCAGA
Dmap1_As_60921	GCTTCGTAGTTATTCACGAT
Dmap1_As_60922	CTGACCTTCAAGAGGCCTGA
Dnajc2_As_60640	TGAAACATCATCCAGACAAA
Dnajc2_As_60641	AAGCAAAAGCAGAGGCCAGG
Dnajc2_As_60642	GCTGCTCCTGCCGAGCGCCG
Dnmt1_B_60504	TTGTTTGTAGAGCTGCCAAA
Dnmt1_B_60505	TGAAACTTCACCTAGTTCCG
Dnmt1_B_60506	CCACCAGGAACAGTTCCAGG
Dnmt1_B_60507	ACATCCTTACCTCTGTCCCA
Dnmt1_B.Br_4353	TAATGTGAACCGGTTCACAG
Dnmt1_B.Br_4354	CAGAGCCCTATCGCATCGGT
Dnmt1_B.Br_4355	CATCACGGCTCACTTCACGA
Dnmt3a_B_60500	AATGAAGAGTGGGTGCTCCA
Dnmt3a_B_60501	TTGGGGCTCCAGGATGGCCG
Dnmt3a_B_60502	GCACTGCAGAAGGAGCTCAG
Dnmt3a_B_60503	GCTCTCCAATGCCAAAGCCC
Dnmt3a_B.Br_4361	GATCATTGATGAGCGCACAA
Dnmt3a_B.Br_4362	AGTTTACACCGACATGTGGG
Dnmt3a_B.Br_4364	CAGGCCGAATTGTGTCTTGG
Dnmt3b_B_60496	GCCTCCCCCAGAATCACCCG
Dnmt3b_B_60497	TGGTAGCCGGAAACTCCACA
Dnmt3b_B_60498	CATGAAGTCGACGCTGGCAG
Dnmt3b_B_60499	CAGCCTTCTGAATTACACGC
Dnmt3b_B.Br_4365	TGGTAGCCGGAAACTCCACA
Dnmt3b_B.Br_4366	CAGCCTTCTGAATTACACGC
Dnmt3b_B.Br_4367	GGAGGGTATGGATACCACAC
Dnmt3l_As_60492	GAGACTACCAGAATGCTATG
Dnmt3l_As_60493	CTAAGCCCCTACTCACCTGA
Dnmt3l_As_60494	GGTACATGTTCCAGTTCCAC
Dnttip2_As_60472	AGAGGACCTCAAAATCACAG
Dnttip2_As_60473	AGATGTGTCCCAATTCTCCG
Dnttip2_As_60474	CCAAAATTTGCATATCCAAG
Dot1l_As_60360	GTTCCCTCCATTCCTCTGAG
Dot1l_As_60361	GTTGATCCTGAAGTTCAGAG
Dot1l_As_60362	GCAAGTACACTCACGTAGAC
Dpf2_As_60324	ATAGGAGTATAACTGTCCAG
Dpf2_As_60325	GCAATACTACAAAGATGCCA
Dpf2_As_60326	TGGATGGAAAAGCGACACCG
Dpf2_Br_14642	GAAGATACGCCAAAGCGTCG
Dpf2_Br_14643	AGTGGTAACTGAGGCCAGGT
Dpf2_Br_14645	TGGATGGAAAAGCGACACCG
Dpf3_As_60320	GGCATGACTTACCTGGGCCG
Dpf3_As_60321	GCAAGAACAGGACCAGAGGA
Dpf3_As_60322	GCTTGGGGACCAGTTCTACA
Dpf3_Br_35414	CGCAGACGTAGGGTTTGTCG
Dpf3_Br_35415	ACTGCCGGAGCTACAACTCG
Dpf3_Br_35416	GCGACGATTGCACCCACCAG
Dpy30_As_60212	CATCTGCTCCGACTCCATGG
Dpy30_As_60213	GAGTCGGAGCAGATGCTGGA
Dpy30_As_60214	AAAGTCATCGAAACAGAAGG
Dpy30_Br_28034	AGAAAAGTCATCGAAACAGA
Dpy30_Br_28035	CGGGCTCACAGACAGCGTTG
Dpy30_Br_28036	TGAGCCCGTACTCAGAGTGA
Dr1_As_60180	TCTTATTTATAGCAGCTCTG
Dr1_As_60181	GCTGGTAGTGAACTGCTGCA
Dr1_As_60182	ATCATCGTCGTTGCCAGACG
Dtx3l_As_59992	GATGATGTGAGGGCAGACAG
Dtx3l_As_59993	CCGCAGCCGTACGAGTAGCG
Dtx3l_As_59994	AAATGTCAGCAGGAGAGCCG
Dzip3_As_59706	TACAACTCATAGCCAGACTG
Dzip3_As_59707	CTACTTGTTCTGTCTCCAGC
Dzip3_As_59708	CCAATCAGTGCTCTTCCCAA
Ebf1_As_59558	GCTGGGCAGCGGCATGAACG
Ebf1_As_59559	GGTGCTGGACGCCAACACAG
Ebf1_As_59560	GATTTCCGCAGGTTAGAAGG
Ebf1_B_595581	GCTGGGCAGCGGCATGAACG
Ebf1_B_595591	GGTGCTGGACGCCAACACAG
Ebf1_B_595601	GATTTCCGCAGGTTAGAAGG
Ebf1_B_59561	AGTATGAAGGAAGAGCCGCT
Ebf1_B.Br_4597	GGAATCTCCGCATGTCACGT
Ebf1_B.Br_4598	CGCGACTGTGATCATCATAG
Ebf1_B.Br_4599	AAGAGGGCGTACCTTCCGAG
Ebf1_Br_4597	GGAATCTCCGCATGTCACGT
Ebf1_Br_4598	CGCGACTGTGATCATCATAG
Ebf1_Br_4599	AAGAGGGCGTACCTTCCGAG
Ebf1_TF1.Br_45971	GGAATCTCCGCATGTCACGT
Ebf1_TF1.Br_45981	CGCGACTGTGATCATCATAG
Ebf1_TF1.Br_45991	AAGAGGGCGTACCTTCCGAG
Egr1_TF1.Br_4757	GAGGATTGGTCATGCTCACG
Egr1_TF1.Br_4758	GCTCATCCGAGCGAGAAAAG
Egr1_TF1.Br_4760	GTTGTGGAAACAGATAGTCA
Ehmt1_B_59110	GGATTTCTACCTTTGCAGCC
Ehmt1_B_59111	CTGCGGCTACTTCTGCACGG
Ehmt1_B_59112	CTTTGCTTAGTACCTGCCCG
Ehmt1_B_59113	CCTCACCTCAGCATCAGCGG
Ehmt1_B.Br_43752	GGGCCGGTGTACAAACAGCG
Ehmt1_B.Br_43753	AGAAGTCCTACTATCCTCGG
Ehmt1_B.Br_43754	AGGCAGGGCTGACACGACCA
Ehmt2_B_59106	GCTGCACTCACCTCTCTCGG
Ehmt2_B_59107	TCTTCACTGGAGACAGAACG
Ehmt2_B_59108	TGAAGCCATCTAGAAAACGG
Ehmt2_B_59109	CTGCGGCTACTTCTGCACAG
Ehmt2_B.Br_49736	GGTGAGCTACACGAAAGTCG
Ehmt2_B.Br_49737	TTGGCAATTAATTACCAGCG
Ehmt2_B.Br_49738	GTCGGGCAATCAGTCAGACA
Eid1_As_59098	CTATATGGAGGTAGGCCGCG
Eid1_As_59099	GGCTATATGGAGGTAGGCCG
Eid1_As_59100	CCAGCGCGGTCTGTTCCCCG
Eid2_As_59094	GCTCGCTGCTCCCGTCTGCG
Eid2_As_59095	GCGCGACCTGGGGAGACCCG
Eid2_As_59096	AGCGGCCCGCGAAGGCCCGG
Eif3b_B.Br_21242	CGTCGTCTACGAAATCCTCG
Eif3b_B.Br_21243	AAAGCAATGATGTTACCACC
Eif3b_B.Br_21244	GATGCTGTGAAAAACGCCGA
Eif3b_R1.Br_212421	CGTCGTCTACGAAATCCTCG
Eif3b_R1.Br_212431	AAAGCAATGATGTTACCACC
Eif3b_R1.Br_212441	GATGCTGTGAAAAACGCCGA
Eif3b_R2.Br_212422	CGTCGTCTACGAAATCCTCG
Eif3b_R2.Br_212432	AAAGCAATGATGTTACCACC
Eif3b_R2.Br_212442	GATGCTGTGAAAAACGCCGA
Eif3b_TF1.Br_212423	CGTCGTCTACGAAATCCTCG
Eif3b_TF1.Br_212433	AAAGCAATGATGTTACCACC
Eif3b_TF1.Br_212443	GATGCTGTGAAAAACGCCGA
Eif3d_B.Br_23902	TCAGTATGCATATTTCCATG
Eif3d_B.Br_23903	CGGATGAGATTCGCACAGGT
Eif3d_B.Br_23905	GCCGACTTACCGGTAAGCGA
Eif3d_R1.Br_239021	TCAGTATGCATATTTCCATG
Eif3d_R1.Br_239031	CGGATGAGATTCGCACAGGT
Eif3d_R1.Br_239051	GCCGACTTACCGGTAAGCGA
Eif3d_R2.Br_239022	TCAGTATGCATATTTCCATG
Eif3d_R2.Br_239032	CGGATGAGATTCGCACAGGT
Eif3d_R2.Br_239052	GCCGACTTACCGGTAAGCGA
Eif3d_TF1.Br_239023	TCAGTATGCATATTTCCATG
Eif3d_TF1.Br_239033	CGGATGAGATTCGCACAGGT
Eif3d_TF1.Br_239053	GCCGACTTACCGGTAAGCGA
Eif4a2_As_58950	ACATTGTTGTTGGTACTCCA
Eif4a2_As_58951	GCAGATGAAATGTTGAGCCG
Eif4a2_As_58952	AGTACCAACAACAATGTGAG
Eif4a3_As_58946	TTTGATCCTGGCTCCAACCA
Eif4a3_As_58947	GTGTCCGTAAACTTCTCCGG
Eif4a3_As_58948	GCTGGACTACGGACAGCACG
Elf1_TF1.Br_4837	GATATTTGGTGTAGTCGTCG
Elf1_TF1.Br_4838	CGTCAACAACCGCATCAAGT
Elf1_TF1.Br_4839	CCTGTCCTAAGTACATCAAG
Elf2_TF1.Br_34166	GGAACCGTCGTGAGTAGGGG
Elf2_TF1.Br_34167	GGACATGCCCAAAAACATAG
Elf2_TF1.Br_34169	CCCAGTGCGAGGTTAGAGCA
Elf4_TF1.Br_24954	GCACCCAGTAACATCCACCT
Elf4_TF1.Br_24955	CACTGAAGTCCTATTCAATG
Elf4_TF1.Br_24956	GATGCACTAATTCAGGATAG
Elk3_TF1.Br_4853	GCTGAGATACTATTACGACA
Elk3_TF1.Br_4854	CTGTGATGACAGTCCCCCTG
Elk3_TF1.Br_4855	CCTGAAAATGGATCCTCACG
Elk4_TF1.Br_4857	CTGCTGGACATCTAACAATG
Elk4_TF1.Br_4858	CTTTACGTAGTAGTATCGCA
Elk4_TF1.Br_4860	AAAATGGACCCACTGACGGT
Elp5_As_58714	CCAGGCTTTGACCAGTTAAG
Elp5_As_58715	TTATCAAGAAATCTGCACTT
Elp5_As_58716	GCTTGACAGAGTGTAACACA
Ep300_As_58406	GTACTGGAATTCGAAAACAG
Ep300_As_58407	TGATATTGTGAAGAGCCCCA
Ep300_As_58408	TTACTGGTAGTCATTCCTGT
Ep400_As_58402	TTAGCTGTTGAGTCTTCACA
Ep400_As_58403	GCAGAGAAAGTAGCAATCGG
Ep400_As_58404	TGAGCCACTCACAGGTACAA
Ercc6_As_58130	GTAAACAGTCTTGCTCCTGA
Ercc6_As_58131	GGTCATGTACAACATCCCTG
Ercc6_As_58132	TTTGTAGAGGATGTTCCACG
Erg_TF1.Br_5125	TTTCTGGCATGCATTAACCG
Erg_TF1.Br_5127	GAGCTACGGCAGCTACATGG
Erg_TF1.Br_5128	TTCTGAAACACACCTAACTG
Esco1_As_57982	AATCAAGTCTGATTGTAAGG
Esco1_As_57983	GTAGTTCTCAGTGCAACCAA
Esco1_As_57984	GCTGTAGTCTTTGTGATCTG
Esco2_As_57978	CAACTTGTACTCCAAGAAAG
Esco2_As_57979	TTATTCTTCTTGGTACAGAC
Esco2_As_57980	TTATGTTTCTTATTAGGTGA
Ets1_TF1.Br_19518	TGCCTGGGGAGAGCCAGTCG
Ets1_TF1.Br_19519	TTGCTGCTCGGAGTTAACAG
Ets1_TF1.Br_19520	CTTACTGATGAAGTAATCCG
Ets2_TF1.Br_19522	GGAAAACTCTCACCTCAACG
Ets2_TF1.Br_19523	TACCCGCTGTACATCCAGTA
Ets2_TF1.Br_19525	GATGCTGTGTAACCTCGGCA
Etv6_TF1.Br_5201	GCAGAGATGACGTAGCCCAG
Etv6_TF1.Br_5202	GAAGCGGAGTCGAGGAACGG
Etv6_TF1.Br_5203	GGTGTGGATAGAGTCCCCAG
Exosc2_As_57644	GCACTCACCAGCTCTCCCCC
Exosc2_As_57645	TCATCCATGAACCTACCTGG
Exosc2_As_57646	GCCGGGGGACACGATCACCA
Eya1_As_57592	ATTGTGGGCAGGCATCAAGA
Eya1_As_57593	TTAAAGAGACTGACTCCGAG
Eya1_As_57594	TCTTATCCCGGCTTTGGCCA
Eya2_R1.Br_5253	CGGATGAGACATCATCCACG
Eya2_R1.Br_5254	TCCAGGCATCGCCAAATCAG
Eya2_R1.Br_5255	GTTGGGTACGCTGTATAGGG
Eya2_TF1.Br_52531	CGGATGAGACATCATCCACG
Eya2_TF1.Br_52541	TCCAGGCATCGCCAAATCAG
Eya2_TF1.Br_52551	GTTGGGTACGCTGTATAGGG
Eya3_R2.Br_5257	AACATGACTGTCAAGAACCG
Eya3_R2.Br_5258	TATAATCATTGGATGAGCGA
Eya3_R2.Br_5260	CAGGAGAGCTTACCGAAAGG
Eya4_As_57580	GCTGTGGGGTAGAAAACCCA
Eya4_As_57581	GCTGGTGTAGAAAGAATGTG
Eya4_As_57582	CTTATAGTAATAACAAGCAG
Ezh1_As_57576	GCGCTTATATACATTTGGGG
Ezh1_As_57577	GCTGTCGTCTTGCTTTCCAT
Ezh1_As_57578	GATCACTACCTTCTTCACCG
Ezh1_Br_5265	AAGATTGAGCCAGAACCGTG
Ezh1_Br_5266	ACAGCCAGGATATGTTGATG
Ezh1_Br_5268	TATTCCATACATGGGTGACG
Ezh2_As_57572	TTATCAGCAGGAAATTTCCG
Ezh2_As_57573	ACACGCTTCCGCCAACAAAC
Ezh2_As_57574	AGAGTACATTATAGGCACCG
Ezh2_B_575721	TTATCAGCAGGAAATTTCCG
Ezh2_B_575731	ACACGCTTCCGCCAACAAAC
Ezh2_B_575741	AGAGTACATTATAGGCACCG
Ezh2_B_57575	TGAGACTGAGACAGCTCAAG
Ezh2_B.Br_5269	TATCGTAGTAAGTACCAATG
Ezh2_B.Br_5270	AGAGTACATTATAGGCACCG
Ezh2_B.Br_5271	GACACCACCTAAACGCCCAG
Ezh2_Br_5269	TATCGTAGTAAGTACCAATG
Ezh2_Br_5270	AGAGTACATTATAGGCACCG
Ezh2_Br_5271	GACACCACCTAAACGCCCAG
Fam208a_As_56880	TCTTCTTTCTCCTTTCCAGA
Fam208a_As_56881	GCAAACCTCCGAAGCGGCCG
Fam208a_As_56882	GTTAAACCTTTAGGAGACCG
Fbxw9_As_55973	CTGCAGTGACGAGCGCCGCG
Fbxw9_As_55974	GACTGCAGTGACGAGCGCCG
Fbxw9_As_55975	CCATGGATCTTTCCTCAGGG
Fos_TF1.Br_5797	TGCTGGGGCTTACGCCAGAG
Fos_TF1.Br_5798	CAAGTGCCGGAATCGGAGGA
Fos_TF1.Br_5799	CAGACCTCCAGTCAAATCCA
Foxp2_As_55013	CTAAGAGCAGTGAGAAGCAG
Foxp2_As_55014	CTTCAGTTCTGAATGCAAGG
Foxp2_As_55015	ATGGCCATAGAGAGTGTGCG
Gabpa_TF1.Br_6009	CTGGCTTACACATTCAGCTG
Gabpa_TF1.Br_6010	TCTTCCCGAAATGTTGAGTG
Gabpa_TF1.Br_6011	TCTTGAAATTGTTAAGACTG
Gadd45a_As_54393	CTGCAGAGCAGAAGACCGAA
Gadd45a_As_54394	CGTTCTCGCAGCAGAACGCA
Gadd45a_As_54395	CATTACGGTCGGCGTGTACG
Gadd45b_As_54389	GCTGGTGGCGAGCGACAACG
Gadd45b_As_54390	GGCCGCCTCGTACACCCCCA
Gadd45b_As_54391	GAGGCGATCCTGACGCTGCG
Gadd45g_As_54385	ATGACTCTGGAAGAAGTCCG
Gadd45g_As_54386	GGCGGACTCGTAGACGCCAG
Gadd45g_As_54387	GTCGCCCTCATCTTCTTCAT
Gata1_As_54141	AGTATGGAGGGAATTCCTGG
Gata1_As_54142	CCCTCCATACTGTTGAGCAG
Gata1_As_54143	CCACTGCTCAACAGTATGGA
Gata1_B_541411	AGTATGGAGGGAATTCCTGG
Gata1_B_541421	CCCTCCATACTGTTGAGCAG
Gata1_B_541431	CCACTGCTCAACAGTATGGA
Gata1_B_54144	TGGACACCTTGAAGACGGAG
Gata1_B.Br_6173	GTCACCGGCAGTGCTTACGG
Gata1_B.Br_6174	AGTATGGAGGGAATTCCTGG
Gata1_B.Br_6175	GAGCAACGGCTACTCCACTG
Gata1_Br_6173	GTCACCGGCAGTGCTTACGG
Gata1_Br_6174	AGTATGGAGGGAATTCCTGG
Gata1_Br_6175	GAGCAACGGCTACTCCACTG
Gata1_TF1.Br_61731	GTCACCGGCAGTGCTTACGG
Gata1_TF1.Br_61741	AGTATGGAGGGAATTCCTGG
Gata1_TF1.Br_61751	GAGCAACGGCTACTCCACTG
Gata2_As_54137	GCAGGGGGTAGTGTAGCCCG
Gata2_As_54138	GAGAGCATGAAGATGGAAGG
Gata2_As_54139	GCCTCTGTCTGTTTACCCAG
Gata2_B_541371	GCAGGGGGTAGTGTAGCCCG
Gata2_B_541381	GAGAGCATGAAGATGGAAGG
Gata2_B_541391	GCCTCTGTCTGTTTACCCAG
Gata2_B_54140	GCTGCGCATTCAATACGGCG
Gata2_B.Br_6177	CCTGGGCTGTGCAACAAGTG
Gata2_B.Br_6178	GGCCGGGAGTGTGTCAACTG
Gata2_B.Br_6179	ACAGCTGCTGCCTCCCGACG
Gata2_Br_6177	CCTGGGCTGTGCAACAAGTG
Gata2_Br_6178	GGCCGGGAGTGTGTCAACTG
Gata2_Br_6179	ACAGCTGCTGCCTCCCGACG
Gata2_R1.Br_61771	CCTGGGCTGTGCAACAAGTG
Gata2_R1.Br_61781	GGCCGGGAGTGTGTCAACTG
Gata2_R1.Br_61791	ACAGCTGCTGCCTCCCGACG
Gata2_R2.Br_61772	CCTGGGCTGTGCAACAAGTG
Gata2_R2.Br_61782	GGCCGGGAGTGTGTCAACTG
Gata2_R2.Br_61792	ACAGCTGCTGCCTCCCGACG
Gata2_TF1.Br_61773	CCTGGGCTGTGCAACAAGTG
Gata2_TF1.Br_61783	GGCCGGGAGTGTGTCAACTG
Gata2_TF1.Br_61793	ACAGCTGCTGCCTCCCGACG
Gatad1_R1.Br_30230	CCGTACTATGCTCAGATCAG
Gatad1_R1.Br_30231	AGACTACGTCGTCCTCCATG
Gatad1_R1.Br_30233	TGCAGAGTCAATCTTCTACA
Gatad2a_R1.Br_60072	TCAGACAGCATTCCTCTACG
Gatad2a_R1.Br_60073	GGGCGCACGAACCTGAAGTG
Gatad2a_R1.Br_60075	AAATTCCACTCCCACCAGTG
Gatad2b_B_54109	TTGCCCAGTGAGCCAGACCG
Gatad2b_B_54110	GCAAAACGACTGAAAATGGA
Gatad2b_B_54111	GCAGCTTATCAAGCAACTGA
Gatad2b_B_54112	TGGATATGAGTGCTAGACGG
Gatad2b_B.Br_54109	TTGCCCAGTGAGCCAGACCG
Gatad2b_B.Br_54110	GCAAAACGACTGAAAATGGA
Gatad2b_B.Br_54111	GCAGCTTATCAAGCAACTGA
Gfi1_TF1.Br_6341	CAAATGCATCAAATGCAGCA
Gfi1_TF1.Br_6342	CCCCGACTCTCAGCTTACCG
Gfi1_TF1.Br_6344	CTACGGCGACTTCGCGCCTG
Gltscr1_As_53229	GTTGAGTGTGGTGGTCACTG
Gltscr1_As_53230	GCATTCCCAGGACTGCCATT
Gltscr1_As_53231	CTTTCAGTGGAGCAGCTGCA
Gltscr1_Br_62864	GTTCTGTGTAAAATCACACT
Gltscr1_Br_62865	CACAACGGCCATCCTCACTC
Gltscr1_Br_62866	AAAGATGCCAGGTAGAGTTG
Gltscr1l_As_53225	CGACGATCTGAGGAGAGGCG
Gltscr1l_As_53226	GCACGGACCTAGCAGTAAAT
Gltscr1l_As_53227	GCGATGATGTGACGAACGCA
Gltscr1l_Br_53120	ATGGCTTTATGCAACACGTG
Gltscr1l_Br_53121	GGTGACAGGTGTAACACGGT
Gltscr1l_Br_53123	AGACATGTGCGGCCCAACCA
Gltscr2_R2.Br_32262	GGCTACAGGAGCGCACGACC
Gltscr2_R2.Br_32263	AGGGCAAGGTCAACCCGTAA
Gltscr2_R2.Br_32264	GGCCCCAGAAACAAGAAGCG
Gon4l_R2.Br_42362	AGGTGAATATCCACAAACTG
Gon4l_R2.Br_42363	TCTACATGCCCAGCCCATGG
Gon4l_R2.Br_42364	GGTTACCAGAGAAGACCGAG
Gse1_As_50576	AGTGCCTGCCCCACACCACA
Gse1_As_50577	CAGAGACACTGGGTTCCAGA
Gse1_As_50578	AGTCCTGTACAACTGAGCCG
Gtf2a1_R2.Br_45324	TGAAATCCCTCCAGGAAGTG
Gtf2a1_R2.Br_45325	CTCATTCCTGCATCCCAGCA
Gtf2a1_R2.Br_45326	AGTGGATGAACAAGTCCTGA
Gtf2h3_R2.Br_52752	TCAGCCGGCTCTTATACCCG
Gtf2h3_R2.Br_52753	CCAGCACGCAGGCGTCGATG
Gtf2h3_R2.Br_52754	TGCAAACGAGGTGATCGCTG
Gtf2h4_R2.Br_7093	AAACAAGCCCGAACTCACGC
Gtf2h4_R2.Br_7094	GGGCTCAGGAGGAAAGTACG
Gtf2h4_R2.Br_7096	AAGCCAGCGGAAGTGATGCA
Gtf3a_R2.Br_28730	CATCGCGGATGCGTTCGTCG
Gtf3a_R2.Br_28731	GCATGTCCTGATTCACACCG
Gtf3a_R2.Br_28732	GCACCTATGCAAACACACGG
H2afx_As_49968	TCCGGACGCGGCAAGACCGG
H2afx_As_49969	TCTACCTCGTACACTATGTC
H2afx_As_49970	TCGTACACTATGTCCGGACG
H2afy_As_49964	GCTGTCGCCATGTCGAGCCG
H2afy_As_49965	GCAGCAAGAGACAACAAGAA
H2afy_As_49966	ACAGCTAACAGGATGTGCCG
H2afy2_As_49960	GCGTCATCTTTCCAGTAGGC
H2afy2_As_49961	CGAGGGACAACAAGAAGGCA
H2afy2_As_49962	GCTGGCCGTTGCCAACGACG
H3f3a_As_49948	AGAGTGCGCCCTCTACTGGA
H3f3a_As_49949	ATAGCGTCTGATTTCACGGA
H3f3a_As_49950	GATAGCGTCTGATTTCACGG
Hat1_B_49817	GGTGGAGTATAAGAGTGCCG
Hat1_B_49818	AGCCTTGGAGAAATTTCTGG
Hat1_B_49819	GTGTTTGTGCAAAACCCAGG
Hat1_B_49820	ACAGCAATCGAGCTGAAACT
Hat1_B.Br_48576	ACTGCCAATTACCTTACACG
Hat1_B.Br_48578	ACAGTTCCTAGTCAGACAGG
Hat1_B.Br_48579	TGAGAACTTTGATTGTGTGG
Hcfc1_As_49709	ACAGCAGTATGTGACTCCCG
Hcfc1_As_49710	GCAGGTCTCATGGTAACCAG
Hcfc1_As_49711	ACCCCAAGAACAACATTCCG
Hcfc1_Br_7397	GGTACCCTTCACAACCAATG
Hcfc1_Br_7398	ACAGCAGTATGTGACTCCCG
Hcfc1_Br_7399	TGGAAGGGCTAGTTGCACAA
Hdac1_As_49657	GGATTCGGTGAGGCTTCATG
Hdac1_As_49658	CCTCTTCCACGCCATCGCCA
Hdac1_As_49659	TGATCCTAGGTACCACCAGA
Hdac1_Br_74136	CTTACCGACAGAGCCTCCCG
Hdac1_Br_74137	TAAAGGGAGTTCTCACCCGT
Hdac1_Br_74139	GCAGCGAGCAACATTCCGGA
Hdac10_B_49653	AGGTGGTTCTCACCTCACCA
Hdac10_B_49654	GGTCTGGGTCTTCTGCACCA
Hdac10_B_49655	ACTGTGCTAGGGACTCCAAG
Hdac10_B_49656	GTGGAGCTCCTCTTTATCCA
Hdac10_B.Br_51188	TGTACTGCTTAGACAGTGCG
Hdac10_B.Br_51189	CAGAAAGGCAGCCAAATAGT
Hdac10_B.Br_51190	AGAAGCTTCCATGCTCATAG
Hdac11_R1.Br_59220	ATGAAGGTGATGTTGTAACG
Hdac11_R1.Br_59221	GCCACCACAAAGGACCACTG
Hdac11_R1.Br_59223	GGCATCGAGATCAATGATGG
Hdac2_As_49645	ATTGACATAGACATCCACCA
Hdac2_As_49646	TCACCTTCCACAGTTAACGT
Hdac2_As_49647	TGAGTCATCCGGATTCTATG
Hdac2_Br_7429	ACTTGATATACTCATCGCTG
Hdac2_Br_7430	ATCTTCTCCGACGTTAACTG
Hdac2_Br_7432	TCATCTATACCATCTCTCAT
Hdac3_As_49641	TATCAATGTAGAGCACCCGA
Hdac3_As_49642	GGGGTCGTAGAAATACGCCA
Hdac3_As_49643	ATTGATATCGACATCCACCA
Hdac3_Br_7433	CAATGTAGAGCACCCGAGGG
Hdac3_Br_7434	GAGCCTTAATGCCTTCAACG
Hdac3_Br_7435	GCACATTGAGACAATAGTAG
Hdac4_B_49637	TGACGTGTAGAGAGGAAGTG
Hdac4_B_49638	GCAGCCTGAGAGCCACCCAG
Hdac4_B_49639	GCAGTGGTTCAGGTTCCGGT
Hdac4_B_49640	GACATACCTGTAACATCCAG
Hdac4_B.Br_52556	TGTGGCTGCCAAATGACACA
Hdac4_B.Br_52558	CTTCTGTCTACAGACGAGCT
Hdac4_B.Br_52559	TCACTTACCCATACCAGTAG
Hdac5_R1.Br_7437	CGTGCCCTGTACTTACGGTG
Hdac5_R1.Br_7438	GCCGGGCGCACTGTTACACA
Hdac5_R1.Br_7439	CTTTCTGTAGAGCCTTCCCG
Hdac6_R1.Br_7441	ATGATGCGTAAGATGCGCTG
Hdac6_R1.Br_7442	TCCCTGCACCGGTATGACCG
Hdac6_R1.Br_7444	CCTGAGACAAGAGTGCCAGT
Hdac7_B_49625	GCTACCTGTAGGGAATACTG
Hdac7_B_49626	GTATCAGCACGGAGTCCCCG
Hdac7_B_49627	GCTCTCTCAGGGAAGCCCCG
Hdac7_B_49628	GCTCCCCTCTTCCTGCACCA
Hdac7_B.Br_24335	GCTACCTGTAGGGAATACTG
Hdac7_B.Br_24336	CCGACTGCGACAGATACCCT
Hdac7_B.Br_24337	ACGTTTGTGATGCTACCCTG
Hdac8_R2.Br_35586	CCGTTTGGGGACCTTCACAA
Hdac8_R2.Br_35587	GTTGCAGATAGGCATCAGTG
Hdac8_R2.Br_35588	GACTCCATAGAATATGGACT
Hdac9_B_49617	CGGTCAGTAGCAGCTCTCCA
Hdac9_B_49618	CTATCTTTGCCTCTGAGAGG
Hdac9_B_49619	GGTCCCAGTTCACCAAACAA
Hdac9_B_49620	CCATCCTTCCGCCTGAGTAA
Hdac9_B.Br_44628	AGCAGCACGAGAATTTGACA
Hdac9_B.Br_44630	GAGACACAGATGCTCAGACA
Hdac9_B.Br_44631	GGTCCCAGTTCACCAAACAA
Hdgf_As_49601	AGTTTGGCAAGCCCAACAAG
Hdgf_As_49602	CTTGTACTCTTTCTGCCGGT
Hdgf_As_49603	CCGCCATGTCGCGATCCAAC
Hells_As_49505	TATTCTTTACTAATTTCCGA
Hells_As_49506	ATTGCATTGATGATTCAGAG
Hells_As_49507	GCTGTATCATGGAACCCGGG
Hes6_TF1.Br_23870	AGGTTCTGGAGCTGACCGTG
Hes6_TF1.Br_23871	CTACATCCAGTGCATGCATG
Hes6_TF1.Br_23872	GCGGCATGGATTCTAGCAGG
Hhex_TF1.Br_7569	CGGCGTGGGCTCGTACACCG
Hhex_TF1.Br_7570	AAGATGTCGTCGATGTAGAA
Hhex_TF1.Br_7572	CCCCGGCCGCCTTACCCAGG
Hira_R2.Br_7605	ATGACAAACTGATTATGGTG
Hira_R2.Br_7607	TAGCTGCTGACCACTAGGAG
Hira_R2.Br_7608	AGTTCATGGATGACAACCAG
Hirip3_R2.Br_59900	TGGAGGCTTGCGAGACAGCG
Hirip3_R2.Br_59901	GGATGACAGTAACAGCACAC
Hirip3_R2.Br_59902	CACAGGTGCTAACTGCCAGG
Hlf_TF1.Br_55028	GGGTCTGGTTCATACCCGAC
Hlf_TF1.Br_55030	TCGTGCTGCGACGGACTCGG
Hlf_TF1.Br_55031	AGTATCTCCGTCATAGGGAA
Hltf_As_48974	GATGAGACCATTAAACGCAG
Hltf_As_48975	CCATGTCCTATACGTTCACG
Hltf_As_48976	ACTGGGTTCTTCACCACACG
Hmbox1_R2.Br_55812	GGAACCTTCCGGCTTCGACG
Hmbox1_R2.Br_55813	AGGGTCCTCTATTGGAATGG
Hmbox1_R2.Br_55815	ATTGGTAGTGCAAGGCAGTG
Hmg20a_B_48950	GCTTCGAGCAAAGAGACCAG
Hmg20a_B_48951	CTCAGGTTAACACACCCCGA
Hmg20a_B_48952	GGAGCAGTATCAGAAGACCG
Hmg20a_B_48953	TCTTCATCTGCAAACAGGGG
Hmg20a_B.Br_29342	TTATAGCAAAGAAGTAAACG
Hmg20a_B.Br_29343	CTCAGGTTAACACACCCCGA
Hmg20a_B.Br_29345	TGATTCATAGAAAGAAACAG
Hmg20b_R2.Br_7657	CTGCTTGACAGCCACTACAA
Hmg20b_R2.Br_7658	GAGTTTCTGGACCAAAACAA
Hmg20b_R2.Br_7660	AGCCATCGCAGTCCACACCC
Hmga1_R2.Br_7677	AAGGATGGGACTGAGAAGCG
Hmga1_R2.Br_7678	GCCTCCGGTGAGTCCTGGGA
Hmga1_R2.Br_7679	CCAACTCCGAAGAGACCTCG
Hmga2_R2.Br_7681	TCCTCGCTTCTGTGGCACCG
Hmga2_R2.Br_7682	CAGCCGTCCACATCAGCCCA
Hmga2_R2.Br_7683	CCTTCTGGGCTGCTTTAGAG
Hmgb1_R2.Br_7645	GAAGTGCTCAGAGAGGTGGA
Hmgb1_R2.Br_7646	AACCTACATCCCCCCCAAAG
Hmgb1_R2.Br_7647	CTTTGTGCAAACTTGCCGGG
Hmgb2_R2.Br_46308	GAAATGCTCCGAGAGATGGA
Hmgb2_R2.Br_46309	GTGGTCTCTTCGGAGCATTG
Hmgb2_R2.Br_46310	CTGCACGAAGAAGGCGTACG
Hmgb3_B_48923	GGAGAACTCAGCAAAATTGA
Hmgb3_B_48924	GGTGACCCCAAGAAACCAAA
Hmgb3_B_48925	CTTCTTTGTGCAGACATGCA
Hmgb3_B_48926	ACATAAGAAGAAAAACCCAG
Hmgb3_B.Br_7661	GAAGTGCTCGGAGAGGTGGA
Hmgb3_B.Br_7662	CTTCTTTGTGCAGACATGCA
Hmgb3_B.Br_7663	TTGTGGATTTGATCTTGGGG
Hmgn1_B_48895	CGCGAAGCCGAAAAAGGCCG
Hmgn1_B_48896	GGATGGAGCCGCCAAGGCGG
Hmgn1_B_48897	TTCGAAACCTACCTTTCCCG
Hmgn1_B_48898	ACTTACGGCCGACAGCCTCG
Hmgn1_B.Br_7649	ACTTACGGCCGACAGCCTCG
Hmgn1_B.Br_7650	TTCGAAACCTACCTTTCCCG
Hmgn1_B.Br_7651	TAGCGCGGATGGAGCCGCCA
Hmgn2_As_48891	CAAAACCAAGGTGAAGGACG
Hmgn2_As_48892	ACTCACCTCGTCCTTCACCT
Hmgn2_As_48893	GCCAGAGCCCAAACCTAAAA
Hmgn3_R2.Br_46256	AGATTAGCAGAGGTGCTAAG
Hmgn3_R2.Br_46257	AACCAAGCTAACTAAGCAGG
Hmgn3_R2.Br_46259	ACCAAGAAAAACATCAGCTA
Hmgn5_R2.Br_22150	AGAAGTAAAAGAACAAAACA
Hmgn5_R2.Br_22152	AGCCAAAAGTGAAGATGCAG
Hmgn5_R2.Br_22153	AGAGCACAAAGATACAGGTG
Hmgxb3_R2.Br_48428	ATGATGATGTATTCCGATCG
Hmgxb3_R2.Br_48429	ACTACAACATACACCCGTCG
Hmgxb3_R2.Br_48431	ACATACTGCCATCGGCTGAG
Hmgxb4_R2.Br_36202	TCCATAGTAGTAATCGTCAG
Hmgxb4_R2.Br_36203	GTGCCAATCTCGACATCACA
Hmgxb4_R2.Br_36205	GAAACTCATTCTCTCACCAA
Hoxa3_TF1.Br_7777	TCGATGGTACTCAACGCCAT
Hoxa3_TF1.Br_7778	AAGTACAAGAAAGACCAGAA
Hoxa3_TF1.Br_7779	AACACTAAGCAGAAAACCAG
Hoxa5_TF1.Br_7785	AATGGCATGGATCTCAGCGT
Hoxa5_TF1.Br_7786	GTCCCTGAATTGTTCGCTCA
Hoxa5_TF1.Br_7787	CGGTCGCTATCCAAATGGCC
Hoxa7_TF1.Br_7793	GCCTGCGACAAGGCGGACGA
Hoxa7_TF1.Br_7794	GGCCATAGCCGGACGCGAAG
Hoxa7_TF1.Br_7795	AAAGGAGCAAGAAGTCGGCT
Hoxa9_TF1.Br_7797	ACCGGGCCATTAATAGCGTG
Hoxa9_TF1.Br_7798	CGCGTGCACTGGGTTCCACG
Hoxa9_TF1.Br_7799	GTGCGGGACGCTACGCTCCA
Hoxb4_TF1.Br_7813	CCAGTAAACCCCAATTACGC
Hoxb4_TF1.Br_7814	GACGACGGGCTCTTTGCACG
Hoxb4_TF1.Br_7816	GTGCACTGTGCAGCGCTACG
Ing1_R2.Br_20030	CATCACCTCAGGAACGCCCA
Ing1_R2.Br_20031	CGAATAACAAGCGGTCCAGG
Ing1_R2.Br_20033	GAGATCGACGCCAAATACCA
Ing2_R2.Br_34174	TTGTCATGTGACATAAGTCA
Ing2_R2.Br_34175	CCGCGCTCCTGACCGGAGAG
Ing2_R2.Br_34176	CGCTGCCCCACGACATGCAG
Ing3_R2.Br_37254	GCTTCCAAGGAGAACACGCT
Ing3_R2.Br_37255	CAAAGAAGAATAAACCCGAG
Ing3_R2.Br_37256	TGAGCGTGGTGATTGTTCAC
Ing4_R2.Br_21286	AGGTAGACAAACACATTCGG
Ing4_R2.Br_21287	TATGACAGCTCTTCTAGCAA
Ing4_R2.Br_21289	GAGAAACTTTCAGCTCATGA
Ing5_R2.Br_27911	TGACGAGAGAGTCTTCACTG
Ing5_R2.Br_27912	CTAGACCAGAGAACAGAAGG
Ing5_R2.Br_27913	AAGTTCCTCTGAAGTTCACA
Ino80_As_46860	TGTTTCTTCTTGGTGCCAGG
Ino80_As_46861	GGATGTCAAGTACTTCCAGC
Ino80_As_46862	GTTGGATGAGGAAATGCGGG
Ino80b_As_46856	GATGGTGGTGGATAATGAAG
Ino80b_As_46857	CTTTCACTGTGATTCCTGAG
Ino80b_As_46858	ACTTTCACTGTGATTCCTGA
Ino80c_As_46852	GCTGTTCCTAGCTACGGCGG
Ino80c_As_46853	GCTGACTGCGGGCAGAATGG
Ino80c_As_46854	AGCCCTTCTCACAACAGCAG
Ino80d_As_46848	AAACCTCCAGCACCACCACA
Ino80d_As_46849	ATTGGGCATCTTCAAGGCCA
Ino80d_As_46850	CTTCCTCGTTGAAAGCAAAG
Ino80e_As_46844	ACTGTTATCTGAAGATGCGG
Ino80e_As_46845	GGCTCCTGCTTACCTCTTAG
Ino80e_As_46846	GGTAGTCAGAAGGGAATGGG
Irf1_TF1.Br_8721	CTGTAGGTTATACAGATCAG
Irf1_TF1.Br_8722	TTAATTCCAACCAAATCCCA
Irf1_TF1.Br_8723	GCTGTGTGGAGATGTTAGCC
Irf2_TF1.Br_8725	TAAATTCCAATACGATACCA
Irf2_TF1.Br_8726	ATCGCCCAGTTTCTGAAGAG
Irf2_TF1.Br_8727	TTACCTGCGTAGGAAGACAC
Irf3_TF1.Br_23270	CCAGTGGTGCCTACACCCCG
Irf3_TF1.Br_23271	AGAAACAATAGCCAGATCTG
Irf3_TF1.Br_23273	CTGGCGGCCTCGGTAGAAGG
Irf4_TF1.Br_8729	CAAGCAGGACTACAATCGTG
Irf4_TF1.Br_8730	ACCTTATGCTTGGCTCAATG
Irf4_TF1.Br_8731	GGTGTACAGGATTGTTCCAG
Irf5_TF1.Br_20758	CTCACCATCAGCAACCCACA
Irf5_TF1.Br_20759	AGGGCTTCAGTGGGTCAACG
Irf5_TF1.Br_20760	AAGGAATAGGGTGCGTTGGG
Irf7_TF1.Br_23242	CTTGCGCCAAGACAATTCAG
Irf7_TF1.Br_23243	GGCAGGTTAACTCCACTAGG
Irf7_TF1.Br_23244	TGTGCGGCCCTTGTACATGA
Irf8_TF1.Br_8213	AGTTTACCGAATTGTCCCCG
Irf8_TF1.Br_8215	GCGTAACCTCGTCTTCCACG
Irf8_TF1.Br_8216	CAAGCAGGATTACAATCAGG
Irf9_TF1.Br_8761	GTTGTAAACCACTCAGACAG
Irf9_TF1.Br_8762	GGAGAGTGGCCATTTCCCAG
Irf9_TF1.Br_8763	CTTCATCTATGGTGGCCGAG
Jade1_As_46076	GCTTACCTCAGGGATCCACA
Jade1_As_46077	GGGATCCTCAAGGTGCCAGA
Jade1_As_46078	TCAATGATATGGATGCTGCG
Jade2_As_46072	GATAGCCCCACACTTGGTGA
Jade2_As_46073	ACACACCTCAGGAATCCACA
Jade2_As_46074	GGATGACTACTACATCCTGG
Jade3_As_46068	GGTCTCCAGACAGTGAAGAA
Jade3_As_46069	TGTAGATGCTGCTTGCTCCA
Jade3_As_46070	GGCATTCTCAAGATTCCAGA
Jarid2_R1.Br_8949	CATTCCTAGGTGTGACACCG
Jarid2_R1.Br_8950	CTGAGCAGACCGATGCGAAG
Jarid2_R1.Br_8951	TGCCCGAGCGAAGTTTGGAA
Jdp2_TF1.Br_45108	TGTGCCCTCACAGCTAGACG
Jdp2_TF1.Br_45110	CGCTGACATCCGCAACATTG
Jdp2_TF1.Br_45111	AACGCACAGAGTTTCTGCAG
Jmjd1c_R1.Br_49164	AATACAAGGAGGAACATCGT
Jmjd1c_R1.Br_49165	CATGAGCACTCTCTAGACGT
Jmjd1c_R1.Br_49166	TGTGGAAAACCAACGCACAG
Jmjd4_As_46004	GAGGTCCCGGTAGTACCGCT
Jmjd4_As_46005	AGACACGCACCTTTGCCGAG
Jmjd4_As_46006	GGTGGCGGCCCCACACCCAG
Jmjd6_As_46000	GCTGCTATCGAAGATGTAAA
Jmjd6_As_46001	GCGAGGCCAAGCGAAGTGCG
Jmjd6_As_46002	TGAATCCCAGTTCCAGAACG
Jmjd8_As_45992	GCAAGGACTCACGGACAACT
Jmjd8_As_45993	GTGTAGCTCACCTTTCTGGT
Jmjd8_As_45994	TTTCTGGTAGGAGTAGGTGT
Junb_TF1.Br_8969	GGGTAAAAGTACTGTCCCGG
Junb_TF1.Br_8970	TGAGCTCCCAGTCCCGACGG
Junb_TF1.Br_8972	ACGCAGCGGCGGGATACGGT
Kansl1_As_45908	ATATTGAGATCCGTGCCCGA
Kansl1_As_45909	GCTTCTGTAACCTTCGGGCA
Kansl1_As_45910	TCACAGACAGTAGTTCCGGA
Kansl2_As_45900	GTATCCGGCTGGCTTCACTG
Kansl2_As_45901	GCCGCGGCTGAGAGCACGGG
Kansl2_As_45902	AACTCCTGCCCCTCCAGCCG
Kansl3_As_45896	GGTCCATCCACAGTAAGCAG
Kansl3_As_45897	ATCATAGCTATGCAAAACCG
Kansl3_As_45898	ACTTCCAGACTTCAGCTCGG
Kat2a_B_45884	TGGTGCCTGCCTTACCCAAA
Kat2a_B_45885	GCTACTGGAAAAATTTCGGG
Kat2a_B_45886	GCTTGAGGAAGAGATCTACG
Kat2a_B_45887	CCGCTGCCGGAATTGAGCAG
Kat2a_B.Br_6253	GCTTCGGCCAAACACGTGGG
Kat2a_B.Br_6254	GCTCGCCTGGAAGAACGGCG
Kat2a_B.Br_6255	TACAACTGTTGCACTGACCG
Kat2b_R1.Br_12574	TCCCGTGGAATTGATCAATG
Kat2b_R1.Br_12575	GTACCTGTTTGGATTCCTAG
Kat2b_R1.Br_12576	GAGGCAGACAACGATCGAGC
Kat5_R1.Br_45092	GCCACGACGACATTGTCACC
Kat5_R1.Br_45093	CCAAGACCCCTCATACCAAG
Kat5_R1.Br_45094	ATGAATGGGTGACTCACGAG
Kat6a_R2.Br_63088	ATTGGTGGCGAGTTTGACCG
Kat6a_R2.Br_63089	CAAAACACTCTATTATGACG
Kat6a_R2.Br_63091	GCTTCCACACGAGAAAGACA
Kat6b_R2.Br_23334	TTGCGTAGATCATTACACGG
Kat6b_R2.Br_23335	TCCCGAACTCTATTACTGAG
Kat6b_R2.Br_23337	CCTCCCGTTCCATCCCCACG
Kat7_R2.Br_55052	CCTATCCTGAGGAATATGCG
Kat7_R2.Br_55053	GACTCGGGCAGATCGGCGCG
Kat7_R2.Br_55054	GCGATAAATCTCATCACCAG
Kat8_As_45860	TGGCGAACCAGAAGTCACCG
Kat8_As_45861	GTACGTTTCTCCGATCTCCA
Kat8_As_45862	GGGAAAATGCAGCAGTCGAG
Kat8_Br_31510	CTGACAGAAGTAGATAGGCA
Kat8_Br_31511	CCTAACAGTTAACAGGCGAC
Kat8_Br_31513	GTACGTTTCTCCGATCTCCA
Kdm1a_As_45308	GGAATAGCCGAGACCCCGGA
Kdm1a_As_45309	GGCCATTACAACTCACCAGA
Kdm1a_As_45310	GCTGGTCCGTCGGCCCTCCG
Kdm1a_Br_46768	TCAACTTCGGCATCTACAAG
Kdm1a_Br_46770	AATTGGAAGCCAATCCCCCA
Kdm1a_Br_46771	TCTAACAAACAGGATCGAGT
Kdm1b_R1.Br_55524	CAACACAGGCGTTCTCACGG
Kdm1b_R1.Br_55525	AAAATGGTTACACCTCCCGA
Kdm1b_R1.Br_55526	GGGGAAAGAACAATGATCGG
Kdm2a_R1.Br_56736	ACAGCATTGAAGATCGAACA
Kdm2a_R1.Br_56737	TCTACCCGGGGATCCCACAA
Kdm2a_R1.Br_56738	AAGTACCTCCAAAATCCACA
Kdm2b_R2.Br_21670	GGGGGACGTTTGAAGCGACG
Kdm2b_R2.Br_21671	CCATGCGGTTTATACGCCTG
Kdm2b_R2.Br_21672	GCGCTACTACGAGACACCAG
Kdm3a_B_45292	TTACCTGTATAGGTTTCAAA
Kdm3a_B_45293	GATAAGCCAGAAGTGAAAGC
Kdm3a_B_45294	GCTTGGACCCATCTACTCAG
Kdm3a_B_45295	TTACTTTCCTAGCCCCAGCC
Kdm3a_B.Br_47768	GCTTGGACCCATCTACTCAG
Kdm3a_B.Br_47769	AAGTATGACAGTGAAGCGAT
Kdm3a_B.Br_47771	CAAAGCACTACTCACCCTTG
Kdm3b_R2.Br_68904	TGTGAAGGAATCCCTGCTCG
Kdm3b_R2.Br_68906	GGTGCCAGTTGAATACCTTG
Kdm3b_R2.Br_68907	GACATGGTACACGCTGCCCG
Kdm4a_R1.Br_58440	GATCTTGCGGAACTCACGAA
Kdm4a_R1.Br_58441	CTTCAAATTTGACTTCAGTG
Kdm4a_R1.Br_58442	AAGCACGCTCACCTGATGGT
Kdm4b_R1.Br_51972	AGCCCGCATGGTAACCATAG
Kdm4b_R1.Br_51973	AGCCGAGAGGAAGTTCAATG
Kdm4b_R1.Br_51974	ATGTCATCATACGTCTGCCG
Kdm4c_R1.Br_43132	GTGCACTTGTCGGAATGACA
Kdm4c_R1.Br_43133	CTGGCCGGAGGCTTACCAAG
Kdm4c_R1.Br_43134	TTTGGATACCAGGATACAAG
Kdm5a_As_45268	ATGCGCCCGATAAAACTCAG
Kdm5a_As_45269	TATCACTCTGGATTTAACCA
Kdm5a_As_45270	GCTGGACTCTAGGAGTGAAA
Kdm5a_Br_54196	AGTGTGTAAATCACTATCGA
Kdm5a_Br_54197	GAAGGTCTTCTAGTGGATAG
Kdm5a_Br_54198	AAGGTGCCATGGCTCTATGT
Kdm5b_As_45264	ATAAACTTCATTTCACCCCG
Kdm5b_As_45265	CTAAGATCTTTCTCTCCACG
Kdm5b_As_45266	ATTCAGCCTCTGGATCCGCG
Kdm5b_Br_41910	TCACCTTCGACTAGTCACGC
Kdm5b_Br_41911	GCTGTGGGCTCACATATCAG
Kdm5b_Br_41912	ATGTGGAAGTGGCAATGACG
Kdm5c_R1.Br_16150	AGACTTACCGAAGGTACTGG
Kdm5c_R1.Br_16151	GGATGAGGTAAAACGCACGC
Kdm5c_R1.Br_16153	AGTTCAACAGTTATGGACGA
Kdm5d_As_45256	GATTTACTCCTCGAATTCAG
Kdm5d_As_45257	CCTTCACTACAATAGTTGCA
Kdm5d_As_45258	TCAACTTCTACAGCAAAAGG
Kdm6a_As_45252	TTCCTCATCACCGAAAGCGG
Kdm6a_As_45253	TGTGCTGTACAATTGGACCA
Kdm6a_As_45254	TCAGCATTGGACAAAGTGCA
Kdm6b_B_45248	GAGTGCCCACAGAAAAGCGG
Kdm6b_B_45249	CATTTCAGCTGACTAAGCCA
Kdm6b_B_45250	TCTCTAAGGTCACTTCCGGG
Kdm6b_B_45251	TTAGAGAGAGCAGAGTTCAG
Kdm6b_B.Br_54892	TTAGCACAAACGGAACTATG
Kdm6b_B.Br_54893	AGTAACAACACTGGTCTTCG
Kdm6b_B.Br_54894	GACAAAAGTACTGTTACCGG
Kdm7a_B_45244	CTACTCTTACCCAAAGGACA
Kdm7a_B_45245	AATACCCTACTCTTACCCAA
Kdm7a_B_45246	AAGAATGTCTGAATTGGTGG
Kdm7a_B_45247	CATCGCACTCGATCATGAAG
Kdm7a_B.Br_71656	ATTAGAGATGTGTCCATGGG
Kdm7a_B.Br_71657	TTCCAGACAATGTTAGACCT
Kdm7a_B.Br_71658	TTCATCTGTGACCCAGAGTG
Kdm8_B_45240	TCAGGTGCTGATCATGTCAG
Kdm8_B_45241	TCCTGTCCACCTTCTCACCG
Kdm8_B_45242	CGTCCTGAGCTCCTTCCAGA
Kdm8_B_45243	AGTACTGCAGAGGTGGGCAG
Kdm8_B.Br_43412	ACCTTGAGCCCACTTCCACG
Kdm8_B.Br_43414	TCCCTGGAGAGATGTAGACA
Kdm8_B.Br_43415	ACCACAGAAGGCCACTACTG
Klf1_TF1.Br_9301	GCTCGCGAGTCGGAGTACGA
Klf1_TF1.Br_9302	TACCCCGCGCCACAGTACCA
Klf1_TF1.Br_9303	GAGGGACGTGACCTGTGCGT
Klf10_TF1.Br_17642	TTCACCTACAGTATCCACTG
Klf10_TF1.Br_17643	AGGCGCCACTCCTTTCAAAG
Klf10_TF1.Br_17645	TGAGTGCCCATGAACAACAC
Klf2_TF1.Br_9309	GCCTTCACTAGCCGCCCGGG
Klf2_TF1.Br_9310	GAGGCCCGTAGTGCAACGCG
Klf2_TF1.Br_9311	TGAGGACCTAAACAACGTGT
Klf4_TF1.Br_9317	AGGGCGCCACTACCACGGGG
Klf4_TF1.Br_9319	ACACACACGACTTCCCCCTG
Klf4_TF1.Br_9320	GCTAACCCACCAGGAATCGG
Klf5_TF1.Br_1745	TCTGAAATTATCGGAACTGG
Klf5_TF1.Br_1746	TGAAGATACTAGTGAACTCG
Klf5_TF1.Br_1747	GATCCGGTGTATTCAACAGC
Klf9_TF1.Br_9321	CAGTCTGGAGAGTCCCGATG
Klf9_TF1.Br_9322	AGGCACAAGTGCCCCTACAG
Klf9_TF1.Br_9323	CTGGAAGGATTATTGCACGC
Kmt2a_As_44475	AAGAGCATAGAAAAGAAGAG
Kmt2a_As_44476	GGATCATCAAGACTCCCCGG
Kmt2a_As_44477	GTAATGATAGGAGAAGCAGA
Kmt2a_Br_53968	GCAGCCGTTAGACCTCGAAG
Kmt2a_Br_53969	AGAAAGGGCGGCGATCAAGG
Kmt2a_Br_53970	CTGAGGTGGTATCGATACTG
Kmt2b_As_44471	GCTGGTGCGCGAGTTCAGCG
Kmt2b_As_44472	TCTTCATCCATAAATCGCCG
Kmt2b_As_44473	CCGCCCCCGCCGGAACCCCG
Kmt2b_Br_41610	GTGAACCCTCTACTCCCCGA
Kmt2b_Br_41611	CCGGGGTGTCTTGATAACAC
Kmt2b_Br_41613	GACAGCGTTCACATTCCAGG
Kmt2c_As_44467	GGATCAATAGTGTTAGGCCG
Kmt2c_As_44468	ACTTTGTTCTGAAATCACAG
Kmt2c_As_44469	CCTTCATGTGACATGCTGCA
Kmt2c_Br_58720	AAAAGGCCCATTACCCAATG
Kmt2c_Br_58721	AGAACCATTATTAGTAAACG
Kmt2c_Br_58723	AAGCATTACCTGAATCCATG
Kmt2d_As_44463	TGATGGGTGAAAGTTCCCCG
Kmt2d_As_44464	TGTGTTAGAGAAGAGAACCA
Kmt2d_As_44465	GCCTGGTTCTACAAGCACAG
Kmt2d_Br_72116	AAATGGCTGTTGATCCCATG
Kmt2d_Br_72117	GTTCACCATTAATACCCCCA
Kmt2d_Br_72118	TCGGGCCGGACTAACATCCG
Kmt2e_As_44459	AGTTCTGTTCACTTTGGCAG
Kmt2e_As_44460	CAGCATTTGCCACTCCCCCA
Kmt2e_As_44461	GGATCTGTAGTTATGCGCAG
Kmt2e_Br_34074	GTTACGGTACTGATGTAACC
Kmt2e_Br_34075	TCTGTGTCAGACCTTCAACT
Kmt2e_Br_34077	GGATCTGTAGTTATGCGCAG
Kti12_R1.Br_46796	TGCAGATTTCTCGGACCCCG
Kti12_R1.Br_46797	TGAACAAGGGGCGATCCCAG
Kti12_R1.Br_46799	CGAGGCAGTACAGCTCGTAG
L3mbtl2_R1.Br_54140	TGATGGCACACCACCCAATG
L3mbtl2_R1.Br_54141	GACCTGACATCTTGATGCCG
L3mbtl2_R1.Br_54142	GTCCGCGCTGTCTACACAGA
L3mbtl3_R1.Br_60900	ATGGAACCATCAGAAACCGG
L3mbtl3_R1.Br_60901	TAGCAACACAGATGACAGAA
L3mbtl3_R1.Br_60902	GTTGCTACTCTGATGAACAG
Las1l_As_43773	GCACTCCCAGACCTTCACGC
Las1l_As_43774	TTGTGAATCTTATCTCAGAG
Las1l_As_43775	TCCTGAGCCAGGTATTTGAG
Lbr_R2.Br_46448	TTCAAGTGACCACTCCACAG
Lbr_R2.Br_46449	GCGCCCTGGATTGATTGGAT
Lbr_R2.Br_46451	GAGCTTGAACGAAAAACCAG
Ldb1_R2.Br_9730	CGGCAAACCCATGTTTACCC
Ldb1_R2.Br_9731	CGTGCTCAAGCACCCCAAGG
Ldb1_R2.Br_9732	AAAATGCTTCGGAAGTAGCG
Litaf_TF1.Br_25251	ACAGGCTGGGTGTAGTACGA
Litaf_TF1.Br_25252	CCAACCTATGAAGAAACAGT
Litaf_TF1.Br_25253	GACAGCACATCTGGACGGGG
Lmo1_TF1.Br_49517	TTAGGTTGGACGGAGAGCAT
Lmo1_TF1.Br_49518	GGGCTCCACTCTCTACACCA
Lmo1_TF1.Br_49519	CCCACCTCAGGTAGTCACGC
Lmo4_TF1.Br_9905	CTGCAAGTGAGCTCGTCATG
Lmo4_TF1.Br_9907	ACGTCCTGTTACACCAAGAG
Lmo4_TF1.Br_9908	CCATGGCATAGAGCAGAAAG
Lrrfip1_R2.Br_9993	GTAGAAGGCAAATACATGCA
Lrrfip1_R2.Br_9994	CGAGTCTCAGCGGCAATACG
Lrrfip1_R2.Br_9996	GCTGAACCAGATCGCGCGCG
Lrrfip2_R2.Br_36650	TTTGAGTAACATCGCCAGAG
Lrrfip2_R2.Br_36651	ACACCTCACTGAGTGAACTG
Lrrfip2_R2.Br_36652	GAAGAACAATCTGATCTACC
Mafb_TF1.Br_9461	TGAACCGAAGACCCATCTCG
Mafb_TF1.Br_9462	GGTGTGACTCACGATGACCT
Mafb_TF1.Br_9464	GCGTCAGGTTGAGTGCCTCG
Mafk_TF1.Br_10233	CTCATCATCGCTAAGAACAG
Mafk_TF1.Br_10234	CGGCGCACACTCAAGAACAG
Mafk_TF1.Br_10235	TGTGGCTCTTTAGGTCAAGA
Maml1_R2.Br_47616	CATGAAGGACCTGTTTACGG
Maml1_R2.Br_47617	TCACACAACTAGTCAACCTG
Maml1_R2.Br_47618	CAGACCCTTGGTTATTCACG
Maml2_R2.Br_68568	TGGTTGCAAAGACTGGTTTG
Maml2_R2.Br_68569	GGCAAATAACGGTAACAATG
Maml2_R2.Br_68571	AGTGAGTTTAAACTCTAACC
Maml3_R1.Br_74088	AGCACAGCACGGTAGTCGAG
Maml3_R1.Br_74089	TCCGCATTAAAATGGGTCAG
Maml3_R1.Br_74090	AATAGACGAACTGGCCAACA
Maml3_R2.Br_740881	AGCACAGCACGGTAGTCGAG
Maml3_R2.Br_740891	TCCGCATTAAAATGGGTCAG
Maml3_R2.Br_740901	AATAGACGAACTGGCCAACA
Mapkapk3_As_41299	GCTCCTGTATGACAGCCCCA
Mapkapk3_As_41300	ACGGGAACCCAAGAAGTACG
Mapkapk3_As_41301	GCTCACCTTGACATCTCGGT
Mau2_R1.Br_40926	GTCCGGGCCTCGATCCGCTG
Mau2_R1.Br_40927	GTCAGAGCTGTATTGTCAAG
Mau2_R1.Br_40928	CATTATTCCTGCTCAGCAAG
Max_As_41091	CGATAACGATGACATCGAGG
Max_As_41092	TGCACTGGAACGAAAACGTA
Max_As_41093	CACTCTCCTAGGCTGACAAG
Max_TF1.Br_10385	GCAACCGAGGTTTCAATCTG
Max_TF1.Br_10386	ATGCACTGGAACGAAAACGT
Max_TF1.Br_10387	AGTATATCCAGTATATGCGA
Maz_As_41087	GCAGCGTGCAAGGGAACACG
Maz_As_41088	AAGGCACGAAGCCATCCACA
Maz_As_41089	GCTGGGCCTGGACTCCCGGG
Mbd1_R1.Br_10397	ACGTTGTGCAAAGATTGTCG
Mbd1_R1.Br_10398	GGGGCCTTATATTCCCCCTG
Mbd1_R1.Br_10399	ACAGGGTAAGATCACATGCA
Mbd2_As_41067	GGATCCTGTCCCTTTCCCGT
Mbd2_As_41068	TCCTCCTTCTTCCATCCGGG
Mbd2_As_41069	GCGACTCCGCCATAGAGCAG
Mbd2_B_410671	GGATCCTGTCCCTTTCCCGT
Mbd2_B_410681	TCCTCCTTCTTCCATCCGGG
Mbd2_B_410691	GCGACTCCGCCATAGAGCAG
Mbd2_B_41070	GCAGGAGGAGGGGGAGAGCG
Mbd2_B.Br_10401	ACTTCACCTTATTGCTCGGG
Mbd2_B.Br_10402	ATCCTGTCCCTTTCCCGTCG
Mbd2_B.Br_10403	TGACCCCCTCAATCAGAACA
Mbd2_Br_10401	ACTTCACCTTATTGCTCGGG
Mbd2_Br_10402	ATCCTGTCCCTTTCCCGTCG
Mbd2_Br_10403	TGACCCCCTCAATCAGAACA
Mbd3_As_41063	TCTTCCCTTTCCCAGCCCTG
Mbd3_As_41064	AGCACCTTCGACTTCCGCAC
Mbd3_As_41065	AGTCTGCCGTACAGGCAGCG
Mbd3_Br_10405	AAGAATCATAGCGCACACGC
Mbd3_Br_10406	AGTCTGCCGTACAGGCAGCG
Mbd3_Br_10408	TATAGTAAAAGACATCCCTG
Mbd4_R1.Br_10409	CCGAAAGGGAGCATCAATCC
Mbd4_R1.Br_10410	GCCTGTGCAAGGGAGACTGT
Mbd4_R1.Br_10411	TCAGAGTCGCCAGAAAGCAG
Mbd5_B_41047	ATAGGGTCAAGAATGCCAAG
Mbd5_B_41048	GCAGCTATCCAGGTTCCTGT
Mbd5_B_41049	ATTTGATCCCCCACAACCCG
Mbd5_B_41050	CCAACAGGTGAAGGTCAAAG
Mbd5_B.Br_49412	TTGTGGTGGAACATTGCTCG
Mbd5_B.Br_49413	ATTTGATCCCCCACAACCCG
Mbd5_B.Br_49414	TCCAGTAGTACCTTCACGGG
Mbd6_R1.Br_50088	CCTACAACTCCACTTAACGG
Mbd6_R1.Br_50089	CCAGCACACCAAATAAACTG
Mbd6_R1.Br_50090	AGACTGCTAGCAAGGAATGG
Mbip_As_41039	CAGCCCCCTCCTCACCCGCG
Mbip_As_41040	AAGAGCCATACATCCCACCG
Mbip_As_41041	AGGAGCGAAAGACTTCGCAG
Mbtd1_R1.Br_47540	TTCTTGACCATCCAATATGG
Mbtd1_R1.Br_47541	TGAGGCCACTCACTTCTAGG
Mbtd1_R1.Br_47542	ATGTCGAACAAGAGTAGCAG
Mbtps1_R2.Br_24838	GAACGAAAGACTTTCCGCTG
Mbtps1_R2.Br_24839	ATGGCAAGGTAACCTGACCA
Mbtps1_R2.Br_24840	TGTTTATAGGAATTACCAGG
Mbtps2_R2.Br_40979	AAGGCAAGAGGATTACTGGG
Mbtps2_R2.Br_40980	GAAGAGGAAGAATAAGGAGA
Mbtps2_R2.Br_40981	GTTGTACATGAAATTGGACA
Mcrs1_As_40820	GCGCTCCTGAACTTCCCGAA
Mcrs1_As_40821	TCTGAGCCCAGGCTACCTGG
Mcrs1_As_40822	GTGACTCCTCATCCTCGGAG
Mdc1_As_40792	GGAGATGGATGGAAAAGGCA
Mdc1_As_40793	GCTCTTGTGGAAGAGTACAT
Mdc1_As_40794	GTGTCACTGCCCAAACCAAA
Mdfi_R1.Br_10517	CACACGTCACAGCTTCTGTG
Mdfi_R1.Br_10518	AAGATCCACTCACCCTGTAG
Mdfi_R1.Br_10519	CTGCACTGCCCGGTTCTGAG
Mdfic_R2.Br_9161	GACACATGTTTGGCTCCGTG
Mdfic_R2.Br_9162	TGTGCATCTTCTGAGAAACG
Mdfic_R2.Br_9163	AGCACAGGAACCCGGCAAGG
Mdm2_R2.Br_10530	CCTCCATAGGATCTTGACGA
Mdm2_R2.Br_10531	ATTACAGCCTGAGTGACGAA
Mdm2_R2.Br_10532	TTAGTGGCTGTAAGTCAGCA
Mdm4_R2.Br_10533	ACATCAGCTTCTATTAACAC
Mdm4_R2.Br_10534	GAGCAACATATGGTATACTG
Mdm4_R2.Br_10535	CTTGAGCGATGATACTGACG
Mecom_R2.Br_40716	CTGCCCATACTTAGATCCAG
Mecom_R2.Br_40717	GCTGGTCACAGTCCTCACAG
Mecom_R2.Br_40718	GCTGTTCATGAAGAGTGAAG
Mecp2_R1.Br_10554	CAGGCCATTCCTAAGAAACG
Mecp2_R1.Br_10555	TCTTGACAACAAGTTTCCCA
Mecp2_R1.Br_10556	CCGTGAAGGAGTCTTCCATA
Med1_R1.Br_13486	CCAACCAACACCTTTCCGGG
Med1_R1.Br_13488	TAACTTACCCCCACTCCGCG
Med1_R1.Br_13489	GTGAGCTGTAAACTCTACAA
Med10_R1.Br_21326	ACAGCAGCTGCACGATATCA
Med10_R1.Br_21327	ACACCAAAGAATGCCTGGAG
Med10_R1.Br_21329	GGAGAAGTTTGACCATCTGG
Med11_R1.Br_27658	CCAAGGAAAAGACTAACGAG
Med11_R1.Br_27660	CCTACAGTCTGGCGAACGAG
Med11_R1.Br_27661	AGTGAGGTAGCGGATTTGAG
Med12_R1.Br_26418	CTGTTGGAAAACCTCGATTG
Med12_R1.Br_26419	GAGGACCGGATTCCAACAGT
Med12_R1.Br_26421	CATATCTTTACAGTACTCAG
Med13_R1.Br_70568	CATCACTAACTGATACACGA
Med13_R1.Br_70570	ATAGGACGTAACACAGACTG
Med13_R1.Br_70571	TCATAACCCAACAAAAACGT
Med13l_R1.Br_42494	GTGCGGCCAACAATGTACGG
Med13l_R1.Br_42495	TGTGGCCGAAGAATTATGCG
Med13l_R1.Br_42497	CTTCCATCCTAAACTCCGTG
Med14_R1.Br_20526	AACCTCGAGATACCACATCA
Med14_R1.Br_20528	AGGCAGGCGTGCATGGACCA
Med14_R1.Br_20529	CACTAATGTTAATCCGAGAG
Med15_R1.Br_46068	GCCCAACTCTAATGTCAGGT
Med15_R1.Br_46069	GCTTGTGCTTGTGACACCAA
Med15_R1.Br_46071	GCCATGAGGGGCCATTCCAG
Med16_R1.Br_54592	GACCTACGCAATGATGACCA
Med16_R1.Br_54593	CTCGTGGGCATCGATAACCA
Med16_R1.Br_54595	CCTGGACCGTGTATCCGCGG
Med17_R1.Br_60320	GCAGACCCCTCTAAATCACT
Med17_R1.Br_60321	GAGAACACACATCTCTGTAA
Med17_R1.Br_60322	AATTCAATACAGTCCACAGA
Med18_R1.Br_30254	GGATGAGGCTTTCCAAACTG
Med18_R1.Br_30255	GACCATCTCGTGATCAAGGA
Med18_R1.Br_30256	GTCCACACAGTTGCGCACCA
Med19_R1.Br_72368	TTTAATCACACACTACAACC
Med19_R1.Br_72369	GAATAGGAGGCTTCTCAATG
Med19_R1.Br_72370	GAGGCGGAAACCAGACAGCA
Med20_R1.Br_25334	GCCAGCAAGATTGAGACCCG
Med20_R1.Br_25335	AGGTGGGCACGGTCACAATG
Med20_R1.Br_25337	TTGGTGTCAGCAATGAGGCA
Med21_R1.Br_48948	ATTGGTGTATTACAGCAGTG
Med21_R1.Br_48949	GCAGCTGTAGACTCTTCACT
Med21_R1.Br_48950	CAACCAGCCAATCCTACAGA
Med22_R1.Br_16930	ACCGCAAGCTCATCACCCTG
Med22_R1.Br_16931	CATTGACCTATATGAGCTGG
Med22_R1.Br_16932	CAGGTGTCTCGGGCTACTCA
Med23_R1.Br_35470	ACGTAGAGAACTCATACACC
Med23_R1.Br_35471	GGAATACGCGTTACATAGCA
Med23_R1.Br_35472	GGAGAGAGAGGACCATATGT
Med24_R1.Br_19778	TAGACAGATGAAGTGGCACG
Med24_R1.Br_19779	GCTACACATCGCCAAACTAG
Med24_R1.Br_19780	GAAGGATTTAAGCTTCCCAG
Med25_R1.Br_41930	TCTTTGCAGGTACTTCAACG
Med25_R1.Br_41931	GCCTAGCCTAGTCTCCACCG
Med25_R1.Br_41933	ATTCTTGAGTTCCGGAACAG
Med26_R1.Br_36002	CGGAGCTCTTACATACCCAA
Med26_R1.Br_36003	AGAATCGCAACGACATCCAA
Med26_R1.Br_36004	TCTTGTAGGAGACACGACTA
Med27_R1.Br_33730	GTCTTCGACTGCCTTAAGGA
Med27_R1.Br_33731	GAACGTTTGAGCAACCTGGT
Med27_R1.Br_33732	GAAGGTGTTGAAAGTCATTG
Med28_R1.Br_29694	AGTGCTGTTAGATGGTCTCG
Med28_R1.Br_29695	CGAGTTGGAGTCATCCTTCG
Med28_R1.Br_29697	ACCAGATCAAGTTATCAAAG
Med29_R1.Br_30270	ACAGCCACAACCGACCCAGT
Med29_R1.Br_30271	AGCTGGAACTCTGCTTGGTG
Med29_R1.Br_30272	GCAACTGAAGGAGAGTCTCC
Med31_R1.Br_30398	CCAGTATGAGCACTTTCGCA
Med31_R1.Br_30399	CTAACATATGTAAGCACTGA
Med31_R1.Br_30400	ATGATGCTGGAAATCGGCTT
Med4_R1.Br_30602	AAGATCTGGAGGTCTTGTCG
Med4_R1.Br_30603	TCAACTCACCAGGATCTGCT
Med4_R1.Br_30605	AAGGAAAAGGAGCGGATGGG
Med6_R1.Br_40604	GTGTGCCCCTTTCAGTCAGA
Med6_R1.Br_40605	GCCCCTTTCAGTCAGATGGT
Med6_R1.Br_40606	ATGAGGTGGTCAAAATGCAG
Med7_R1.Br_27782	GACTTTGAGAGTCATGATGG
Med7_R1.Br_27783	GAATGATAAGATCATCACAT
Med7_R1.Br_27785	ACATCTTAATAAGAAGTCCT
Med8_R1.Br_44756	GAACGAGAATCAGAGAGCGG
Med8_R1.Br_44757	ATGACCTGGTTTCGGAACAG
Med8_R1.Br_44758	ATATTACAGCGTCAAACTGA
Med9_R1.Br_51780	TTGATGACATTGTGAACCAA
Med9_R1.Br_51781	TCTCCTCCTTCGCGCCAGCG
Med9_R1.Br_51783	CCTGTCGCCCAGCATGGACA
Meis1_TF1.Br_10569	ATGCGGGTCCCCATACATCG
Meis1_TF1.Br_10570	TGGCCATACTTCACACAGTG
Meis1_TF1.Br_10571	ATCATGGTCTCTATTCCAAG
Men1_As_40512	TGGCCTCACCTACTTCCCGG
Men1_As_40513	GGGAGAGGTCCACAGCGCCG
Men1_As_40514	TCTGCGCTCTATCGACGACG
Men1_Br_10585	TCCTCACTCTTGGATAACAG
Men1_Br_10587	GGTGGTGTTTGGGCCCAACG
Men1_Br_10588	CACAGCGCCGCGGATCTGAG
Mettl1_As_40432	CCATTTCCTCTGGCTTCACA
Mettl1_As_40433	GCGCGCCCACTCCAACCCCA
Mettl1_As_40434	ATCAGGGTATCTGGGAAGAG
Mettl13_B_40420	CGTGAACATCGACATCAGCG
Mettl13_B_40421	CATCCTGTCCACCTGACGCA
Mettl13_B_40422	ACACAGCTCAAAGATCTGAA
Mettl13_B_40423	GCCACGCTACACCCTCCACG
Mettl13_B.Br_36822	ACCCCGCTGTGAAACCATCG
Mettl13_B.Br_36823	CGTGAACATCGACATCAGCG
Mettl13_B.Br_36825	TATGTTATTGAGGATGTGCA
Mettl14_As_40416	CAGACCTCAGAATTTCATCA
Mettl14_As_40417	CATCTGCTCCAAACTCAAAA
Mettl14_As_40418	CTGAAACCAGAGAAACCTGC
Mettl15_As_40412	TCATTAGCAATGCCTCCGCT
Mettl15_As_40413	GCATACTGAATCTAAAGCTG
Mettl15_As_40414	GTTGGGCCAGTTCAGCCAAG
Mettl16_As_40408	ACCTAGTTCTGTAAACACCG
Mettl16_As_40409	GTGTTTACAGAACTAGGTGG
Mettl16_As_40410	ACTGTACCTTGGCTTCCAAT
Mettl17_As_40404	CCACACACACGTATTCACGG
Mettl17_As_40405	ACTGGGGTCCTCGAAGGCTG
Mettl17_As_40406	GGTGTGTCCCAGGTAGACAA
Mettl18_As_40400	TCTGACCTGTCAGCAATAGG
Mettl18_As_40401	TGTGTCTTAGAAAGTCAGAA
Mettl18_As_40402	GACACAAGTTCCATCATCGA
Mettl2_As_40396	GCAGTTACCAGGCATTGTGA
Mettl2_As_40397	GGACAACGTGAAGTGGTCCG
Mettl2_As_40398	TCACTCCTCTGCTTCTCCAA
Mettl21a_As_40388	CCAGTTGCCTCCAGTCCTGA
Mettl21a_As_40389	GGTACCCTATGAGGAGAGCG
Mettl21a_As_40390	CCAGTCCTGACGGATCTGGA
Mettl22_As_40376	CGTACTCCTGGTCTCCCACG
Mettl22_As_40377	TTTGAAGGTGACCTCGTCCA
Mettl22_As_40378	GGACTCTTGGACAGACTCGG
Mettl23_R1.Br_40546	CGGGAGGAGCCAGTTCCCGG
Mettl23_R1.Br_40547	GAGGCCGGGCTCGCACGTAG
Mettl23_R1.Br_40548	TCGAAGTTGTAGGACTGACA
Mettl25_As_40364	ACGCTGCACGACAAGTTACA
Mettl25_As_40365	AGAGAGTTGAAAGTGCCAAA
Mettl25_As_40366	TGAGAAATCAGGCAAACCAT
Mettl3_As_40360	TTACCGTAGAGATGGCAAGA
Mettl3_As_40361	GAGTTGATTGAGGTAAAGCG
Mettl3_As_40362	CATCCGTCTTGCCATCTCTA
Mettl4_R2.Br_43088	CAATTGTGATTGATCCACCA
Mettl4_R2.Br_43089	AGTGACTGACTATAAACAAG
Mettl4_R2.Br_43091	TCTTCGAAGTTAATCCAAGA
Mettl5_R2.Br_41626	TGGAGTACTTAGCATCGGAG
Mettl5_R2.Br_41627	TTCTAGAACAGTATCCCACC
Mettl5_R2.Br_41629	CGATGACATTGAAAACAAAG
Mettl6_As_40348	CATCTCTCTGCATTGTACAA
Mettl6_As_40349	GGAGTTGAGATCATGTAGGG
Mettl6_As_40350	AAGGGCAGTTGACTACGTGA
Mettl7a1_B_40344	GGTACAGACCACCAGCCGCA
Mettl7a1_B_40345	CAGAAACATGGGAAGCGCCA
Mettl7a1_B_40346	GCAGATGGCGAGCCAAAAGC
Mettl7a1_B_40347	ATAGAACTTGAAGTTGGCTC
Mettl7a1_B.Br_35426	AGCAGATGGCGAGCCAAAAG
Mettl7a1_B.Br_35427	CAGAAACATGGGAAGCGCCA
Mettl7a1_B.Br_35428	CCAGGAGAAGATTCTGCGTG
Mettl8_As_40333	TGTGTTCAAAAACTTTGGCG
Mettl8_As_40334	GGTGGACGCCACTCTGGCAT
Mettl8_As_40335	GTTAAAATCCTCGACCCCAG
Mettl9_As_40329	CATCCTCCGCGCCAGCCACA
Mettl9_As_40330	CTGTACGTGAACATGACTAG
Mettl9_As_40331	TCATGTTCACGTACAGGGAG
Mga_As_40193	TCATTGAGTTGGCTTCTCAG
Mga_As_40194	TGAGATTTCGACAAGCCTGG
Mga_As_40195	TGACCTCTGATGTACATACG
Mgmt_As_40133	GCTACTCCTGAGGTGCTCGG
Mgmt_As_40134	GCTGTGAGCGAGGCCTGCAT
Mgmt_As_40135	ACAGCTCCATCTTCCCCAAA
Mier1_R2.Br_36558	TCAAAATATTTACATCGACG
Mier1_R2.Br_36559	CTGAAATAGAGGATCTTGCG
Mier1_R2.Br_36560	TTTAATGTCAAAGCAGCTCG
Mier2_R2.Br_35766	CGTGAAGTGTAATTTCAACG
Mier2_R2.Br_35767	TGTACAGGGCAGTGAAACGG
Mier2_R2.Br_35769	GGTTCACACAGGTACGCACG
Mier3_R2.Br_55636	AAACGCTATAACCATCACCC
Mier3_R2.Br_55638	CTATGAATCTACAATTCCAG
Mier3_R2.Br_55639	TTCTCAATGAGGTCTCAACA
Mllt1_R1.Br_26866	AGCTTCCCTAAACCCAAGCG
Mllt1_R1.Br_26868	CTGCTCTCTGAGTCCTTGCG
Mllt1_R1.Br_26869	CTAAAAAGAGTGGGTCAAAG
Mllt10_R1.Br_10721	TGCATGACATGTAATAAACA
Mllt10_R1.Br_10722	GGCCGAGGAAGCTCGCCCCG
Mllt10_R1.Br_10723	TTGCTGAATGCAATACACAA
Mllt11_R1.Br_25338	GCTGCTATCCTTGCTCTCGT
Mllt11_R1.Br_25339	TAGGTGTATCTGACAGGCCC
Mllt11_R1.Br_25340	CATCCCAGAACTGGATCTGT
Mllt3_R1.Br_35410	AACTTTCAATAACCCCACGG
Mllt3_R1.Br_35411	AAGGAAAAAGAGTAGCTCGG
Mllt3_R1.Br_35412	TCCACGATGTCATCAAACGG
Mllt4_R1.Br_10729	AAGGCTCATCGGGTGCACAG
Mllt4_R1.Br_10730	GTTTCAGTTTCAGATCGTCG
Mllt4_R1.Br_10731	CACAAACTTAAACACATGCG
Mllt6_B_39821	TCACATTTCCTGCAGAACCA
Mllt6_B_39822	GTGCGCCCTCTACATCCCGG
Mllt6_B_39823	GGAGACCTCTGAGAGTAGCA
Mllt6_B_39824	TAAGTCTCCCCATATTACCG
Mllt6_B.Br_63676	GTAGAGGGCGCACACCACAT
Mllt6_B.Br_63677	TAAGTCTCCCCATATTACCG
Mllt6_B.Br_63678	AGTCATAAGGACAAGAAACT
Morf4l1_R1.Br_17442	GTAGCACCTGGAAATGGAGA
Morf4l1_R1.Br_17443	TGAAGGGAACAATATGCAGA
Morf4l1_R1.Br_17444	GCCTCTTCTCTATGAAGCAA
Morf4l2_B_39513	GTGAAGTCCCCCAGCCCCCT
Morf4l2_B_39514	CCAGCCCCCTCGGAAGAAAA
Morf4l2_B_39515	TCCCTGAAGAATTAAAACCG
Morf4l2_B_39516	ACCAGCTGACTTCTTTCCCG
Morf4l2_B.Br_24678	TCCGCACAGAACCGGAAGGG
Morf4l2_B.Br_24680	AGGACTGGGACTTGGTTACG
Morf4l2_B.Br_24681	GGCACGGGCTGACCCCACTG
Mphosph8_R2.Br_41563	AAAGCAAAGAAACCAAGACA
Mphosph8_R2.Br_41564	TAATGATTCCCTCATTCTAG
Mphosph8_R2.Br_41565	GATCCTGGACATGAAGTGCG
Msl1_R2.Br_39970	TAAACAAGCCGGCATCGGCG
Msl1_R2.Br_39971	CCTTGAGCTTACGATGCCGG
Msl1_R2.Br_39972	TATAAGGAAGAGCCCTCTCG
Msl3_R2.Br_38706	GCTGTGGAGAAAAGAATGGA
Msl3_R2.Br_38707	GCTGCTTCTTGAGAACATCG
Msl3_R2.Br_38708	GCTGCGTTCAAGAAAGGAAA
Msl3l2_R2.Br_39422	ACTGTTACTACATCAACCGC
Msl3l2_R2.Br_39424	AGTGGCGCACGTAGCACTCA
Msl3l2_R2.Br_39425	CGCTGGCTCGCTCCTCAGTG
Mta1_As_38606	TTTGGCCTCCACATTCCCGT
Mta1_As_38607	TGGATTGCAGCAGCTCCGTG
Mta1_As_38608	CATGGCCGCCAACATGTACA
Mta2_As_38602	GGAGGAATCAAAACAGCCAG
Mta2_As_38603	GTTCACTTACAAAGTCCTGG
Mta2_As_38604	AGACACTTCTGGCTGATCAA
Mta2_Br_19670	CTGCTGAATATACCGGTCTG
Mta2_Br_19671	ACTTACCAGAGTGATATCTC
Mta2_Br_19672	AAACCAGTATCTAGACAAGG
Mta3_As_38598	GCAACCCGTACCTCATCAGA
Mta3_As_38599	TACCAAGGTGATGTCTCGGG
Mta3_As_38600	GGATTCTGTCTCATTCAGCA
Mta3_Br_50500	CTTCTGCTTCTCCGTCAAGT
Mta3_Br_50501	CAGAGGACTGGCCCTCCGAG
Mta3_Br_50502	ATATTCAATGATGCTAGTCA
Mtf2_B_38539	TCAAACGTCTACCGTTACAG
Mtf2_B_38540	GACCATTTCCCCACTCCCAG
Mtf2_B_38541	GGTCATGCTCACCACTGTAA
Mtf2_B_38542	TCTTCTTGTGAATAACACTT
Mtf2_B.Br_11033	TCAAACGTCTACCGTTACAG
Mtf2_B.Br_11034	GCAGACATTACCCTATAGTG
Mtf2_B.Br_11035	AAAGGAAAGAAAAAATCTGT
Myb_TF1.Br_11142	GTCACTTGGGGAAAACTAGG
Myb_TF1.Br_11143	AGGTGCATGATCGTCCACCA
Myb_TF1.Br_11145	ACAGGTGCACTATCCCCATG
Mybbp1a_R2.Br_12422	ACAGGCACTAGACCTGATCG
Mybbp1a_R2.Br_12423	CCAGAGATAAGTACATACGT
Mybbp1a_R2.Br_12425	AGATATGACCAAATACACTC
Mybl1_TF1.Br_11146	AAATGGTCCATAGTCGCACA
Mybl1_TF1.Br_11147	ACTTAGCAATCTCGGCCCAA
Mybl1_TF1.Br_11149	TAGACATACTATCATCCATG
Mybl2_TF1.Br_11150	GCTGTTACAAGAGTCCAGGA
Mybl2_TF1.Br_11151	TCTTGGCGATCTCAGCCCAG
Mybl2_TF1.Br_11152	TCAGGTCGCACCAAGCATCA
Myc_TF1.Br_11158	GCTGTACGGAGTCGTAGTCG
Myc_TF1.Br_11159	AGAGGCAAACCCCTGCCAAG
Myc_TF1.Br_11160	GTCAATGCACTCGGACGCGG
Mycbp_R2.Br_24442	CTGCTCGCGCTTCGAGTCGG
Mycbp_R2.Br_24443	CGAAGCGCGAGCAGTTCCGG
Mycbp_R2.Br_24445	GGATACTCCAGAGCACTGGT
Mycbp2_R2.Br_48128	AATAAGGATGATATTCGCTG
Mycbp2_R2.Br_48129	GATGAAAGTCTATTCCAAGG
Mycbp2_R2.Br_48130	AATGGCACAAACCAAACCAG
Mycn_TF1.Br_11734	CGAATGTGTGGACCCCGCCG
Mycn_TF1.Br_11735	TAGCACTCGACGACCCACCA
Mycn_TF1.Br_11737	GAGGATGCGTTCGGTCTCGG
Myef2_R2.Br_11178	TACACATTATAGGATCCGGA
Myef2_R2.Br_11180	ATGTCTTACTATCATGTGAA
Myef2_R2.Br_11181	ATGGGAAATTTGGGTCCAAG
Myo1c_As_37951	CCAGTAGCTGGTAAAAGACG
Myo1c_As_37952	GTCTCCTCACCTCTAACACG
Myo1c_As_37953	TGAACAGGCGGCATATGCAA
Mysm1_R1.Br_37823	TCTTGATTCAACGTGGAGAA
Mysm1_R1.Br_37824	TGAGAAATACAATAAAGTGG
Mysm1_R1.Br_37825	GCATAATTCTCCTTGATTGG
Nab1_R2.Br_11318	ACCCATCTATAAATTACCAG
Nab1_R2.Br_11319	CAAACACCTTACATTGCATG
Nab1_R2.Br_11320	CTGGCTCCGACCTTACCTGG
Nab2_R2.Br_11322	AAGTTGTCGCCACTCCCTGG
Nab2_R2.Br_11323	ATCTTCCGGAGTTTCCCCAG
Nab2_R2.Br_11325	GCCGCCTGGACTCCAAAAGG
Nabp1_R2.Br_49284	CCTCTAGGTATGCATCAATG
Nabp1_R2.Br_49285	TCTGTGTGGGATGAGATCGG
Nabp1_R2.Br_49286	CGAGTGACCAAAACCAAAGA
Nabp2_R2.Br_35170	CAAGACAAAGGACGGACACG
Nabp2_R2.Br_35171	TGGGCAACCTGATCCAACCT
Nabp2_R2.Br_35172	GCCTGCTGCGTGTTATACTC
Naca_R2.Br_11326	ACACACCTGGGCTTGCTGCG
Naca_R2.Br_11327	TGAGTCAGTACCAGAGCTCG
Naca_R2.Br_11329	GGGTCTTCGACAGGTTACAG
Nap1l1_R2.Br_23011	AGGAAGTTCATGATCTCGAG
Nap1l1_R2.Br_23012	CTGGTCCGTCAAAAGAAAAG
Nap1l1_R2.Br_23013	ATGCGAGTGGAAACCAGATG
Nap1l4_R2.Br_11354	CCACAGATGCAGAGTCAGCG
Nap1l4_R2.Br_11355	GCTTGGTCACTACTCACCAT
Nap1l4_R2.Br_11356	AGATGGTGAACCAGAACTCA
Nasp_B_37519	CCTCGGCAGATAAAATGGAG
Nasp_B_37520	AGCCGCTGCTGCCATCGCCG
Nasp_B_37521	CAGTCCCGCTTACTTGTCAG
Nasp_B_37522	GTCAGCGGAAACCAGCTCCG
Nasp_B.Br_22207	AGACCCTCAAGTCAAGTCAG
Nasp_B.Br_22208	GTTGTTGGACAATCAACTGT
Nasp_B.Br_22209	AGAATTCAGAGAAACAGTGG
Ncapd2_B_37419	GGCTCCTTAGACCAGATGAG
Ncapd2_B_37420	ATTCTGCTAGACCATCTGGA
Ncapd2_B_37421	GCTGAGTCGAGACACAGCAG
Ncapd2_B_37422	TTCCTCCCAGTCAAAGCCAA
Ncapd2_B.Br_32678	ACTTGAGAAGAACGCCACTG
Ncapd2_B.Br_32679	ACACTGAATGGTCCCGACGG
Ncapd2_B.Br_32681	ATGAGAACACAACTACAGGT
Ncapd3_B_37415	GTTATGGGTACGGCTTTGCG
Ncapd3_B_37416	TTTCAGGTAATCTAGTTCCA
Ncapd3_B_37417	TTATGGCTAGGGGGGCACAG
Ncapd3_B_37418	GCTTCCGCACAGATATGGCA
Ncapd3_B.Br_44312	GTTATGGGTACGGCTTTGCG
Ncapd3_B.Br_44313	AATGTGGCATACTCCTCAGA
Ncapd3_B.Br_44314	TGGCATCTCGTATTTGACAA
Ncapg_R2.Br_23543	TTACCTTAAGTATGCTATGG
Ncapg_R2.Br_23544	TCATCCTATAGTAAGAAACT
Ncapg_R2.Br_23545	AGCTCACTAATAAACTACTT
Ncaph_R2.Br_54348	TGATGAATGCAGCACGACTG
Ncaph_R2.Br_54349	GGAAGAAGTTATTTCCCTCG
Ncaph_R2.Br_54350	GCGAAACACATAATGAGGTG
Ncaph2_R2.Br_22674	CAGTGTTGTACCTATACAAG
Ncaph2_R2.Br_22675	CCGTTCCTAGACACTTCCAT
Ncaph2_R2.Br_22676	ATTTCTCACCTGTAGCCGGG
Ncl_As_37335	GTACCAACTCCTGGTAAAAA
Ncl_As_37336	TTGTAGGCTGGCAAAACCCA
Ncl_As_37337	TACCTTTGCGAGCTTCACCA
Ncoa1_R1.Br_11415	GATGCTAATTCACCCTCCAG
Ncoa1_R1.Br_11416	ACCACTAGTAATGCCAACTG
Ncoa1_R1.Br_11417	AGTTTGGACAACCAGGAGCG
Ncoa2_R1.Br_11418	AGTGCATAGTTACTACCCTG
Ncoa2_R1.Br_11419	GGGAGGATTCATATTAACTG
Ncoa2_R1.Br_11420	AGTCAGATGTGTCGTCCACG
Ncoa3_R1.Br_11422	CAAGGAGAAACGATACACGG
Ncoa3_R1.Br_11423	TCGTCCTCCATATAACCGAG
Ncoa3_R1.Br_11424	AGAACATCATGATTTCCCCT
Ncoa4_R2.Br_20762	CGTCGCTGATTGTTGCGCCG
Ncoa4_R2.Br_20763	TTCAAGAAGTCAGCATCCAG
Ncoa4_R2.Br_20765	AATTAAAGATAATTTACGAG
Ncoa5_R1.Br_57824	GGGTGGATGACTATTGCCGG
Ncoa5_R1.Br_57825	GTAGAGAGGAGCTTTATCGT
Ncoa5_R1.Br_57827	TAACAGATACCTCACTGCCG
Ncoa6_As_37303	TCACCCTCCTCCTTTCAGCA
Ncoa6_As_37304	TGTCCTGCTGAGAAGCCAGG
Ncoa6_As_37305	GCACAATGACTACAAATCAA
Ncoa6_Br_24702	TGAACCATAGGATTCCGACC
Ncoa6_Br_24703	GCTGTTATGACGCCCCAGGG
Ncoa6_Br_24704	CAATGACTACAAATCAAGGG
Ncoa6_R1.Br_24702	TGAACCATAGGATTCCGACC
Ncoa6_R1.Br_24703	GCTGTTATGACGCCCCAGGG
Ncoa6_R1.Br_24704	CAATGACTACAAATCAAGGG
Ncoa7_R1.Br_53200	AGGCCTTAAAACCCATCGAG
Ncoa7_R1.Br_53201	AGTTCAACGTTACAGCAGAG
Ncoa7_R1.Br_53202	GGTACACTCTGGGTAAAAGG
Ncor1_As_37295	TTTCCAGCGTGTTAGTGCTG
Ncor1_As_37296	GCTCTGTGCTGAAAGCTCCT
Ncor1_As_37297	TTGCTTTCAGAATTTCACCC
Ncor1_Br_15122	GGCTTCACGGAAACCCCGTG
Ncor1_Br_15123	GGGCCTAGCAAACTACCCCG
Ncor1_Br_15124	ATATGCCGAGCATTACCCAG
Ncor2_As_37291	GCACTATCGTGGAGGCCCAG
Ncor2_As_37292	GCAGATAGCCCGGTCCCACA
Ncor2_As_37293	ACGCAGCACCTACAGCCAGA
Ncor2_Br_16178	GCCATCTCGACTGTCCAAGG
Ncor2_Br_16180	GCTACCACACCCTCGTGAGT
Ncor2_Br_16181	TACCGACTGAGCCCCCACGC
Nek6_As_36915	TTATCCCTGAGAGGACCGTG
Nek6_As_36916	ATTGAGAAGAAGATTGGCCG
Nek6_As_36917	CTGCACGAAGTACTTCCACA
Nek9_As_36903	CACGCTGTACCGCCGCACCG
Nek9_As_36904	TGGCCTCCCCAAAGGCACCG
Nek9_As_36905	GGTATATAGTTCCTTCTCCA
Nfe2_TF1.Br_11534	GTACGCGGACATGTACCCAG
Nfe2_TF1.Br_11535	TGGTATGGCTACATTACCAT
Nfe2_TF1.Br_11536	GAAGACCCAGAATCTGACTC
Nfe2l1_TF1.Br_11538	CAGACCCCTCCGGGTCTCGG
Nfe2l1_TF1.Br_11539	GATCAATATCCTGTCGCCAA
Nfe2l1_TF1.Br_11540	GCAGGCTTCCCAGCTCGAAG
Nfe2l2_TF1.Br_11542	TGAAGACTGAACTTTCAGCG
Nfe2l2_TF1.Br_11543	GTTCTGTTTGACACTTCCAG
Nfe2l2_TF1.Br_11545	GGTGGGATTTGAGTCTAAGG
Nfia_TF1.Br_11551	ACAGAAACCCCTATGTGATG
Nfia_TF1.Br_11552	TATCCGACCCGAGTACCGAG
Nfia_TF1.Br_11553	TGAACAAGATCACCATGACG
Nfic_TF1.Br_11558	CCTGGCATATGACCTGAACC
Nfic_TF1.Br_11559	ACCGCGCTCCCGCACAAAGT
Nfic_TF1.Br_11560	CGGAGCTGATCCAAGTGTCT
Nfil3_TF1.Br_11562	GAAGATTTGCTCCTGAACGA
Nfil3_TF1.Br_11563	TTCCTGAGTGTGCTCCACCG
Nfil3_TF1.Br_11564	TCTCCAAAACCAGGTCATTG
Nfix_TF1.Br_11566	TCAGATAGTTCAAACCAGCA
Nfix_TF1.Br_11567	TAAACAAAATCACCATGACC
Nfix_TF1.Br_11568	TGTGATGTGGCTGGACACAC
Nfrkb_R1.Br_60388	CATCCTTGCCCTATTCAGTG
Nfrkb_R1.Br_60389	GGGTGTTACAGGCGTAACTG
Nfrkb_R1.Br_60390	AGGACTACCCCAGGTTCGGG
Nipbl_R1.Br_36586	GGTGAGTCAGAGCGACATCG
Nipbl_R1.Br_36587	CAACAGTCAATAAGCCCGAG
Nipbl_R1.Br_36588	AGGGTAAACTAACCTCCATG
Nmi_R2.Br_27054	ATCCTTAGGACTCTCCACTG
Nmi_R2.Br_27055	CACAAAATGTGATATCGATG
Nmi_R2.Br_27056	GCAGAGATGGACGATATGAG
Noc2l_As_35467	GGTATGTCTTGACATCCACA
Noc2l_As_35468	CCACCTTTCCACCATGGCGA
Noc2l_As_35469	CCGCCGCTCCCGGTTCCACG
Nono_R2.Br_23026	GTAGTCATTGTGGATGACCG
Nono_R2.Br_23027	TACTTACGTAGTCAGCAAGA
Nono_R2.Br_23028	AGTGGATCGGAACATCAAGG
NonTargetingControlGuideForMouse_0001_As_66406	GCGAGGTATTCGGCTCCGCG
NonTargetingControlGuideForMouse_0001_MGLibA_66406	GCGAGGTATTCGGCTCCGCG
NonTargetingControlGuideForMouse_0002_As_66407	GCTTTCACGGAGGTTCGACG
NonTargetingControlGuideForMouse_0002_MGLibA_66407	GCTTTCACGGAGGTTCGACG
NonTargetingControlGuideForMouse_0003_As_66408	ATGTTGCAGTTCGGCTCGAT
NonTargetingControlGuideForMouse_0003_MGLibA_66408	ATGTTGCAGTTCGGCTCGAT
NonTargetingControlGuideForMouse_0004_As_66409	ACGTGTAAGGCGAACGCCTT
NonTargetingControlGuideForMouse_0004_MGLibA_66409	ACGTGTAAGGCGAACGCCTT
NonTargetingControlGuideForMouse_0005_As_66410	GACTCCGGGTACTAAATGTC
NonTargetingControlGuideForMouse_0005_MGLibA_66410	GACTCCGGGTACTAAATGTC
NonTargetingControlGuideForMouse_0006_As_66411	CCGCGCCGTTAGGGAACGAG
NonTargetingControlGuideForMouse_0006_MGLibA_66411	CCGCGCCGTTAGGGAACGAG
NonTargetingControlGuideForMouse_0007_As_66412	ATTGTTCGACCGTCTACGGG
NonTargetingControlGuideForMouse_0007_MGLibA_66412	ATTGTTCGACCGTCTACGGG
NonTargetingControlGuideForMouse_0008_As_66413	ACCCATCGGGTGCGATATGG
NonTargetingControlGuideForMouse_0008_MGLibA_66413	ACCCATCGGGTGCGATATGG
NonTargetingControlGuideForMouse_0009_As_66414	CGGGCGTCACCTGCTAGTAA
NonTargetingControlGuideForMouse_0009_MGLibA_66414	CGGGCGTCACCTGCTAGTAA
NonTargetingControlGuideForMouse_0010_As_66415	GCTTCTACTCGCAACGTATT
NonTargetingControlGuideForMouse_0010_MGLibA_66415	GCTTCTACTCGCAACGTATT
NonTargetingControlGuideForMouse_0011_MGLibA_66416	TACAGTTATACGTCGCGGTG
NonTargetingControlGuideForMouse_0012_MGLibA_66417	AAGCACAAGAACGGTCCGCC
NonTargetingControlGuideForMouse_0013_MGLibA_66418	CAGCCACCGCACCGGCGTAA
NonTargetingControlGuideForMouse_0014_MGLibA_66419	GTCAAGCCGAACGCTGCCGG
NonTargetingControlGuideForMouse_0015_MGLibA_66420	CCTTAGACCGGGTGTACCTC
NonTargetingControlGuideForMouse_0016	AAGTCTATGCGGGGCTCGTA
NonTargetingControlGuideForMouse_0016_MGLibA_66421	AAGTCTATGCGGGGCTCGTA
NonTargetingControlGuideForMouse_0017	TTGTCAACTTCGGCCAACGC
NonTargetingControlGuideForMouse_0017_MGLibA_66422	TTGTCAACTTCGGCCAACGC
NonTargetingControlGuideForMouse_0018	ATAGATGTCTACGCGCCGTT
NonTargetingControlGuideForMouse_0018_MGLibA_66423	ATAGATGTCTACGCGCCGTT
NonTargetingControlGuideForMouse_0019	CTCGGGCTATTCAGCGATAG
NonTargetingControlGuideForMouse_0019_MGLibA_66424	CTCGGGCTATTCAGCGATAG
NonTargetingControlGuideForMouse_0020	GCGGTTACCGCGAAAACCAT
NonTargetingControlGuideForMouse_0020_MGLibA_66425	GCGGTTACCGCGAAAACCAT
NonTargetingControlGuideForMouse_0021	ACCAACGCTACGATCCCGGA
NonTargetingControlGuideForMouse_0021_MGLibA_66426	ACCAACGCTACGATCCCGGA
NonTargetingControlGuideForMouse_0022	CCCTATATGCGAGATCCATA
NonTargetingControlGuideForMouse_0022_MGLibA_66427	CCCTATATGCGAGATCCATA
NonTargetingControlGuideForMouse_0023	AGAAAGGCACGTGCGACGTC
NonTargetingControlGuideForMouse_0023_MGLibA_66428	AGAAAGGCACGTGCGACGTC
NonTargetingControlGuideForMouse_0024	GACCAACCTTACGGTAACTC
NonTargetingControlGuideForMouse_0024_MGLibA_66429	GACCAACCTTACGGTAACTC
NonTargetingControlGuideForMouse_0025	ATTATTCCTCCGGATGACGA
NonTargetingControlGuideForMouse_0025_MGLibA_66430	ATTATTCCTCCGGATGACGA
NonTargetingControlGuideForMouse_0026	TCTCAGTTCGTAGCGAACGA
NonTargetingControlGuideForMouse_0026_MGLibA_66431	TCTCAGTTCGTAGCGAACGA
NonTargetingControlGuideForMouse_0027	TCCCGGGAGGTACGGTGTAC
NonTargetingControlGuideForMouse_0027_MGLibA_66432	TCCCGGGAGGTACGGTGTAC
NonTargetingControlGuideForMouse_0028	GGGGATGGCCTTACGTCGCG
NonTargetingControlGuideForMouse_0028_MGLibA_66433	GGGGATGGCCTTACGTCGCG
NonTargetingControlGuideForMouse_0029	GTATCCTCCTTACGGCCCGT
NonTargetingControlGuideForMouse_0029_MGLibA_66434	GTATCCTCCTTACGGCCCGT
NonTargetingControlGuideForMouse_0030	GCTCGGACCTTTTAGACGTC
NonTargetingControlGuideForMouse_0030_MGLibA_66435	GCTCGGACCTTTTAGACGTC
NonTargetingControlGuideForMouse_0031_R1.Br_66436	GTGGTTACGTTAACGACTAC
NonTargetingControlGuideForMouse_0032_R1.Br_66437	TGCAACGATGGTTACGGTAC
NonTargetingControlGuideForMouse_0033_R1.Br_66438	AACGGGCGCAATACCCTTTT
NonTargetingControlGuideForMouse_0034_R1.Br_66439	TCGTGTCTAGCTATCGAGTG
NonTargetingControlGuideForMouse_0035_R1.Br_66440	GACGTCTAATTTCTGGCCGT
NonTargetingControlGuideForMouse_0036_R1.Br_66441	TAGTCCTAGTTAGATTCGCG
NonTargetingControlGuideForMouse_0037_R1.Br_66442	AAGGCCTTAACACGTCGACC
NonTargetingControlGuideForMouse_0038_R1.Br_66443	ATTCGTGCATCGCGGGGTTT
NonTargetingControlGuideForMouse_0039_R1.Br_66444	CACCTCGCGTCATATCACTA
NonTargetingControlGuideForMouse_0040_R1.Br_66445	GACCTCGCAATTGAGCGCTC
NonTargetingControlGuideForMouse_0041_R1.Br_66446	TGTATCCACCGTGACCCGGT
NonTargetingControlGuideForMouse_0042_R1.Br_66447	GATCTTACCACTCGTCGTAG
NonTargetingControlGuideForMouse_0043_R1.Br_66448	TTCGCCGGCGACGAAGTGCA
NonTargetingControlGuideForMouse_0044_R1.Br_66449	AGCACTAGGATCGCGGCCTT
NonTargetingControlGuideForMouse_0045_R1.Br_66450	GCGTATCTACCCTACCGCCG
NonTargetingControlGuideForMouse_0046_R2.Br_66451	GCGCGAGGGCACCGACAAGT
NonTargetingControlGuideForMouse_0047_R2.Br_66452	CGCGTATATGTCACACGGCA
NonTargetingControlGuideForMouse_0048_R2.Br_66453	TAAAACCGATCACGATACGA
NonTargetingControlGuideForMouse_0049_R2.Br_66454	TCCTGCGCGATGACCGTCGG
NonTargetingControlGuideForMouse_0050_R2.Br_66455	TGGCCCACAAGGTGCGATAT
NonTargetingControlGuideForMouse_0051_R2.Br_66456	GGGGTAGGCCTAATTACGGA
NonTargetingControlGuideForMouse_0052_R2.Br_66457	CGCTTCGTCTCTCGCAAACA
NonTargetingControlGuideForMouse_0053_R2.Br_66458	TTATGTGCCTCTCGGCGCAT
NonTargetingControlGuideForMouse_0054_R2.Br_66459	CCGTTCTGACGACGCTAAAG
NonTargetingControlGuideForMouse_0055_R2.Br_66460	AAACTCCCGTGTCAACCGAT
NonTargetingControlGuideForMouse_0056_R2.Br_66461	GTTTGCGAGTCAAAGTACGC
NonTargetingControlGuideForMouse_0057_R2.Br_66462	GGGTGCACACGCCGGCCTAT
NonTargetingControlGuideForMouse_0058_R2.Br_66463	CTTTATACCGCGCGTCGGCA
NonTargetingControlGuideForMouse_0059_R2.Br_66464	TCAAACGCCCGGGCGCCCCA
NonTargetingControlGuideForMouse_0060_R2.Br_66465	GACCGGTGTGTTTACGCGTG
NonTargetingControlGuideForMouse_0061_TF1.Br_66466	CGGTGAGGATCCCTCTTGCG
NonTargetingControlGuideForMouse_0062_TF1.Br_66467	ACGGTCCCAACGAGCGCCGG
NonTargetingControlGuideForMouse_0063_TF1.Br_66468	CGCTTCATTGCCCGAACGCT
NonTargetingControlGuideForMouse_0064_TF1.Br_66469	TTATACCGTCACGAGTGCCC
NonTargetingControlGuideForMouse_0065_TF1.Br_66470	TGCACCGGTACGGGCGACTC
NonTargetingControlGuideForMouse_0066_TF1.Br_66471	GAGGCGTACTTCGGCTCTAA
NonTargetingControlGuideForMouse_0067_TF1.Br_66472	TTCGAGACGGATACGTCTGC
NonTargetingControlGuideForMouse_0068_TF1.Br_66473	TAGCCCGTCGAGTACTCCCC
NonTargetingControlGuideForMouse_0069_TF1.Br_66474	AGCTTAGATCGTGCGTCGTA
NonTargetingControlGuideForMouse_0070_TF1.Br_66475	CGCCGGATGACTGGTGGATA
NonTargetingControlGuideForMouse_0071_TF1.Br_66476	CCGTTTCGCCTATTGGTGCG
NonTargetingControlGuideForMouse_0072_TF1.Br_66477	TTCGACGTGCGGCGTATTGG
NonTargetingControlGuideForMouse_0073_TF1.Br_66478	TTCAATTGTTCGCCCGAACA
NonTargetingControlGuideForMouse_0074_TF1.Br_66479	GCGGATCTGACGGTTACTTA
NonTargetingControlGuideForMouse_0075_TF1.Br_66480	AATGAAGCACCGATTGCGGA
Notch2_TF1.Br_11786	GGGCTGTGTAGAGTTCGCAG
Notch2_TF1.Br_11787	CAGCAACCCTTGTCACAAGG
Notch2_TF1.Br_11788	AGGGACCAGTGAAACCCACG
Npm1_R2.Br_11830	TGTAATTTCAAAGCCCCCTA
Npm1_R2.Br_11831	GGACGATGATGAGGACGATG
Npm1_R2.Br_11832	AGATGAGTTACACATCGTAG
Nr1d1_R2.Br_55080	GTTGCGATTGATGCGAACGA
Nr1d1_R2.Br_55081	GAGTAGGTGAGGTCTCTAGA
Nr1d1_R2.Br_55082	CACAACAGCTGACACCACCC
Nr1h3_TF1.Br_18510	AAAGCAACCCCAGTTGACTG
Nr1h3_TF1.Br_18512	AATCTCCTGCACGGACACGA
Nr1h3_TF1.Br_18513	TTCCGCCGCAGTGTCATCAA
Nsd1_R1.Br_11938	ATATCGCGAATACTACGTAG
Nsd1_R1.Br_11939	GAATTGCTCGTTAAGACACC
Nsd1_R1.Br_11941	GAGGCGCAACCGATTCAGAG
Ntmt1_As_34683	AGGAAGGCCCAAACAAGACA
Ntmt1_As_34684	CAAAGCCAAGACCTACCTGG
Ntmt1_As_34685	GCTCCCGGAAGTTTCTGCAG
Nudt21_As_34527	GGATGAGAAGGACTGTAGAA
Nudt21_As_34528	GAGCTGTCCTTCTCATAGAG
Nudt21_As_34529	CCCGTCTGCGAGCGATTGGG
Nup133_As_34459	TCTCCTCTCCGCGAACCCCA
Nup133_As_34460	CTATTGGCCCAGCCTCGCCA
Nup133_As_34461	CTATTCCTAGAGAAAAGGAT
Nup133_Br_60296	ATCAAGTCGACTTACCCTGG
Nup133_Br_60297	CTCCCGTGGAAATCGCTAGG
Nup133_Br_60298	CTATTACTCTGTGATCACGG
Nup153_As_34455	TGACCAGCTCAACAGCACGG
Nup153_As_34456	ACATCCTCTGCGTTCCCAAT
Nup153_As_34457	ATAACATCTCAACTACCAGT
Nup153_Br_55520	ACTGCCGATTGGGAACGCAG
Nup153_Br_55521	TGGCAAAACAACATATGGAG
Nup153_Br_55522	ACTGTGACAACTGGTACACT
Nup35_As_34423	TCATAGATACTTCTCACAGG
Nup35_As_34424	TTTCCATTACTCCTACTGAA
Nup35_As_34425	GGAGTTGTAGCTCCAACAAG
Nup35_Br_34490	TGTTTGCAGATGTCTAACAC
Nup35_Br_34491	CAGATGCCTGTGGAAACCTG
Nup35_Br_34492	GAAGGGCCACTAATTGATCG
Nup43_As_34415	CTTCAGAGTTGATCACAAGG
Nup43_As_34416	GACCACAGAGACCTTTGCCA
Nup43_As_34417	AGAAAATTAGCAAAACCCGC
Nup43_Br_35166	GTGCGATATTAGACATCATG
Nup43_Br_351671	CATGGTGCACTGCTATAGGA
Nup43_Br_351681	AGGAAAATTGCGTTTCACTG
Nup50_As_34411	CTTTACATTGGAGAAGGGCG
Nup50_As_34412	GCTTGTGATAGGCATTCCCA
Nup50_As_34413	CCATTTGTCAGTCCTTCCAG
Nup50_Br_11814	CTTCACTATCCAATCGCGGA
Nup50_Br_11815	AAGGCAAAGCGCAGAAACGT
Nup50_Br_11816	TTTGTTGAACCAAAAAGGGA
Nup62_As_34403	ACTGGTGAATGAGAACCCAG
Nup62_As_34404	CTTCTGGCACCGGCACCGGA
[truncated: 1,246 more rows]

## Sheet: Supplementary Table 3
Supplementary Table 3. Lineage scores in bulk CRISPR screens
Gene	Population 1	Population 2	Normalized lineage score	Significant guides	Total guides
Spi1	GMP	LSKd7	-3.90982	11	16
Cebpa	GMP	LSKd7	-3.19922	9	16
Gata2	GMP	LSKd7	1.02252	5	16
Pax5	GMP	LSKd7	0.530616	0	16
Mbd2	GMP	LSKd7	1.17683	3	10
Zfpm1	GMP	LSKd7	1.6007	2	10
Ezh2	GMP	LSKd7	1.3501	1	10
Gata1	GMP	LSKd7	0.499949	0	10
Ebf1	GMP	LSKd7	0.299666	0	10
Men1	GMP	LSKd7	4.35861	6	6
Setd1b	GMP	LSKd7	-4.06708	6	6
Ash2l	GMP	LSKd7	-4.9462	6	6
Kmt2a	GMP	LSKd7	4.43142	5	6
Cxxc1	GMP	LSKd7	-3.39451	5	6
Rbbp5	GMP	LSKd7	-4.3601	5	6
Bcl11a	GMP	LSKd7	2.38187	4	6
Dpy30	GMP	LSKd7	-2.88221	4	6
Smarcc1	GMP	LSKd7	2.91239	3	6
Kat8	GMP	LSKd7	2.57727	3	6
Smarce1	GMP	LSKd7	2.38144	3	6
Nup153	GMP	LSKd7	2.21953	3	6
Kdm5a	GMP	LSKd7	2.19617	3	6
Smarca4	GMP	LSKd7	1.91076	3	6
Ss18	GMP	LSKd7	1.78036	3	6
Actl6a	GMP	LSKd7	1.62087	3	6
Rcor1	GMP	LSKd7	-2.30278	3	6
Hcfc1	GMP	LSKd7	-2.52162	3	6
Wdr82	GMP	LSKd7	-3.29219	3	6
Nup62	GMP	LSKd7	2.26614	2	6
Nup85	GMP	LSKd7	2.09956	2	6
Dpf2	GMP	LSKd7	1.82082	2	6
Nup133	GMP	LSKd7	1.68171	2	6
Kmt2e	GMP	LSKd7	1.47929	2	6
Wdr5	GMP	LSKd7	1.47111	2	6
Ncoa6	GMP	LSKd7	1.39209	2	6
Smarcad1	GMP	LSKd7	1.27966	2	6
Smarcd2	GMP	LSKd7	1.25297	2	6
Smarcb1	GMP	LSKd7	1.21019	2	6
Arid2	GMP	LSKd7	1.05951	2	6
Paxip1	GMP	LSKd7	-1.64331	2	6
Rbbp4	GMP	LSKd7	1.85945	1	6
Hdac1	GMP	LSKd7	1.70322	1	6
Nup43	GMP	LSKd7	1.67876	1	6
Hdac2	GMP	LSKd7	1.67136	1	6
Arid1a	GMP	LSKd7	1.63968	1	6
Arid1b	GMP	LSKd7	1.58328	1	6
Pbrm1	GMP	LSKd7	1.47087	1	6
Nup35	GMP	LSKd7	1.45765	1	6
Bcl11b	GMP	LSKd7	1.3348	1	6
Dpf3	GMP	LSKd7	1.31281	1	6
Ezh1	GMP	LSKd7	1.30533	1	6
Rbbp7	GMP	LSKd7	1.1788	1	6
Chd3	GMP	LSKd7	1.10913	1	6
Bcl7a	GMP	LSKd7	1.04813	1	6
Rest	GMP	LSKd7	0.884846	1	6
Smarca5	GMP	LSKd7	0.592143	1	6
Smarca2	GMP	LSKd7	0.505151	1	6
Kmt2d	GMP	LSKd7	-0.140954	1	6
Pagr1a	GMP	LSKd7	-0.596023	1	6
Eif3d	GMP	LSKd7	-0.895015	1	6
Eif3b	GMP	LSKd7	-1.42443	1	6
Ncor2	GMP	LSKd7	1.63367	0	6
Tbl1xr1	GMP	LSKd7	1.45095	0	6
Gltscr1l	GMP	LSKd7	1.32203	0	6
Mta3	GMP	LSKd7	1.25717	0	6
Ss18l1	GMP	LSKd7	1.09079	0	6
Mta2	GMP	LSKd7	1.01054	0	6
Phf10	GMP	LSKd7	0.959905	0	6
Brd7	GMP	LSKd7	0.929029	0	6
Nupr1	GMP	LSKd7	0.832074	0	6
Tbl1x	GMP	LSKd7	0.776452	0	6
Nup50	GMP	LSKd7	0.761035	0	6
Kmt2c	GMP	LSKd7	0.760301	0	6
Smarcal1	GMP	LSKd7	0.732965	0	6
Kdm5b	GMP	LSKd7	0.669219	0	6
Kmt2b	GMP	LSKd7	0.665577	0	6
Gltscr1	GMP	LSKd7	0.584938	0	6
Smarcc2	GMP	LSKd7	0.545308	0	6
Mbd3	GMP	LSKd7	0.424963	0	6
Bcl7b	GMP	LSKd7	0.409983	0	6
Hdac3	GMP	LSKd7	0.32012	0	6
Ncor1	GMP	LSKd7	0.158987	0	6
Bptf	GMP	LSKd7	0.145235	0	6
Kdm1a	GMP	LSKd7	-0.0212943	0	6
Prmt10	GMP	LSKd7	-0.0387927	0	6
Maml3	GMP	LSKd7	-0.10016	0	6
Smarcd1	GMP	LSKd7	-0.116399	0	6
Trp53	GMP	LSKd7	-0.185883	0	6
Setd1a	GMP	LSKd7	-0.304785	0	6
Brd9	GMP	LSKd7	-0.920678	0	6
Chd4	GMP	LSKd7	-1.48829	0	6
Ash1l	GMP	LSKd7	4.82918	4	4
Setdb1	GMP	LSKd7	3.96414	3	4
Ehmt2	GMP	LSKd7	-3.11764	3	4
Stag2	GMP	LSKd7	-4.35039	3	4
Dnmt1	GMP	LSKd7	2.8394	2	4
Uhrf1	GMP	LSKd7	2.8334	2	4
Phc3	GMP	LSKd7	1.48821	2	4
Chmp2a	GMP	LSKd7	1.43703	2	4
Ehmt1	GMP	LSKd7	-2.22222	2	4
Smc3	GMP	LSKd7	-2.23759	2	4
Cbx3	GMP	LSKd7	2.3063	1	4
Mtf2	GMP	LSKd7	2.20323	1	4
Smc2	GMP	LSKd7	1.99093	1	4
Cbx5	GMP	LSKd7	1.47974	1	4
Prmt5	GMP	LSKd7	1.38276	1	4
Cbx7	GMP	LSKd7	1.37427	1	4
Asf1a	GMP	LSKd7	1.16003	1	4
Chaf1a	GMP	LSKd7	0.565978	1	4
Hdac7	GMP	LSKd7	0.417281	1	4
Kdm7a	GMP	LSKd7	0.34083	1	4
Smyd2	GMP	LSKd7	0.22296	1	4
Ncapd2	GMP	LSKd7	0.221136	1	4
Phf5a	GMP	LSKd7	0.152339	1	4
Smyd3	GMP	LSKd7	-0.0056219	1	4
Wbscr27	GMP	LSKd7	-0.439082	1	4
Hmg20a	GMP	LSKd7	-0.732779	1	4
Mettl7a1	GMP	LSKd7	-1.01149	1	4
Kat2a	GMP	LSKd7	-1.45764	1	4
Asf1b	GMP	LSKd7	-1.667	1	4
Gatad2b	GMP	LSKd7	1.30677	0	4
Baz1b	GMP	LSKd7	1.13206	0	4
Mllt6	GMP	LSKd7	1.0711	0	4
Prmt7	GMP	LSKd7	0.989606	0	4
Snd1	GMP	LSKd7	0.979356	0	4
Carm1	GMP	LSKd7	0.966566	0	4
Trim28	GMP	LSKd7	0.957107	0	4
Hdac9	GMP	LSKd7	0.884003	0	4
Sp100	GMP	LSKd7	0.845574	0	4
Sap30	GMP	LSKd7	0.780386	0	4
Mbd5	GMP	LSKd7	0.750731	0	4
Dnmt3a	GMP	LSKd7	0.606384	0	4
Tdrd7	GMP	LSKd7	0.576236	0	4
Prmt2	GMP	LSKd7	0.569879	0	4
Shprh	GMP	LSKd7	0.5599	0	4
Chd7	GMP	LSKd7	0.556632	0	4
Hdac4	GMP	LSKd7	0.523947	0	4
Morf4l2	GMP	LSKd7	0.508946	0	4
Prdm16	GMP	LSKd7	0.50748	0	4
Phf6	GMP	LSKd7	0.502026	0	4
Cbx4	GMP	LSKd7	0.486365	0	4
Baz1a	GMP	LSKd7	0.445503	0	4
Sirt7	GMP	LSKd7	0.445265	0	4
Suv39h1	GMP	LSKd7	0.433974	0	4
Dnmt3b	GMP	LSKd7	0.427629	0	4
Sirt5	GMP	LSKd7	0.386115	0	4
Kdm3a	GMP	LSKd7	0.383302	0	4
Kdm8	GMP	LSKd7	0.359566	0	4
Rai1	GMP	LSKd7	0.331319	0	4
Hmgb3	GMP	LSKd7	0.224643	0	4
Tsfm	GMP	LSKd7	0.150472	0	4
Setd6	GMP	LSKd7	0.11406	0	4
Sirt3	GMP	LSKd7	0.0990401	0	4
Phf1	GMP	LSKd7	0.0855834	0	4
Smc4	GMP	LSKd7	0.0848892	0	4
Suv39h2	GMP	LSKd7	0.0516253	0	4
Ncapd3	GMP	LSKd7	0.0467977	0	4
Cbx6	GMP	LSKd7	0.0180043	0	4
Cbx2	GMP	LSKd7	-0.0173889	0	4
Nasp	GMP	LSKd7	-0.0254713	0	4
Hmgn1	GMP	LSKd7	-0.098562	0	4
Setd7	GMP	LSKd7	-0.10627	0	4
Hdac10	GMP	LSKd7	-0.136065	0	4
Hat1	GMP	LSKd7	-0.208788	0	4
Suv420h1	GMP	LSKd7	-0.227109	0	4
Prmt1	GMP	LSKd7	-0.364113	0	4
Setd8	GMP	LSKd7	-0.416775	0	4
Chaf1b	GMP	LSKd7	-0.500419	0	4
Phf21a	GMP	LSKd7	-0.512534	0	4
Setd4	GMP	LSKd7	-0.514912	0	4
Setdb2	GMP	LSKd7	-0.557538	0	4
Mettl13	GMP	LSKd7	-0.567731	0	4
Prmt6	GMP	LSKd7	-0.726837	0	4
Kdm6b	GMP	LSKd7	-0.955247	0	4
Chd2	GMP	LSKd7	-1.58222	0	4
Setbp1	GMP	LSKd7	-1.63296	0	4
Med20	GMP	LSKd7	-3.89543	3	3
Med12	GMP	LSKd7	-4.20154	3	3
Uba2	GMP	LSKd7	3.98958	2	3
Mecom	GMP	LSKd7	3.49164	2	3
Kat6a	GMP	LSKd7	2.88692	2	3
Srsf1	GMP	LSKd7	2.41128	2	3
Phf12	GMP	LSKd7	1.9786	2	3
Med14	GMP	LSKd7	-2.04895	2	3
Med11	GMP	LSKd7	-2.28162	2	3
Ccdc101	GMP	LSKd7	-2.92583	2	3
Syncrip	GMP	LSKd7	-3.21607	2	3
Taf4a	GMP	LSKd7	-3.24002	2	3
Med8	GMP	LSKd7	-3.4511	2	3
Med31	GMP	LSKd7	-3.74258	2	3
Zfp217	GMP	LSKd7	-3.85593	2	3
Cstf1	GMP	LSKd7	3.90258	1	3
Hira	GMP	LSKd7	3.29043	1	3
Jade2	GMP	LSKd7	3.06012	1	3
Sp1	GMP	LSKd7	2.84618	1	3
Yy1	GMP	LSKd7	2.57372	1	3
Nfrkb	GMP	LSKd7	2.45042	1	3
Gse1	GMP	LSKd7	2.28579	1	3
Pias1	GMP	LSKd7	2.27819	1	3
Kdm2b	GMP	LSKd7	2.26209	1	3
Crebbp	GMP	LSKd7	2.05378	1	3
Ncaph	GMP	LSKd7	1.84201	1	3
Cul4b	GMP	LSKd7	1.68574	1	3
Dhx8	GMP	LSKd7	1.59888	1	3
Pias3	GMP	LSKd7	1.5227	1	3
Dmap1	GMP	LSKd7	1.27599	1	3
Kdm5c	GMP	LSKd7	1.25026	1	3
Las1l	GMP	LSKd7	1.24479	1	3
Smc6	GMP	LSKd7	1.21504	1	3
Med24	GMP	LSKd7	1.06205	1	3
Hmgb1	GMP	LSKd7	1.02426	1	3
Noc2l	GMP	LSKd7	1.01035	1	3
Sin3b	GMP	LSKd7	0.933364	1	3
Purb	GMP	LSKd7	0.885928	1	3
Cdc73	GMP	LSKd7	0.66963	1	3
Top2a	GMP	LSKd7	0.564423	1	3
Mdm4	GMP	LSKd7	0.406691	1	3
Arid4a	GMP	LSKd7	0.128526	1	3
Med19	GMP	LSKd7	0.118239	1	3
Phf11b	GMP	LSKd7	-0.234984	1	3
Med15	GMP	LSKd7	-0.45448	1	3
Dnajc2	GMP	LSKd7	-0.641419	1	3
Ldb1	GMP	LSKd7	-0.670879	1	3
Ythdc1	GMP	LSKd7	-0.767623	1	3
Gtf3a	GMP	LSKd7	-0.844047	1	3
Tonsl	GMP	LSKd7	-1.08381	1	3
Med27	GMP	LSKd7	-1.08418	1	3
Kdm3b	GMP	LSKd7	-1.28817	1	3
Ncoa5	GMP	LSKd7	-1.34663	1	3
Kat5	GMP	LSKd7	-1.38526	1	3
Ncapg	GMP	LSKd7	-1.39634	1	3
Npm1	GMP	LSKd7	-1.44031	1	3
Med10	GMP	LSKd7	-1.47313	1	3
Kansl1	GMP	LSKd7	-1.49615	1	3
Brd4	GMP	LSKd7	-1.54084	1	3
Med18	GMP	LSKd7	-1.55748	1	3
Sp140	GMP	LSKd7	-1.57553	1	3
Ncaph2	GMP	LSKd7	-1.61856	1	3
Med29	GMP	LSKd7	-1.62312	1	3
L3mbtl3	GMP	LSKd7	-1.81127	1	3
Med6	GMP	LSKd7	-1.81954	1	3
Med13	GMP	LSKd7	-1.92525	1	3
Rnf20	GMP	LSKd7	-2.12462	1	3
Nudt21	GMP	LSKd7	-2.30547	1	3
Med17	GMP	LSKd7	-2.34934	1	3
Kti12	GMP	LSKd7	-2.35259	1	3
Med9	GMP	LSKd7	-2.51148	1	3
Med26	GMP	LSKd7	-2.56845	1	3
Rybp	GMP	LSKd7	-2.66229	1	3
Med1	GMP	LSKd7	-2.78036	1	3
Tada1	GMP	LSKd7	-2.94749	1	3
Med4	GMP	LSKd7	-3.19824	1	3
Mau2	GMP	LSKd7	-3.49814	1	3
Med7	GMP	LSKd7	-3.94305	1	3
Supt16	GMP	LSKd7	2.78385	0	3
Suz12	GMP	LSKd7	2.17078	0	3
Cit	GMP	LSKd7	2.00596	0	3
Dhx36	GMP	LSKd7	1.99558	0	3
Cdk5	GMP	LSKd7	1.89439	0	3
Usp11	GMP	LSKd7	1.87394	0	3
Ctbp1	GMP	LSKd7	1.85312	0	3
Mbd6	GMP	LSKd7	1.84099	0	3
Phf14	GMP	LSKd7	1.81529	0	3
Ube2d3	GMP	LSKd7	1.81143	0	3
Asxl2	GMP	LSKd7	1.75164	0	3
Prkag2	GMP	LSKd7	1.7221	0	3
Ncl	GMP	LSKd7	1.72119	0	3
Smyd4	GMP	LSKd7	1.61602	0	3
Mbd4	GMP	LSKd7	1.6098	0	3
Esco1	GMP	LSKd7	1.59926	0	3
Eya4	GMP	LSKd7	1.56375	0	3
Mettl16	GMP	LSKd7	1.53583	0	3
Rnf8	GMP	LSKd7	1.50325	0	3
Ube2b	GMP	LSKd7	1.49195	0	3
Morf4l1	GMP	LSKd7	1.4615	0	3
Pcgf6	GMP	LSKd7	1.43653	0	3
Atrx	GMP	LSKd7	1.43429	0	3
Senp1	GMP	LSKd7	1.38058	0	3
Wapal	GMP	LSKd7	1.37354	0	3
Sin3a	GMP	LSKd7	1.36628	0	3
Ino80e	GMP	LSKd7	1.36426	0	3
Hdac11	GMP	LSKd7	1.3628	0	3
Mecp2	GMP	LSKd7	1.35504	0	3
Sf3b1	GMP	LSKd7	1.33342	0	3
Tex10	GMP	LSKd7	1.33124	0	3
Mettl23	GMP	LSKd7	1.31526	0	3
Pole3	GMP	LSKd7	1.28218	0	3
Sap18	GMP	LSKd7	1.26991	0	3
Stk4	GMP	LSKd7	1.26375	0	3
Mettl14	GMP	LSKd7	1.23195	0	3
Foxp2	GMP	LSKd7	1.22742	0	3
Maml2	GMP	LSKd7	1.18514	0	3
Zmym2	GMP	LSKd7	1.18429	0	3
Sf3b3	GMP	LSKd7	1.18019	0	3
Prdm10	GMP	LSKd7	1.16404	0	3
Dot1l	GMP	LSKd7	1.14639	0	3
Hdac8	GMP	LSKd7	1.14258	0	3
Ing3	GMP	LSKd7	1.13966	0	3
Kat2b	GMP	LSKd7	1.13526	0	3
Ctbp2	GMP	LSKd7	1.13117	0	3
Mga	GMP	LSKd7	1.12645	0	3
Actr5	GMP	LSKd7	1.12432	0	3
Eid2	GMP	LSKd7	1.11716	0	3
Pcgf2	GMP	LSKd7	1.11601	0	3
Atn1	GMP	LSKd7	1.10241	0	3
Ing5	GMP	LSKd7	1.10191	0	3
Hmgn5	GMP	LSKd7	1.09989	0	3
Phf23	GMP	LSKd7	1.0977	0	3
Gatad1	GMP	LSKd7	1.08304	0	3
Bmi1	GMP	LSKd7	1.06614	0	3
Chuk	GMP	LSKd7	1.04463	0	3
Ddb2	GMP	LSKd7	1.0338	0	3
Actr8	GMP	LSKd7	1.02009	0	3
Nmi	GMP	LSKd7	1.01264	0	3
Senp3	GMP	LSKd7	1.00426	0	3
Uty	GMP	LSKd7	0.994145	0	3
Chd1l	GMP	LSKd7	0.99132	0	3
Zmym3	GMP	LSKd7	0.988003	0	3
Aurka	GMP	LSKd7	0.963835	0	3
Sap130	GMP	LSKd7	0.938426	0	3
Jarid2	GMP	LSKd7	0.935534	0	3
Phf7	GMP	LSKd7	0.932293	0	3
Rbbp8	GMP	LSKd7	0.922679	0	3
Msl3l2	GMP	LSKd7	0.920566	0	3
Tet1	GMP	LSKd7	0.913083	0	3
Kat7	GMP	LSKd7	0.899831	0	3
Per2	GMP	LSKd7	0.898487	0	3
Kat6b	GMP	LSKd7	0.878161	0	3
Prdm5	GMP	LSKd7	0.871713	0	3
Ppargc1b	GMP	LSKd7	0.865157	0	3
Max	GMP	LSKd7	0.863178	0	3
Ep400	GMP	LSKd7	0.854653	0	3
Dek	GMP	LSKd7	0.854229	0	3
Rnf2	GMP	LSKd7	0.839364	0	3
Ruvbl1	GMP	LSKd7	0.835735	0	3
Lbr	GMP	LSKd7	0.833675	0	3
Nap1l1	GMP	LSKd7	0.823155	0	3
Chrac1	GMP	LSKd7	0.817738	0	3
Pdcd2	GMP	LSKd7	0.812291	0	3
Mier3	GMP	LSKd7	0.81088	0	3
Ppie	GMP	LSKd7	0.792529	0	3
Nek6	GMP	LSKd7	0.786726	0	3
Smc5	GMP	LSKd7	0.782258	0	3
Tfpt	GMP	LSKd7	0.75624	0	3
Tle1	GMP	LSKd7	0.753891	0	3
Gatad2a	GMP	LSKd7	0.734412	0	3
Ncoa1	GMP	LSKd7	0.732597	0	3
Hmg20b	GMP	LSKd7	0.724491	0	3
Nab2	GMP	LSKd7	0.722745	0	3
Tgfbr1	GMP	LSKd7	0.72145	0	3
Prdm9	GMP	LSKd7	0.71744	0	3
Anp32b	GMP	LSKd7	0.716995	0	3
Nono	GMP	LSKd7	0.715482	0	3
Arid5b	GMP	LSKd7	0.71416	0	3
Anp32a	GMP	LSKd7	0.709008	0	3
Ahctf1	GMP	LSKd7	0.70522	0	3
Ankra2	GMP	LSKd7	0.701945	0	3
Nabp1	GMP	LSKd7	0.689968	0	3
Ntmt1	GMP	LSKd7	0.687015	0	3
Hdac5	GMP	LSKd7	0.673727	0	3
Setd5	GMP	LSKd7	0.665807	0	3
Rb1	GMP	LSKd7	0.656712	0	3
Dzip3	GMP	LSKd7	0.654987	0	3
Pprc1	GMP	LSKd7	0.634266	0	3
Zbtb33	GMP	LSKd7	0.633353	0	3
Psip1	GMP	LSKd7	0.631051	0	3
Eid1	GMP	LSKd7	0.619783	0	3
Usp12	GMP	LSKd7	0.61836	0	3
Rcor2	GMP	LSKd7	0.615611	0	3
Pygo1	GMP	LSKd7	0.61457	0	3
Cbx1	GMP	LSKd7	0.612292	0	3
Brdt	GMP	LSKd7	0.604288	0	3
Rnf168	GMP	LSKd7	0.602175	0	3
Fbxw9	GMP	LSKd7	0.601214	0	3
Nr1d1	GMP	LSKd7	0.592308	0	3
Hmgb2	GMP	LSKd7	0.590357	0	3
Pds5b	GMP	LSKd7	0.587612	0	3
Pias2	GMP	LSKd7	0.565463	0	3
Hmgn3	GMP	LSKd7	0.561829	0	3
Hdgf	GMP	LSKd7	0.559087	0	3
Jmjd4	GMP	LSKd7	0.558508	0	3
Maz	GMP	LSKd7	0.553956	0	3
Fam208a	GMP	LSKd7	0.550897	0	3
Baz2b	GMP	LSKd7	0.546522	0	3
Prmt3	GMP	LSKd7	0.542738	0	3
Phf13	GMP	LSKd7	0.539247	0	3
Prdm11	GMP	LSKd7	0.534368	0	3
Setd2	GMP	LSKd7	0.531065	0	3
Maml1	GMP	LSKd7	0.523465	0	3
Gon4l	GMP	LSKd7	0.52323	0	3
Eya1	GMP	LSKd7	0.522754	0	3
Sirt1	GMP	LSKd7	0.520009	0	3
Cdk17	GMP	LSKd7	0.516439	0	3
Mettl8	GMP	LSKd7	0.514413	0	3
Gadd45b	GMP	LSKd7	0.508626	0	3
Phb2	GMP	LSKd7	0.506088	0	3
Sap30l	GMP	LSKd7	0.504179	0	3
Prdm2	GMP	LSKd7	0.502932	0	3
Sfmbt1	GMP	LSKd7	0.497093	0	3
Kdm4b	GMP	LSKd7	0.494714	0	3
Clock	GMP	LSKd7	0.492129	0	3
Phc2	GMP	LSKd7	0.491695	0	3
Usp21	GMP	LSKd7	0.489113	0	3
H2afy	GMP	LSKd7	0.479598	0	3
Sirt2	GMP	LSKd7	0.477304	0	3
Suv420h2	GMP	LSKd7	0.469583	0	3
Ino80	GMP	LSKd7	0.463938	0	3
Tle4	GMP	LSKd7	0.4576	0	3
Mta1	GMP	LSKd7	0.456996	0	3
Bcor	GMP	LSKd7	0.453666	0	3
Ddx51	GMP	LSKd7	0.446612	0	3
Mettl21a	GMP	LSKd7	0.445444	0	3
Scmh1	GMP	LSKd7	0.44042	0	3
Phf2	GMP	LSKd7	0.440059	0	3
Cxxc5	GMP	LSKd7	0.431194	0	3
Mettl18	GMP	LSKd7	0.424492	0	3
Mbd1	GMP	LSKd7	0.414514	0	3
Gadd45a	GMP	LSKd7	0.414494	0	3
Esco2	GMP	LSKd7	0.409475	0	3
Ythdf1	GMP	LSKd7	0.40906	0	3
Msl3	GMP	LSKd7	0.402922	0	3
Ruvbl2	GMP	LSKd7	0.402148	0	3
Stag1	GMP	LSKd7	0.400888	0	3
Mettl25	GMP	LSKd7	0.398743	0	3
Ncoa4	GMP	LSKd7	0.397963	0	3
Hmgxb4	GMP	LSKd7	0.392755	0	3
Dr1	GMP	LSKd7	0.392648	0	3
Hmgn2	GMP	LSKd7	0.392087	0	3
Atad2b	GMP	LSKd7	0.390267	0	3
Chd9	GMP	LSKd7	0.382172	0	3
Lrrfip2	GMP	LSKd7	0.372176	0	3
Smarcd3	GMP	LSKd7	0.370984	0	3
Chmp1a	GMP	LSKd7	0.361845	0	3
Hltf	GMP	LSKd7	0.36126	0	3
Dtx3l	GMP	LSKd7	0.357816	0	3
Ring1	GMP	LSKd7	0.353198	0	3
Per3	GMP	LSKd7	0.343218	0	3
Mdm2	GMP	LSKd7	0.334878	0	3
Nab1	GMP	LSKd7	0.333418	0	3
Kdm4a	GMP	LSKd7	0.329407	0	3
Ercc6	GMP	LSKd7	0.327219	0	3
L3mbtl2	GMP	LSKd7	0.323459	0	3
Ddx31	GMP	LSKd7	0.321287	0	3
Gadd45g	GMP	LSKd7	0.312292	0	3
Mettl6	GMP	LSKd7	0.308643	0	3
Ube2d1	GMP	LSKd7	0.301574	0	3
Jmjd1c	GMP	LSKd7	0.299848	0	3
Pqbp1	GMP	LSKd7	0.297334	0	3
Jmjd8	GMP	LSKd7	0.29677	0	3
Uchl5	GMP	LSKd7	0.295144	0	3
Prkab1	GMP	LSKd7	0.293184	0	3
Vdr	GMP	LSKd7	0.287327	0	3
Setd3	GMP	LSKd7	0.273813	0	3
Ptov1	GMP	LSKd7	0.265612	0	3
Scml4	GMP	LSKd7	0.260711	0	3
Prdm4	GMP	LSKd7	0.259718	0	3
Mybbp1a	GMP	LSKd7	0.258264	0	3
Mettl2	GMP	LSKd7	0.253465	0	3
Pdp1	GMP	LSKd7	0.253037	0	3
Smyd5	GMP	LSKd7	0.252833	0	3
Rcor3	GMP	LSKd7	0.250814	0	3
Ubn1	GMP	LSKd7	0.250186	0	3
Paxbp1	GMP	LSKd7	0.24832	0	3
Prkca	GMP	LSKd7	0.247213	0	3
Med23	GMP	LSKd7	0.246297	0	3
Pnrc1	GMP	LSKd7	0.246171	0	3
Pwp1	GMP	LSKd7	0.243394	0	3
Phf20l1	GMP	LSKd7	0.232919	0	3
Mgmt	GMP	LSKd7	0.230311	0	3
Tyw5	GMP	LSKd7	0.229504	0	3
Mettl15	GMP	LSKd7	0.213743	0	3
Atad2	GMP	LSKd7	0.21055	0	3
Mettl3	GMP	LSKd7	0.21024	0	3
Ddx23	GMP	LSKd7	0.202	0	3
Bub1	GMP	LSKd7	0.196746	0	3
Med13l	GMP	LSKd7	0.196027	0	3
Hmgxb3	GMP	LSKd7	0.191005	0	3
Setx	GMP	LSKd7	0.184545	0	3
Chd6	GMP	LSKd7	0.18224	0	3
Kdm6a	GMP	LSKd7	0.181723	0	3
Mllt4	GMP	LSKd7	0.17734	0	3
Ddx47	GMP	LSKd7	0.169228	0	3
Mbtd1	GMP	LSKd7	0.168698	0	3
Zmynd11	GMP	LSKd7	0.161082	0	3
Mdfi	GMP	LSKd7	0.159727	0	3
Phf19	GMP	LSKd7	0.154548	0	3
Sirt6	GMP	LSKd7	0.152449	0	3
Mdc1	GMP	LSKd7	0.146712	0	3
Arntl	GMP	LSKd7	0.145544	0	3
Mettl17	GMP	LSKd7	0.137651	0	3
Rad51	GMP	LSKd7	0.129839	0	3
Vrk1	GMP	LSKd7	0.123061	0	3
Eya2	GMP	LSKd7	0.120256	0	3
Ddx50	GMP	LSKd7	0.107744	0	3
Pttg1	GMP	LSKd7	0.105988	0	3
Dido1	GMP	LSKd7	0.100956	0	3
Naca	GMP	LSKd7	0.074444	0	3
Tet3	GMP	LSKd7	0.0576097	0	3
Mllt3	GMP	LSKd7	0.0574632	0	3
Hmbox1	GMP	LSKd7	0.0511811	0	3
Ncoa2	GMP	LSKd7	0.0502024	0	3
Yaf2	GMP	LSKd7	0.0466113	0	3
Rsf1	GMP	LSKd7	0.0451913	0	3
Gltscr2	GMP	LSKd7	0.0443482	0	3
Pias4	GMP	LSKd7	0.0400094	0	3
Per1	GMP	LSKd7	0.0367885	0	3
Padi4	GMP	LSKd7	0.0362043	0	3
Bcorl1	GMP	LSKd7	0.0335134	0	3
H2afy2	GMP	LSKd7	0.0294237	0	3
Mettl22	GMP	LSKd7	0.0207451	0	3
Mbtps2	GMP	LSKd7	0.00942402	0	3
Pcgf3	GMP	LSKd7	0.00340373	0	3
Rrp8	GMP	LSKd7	-0.00452093	0	3
Gtf2a1	GMP	LSKd7	-0.0159122	0	3
Nipbl	GMP	LSKd7	-0.0198369	0	3
Nek9	GMP	LSKd7	-0.0216945	0	3
Smarca1	GMP	LSKd7	-0.0404113	0	3
Cdk1	GMP	LSKd7	-0.0405023	0	3
Msl1	GMP	LSKd7	-0.0457218	0	3
Eif4a2	GMP	LSKd7	-0.053907	0	3
Prr14	GMP	LSKd7	-0.0542636	0	3
Hdac6	GMP	LSKd7	-0.0655236	0	3
Ddx21	GMP	LSKd7	-0.0710018	0	3
Ing1	GMP	LSKd7	-0.0736361	0	3
Mettl1	GMP	LSKd7	-0.0757031	0	3
Brd3	GMP	LSKd7	-0.0832645	0	3
Atr	GMP	LSKd7	-0.0872489	0	3
Ube2e1	GMP	LSKd7	-0.0903455	0	3
Usp16	GMP	LSKd7	-0.0997373	0	3
Anp32e	GMP	LSKd7	-0.115892	0	3
Med28	GMP	LSKd7	-0.136708	0	3
Ino80d	GMP	LSKd7	-0.143529	0	3
Gtf2h3	GMP	LSKd7	-0.158973	0	3
Ep300	GMP	LSKd7	-0.171318	0	3
Dnttip2	GMP	LSKd7	-0.177339	0	3
Kansl2	GMP	LSKd7	-0.177399	0	3
Rbx1	GMP	LSKd7	-0.184494	0	3
Ankrd32	GMP	LSKd7	-0.18557	0	3
Ssrp1	GMP	LSKd7	-0.185997	0	3
Brcc3	GMP	LSKd7	-0.190977	0	3
Wsb2	GMP	LSKd7	-0.192726	0	3
Mllt1	GMP	LSKd7	-0.194346	0	3
Hmga2	GMP	LSKd7	-0.205126	0	3
Nap1l4	GMP	LSKd7	-0.217444	0	3
Prkdc	GMP	LSKd7	-0.245871	0	3
Mettl9	GMP	LSKd7	-0.251674	0	3
Zzz3	GMP	LSKd7	-0.25216	0	3
Prkab2	GMP	LSKd7	-0.256236	0	3
Chmp2b	GMP	LSKd7	-0.25745	0	3
Chd8	GMP	LSKd7	-0.27564	0	3
H2afx	GMP	LSKd7	-0.283667	0	3
Ncoa7	GMP	LSKd7	-0.286629	0	3
Brwd3	GMP	LSKd7	-0.290501	0	3
Snai2	GMP	LSKd7	-0.29971	0	3
Ing2	GMP	LSKd7	-0.300288	0	3
Zmynd8	GMP	LSKd7	-0.302359	0	3
Zfp57	GMP	LSKd7	-0.308305	0	3
Mysm1	GMP	LSKd7	-0.315021	0	3
Mbtps1	GMP	LSKd7	-0.315335	0	3
Mycbp	GMP	LSKd7	-0.319338	0	3
Ddx39	GMP	LSKd7	-0.330801	0	3
Pygo2	GMP	LSKd7	-0.34248	0	3
Mycbp2	GMP	LSKd7	-0.347759	0	3
Pbk	GMP	LSKd7	-0.35182	0	3
Ino80b	GMP	LSKd7	-0.351877	0	3
Nabp2	GMP	LSKd7	-0.354488	0	3
Smchd1	GMP	LSKd7	-0.355441	0	3
Eif4a3	GMP	LSKd7	-0.359077	0	3
Mettl4	GMP	LSKd7	-0.375065	0	3
Pura	GMP	LSKd7	-0.38239	0	3
Trim16	GMP	LSKd7	-0.384078	0	3
Asxl1	GMP	LSKd7	-0.385748	0	3
Mllt10	GMP	LSKd7	-0.385887	0	3
Phf3	GMP	LSKd7	-0.387325	0	3
Phb	GMP	LSKd7	-0.393924	0	3
Kansl3	GMP	LSKd7	-0.402561	0	3
Phc1	GMP	LSKd7	-0.404619	0	3
Kdm1b	GMP	LSKd7	-0.410789	0	3
Rbl1	GMP	LSKd7	-0.411415	0	3
Kdm5d	GMP	LSKd7	-0.414415	0	3
Uhrf2	GMP	LSKd7	-0.414556	0	3
Mphosph8	GMP	LSKd7	-0.419794	0	3
Mapkapk3	GMP	LSKd7	-0.445755	0	3
Sap25	GMP	LSKd7	-0.44688	0	3
Mettl5	GMP	LSKd7	-0.450792	0	3
Atxn7	GMP	LSKd7	-0.45158	0	3
Actr6	GMP	LSKd7	-0.463269	0	3
Myef2	GMP	LSKd7	-0.47139	0	3
Top2b	GMP	LSKd7	-0.476046	0	3
Ddx27	GMP	LSKd7	-0.481028	0	3
Tet2	GMP	LSKd7	-0.483442	0	3
Exosc2	GMP	LSKd7	-0.501361	0	3
Hirip3	GMP	LSKd7	-0.503722	0	3
Rcc1	GMP	LSKd7	-0.527052	0	3
Pds5a	GMP	LSKd7	-0.531344	0	3
Zbtb7c	GMP	LSKd7	-0.535093	0	3
Prdm15	GMP	LSKd7	-0.537082	0	3
Arrb1	GMP	LSKd7	-0.539593	0	3
Atm	GMP	LSKd7	-0.555108	0	3
Dnmt3l	GMP	LSKd7	-0.555458	0	3
Baz2a	GMP	LSKd7	-0.56429	0	3
Psmc3	GMP	LSKd7	-0.577384	0	3
Pnrc2	GMP	LSKd7	-0.600614	0	3
Tbp	GMP	LSKd7	-0.624319	0	3
Sap30bp	GMP	LSKd7	-0.651177	0	3
Kdm2a	GMP	LSKd7	-0.654966	0	3
Kdm4c	GMP	LSKd7	-0.667201	0	3
Myo1c	GMP	LSKd7	-0.668314	0	3
Mdfic	GMP	LSKd7	-0.668574	0	3
Nsd1	GMP	LSKd7	-0.673229	0	3
Cbx8	GMP	LSKd7	-0.679459	0	3
Hells	GMP	LSKd7	-0.708926	0	3
Trrap	GMP	LSKd7	-0.745921	0	3
Gtf2h4	GMP	LSKd7	-0.780674	0	3
Zfp592	GMP	LSKd7	-0.792815	0	3
Chd1	GMP	LSKd7	-0.795954	0	3
Rbl2	GMP	LSKd7	-0.801166	0	3
Sirt4	GMP	LSKd7	-0.815049	0	3
Zhx1	GMP	LSKd7	-0.821444	0	3
Prkcd	GMP	LSKd7	-0.843266	0	3
Eya3	GMP	LSKd7	-0.851662	0	3
Arid5a	GMP	LSKd7	-0.875807	0	3
Hmga1	GMP	LSKd7	-0.875846	0	3
Mcrs1	GMP	LSKd7	-0.876455	0	3
Tada2b	GMP	LSKd7	-0.885909	0	3
Znhit1	GMP	LSKd7	-0.891182	0	3
Pkm	GMP	LSKd7	-0.899485	0	3
Ywhae	GMP	LSKd7	-0.903388	0	3
Phf8	GMP	LSKd7	-0.903975	0	3
Lrrfip1	GMP	LSKd7	-0.919742	0	3
Med22	GMP	LSKd7	-0.929049	0	3
Med16	GMP	LSKd7	-0.93438	0	3
Phip	GMP	LSKd7	-0.939013	0	3
Cir1	GMP	LSKd7	-0.9423	0	3
Srcap	GMP	LSKd7	-0.965538	0	3
Ino80c	GMP	LSKd7	-0.966326	0	3
Ptpn2	GMP	LSKd7	-0.976264	0	3
Spen	GMP	LSKd7	-0.981383	0	3
Wdr48	GMP	LSKd7	-1.02512	0	3
Mbip	GMP	LSKd7	-1.04245	0	3
Ddb1	GMP	LSKd7	-1.05164	0	3
Brd2	GMP	LSKd7	-1.10922	0	3
Brd8	GMP	LSKd7	-1.13079	0	3
Ythdf3	GMP	LSKd7	-1.14809	0	3
Jmjd6	GMP	LSKd7	-1.15617	0	3
Ing4	GMP	LSKd7	-1.16351	0	3
Jade1	GMP	LSKd7	-1.16659	0	3
Pcgf5	GMP	LSKd7	-1.17013	0	3
Mllt11	GMP	LSKd7	-1.17291	0	3
Smc1a	GMP	LSKd7	-1.21369	0	3
Phf20	GMP	LSKd7	-1.22383	0	3
Ube2a	GMP	LSKd7	-1.30904	0	3
Elp5	GMP	LSKd7	-1.32139	0	3
Pmf1	GMP	LSKd7	-1.33348	0	3
Taf7	GMP	LSKd7	-1.33921	0	3
Yeats4	GMP	LSKd7	-1.4672	0	3
Pml	GMP	LSKd7	-1.47058	0	3
Wac	GMP	LSKd7	-1.4979	0	3
Mier1	GMP	LSKd7	-1.53077	0	3
Bbx	GMP	LSKd7	-1.56604	0	3
Set	GMP	LSKd7	-1.5925	0	3
Mier2	GMP	LSKd7	-1.6038	0	3
Med21	GMP	LSKd7	-1.64005	0	3
Ncoa3	GMP	LSKd7	-1.69604	0	3
H3f3a	GMP	LSKd7	-1.75872	0	3
Aurkb	GMP	LSKd7	-1.7732	0	3
Atxn7l3	GMP	LSKd7	-1.88298	0	3
Brd1	GMP	LSKd7	-1.89073	0	3
Rad21	GMP	LSKd7	-1.94472	0	3
Rnf40	GMP	LSKd7	-1.99171	0	3
Ctcf	GMP	LSKd7	-2.04607	0	3
Jade3	GMP	LSKd7	-2.05195	0	3
Taf9b	GMP	LSKd7	-2.11191	0	3
Med25	GMP	LSKd7	-2.27839	0	3
Phf11a	GMP	LSKd7	-0.0640486	0	2
Spi1	GMP	MEP	-7.20446	15	16
Cebpa	GMP	MEP	-4.25985	12	16
Gata2	GMP	MEP	1.47768	4	16
Pax5	GMP	MEP	-0.178304	1	16
Ezh2	GMP	MEP	-0.585133	1	10
Gata1	GMP	MEP	-0.828411	1	10
Ebf1	GMP	MEP	-1.00717	1	10
Mbd2	GMP	MEP	0.240836	0	10
Zfpm1	GMP	MEP	-0.0785306	0	10
Men1	GMP	MEP	6.98858	6	6
Rbbp4	GMP	MEP	6.57264	6	6
Hdac3	GMP	MEP	5.22523	6	6
Kmt2a	GMP	MEP	4.90701	6	6
Kmt2b	GMP	MEP	3.87047	6	6
Kmt2d	GMP	MEP	-8.73858	6	6
Chd4	GMP	MEP	4.89604	5	6
Rbbp5	GMP	MEP	4.14164	5	6
Ss18	GMP	MEP	-3.34009	5	6
Kdm1a	GMP	MEP	3.74627	4	6
Smarcc1	GMP	MEP	-2.50383	4	6
Wdr82	GMP	MEP	-3.75763	4	6
Actl6a	GMP	MEP	3.82696	3	6
Nup85	GMP	MEP	3.23604	3	6
Wdr5	GMP	MEP	3.21142	3	6
Kat8	GMP	MEP	2.64933	3	6
Cxxc1	GMP	MEP	2.41891	3	6
Hdac1	GMP	MEP	2.37491	3	6
Nup62	GMP	MEP	2.25476	3	6
Brd9	GMP	MEP	2.20095	3	6
Ash2l	GMP	MEP	1.17469	3	6
Ncoa6	GMP	MEP	-2.35299	3	6
Rcor1	GMP	MEP	-2.6466	3	6
Smarcd2	GMP	MEP	-2.91526	3	6
Smarca5	GMP	MEP	2.80461	2	6
Mbd3	GMP	MEP	2.53875	2	6
Ncor1	GMP	MEP	2.51725	2	6
Bptf	GMP	MEP	2.42793	2	6
Nup153	GMP	MEP	2.27217	2	6
Smarcd1	GMP	MEP	1.90962	2	6
Nup43	GMP	MEP	1.62545	2	6
Smarce1	GMP	MEP	0.744276	2	6
Eif3d	GMP	MEP	-1.54544	2	6
Arid1b	GMP	MEP	-1.78999	2	6
Smarca4	GMP	MEP	-1.89758	2	6
Eif3b	GMP	MEP	-2.01911	2	6
Arid1a	GMP	MEP	-2.18949	2	6
Dpf2	GMP	MEP	-2.25192	2	6
Hcfc1	GMP	MEP	2.06146	1	6
Dpy30	GMP	MEP	1.81443	1	6
Setd1a	GMP	MEP	1.74659	1	6
Bcl11a	GMP	MEP	1.63267	1	6
Gltscr1	GMP	MEP	1.26754	1	6
Smarcb1	GMP	MEP	-0.0467671	1	6
Bcl7b	GMP	MEP	-0.0754678	1	6
Smarcad1	GMP	MEP	-0.76399	1	6
Rest	GMP	MEP	-1.18342	1	6
Setd1b	GMP	MEP	-1.4367	1	6
Tbl1x	GMP	MEP	1.15035	0	6
Nup50	GMP	MEP	1.14452	0	6
Tbl1xr1	GMP	MEP	1.12773	0	6
Chd3	GMP	MEP	0.96902	0	6
Mta3	GMP	MEP	0.96729	0	6
Hdac2	GMP	MEP	0.953659	0	6
Kmt2e	GMP	MEP	0.857087	0	6
Rbbp7	GMP	MEP	0.702433	0	6
Nup133	GMP	MEP	0.59701	0	6
Ss18l1	GMP	MEP	0.592799	0	6
Maml3	GMP	MEP	0.589272	0	6
Nupr1	GMP	MEP	0.440688	0	6
Mta2	GMP	MEP	0.426971	0	6
Bcl11b	GMP	MEP	0.392099	0	6
Dpf3	GMP	MEP	0.380296	0	6
Nup35	GMP	MEP	0.343676	0	6
Kdm5a	GMP	MEP	0.270071	0	6
Prmt10	GMP	MEP	0.261563	0	6
Pagr1a	GMP	MEP	0.128083	0	6
Ncor2	GMP	MEP	0.0806013	0	6
Ezh1	GMP	MEP	0.0628876	0	6
Smarca2	GMP	MEP	-0.0900039	0	6
Kdm5b	GMP	MEP	-0.102227	0	6
Gltscr1l	GMP	MEP	-0.182333	0	6
Paxip1	GMP	MEP	-0.241608	0	6
Kmt2c	GMP	MEP	-0.329774	0	6
Brd7	GMP	MEP	-0.383465	0	6
Phf10	GMP	MEP	-0.421147	0	6
Bcl7a	GMP	MEP	-0.432231	0	6
Smarcal1	GMP	MEP	-0.547907	0	6
Smarcc2	GMP	MEP	-0.580699	0	6
Trp53	GMP	MEP	-0.757451	0	6
Arid2	GMP	MEP	-0.871312	0	6
Pbrm1	GMP	MEP	-1.15459	0	6
Setdb1	GMP	MEP	7.15685	4	4
Prmt1	GMP	MEP	5.68142	4	4
Carm1	GMP	MEP	4.63818	3	4
Ash1l	GMP	MEP	3.68691	2	4
Cbx3	GMP	MEP	2.80421	2	4
Baz1b	GMP	MEP	1.4589	2	4
Phf5a	GMP	MEP	-0.849981	2	4
Suv39h1	GMP	MEP	-0.920506	2	4
Asf1b	GMP	MEP	-1.24497	2	4
Cbx6	GMP	MEP	-1.49388	2	4
Kdm3a	GMP	MEP	-1.52897	2	4
Hdac4	GMP	MEP	-1.97229	2	4
Smc2	GMP	MEP	-2.0116	2	4
Hdac7	GMP	MEP	-2.08198	2	4
Sap30	GMP	MEP	-2.31871	2	4
Kdm6b	GMP	MEP	-2.42561	2	4
Setbp1	GMP	MEP	-2.57302	2	4
Chaf1b	GMP	MEP	2.10999	1	4
Ehmt1	GMP	MEP	2.09296	1	4
Trim28	GMP	MEP	2.08044	1	4
Dnmt1	GMP	MEP	1.70736	1	4
Chaf1a	GMP	MEP	1.44057	1	4
Baz1a	GMP	MEP	1.03199	1	4
Asf1a	GMP	MEP	0.650561	1	4
Sirt5	GMP	MEP	0.124644	1	4
Kdm8	GMP	MEP	-0.112919	1	4
Phf21a	GMP	MEP	-0.527842	1	4
Hdac9	GMP	MEP	-0.529641	1	4
Sirt3	GMP	MEP	-0.58251	1	4
Suv39h2	GMP	MEP	-0.714683	1	4
Hdac10	GMP	MEP	-0.750115	1	4
Wbscr27	GMP	MEP	-0.835761	1	4
Mllt6	GMP	MEP	-0.992672	1	4
Hmg20a	GMP	MEP	-0.998968	1	4
Shprh	GMP	MEP	-1.04319	1	4
Setd4	GMP	MEP	-1.05191	1	4
Setd6	GMP	MEP	-1.13052	1	4
Ncapd2	GMP	MEP	-1.16626	1	4
Cbx2	GMP	MEP	-1.17047	1	4
Mettl7a1	GMP	MEP	-1.24783	1	4
Phf6	GMP	MEP	-1.51246	1	4
Prmt6	GMP	MEP	-1.56351	1	4
Setd7	GMP	MEP	-1.59278	1	4
Phf1	GMP	MEP	-1.60549	1	4
Setd8	GMP	MEP	-1.66562	1	4
Sp100	GMP	MEP	-1.77781	1	4
Kdm7a	GMP	MEP	-1.8589	1	4
Dnmt3a	GMP	MEP	-1.86309	1	4
Mtf2	GMP	MEP	-1.88805	1	4
Hat1	GMP	MEP	-1.95245	1	4
Cbx7	GMP	MEP	-1.99307	1	4
Hmgb3	GMP	MEP	-2.30557	1	4
Gatad2b	GMP	MEP	1.12436	0	4
Uhrf1	GMP	MEP	0.729025	0	4
Prmt5	GMP	MEP	0.709801	0	4
Snd1	GMP	MEP	0.285535	0	4
Smyd3	GMP	MEP	0.221499	0	4
Rai1	GMP	MEP	0.0345004	0	4
Mettl13	GMP	MEP	-0.0902055	0	4
Dnmt3b	GMP	MEP	-0.268218	0	4
Ehmt2	GMP	MEP	-0.291075	0	4
Chd7	GMP	MEP	-0.314367	0	4
Ncapd3	GMP	MEP	-0.416128	0	4
Cbx5	GMP	MEP	-0.514358	0	4
Tdrd7	GMP	MEP	-0.539503	0	4
Mbd5	GMP	MEP	-0.646234	0	4
Smc4	GMP	MEP	-0.762559	0	4
Prmt7	GMP	MEP	-0.76859	0	4
Chd2	GMP	MEP	-0.786399	0	4
Morf4l2	GMP	MEP	-0.795306	0	4
Chmp2a	GMP	MEP	-0.800141	0	4
Stag2	GMP	MEP	-0.889341	0	4
Cbx4	GMP	MEP	-0.949876	0	4
Kat2a	GMP	MEP	-0.955262	0	4
Sirt7	GMP	MEP	-0.974328	0	4
Suv420h1	GMP	MEP	-0.9812	0	4
Smyd2	GMP	MEP	-1.00766	0	4
Phc3	GMP	MEP	-1.09848	0	4
Smc3	GMP	MEP	-1.17973	0	4
Prmt2	GMP	MEP	-1.24561	0	4
Prdm16	GMP	MEP	-1.27999	0	4
Hmgn1	GMP	MEP	-1.4095	0	4
Tsfm	GMP	MEP	-1.47849	0	4
Nasp	GMP	MEP	-1.85449	0	4
Setdb2	GMP	MEP	-1.88241	0	4
Kat6a	GMP	MEP	4.99185	3	3
Pds5a	GMP	MEP	4.28894	3	3
Chd1	GMP	MEP	3.74435	3	3
Med12	GMP	MEP	-4.47968	3	3
Kdm6a	GMP	MEP	-4.58771	3	3
Dot1l	GMP	MEP	5.0412	2	3
Actr6	GMP	MEP	3.95146	2	3
Zmynd8	GMP	MEP	3.80968	2	3
Ctcf	GMP	MEP	3.64343	2	3
Ptpn2	GMP	MEP	3.58034	2	3
Yeats4	GMP	MEP	3.34612	2	3
Pole3	GMP	MEP	3.33723	2	3
Gatad1	GMP	MEP	3.21678	2	3
Asxl2	GMP	MEP	3.16167	2	3
Zfp592	GMP	MEP	3.07556	2	3
Supt16	GMP	MEP	2.97764	2	3
Morf4l1	GMP	MEP	2.28164	2	3
Rad51	GMP	MEP	1.8489	2	3
Mau2	GMP	MEP	-2.91963	2	3
Med1	GMP	MEP	-3.1826	2	3
Med25	GMP	MEP	-3.18461	2	3
Rybp	GMP	MEP	-3.8733	2	3
L3mbtl3	GMP	MEP	-5.07216	2	3
Dmap1	GMP	MEP	3.5327	1	3
Uba2	GMP	MEP	3.31981	1	3
Phf12	GMP	MEP	3.0057	1	3
Trrap	GMP	MEP	2.99834	1	3
Znhit1	GMP	MEP	2.92011	1	3
Srsf1	GMP	MEP	2.76579	1	3
Pias1	GMP	MEP	2.67121	1	3
Sf3b3	GMP	MEP	2.60649	1	3
Sin3b	GMP	MEP	2.50521	1	3
Smc5	GMP	MEP	2.50035	1	3
Exosc2	GMP	MEP	2.49309	1	3
Ahctf1	GMP	MEP	2.48588	1	3
Kat5	GMP	MEP	2.46237	1	3
Chd8	GMP	MEP	2.36206	1	3
Mettl16	GMP	MEP	2.35932	1	3
Srcap	GMP	MEP	2.27137	1	3
Smc6	GMP	MEP	2.27132	1	3
Aurka	GMP	MEP	2.13151	1	3
Hira	GMP	MEP	2.11672	1	3
Tex10	GMP	MEP	2.04462	1	3
Mta1	GMP	MEP	2.01418	1	3
Hdac8	GMP	MEP	1.96115	1	3
Ruvbl2	GMP	MEP	1.93622	1	3
Sf3b1	GMP	MEP	1.76947	1	3
Mllt1	GMP	MEP	1.75755	1	3
Nabp1	GMP	MEP	1.73189	1	3
Ruvbl1	GMP	MEP	1.73072	1	3
Eif4a3	GMP	MEP	1.69166	1	3
Mbd1	GMP	MEP	1.64318	1	3
Mllt3	GMP	MEP	1.64091	1	3
Rcor3	GMP	MEP	1.56435	1	3
Phf20l1	GMP	MEP	1.49732	1	3
Gltscr2	GMP	MEP	1.46095	1	3
Rcor2	GMP	MEP	1.39504	1	3
Las1l	GMP	MEP	1.3942	1	3
Kat6b	GMP	MEP	1.3883	1	3
Tonsl	GMP	MEP	1.30967	1	3
Top2a	GMP	MEP	1.28309	1	3
Pcgf2	GMP	MEP	1.24561	1	3
Noc2l	GMP	MEP	1.19711	1	3
Rad21	GMP	MEP	1.1413	1	3
Ep400	GMP	MEP	1.06907	1	3
Hmgb1	GMP	MEP	1.06678	1	3
Atm	GMP	MEP	0.98127	1	3
Mbtps2	GMP	MEP	0.884465	1	3
Kat7	GMP	MEP	0.831792	1	3
Npm1	GMP	MEP	0.632618	1	3
Phf2	GMP	MEP	0.631881	1	3
Ythdf1	GMP	MEP	0.529736	1	3
Pmf1	GMP	MEP	0.430264	1	3
Med19	GMP	MEP	0.394979	1	3
Gtf3a	GMP	MEP	-0.132822	1	3
Sin3a	GMP	MEP	-0.544074	1	3
Med9	GMP	MEP	-0.732999	1	3
Med4	GMP	MEP	-0.856823	1	3
Med29	GMP	MEP	-0.995175	1	3
Med6	GMP	MEP	-1.02657	1	3
Phb2	GMP	MEP	-1.11401	1	3
Nipbl	GMP	MEP	-1.19516	1	3
Med7	GMP	MEP	-1.25437	1	3
Sp140	GMP	MEP	-1.48393	1	3
Nudt21	GMP	MEP	-1.53145	1	3
Ythdc1	GMP	MEP	-1.59281	1	3
Kdm3b	GMP	MEP	-1.70005	1	3
Mga	GMP	MEP	-1.77246	1	3
Med18	GMP	MEP	-1.81379	1	3
Naca	GMP	MEP	-1.82164	1	3
Syncrip	GMP	MEP	-2.09844	1	3
Nfrkb	GMP	MEP	-2.22852	1	3
Arid4a	GMP	MEP	-2.29865	1	3
Ldb1	GMP	MEP	-2.3564	1	3
Set	GMP	MEP	-2.58417	1	3
Ncaph2	GMP	MEP	-2.83557	1	3
Brd4	GMP	MEP	-5.12653	1	3
Setd5	GMP	MEP	2.67069	0	3
Wapal	GMP	MEP	2.61387	0	3
Zmym2	GMP	MEP	2.31501	0	3
Ing5	GMP	MEP	2.2387	0	3
Sap18	GMP	MEP	2.18738	0	3
Mecom	GMP	MEP	2.1329	0	3
Ube2d3	GMP	MEP	2.11948	0	3
Cit	GMP	MEP	2.07125	0	3
Lbr	GMP	MEP	2.06512	0	3
Mybbp1a	GMP	MEP	2.04415	0	3
Gatad2a	GMP	MEP	2.03781	0	3
Senp1	GMP	MEP	1.92964	0	3
Atr	GMP	MEP	1.92861	0	3
Ddb1	GMP	MEP	1.81252	0	3
Smyd4	GMP	MEP	1.81218	0	3
Ing3	GMP	MEP	1.79841	0	3
Atrx	GMP	MEP	1.79794	0	3
Mbd6	GMP	MEP	1.68547	0	3
Rnf8	GMP	MEP	1.65098	0	3
Chrac1	GMP	MEP	1.64381	0	3
Eid2	GMP	MEP	1.53887	0	3
Psip1	GMP	MEP	1.53495	0	3
Dhx36	GMP	MEP	1.53199	0	3
Rrp8	GMP	MEP	1.51245	0	3
Ddx21	GMP	MEP	1.49049	0	3
Mbd4	GMP	MEP	1.48285	0	3
Ube2b	GMP	MEP	1.44761	0	3
Cdk5	GMP	MEP	1.42599	0	3
Jade2	GMP	MEP	1.39867	0	3
Bub1	GMP	MEP	1.35524	0	3
Sap30bp	GMP	MEP	1.34862	0	3
Med21	GMP	MEP	1.32189	0	3
Brd3	GMP	MEP	1.30923	0	3
Prdm10	GMP	MEP	1.28526	0	3
Suv420h2	GMP	MEP	1.27503	0	3
Pkm	GMP	MEP	1.2623	0	3
Kdm4a	GMP	MEP	1.24759	0	3
Cdk1	GMP	MEP	1.2054	0	3
Brdt	GMP	MEP	1.20479	0	3
Phf3	GMP	MEP	1.19199	0	3
Kansl1	GMP	MEP	1.17169	0	3
Phf8	GMP	MEP	1.15466	0	3
Scml4	GMP	MEP	1.14082	0	3
Hmgn5	GMP	MEP	1.12649	0	3
Tada2b	GMP	MEP	1.11898	0	3
Phip	GMP	MEP	1.10038	0	3
Ppie	GMP	MEP	1.086	0	3
Fbxw9	GMP	MEP	1.01079	0	3
Mllt10	GMP	MEP	1.00438	0	3
Gtf2h4	GMP	MEP	0.989875	0	3
Pcgf5	GMP	MEP	0.95324	0	3
Pcgf6	GMP	MEP	0.952062	0	3
Cxxc5	GMP	MEP	0.945507	0	3
Mettl23	GMP	MEP	0.936508	0	3
Ino80d	GMP	MEP	0.934903	0	3
Max	GMP	MEP	0.873697	0	3
Eya4	GMP	MEP	0.857593	0	3
Dnttip2	GMP	MEP	0.853889	0	3
Phf23	GMP	MEP	0.850522	0	3
Zzz3	GMP	MEP	0.848114	0	3
Setd2	GMP	MEP	0.847774	0	3
Ddx31	GMP	MEP	0.846884	0	3
Hdac11	GMP	MEP	0.845271	0	3
Kdm2a	GMP	MEP	0.844429	0	3
Bmi1	GMP	MEP	0.84437	0	3
Dr1	GMP	MEP	0.835408	0	3
Scmh1	GMP	MEP	0.815667	0	3
Brcc3	GMP	MEP	0.814114	0	3
Ccdc101	GMP	MEP	0.813566	0	3
Kansl2	GMP	MEP	0.803812	0	3
Chd1l	GMP	MEP	0.79809	0	3
Prdm15	GMP	MEP	0.788669	0	3
Kdm2b	GMP	MEP	0.786725	0	3
Clock	GMP	MEP	0.776002	0	3
Ctbp1	GMP	MEP	0.764652	0	3
Zbtb33	GMP	MEP	0.75773	0	3
Baz2b	GMP	MEP	0.746679	0	3
Esco2	GMP	MEP	0.74565	0	3
Stag1	GMP	MEP	0.737114	0	3
Gtf2h3	GMP	MEP	0.734424	0	3
H3f3a	GMP	MEP	0.733022	0	3
Hirip3	GMP	MEP	0.731082	0	3
Pds5b	GMP	MEP	0.729374	0	3
Prdm9	GMP	MEP	0.726906	0	3
Cdk17	GMP	MEP	0.722023	0	3
Pias4	GMP	MEP	0.717342	0	3
Prdm5	GMP	MEP	0.716657	0	3
Hmg20b	GMP	MEP	0.715174	0	3
Rnf168	GMP	MEP	0.709946	0	3
Ddb2	GMP	MEP	0.709427	0	3
Med11	GMP	MEP	0.702717	0	3
Mettl17	GMP	MEP	0.700873	0	3
Suz12	GMP	MEP	0.689884	0	3
Mdm2	GMP	MEP	0.689137	0	3
Pias3	GMP	MEP	0.63557	0	3
Pias2	GMP	MEP	0.634167	0	3
Phc2	GMP	MEP	0.633921	0	3
Rbbp8	GMP	MEP	0.630469	0	3
Chmp2b	GMP	MEP	0.613781	0	3
Mettl22	GMP	MEP	0.595916	0	3
Usp16	GMP	MEP	0.578479	0	3
Dhx8	GMP	MEP	0.57762	0	3
Hmgxb4	GMP	MEP	0.573028	0	3
Zfp57	GMP	MEP	0.566847	0	3
Mcrs1	GMP	MEP	0.55938	0	3
Pcgf3	GMP	MEP	0.541662	0	3
Nr1d1	GMP	MEP	0.536068	0	3
Hltf	GMP	MEP	0.517119	0	3
Mettl25	GMP	MEP	0.512234	0	3
Phb	GMP	MEP	0.510673	0	3
Mllt4	GMP	MEP	0.510298	0	3
Maml1	GMP	MEP	0.506294	0	3
Med24	GMP	MEP	0.504147	0	3
Prdm11	GMP	MEP	0.503304	0	3
Stk4	GMP	MEP	0.498853	0	3
Phf13	GMP	MEP	0.49484	0	3
Mettl6	GMP	MEP	0.493164	0	3
Rcc1	GMP	MEP	0.485911	0	3
Ctbp2	GMP	MEP	0.48371	0	3
Chmp1a	GMP	MEP	0.466476	0	3
Ncaph	GMP	MEP	0.454863	0	3
Tgfbr1	GMP	MEP	0.449093	0	3
Ncoa4	GMP	MEP	0.439647	0	3
Tet3	GMP	MEP	0.420748	0	3
Kdm4b	GMP	MEP	0.420343	0	3
Kdm1b	GMP	MEP	0.416618	0	3
Rbx1	GMP	MEP	0.41514	0	3
Brd8	GMP	MEP	0.413475	0	3
Hmbox1	GMP	MEP	0.411754	0	3
Kansl3	GMP	MEP	0.408011	0	3
Purb	GMP	MEP	0.402273	0	3
Mycbp2	GMP	MEP	0.384627	0	3
Pdcd2	GMP	MEP	0.359173	0	3
Fam208a	GMP	MEP	0.358552	0	3
Med22	GMP	MEP	0.357352	0	3
Mettl14	GMP	MEP	0.357332	0	3
Ddx47	GMP	MEP	0.352296	0	3
Senp3	GMP	MEP	0.33751	0	3
Nap1l4	GMP	MEP	0.336079	0	3
Nab2	GMP	MEP	0.335308	0	3
Ssrp1	GMP	MEP	0.331341	0	3
Ddx50	GMP	MEP	0.330016	0	3
Cstf1	GMP	MEP	0.325349	0	3
Jade1	GMP	MEP	0.319167	0	3
Ntmt1	GMP	MEP	0.31584	0	3
Cbx1	GMP	MEP	0.312981	0	3
Eya3	GMP	MEP	0.298264	0	3
Mier3	GMP	MEP	0.298075	0	3
Uty	GMP	MEP	0.297158	0	3
Dek	GMP	MEP	0.296235	0	3
Foxp2	GMP	MEP	0.285113	0	3
Maml2	GMP	MEP	0.284907	0	3
Pqbp1	GMP	MEP	0.269197	0	3
Pura	GMP	MEP	0.267189	0	3
Mettl21a	GMP	MEP	0.266408	0	3
Jmjd8	GMP	MEP	0.26322	0	3
Nab1	GMP	MEP	0.258669	0	3
Med28	GMP	MEP	0.257381	0	3
Hdac5	GMP	MEP	0.255146	0	3
Phf7	GMP	MEP	0.254818	0	3
Mettl18	GMP	MEP	0.253331	0	3
Ncl	GMP	MEP	0.251181	0	3
Tet1	GMP	MEP	0.242297	0	3
Mgmt	GMP	MEP	0.235924	0	3
Paxbp1	GMP	MEP	0.233088	0	3
Med16	GMP	MEP	0.23196	0	3
Atad2	GMP	MEP	0.227974	0	3
Tle1	GMP	MEP	0.224373	0	3
Mettl8	GMP	MEP	0.223492	0	3
Jmjd6	GMP	MEP	0.215956	0	3
Mdfi	GMP	MEP	0.214242	0	3
Chd6	GMP	MEP	0.206866	0	3
Med13l	GMP	MEP	0.201507	0	3
Hmgn3	GMP	MEP	0.200148	0	3
Dtx3l	GMP	MEP	0.198843	0	3
Nap1l1	GMP	MEP	0.194262	0	3
Ankra2	GMP	MEP	0.188783	0	3
Rbl2	GMP	MEP	0.18662	0	3
Ncapg	GMP	MEP	0.184898	0	3
Myef2	GMP	MEP	0.184057	0	3
Mdfic	GMP	MEP	0.179069	0	3
Prmt3	GMP	MEP	0.178541	0	3
Ptov1	GMP	MEP	0.173653	0	3
Gadd45a	GMP	MEP	0.170512	0	3
Kat2b	GMP	MEP	0.169066	0	3
Pygo1	GMP	MEP	0.166105	0	3
Sap30l	GMP	MEP	0.163406	0	3
Ncoa3	GMP	MEP	0.156688	0	3
Eif4a2	GMP	MEP	0.155578	0	3
Mettl2	GMP	MEP	0.148589	0	3
Esco1	GMP	MEP	0.146681	0	3
Med17	GMP	MEP	0.138838	0	3
Chd9	GMP	MEP	0.132656	0	3
Hells	GMP	MEP	0.117031	0	3
Pnrc1	GMP	MEP	0.111034	0	3
Tada1	GMP	MEP	0.105467	0	3
Top2b	GMP	MEP	0.0957065	0	3
Med20	GMP	MEP	0.0886462	0	3
Setx	GMP	MEP	0.0867107	0	3
Uhrf2	GMP	MEP	0.0822621	0	3
Gon4l	GMP	MEP	0.0608355	0	3
Med14	GMP	MEP	0.0603113	0	3
Pttg1	GMP	MEP	0.0591669	0	3
Per2	GMP	MEP	0.0480609	0	3
Per1	GMP	MEP	0.042288	0	3
H2afy2	GMP	MEP	0.0345689	0	3
Phf14	GMP	MEP	0.0205241	0	3
Rb1	GMP	MEP	0.0150938	0	3
Cul4b	GMP	MEP	0.00789037	0	3
Hmgn2	GMP	MEP	0.00735806	0	3
Smarcd3	GMP	MEP	0.00325637	0	3
Sap25	GMP	MEP	0.00119707	0	3
Nmi	GMP	MEP	-0.0156948	0	3
Chuk	GMP	MEP	-0.0167086	0	3
Mbtps1	GMP	MEP	-0.0208512	0	3
Ywhae	GMP	MEP	-0.0212995	0	3
Ppargc1b	GMP	MEP	-0.0251171	0	3
Vrk1	GMP	MEP	-0.0272603	0	3
Cdc73	GMP	MEP	-0.0290157	0	3
Rnf20	GMP	MEP	-0.0294343	0	3
Ncoa1	GMP	MEP	-0.0309597	0	3
Ube2d1	GMP	MEP	-0.0403827	0	3
Atn1	GMP	MEP	-0.0423583	0	3
Prr14	GMP	MEP	-0.0572204	0	3
Mecp2	GMP	MEP	-0.0585398	0	3
Ercc6	GMP	MEP	-0.0707955	0	3
Gadd45g	GMP	MEP	-0.0731779	0	3
Setd3	GMP	MEP	-0.0810372	0	3
Mbip	GMP	MEP	-0.0820206	0	3
Mdc1	GMP	MEP	-0.0862654	0	3
Lrrfip2	GMP	MEP	-0.0893578	0	3
Pml	GMP	MEP	-0.0898068	0	3
Zbtb7c	GMP	MEP	-0.0905539	0	3
Dzip3	GMP	MEP	-0.0920898	0	3
Zfp217	GMP	MEP	-0.0999894	0	3
Actr5	GMP	MEP	-0.100154	0	3
Jmjd4	GMP	MEP	-0.108669	0	3
Nabp2	GMP	MEP	-0.112423	0	3
Maz	GMP	MEP	-0.113331	0	3
H2afx	GMP	MEP	-0.128904	0	3
Sirt2	GMP	MEP	-0.142294	0	3
Wdr48	GMP	MEP	-0.151519	0	3
Smarca1	GMP	MEP	-0.153062	0	3
Mettl4	GMP	MEP	-0.154809	0	3
Mettl1	GMP	MEP	-0.155948	0	3
Msl3l2	GMP	MEP	-0.163593	0	3
Ankrd32	GMP	MEP	-0.169118	0	3
Ddx51	GMP	MEP	-0.178295	0	3
Nono	GMP	MEP	-0.192584	0	3
Zmynd11	GMP	MEP	-0.193619	0	3
Hdgf	GMP	MEP	-0.195594	0	3
Smchd1	GMP	MEP	-0.199423	0	3
Arntl	GMP	MEP	-0.20282	0	3
Prdm4	GMP	MEP	-0.206864	0	3
Pwp1	GMP	MEP	-0.212258	0	3
Pdp1	GMP	MEP	-0.22733	0	3
Nek9	GMP	MEP	-0.232475	0	3
Ncoa5	GMP	MEP	-0.288807	0	3
Sirt6	GMP	MEP	-0.29461	0	3
Phf19	GMP	MEP	-0.296682	0	3
Anp32e	GMP	MEP	-0.298484	0	3
Sirt1	GMP	MEP	-0.300715	0	3
Anp32a	GMP	MEP	-0.307194	0	3
Ythdf3	GMP	MEP	-0.307892	0	3
Msl1	GMP	MEP	-0.311075	0	3
Eya2	GMP	MEP	-0.312658	0	3
Ing4	GMP	MEP	-0.313517	0	3
Mettl15	GMP	MEP	-0.322447	0	3
Mysm1	GMP	MEP	-0.32302	0	3
Prkag2	GMP	MEP	-0.331747	0	3
Ino80b	GMP	MEP	-0.355442	0	3
Smyd5	GMP	MEP	-0.360289	0	3
Rnf40	GMP	MEP	-0.362497	0	3
Med10	GMP	MEP	-0.365221	0	3
Cir1	GMP	MEP	-0.36954	0	3
Nek6	GMP	MEP	-0.374509	0	3
Gtf2a1	GMP	MEP	-0.377976	0	3
Mapkapk3	GMP	MEP	-0.378914	0	3
Usp12	GMP	MEP	-0.38805	0	3
Eid1	GMP	MEP	-0.392973	0	3
Gse1	GMP	MEP	-0.393272	0	3
Rsf1	GMP	MEP	-0.419302	0	3
Ring1	GMP	MEP	-0.423982	0	3
Snai2	GMP	MEP	-0.432271	0	3
Mettl9	GMP	MEP	-0.441535	0	3
Ddx39	GMP	MEP	-0.446314	0	3
Atad2b	GMP	MEP	-0.450351	0	3
Mdm4	GMP	MEP	-0.451969	0	3
Sirt4	GMP	MEP	-0.455387	0	3
Tyw5	GMP	MEP	-0.473951	0	3
Med31	GMP	MEP	-0.477904	0	3
Prkdc	GMP	MEP	-0.484175	0	3
Usp11	GMP	MEP	-0.499226	0	3
Prdm2	GMP	MEP	-0.49962	0	3
Dido1	GMP	MEP	-0.501304	0	3
Prkcd	GMP	MEP	-0.50343	0	3
Per3	GMP	MEP	-0.518375	0	3
Bcorl1	GMP	MEP	-0.52197	0	3
Yy1	GMP	MEP	-0.52833	0	3
Prkca	GMP	MEP	-0.531706	0	3
Pprc1	GMP	MEP	-0.53225	0	3
Arrb1	GMP	MEP	-0.533661	0	3
Mphosph8	GMP	MEP	-0.53939	0	3
Med23	GMP	MEP	-0.539591	0	3
Rbl1	GMP	MEP	-0.547264	0	3
Med8	GMP	MEP	-0.547708	0	3
Yaf2	GMP	MEP	-0.553053	0	3
Tbp	GMP	MEP	-0.553071	0	3
Trim16	GMP	MEP	-0.55421	0	3
Kdm5d	GMP	MEP	-0.562452	0	3
Mbtd1	GMP	MEP	-0.568817	0	3
H2afy	GMP	MEP	-0.582344	0	3
Usp21	GMP	MEP	-0.598918	0	3
Med13	GMP	MEP	-0.611553	0	3
Hmga2	GMP	MEP	-0.622618	0	3
Dnmt3l	GMP	MEP	-0.625624	0	3
Baz2a	GMP	MEP	-0.631018	0	3
Spen	GMP	MEP	-0.640157	0	3
Kdm4c	GMP	MEP	-0.640743	0	3
Dnajc2	GMP	MEP	-0.665271	0	3
Ino80	GMP	MEP	-0.668692	0	3
Ubn1	GMP	MEP	-0.686038	0	3
Mier2	GMP	MEP	-0.704464	0	3
Asxl1	GMP	MEP	-0.706204	0	3
Hmga1	GMP	MEP	-0.706895	0	3
Brd2	GMP	MEP	-0.709173	0	3
Padi4	GMP	MEP	-0.709897	0	3
Atxn7	GMP	MEP	-0.730782	0	3
Ino80c	GMP	MEP	-0.737586	0	3
Anp32b	GMP	MEP	-0.742431	0	3
Phf11b	GMP	MEP	-0.769999	0	3
Cbx8	GMP	MEP	-0.784059	0	3
Myo1c	GMP	MEP	-0.791558	0	3
Prkab1	GMP	MEP	-0.796767	0	3
Jarid2	GMP	MEP	-0.800751	0	3
Hdac6	GMP	MEP	-0.808461	0	3
Mycbp	GMP	MEP	-0.816539	0	3
Arid5b	GMP	MEP	-0.821056	0	3
Tle4	GMP	MEP	-0.827455	0	3
Hmgb2	GMP	MEP	-0.854072	0	3
Nsd1	GMP	MEP	-0.858019	0	3
Atxn7l3	GMP	MEP	-0.858554	0	3
Wsb2	GMP	MEP	-0.864919	0	3
Med15	GMP	MEP	-0.872437	0	3
Pbk	GMP	MEP	-0.877347	0	3
Gadd45b	GMP	MEP	-0.886243	0	3
Uchl5	GMP	MEP	-0.894694	0	3
Prkab2	GMP	MEP	-0.902211	0	3
Arid5a	GMP	MEP	-0.910236	0	3
Mllt11	GMP	MEP	-0.912261	0	3
Ino80e	GMP	MEP	-0.923093	0	3
Lrrfip1	GMP	MEP	-0.937354	0	3
Ddx23	GMP	MEP	-0.937378	0	3
Eya1	GMP	MEP	-0.964165	0	3
Phf20	GMP	MEP	-0.985729	0	3
Hmgxb3	GMP	MEP	-1.00581	0	3
Kdm5c	GMP	MEP	-1.01408	0	3
Msl3	GMP	MEP	-1.0265	0	3
Zhx1	GMP	MEP	-1.03735	0	3
Zmym3	GMP	MEP	-1.03933	0	3
Kti12	GMP	MEP	-1.04468	0	3
Taf9b	GMP	MEP	-1.05557	0	3
Phc1	GMP	MEP	-1.06941	0	3
Rnf2	GMP	MEP	-1.08151	0	3
L3mbtl2	GMP	MEP	-1.10043	0	3
Vdr	GMP	MEP	-1.13493	0	3
Ddx27	GMP	MEP	-1.14979	0	3
Wac	GMP	MEP	-1.17945	0	3
Tet2	GMP	MEP	-1.19028	0	3
Jmjd1c	GMP	MEP	-1.21278	0	3
Ube2e1	GMP	MEP	-1.22986	0	3
Ube2a	GMP	MEP	-1.25167	0	3
Mettl3	GMP	MEP	-1.25691	0	3
Ncoa7	GMP	MEP	-1.28528	0	3
Mier1	GMP	MEP	-1.28555	0	3
Tfpt	GMP	MEP	-1.2875	0	3
Crebbp	GMP	MEP	-1.29663	0	3
Med27	GMP	MEP	-1.30525	0	3
Ing2	GMP	MEP	-1.31009	0	3
Brwd3	GMP	MEP	-1.31452	0	3
Sap130	GMP	MEP	-1.32064	0	3
Pnrc2	GMP	MEP	-1.35397	0	3
Pygo2	GMP	MEP	-1.36618	0	3
Smc1a	GMP	MEP	-1.40098	0	3
Sfmbt1	GMP	MEP	-1.43204	0	3
Jade3	GMP	MEP	-1.48412	0	3
Actr8	GMP	MEP	-1.50199	0	3
Aurkb	GMP	MEP	-1.51749	0	3
Brd1	GMP	MEP	-1.62327	0	3
Taf7	GMP	MEP	-1.62912	0	3
Ing1	GMP	MEP	-1.71691	0	3
Med26	GMP	MEP	-1.7428	0	3
Ncoa2	GMP	MEP	-1.74772	0	3
Psmc3	GMP	MEP	-1.77415	0	3
Mettl5	GMP	MEP	-1.8677	0	3
Bbx	GMP	MEP	-1.8824	0	3
Taf4a	GMP	MEP	-2.0177	0	3
Elp5	GMP	MEP	-2.2689	0	3
Sp1	GMP	MEP	-2.27126	0	3
Ep300	GMP	MEP	-2.27784	0	3
Bcor	GMP	MEP	-2.36045	0	3
Phf11a	GMP	MEP	-1.40045	0	2
Spi1	GMP.CD11bGr1	GMP.DN	-6.90323	13	13
Cebpa	GMP.CD11bGr1	GMP.DN	-3.11981	6	13
Pax5	GMP.CD11bGr1	GMP.DN	-0.166202	0	13
Gata2	GMP.CD11bGr1	GMP.DN	-0.249746	0	13
Ebf1	GMP.CD11bGr1	GMP.DN	-0.304413	0	13
Gata1	GMP.CD11bGr1	GMP.DN	-0.407143	0	13
Mbd2	GMP.CD11bGr1	GMP.DN	0.632069	1	10
Zfpm1	GMP.CD11bGr1	GMP.DN	0.134976	0	10
Ezh2	GMP.CD11bGr1	GMP.DN	-0.182015	0	10
Rai1	GMP.CD11bGr1	GMP.DN	0.186764	0	7
Prdm16	GMP.CD11bGr1	GMP.DN	0.0514061	0	7
Kmt2d	GMP.CD11bGr1	GMP.DN	-5.35564	4	6
Bcl11a	GMP.CD11bGr1	GMP.DN	1.39737	2	6
Wdr5	GMP.CD11bGr1	GMP.DN	-0.350673	2	6
Wdr82	GMP.CD11bGr1	GMP.DN	-1.25303	2	6
Smarca5	GMP.CD11bGr1	GMP.DN	1.1145	1	6
Smarce1	GMP.CD11bGr1	GMP.DN	0.988137	1	6
Arid2	GMP.CD11bGr1	GMP.DN	0.870278	1	6
Nup35	GMP.CD11bGr1	GMP.DN	0.70289	1	6
Kmt2c	GMP.CD11bGr1	GMP.DN	0.219653	1	6
Rbbp5	GMP.CD11bGr1	GMP.DN	-0.743458	1	6
Smarcb1	GMP.CD11bGr1	GMP.DN	-1.16669	1	6
Smarcd2	GMP.CD11bGr1	GMP.DN	-1.63382	1	6
Gltscr1	GMP.CD11bGr1	GMP.DN	-1.85143	1	6
Gltscr1l	GMP.CD11bGr1	GMP.DN	1.52482	0	6
Men1	GMP.CD11bGr1	GMP.DN	1.40605	0	6
Kdm5a	GMP.CD11bGr1	GMP.DN	1.33456	0	6
Rbbp4	GMP.CD11bGr1	GMP.DN	1.05748	0	6
Setd1a	GMP.CD11bGr1	GMP.DN	1.02552	0	6
Rcor1	GMP.CD11bGr1	GMP.DN	0.878026	0	6
Kmt2e	GMP.CD11bGr1	GMP.DN	0.861745	0	6
Nup133	GMP.CD11bGr1	GMP.DN	0.851869	0	6
Nup62	GMP.CD11bGr1	GMP.DN	0.812895	0	6
Pbrm1	GMP.CD11bGr1	GMP.DN	0.693345	0	6
Tbl1xr1	GMP.CD11bGr1	GMP.DN	0.649659	0	6
Arid1a	GMP.CD11bGr1	GMP.DN	0.592069	0	6
Smarcc2	GMP.CD11bGr1	GMP.DN	0.585788	0	6
Actl6a	GMP.CD11bGr1	GMP.DN	0.534169	0	6
Bcl7a	GMP.CD11bGr1	GMP.DN	0.520292	0	6
Kmt2b	GMP.CD11bGr1	GMP.DN	0.50717	0	6
Smarcal1	GMP.CD11bGr1	GMP.DN	0.49923	0	6
Dpf3	GMP.CD11bGr1	GMP.DN	0.497161	0	6
Dpy30	GMP.CD11bGr1	GMP.DN	0.493951	0	6
Nup50	GMP.CD11bGr1	GMP.DN	0.477593	0	6
Bcl7b	GMP.CD11bGr1	GMP.DN	0.458288	0	6
Mbd3	GMP.CD11bGr1	GMP.DN	0.438131	0	6
Nupr1	GMP.CD11bGr1	GMP.DN	0.420563	0	6
Hdac3	GMP.CD11bGr1	GMP.DN	0.41925	0	6
Kdm5b	GMP.CD11bGr1	GMP.DN	0.346992	0	6
Smarcc1	GMP.CD11bGr1	GMP.DN	0.309638	0	6
Brd7	GMP.CD11bGr1	GMP.DN	0.292787	0	6
Mta2	GMP.CD11bGr1	GMP.DN	0.290696	0	6
Nup43	GMP.CD11bGr1	GMP.DN	0.265891	0	6
Cxxc1	GMP.CD11bGr1	GMP.DN	0.257693	0	6
Arid1b	GMP.CD11bGr1	GMP.DN	0.255803	0	6
Smarcd1	GMP.CD11bGr1	GMP.DN	0.242062	0	6
Ss18l1	GMP.CD11bGr1	GMP.DN	0.219068	0	6
Tbl1x	GMP.CD11bGr1	GMP.DN	0.217757	0	6
Brd9	GMP.CD11bGr1	GMP.DN	0.21232	0	6
Chd3	GMP.CD11bGr1	GMP.DN	0.205524	0	6
Kmt2a	GMP.CD11bGr1	GMP.DN	0.195827	0	6
Chd4	GMP.CD11bGr1	GMP.DN	0.169778	0	6
Ss18	GMP.CD11bGr1	GMP.DN	0.158384	0	6
Rbbp7	GMP.CD11bGr1	GMP.DN	0.140838	0	6
Kdm1a	GMP.CD11bGr1	GMP.DN	0.139502	0	6
Pagr1a	GMP.CD11bGr1	GMP.DN	0.106546	0	6
Smarca2	GMP.CD11bGr1	GMP.DN	0.105389	0	6
Rest	GMP.CD11bGr1	GMP.DN	0.0893886	0	6
Paxip1	GMP.CD11bGr1	GMP.DN	0.0813394	0	6
Ncor2	GMP.CD11bGr1	GMP.DN	0.0666525	0	6
Smarcad1	GMP.CD11bGr1	GMP.DN	0.0414716	0	6
Ezh1	GMP.CD11bGr1	GMP.DN	0.0398452	0	6
Bptf	GMP.CD11bGr1	GMP.DN	0.0315574	0	6
Kat8	GMP.CD11bGr1	GMP.DN	0.0285675	0	6
Nup153	GMP.CD11bGr1	GMP.DN	-0.0108858	0	6
Bcl11b	GMP.CD11bGr1	GMP.DN	-0.0414611	0	6
Ncoa6	GMP.CD11bGr1	GMP.DN	-0.174699	0	6
Dpf2	GMP.CD11bGr1	GMP.DN	-0.231559	0	6
Mta3	GMP.CD11bGr1	GMP.DN	-0.237795	0	6
Ash2l	GMP.CD11bGr1	GMP.DN	-0.372922	0	6
Setd1b	GMP.CD11bGr1	GMP.DN	-0.380123	0	6
Hcfc1	GMP.CD11bGr1	GMP.DN	-0.445562	0	6
Nup85	GMP.CD11bGr1	GMP.DN	-0.459514	0	6
Hdac1	GMP.CD11bGr1	GMP.DN	-0.565436	0	6
Hdac2	GMP.CD11bGr1	GMP.DN	-0.570411	0	6
Phf10	GMP.CD11bGr1	GMP.DN	-0.647969	0	6
Ncor1	GMP.CD11bGr1	GMP.DN	-0.676824	0	6
Smarca4	GMP.CD11bGr1	GMP.DN	-1.11933	0	6
Cbx3	GMP.CD11bGr1	GMP.DN	1.10535	1	4
Suv39h2	GMP.CD11bGr1	GMP.DN	1.32411	0	4
Uhrf1	GMP.CD11bGr1	GMP.DN	0.966696	0	4
Ncapd2	GMP.CD11bGr1	GMP.DN	0.966215	0	4
Suv420h1	GMP.CD11bGr1	GMP.DN	0.798901	0	4
Chd2	GMP.CD11bGr1	GMP.DN	0.670967	0	4
Dnmt1	GMP.CD11bGr1	GMP.DN	0.627814	0	4
Hdac7	GMP.CD11bGr1	GMP.DN	0.625549	0	4
Sap30	GMP.CD11bGr1	GMP.DN	0.544009	0	4
Ash1l	GMP.CD11bGr1	GMP.DN	0.506355	0	4
Phf21a	GMP.CD11bGr1	GMP.DN	0.444231	0	4
Prmt7	GMP.CD11bGr1	GMP.DN	0.373728	0	4
Hat1	GMP.CD11bGr1	GMP.DN	0.369888	0	4
Kat2a	GMP.CD11bGr1	GMP.DN	0.360255	0	4
Prmt2	GMP.CD11bGr1	GMP.DN	0.350943	0	4
Sirt3	GMP.CD11bGr1	GMP.DN	0.347752	0	4
Dnmt3a	GMP.CD11bGr1	GMP.DN	0.321341	0	4
Mbd5	GMP.CD11bGr1	GMP.DN	0.268335	0	4
Carm1	GMP.CD11bGr1	GMP.DN	0.265371	0	4
Trim28	GMP.CD11bGr1	GMP.DN	0.231252	0	4
Baz1b	GMP.CD11bGr1	GMP.DN	0.152803	0	4
Prmt6	GMP.CD11bGr1	GMP.DN	0.14075	0	4
Asf1a	GMP.CD11bGr1	GMP.DN	0.13532	0	4
Setdb1	GMP.CD11bGr1	GMP.DN	0.134166	0	4
Cbx5	GMP.CD11bGr1	GMP.DN	0.116342	0	4
Setd7	GMP.CD11bGr1	GMP.DN	0.112841	0	4
Setd8	GMP.CD11bGr1	GMP.DN	0.107955	0	4
Setd4	GMP.CD11bGr1	GMP.DN	0.105524	0	4
Chaf1b	GMP.CD11bGr1	GMP.DN	0.0857866	0	4
Cbx6	GMP.CD11bGr1	GMP.DN	0.0284384	0	4
Chaf1a	GMP.CD11bGr1	GMP.DN	0.0203919	0	4
Cbx4	GMP.CD11bGr1	GMP.DN	0.012922	0	4
Baz1a	GMP.CD11bGr1	GMP.DN	-0.00636401	0	4
Mtf2	GMP.CD11bGr1	GMP.DN	-0.0383338	0	4
Hmgb3	GMP.CD11bGr1	GMP.DN	-0.0806929	0	4
Morf4l2	GMP.CD11bGr1	GMP.DN	-0.080797	0	4
Smyd2	GMP.CD11bGr1	GMP.DN	-0.0829552	0	4
Tsfm	GMP.CD11bGr1	GMP.DN	-0.0971949	0	4
Gatad2b	GMP.CD11bGr1	GMP.DN	-0.0988419	0	4
Hdac10	GMP.CD11bGr1	GMP.DN	-0.139061	0	4
Wbscr27	GMP.CD11bGr1	GMP.DN	-0.139554	0	4
Ncapd3	GMP.CD11bGr1	GMP.DN	-0.145685	0	4
Phc3	GMP.CD11bGr1	GMP.DN	-0.181873	0	4
Mettl13	GMP.CD11bGr1	GMP.DN	-0.192508	0	4
Hmg20a	GMP.CD11bGr1	GMP.DN	-0.240373	0	4
Prmt5	GMP.CD11bGr1	GMP.DN	-0.265465	0	4
Sirt5	GMP.CD11bGr1	GMP.DN	-0.353213	0	4
Cbx2	GMP.CD11bGr1	GMP.DN	-0.366366	0	4
Asf1b	GMP.CD11bGr1	GMP.DN	-0.404043	0	4
Mettl7a1	GMP.CD11bGr1	GMP.DN	-0.422938	0	4
Cbx7	GMP.CD11bGr1	GMP.DN	-0.427698	0	4
Suv39h1	GMP.CD11bGr1	GMP.DN	-0.439898	0	4
Chd7	GMP.CD11bGr1	GMP.DN	-0.446541	0	4
Dnmt3b	GMP.CD11bGr1	GMP.DN	-0.450394	0	4
Hdac9	GMP.CD11bGr1	GMP.DN	-0.479001	0	4
Phf6	GMP.CD11bGr1	GMP.DN	-0.533081	0	4
Hmgn1	GMP.CD11bGr1	GMP.DN	-0.53522	0	4
Sp100	GMP.CD11bGr1	GMP.DN	-0.544579	0	4
Hdac4	GMP.CD11bGr1	GMP.DN	-0.546486	0	4
Tdrd7	GMP.CD11bGr1	GMP.DN	-0.56321	0	4
Mllt6	GMP.CD11bGr1	GMP.DN	-0.580841	0	4
Ehmt2	GMP.CD11bGr1	GMP.DN	-0.585459	0	4
Prmt1	GMP.CD11bGr1	GMP.DN	-0.599851	0	4
Smyd3	GMP.CD11bGr1	GMP.DN	-0.636835	0	4
Shprh	GMP.CD11bGr1	GMP.DN	-0.639407	0	4
Ehmt1	GMP.CD11bGr1	GMP.DN	-0.645171	0	4
Kdm8	GMP.CD11bGr1	GMP.DN	-0.709299	0	4
Phf1	GMP.CD11bGr1	GMP.DN	-0.761779	0	4
Kdm7a	GMP.CD11bGr1	GMP.DN	-0.779031	0	4
Setbp1	GMP.CD11bGr1	GMP.DN	-0.79692	0	4
Sirt7	GMP.CD11bGr1	GMP.DN	-0.829707	0	4
Smc4	GMP.CD11bGr1	GMP.DN	-0.920498	0	4
Nasp	GMP.CD11bGr1	GMP.DN	-1.01576	0	4
Setdb2	GMP.CD11bGr1	GMP.DN	-1.02569	0	4
Kdm3a	GMP.CD11bGr1	GMP.DN	-1.04479	0	4
Chmp2a	GMP.CD11bGr1	GMP.DN	-1.10463	0	4
Smc3	GMP.CD11bGr1	GMP.DN	-1.1202	0	4
Snd1	GMP.CD11bGr1	GMP.DN	-1.15709	0	4
Stag2	GMP.CD11bGr1	GMP.DN	-1.27162	0	4
Setd6	GMP.CD11bGr1	GMP.DN	-1.29396	0	4
Kdm6b	GMP.CD11bGr1	GMP.DN	-1.43583	0	4
Smc2	GMP.CD11bGr1	GMP.DN	-1.44932	0	4
Phf5a	GMP.CD11bGr1	GMP.DN	-2.01263	0	4
Mta1	GMP.CD11bGr1	GMP.DN	1.03947	0	3
Phf11b	GMP.CD11bGr1	GMP.DN	0.773744	0	3
Elk4	GMP.CD11bGr1	GMP.DN	0.571621	0	3
Rcor3	GMP.CD11bGr1	GMP.DN	0.436006	0	3
Atf7ip	GMP.CD11bGr1	GMP.DN	0.382937	0	3
Hoxa7	GMP.CD11bGr1	GMP.DN	0.327104	0	3
Rcor2	GMP.CD11bGr1	GMP.DN	0.30349	0	3
Meis1	GMP.CD11bGr1	GMP.DN	0.231706	0	3
Klf9	GMP.CD11bGr1	GMP.DN	0.204802	0	3
Junb	GMP.CD11bGr1	GMP.DN	0.194592	0	3
Ets2	GMP.CD11bGr1	GMP.DN	0.181923	0	3
Irf9	GMP.CD11bGr1	GMP.DN	0.146799	0	3
Nr1h3	GMP.CD11bGr1	GMP.DN	0.140456	0	3
Rxra	GMP.CD11bGr1	GMP.DN	0.133361	0	3
Elk3	GMP.CD11bGr1	GMP.DN	0.129699	0	3
Arid3b	GMP.CD11bGr1	GMP.DN	0.121968	0	3
Sox12	GMP.CD11bGr1	GMP.DN	0.0902326	0	3
Bhlhe40	GMP.CD11bGr1	GMP.DN	0.0848626	0	3
Bach1	GMP.CD11bGr1	GMP.DN	0.0615552	0	3
Nfic	GMP.CD11bGr1	GMP.DN	0.058456	0	3
Mybl1	GMP.CD11bGr1	GMP.DN	0.0579983	0	3
Stat5a	GMP.CD11bGr1	GMP.DN	0.0552226	0	3
Klf4	GMP.CD11bGr1	GMP.DN	0.0516419	0	3
Ddit3	GMP.CD11bGr1	GMP.DN	0.0490126	0	3
Zfp366	GMP.CD11bGr1	GMP.DN	0.0383653	0	3
Mycn	GMP.CD11bGr1	GMP.DN	0.0375114	0	3
Cited4	GMP.CD11bGr1	GMP.DN	0.0230473	0	3
Lmo4	GMP.CD11bGr1	GMP.DN	0.0108613	0	3
Atf2	GMP.CD11bGr1	GMP.DN	0.00819263	0	3
Stat2	GMP.CD11bGr1	GMP.DN	0.000146744	0	3
Jdp2	GMP.CD11bGr1	GMP.DN	-0.00993154	0	3
Zfp771	GMP.CD11bGr1	GMP.DN	-0.0101917	0	3
Elf1	GMP.CD11bGr1	GMP.DN	-0.0199787	0	3
Atf1	GMP.CD11bGr1	GMP.DN	-0.0227775	0	3
Vav1	GMP.CD11bGr1	GMP.DN	-0.0237988	0	3
Ciita	GMP.CD11bGr1	GMP.DN	-0.0238879	0	3
Zfp467	GMP.CD11bGr1	GMP.DN	-0.0265172	0	3
Zfp516	GMP.CD11bGr1	GMP.DN	-0.0284777	0	3
Nfix	GMP.CD11bGr1	GMP.DN	-0.0293325	0	3
Spic	GMP.CD11bGr1	GMP.DN	-0.0310172	0	3
Zfp422	GMP.CD11bGr1	GMP.DN	-0.033131	0	3
Zkscan17	GMP.CD11bGr1	GMP.DN	-0.0371638	0	3
Atf7	GMP.CD11bGr1	GMP.DN	-0.0379762	0	3
Klf2	GMP.CD11bGr1	GMP.DN	-0.0410388	0	3
Elf4	GMP.CD11bGr1	GMP.DN	-0.0482631	0	3
Irf7	GMP.CD11bGr1	GMP.DN	-0.0504648	0	3
Pbx2	GMP.CD11bGr1	GMP.DN	-0.0546911	0	3
Atf6b	GMP.CD11bGr1	GMP.DN	-0.0571853	0	3
Pbx4	GMP.CD11bGr1	GMP.DN	-0.059024	0	3
Spib	GMP.CD11bGr1	GMP.DN	-0.0656052	0	3
Hoxa3	GMP.CD11bGr1	GMP.DN	-0.0689387	0	3
Tcf7l2	GMP.CD11bGr1	GMP.DN	-0.0691817	0	3
Hlf	GMP.CD11bGr1	GMP.DN	-0.075494	0	3
Egr1	GMP.CD11bGr1	GMP.DN	-0.0847813	0	3
Nfil3	GMP.CD11bGr1	GMP.DN	-0.0857312	0	3
Nfe2l2	GMP.CD11bGr1	GMP.DN	-0.101543	0	3
Ets1	GMP.CD11bGr1	GMP.DN	-0.104255	0	3
Rora	GMP.CD11bGr1	GMP.DN	-0.104686	0	3
Klf1	GMP.CD11bGr1	GMP.DN	-0.124826	0	3
Irf2	GMP.CD11bGr1	GMP.DN	-0.125851	0	3
Hoxa5	GMP.CD11bGr1	GMP.DN	-0.12671	0	3
Ctbp2	GMP.CD11bGr1	GMP.DN	-0.126799	0	3
Cux1	GMP.CD11bGr1	GMP.DN	-0.133028	0	3
Nfe2l1	GMP.CD11bGr1	GMP.DN	-0.133057	0	3
Trp53	GMP.CD11bGr1	GMP.DN	-0.134668	0	3
Creb3l2	GMP.CD11bGr1	GMP.DN	-0.137768	0	3
Batf3	GMP.CD11bGr1	GMP.DN	-0.138111	0	3
Elf2	GMP.CD11bGr1	GMP.DN	-0.14041	0	3
Sox4	GMP.CD11bGr1	GMP.DN	-0.140715	0	3
Klf10	GMP.CD11bGr1	GMP.DN	-0.142318	0	3
Hes6	GMP.CD11bGr1	GMP.DN	-0.147369	0	3
Gabpa	GMP.CD11bGr1	GMP.DN	-0.147928	0	3
Hoxa9	GMP.CD11bGr1	GMP.DN	-0.155725	0	3
Irf8	GMP.CD11bGr1	GMP.DN	-0.156671	0	3
Irf4	GMP.CD11bGr1	GMP.DN	-0.168974	0	3
Pa2g4	GMP.CD11bGr1	GMP.DN	-0.170902	0	3
Znhit3	GMP.CD11bGr1	GMP.DN	-0.176208	0	3
Bcl6	GMP.CD11bGr1	GMP.DN	-0.177135	0	3
Pbx1	GMP.CD11bGr1	GMP.DN	-0.21942	0	3
Mafb	GMP.CD11bGr1	GMP.DN	-0.222224	0	3
Klf5	GMP.CD11bGr1	GMP.DN	-0.231276	0	3
Trps1	GMP.CD11bGr1	GMP.DN	-0.238345	0	3
Irf1	GMP.CD11bGr1	GMP.DN	-0.238763	0	3
Litaf	GMP.CD11bGr1	GMP.DN	-0.253413	0	3
Arid4b	GMP.CD11bGr1	GMP.DN	-0.255536	0	3
Irf5	GMP.CD11bGr1	GMP.DN	-0.257249	0	3
Atf6	GMP.CD11bGr1	GMP.DN	-0.266998	0	3
Eya2	GMP.CD11bGr1	GMP.DN	-0.275601	0	3
Nfia	GMP.CD11bGr1	GMP.DN	-0.277106	0	3
Arid3a	GMP.CD11bGr1	GMP.DN	-0.279286	0	3
Cited2	GMP.CD11bGr1	GMP.DN	-0.292324	0	3
Cebpg	GMP.CD11bGr1	GMP.DN	-0.293328	0	3
Zfp276	GMP.CD11bGr1	GMP.DN	-0.297005	0	3
Pou2af1	GMP.CD11bGr1	GMP.DN	-0.300026	0	3
Erg	GMP.CD11bGr1	GMP.DN	-0.301766	0	3
Thra	GMP.CD11bGr1	GMP.DN	-0.307709	0	3
Tle2	GMP.CD11bGr1	GMP.DN	-0.310631	0	3
Cebpe	GMP.CD11bGr1	GMP.DN	-0.317153	0	3
Notch2	GMP.CD11bGr1	GMP.DN	-0.322863	0	3
Tcf3	GMP.CD11bGr1	GMP.DN	-0.327317	0	3
Atf4	GMP.CD11bGr1	GMP.DN	-0.345249	0	3
Max	GMP.CD11bGr1	GMP.DN	-0.348372	0	3
Irf3	GMP.CD11bGr1	GMP.DN	-0.351742	0	3
Mybl2	GMP.CD11bGr1	GMP.DN	-0.356503	0	3
Atf5	GMP.CD11bGr1	GMP.DN	-0.361137	0	3
Pou2f2	GMP.CD11bGr1	GMP.DN	-0.387079	0	3
Mafk	GMP.CD11bGr1	GMP.DN	-0.396606	0	3
Nfe2	GMP.CD11bGr1	GMP.DN	-0.398105	0	3
Runx2	GMP.CD11bGr1	GMP.DN	-0.413508	0	3
Lmo1	GMP.CD11bGr1	GMP.DN	-0.432133	0	3
Zfp710	GMP.CD11bGr1	GMP.DN	-0.445341	0	3
Hoxb4	GMP.CD11bGr1	GMP.DN	-0.455698	0	3
Runx3	GMP.CD11bGr1	GMP.DN	-0.465215	0	3
Satb1	GMP.CD11bGr1	GMP.DN	-0.492701	0	3
Dach1	GMP.CD11bGr1	GMP.DN	-0.49387	0	3
Rbpj	GMP.CD11bGr1	GMP.DN	-0.49938	0	3
Tal1	GMP.CD11bGr1	GMP.DN	-0.570116	0	3
Hhex	GMP.CD11bGr1	GMP.DN	-0.585928	0	3
Gfi1	GMP.CD11bGr1	GMP.DN	-0.596922	0	3
Fos	GMP.CD11bGr1	GMP.DN	-0.605688	0	3
Preb	GMP.CD11bGr1	GMP.DN	-0.625308	0	3
Etv6	GMP.CD11bGr1	GMP.DN	-0.667616	0	3
Myc	GMP.CD11bGr1	GMP.DN	-0.725562	0	3
Cebpz	GMP.CD11bGr1	GMP.DN	-0.765028	0	3
Myb	GMP.CD11bGr1	GMP.DN	-0.833414	0	3
Cebpb	GMP.CD11bGr1	GMP.DN	-0.858896	0	3
Runx1	GMP.CD11bGr1	GMP.DN	-1.72335	0	3
Kdm6a	GMP.CD11bGr1	GMP.DN	-1.88859	0	3
Eif3b	GMP.CD11bGr1	GMP.DN	-1.96449	0	3
Eif3d	GMP.CD11bGr1	GMP.DN	-2.75164	0	3
Phf11a	GMP.CD11bGr1	GMP.DN	-0.0111974	0	2
Spi1	MEP	LSKd7	2.13809	6	16
Pax5	MEP	LSKd7	0.622508	2	16
Gata2	MEP	LSKd7	-0.0207256	1	16
Cebpa	MEP	LSKd7	0.427676	0	16
Ezh2	MEP	LSKd7	1.87224	3	10
Zfpm1	MEP	LSKd7	1.6983	2	10
Gata1	MEP	LSKd7	1.17584	2	10
Mbd2	MEP	LSKd7	1.0384	2	10
Ebf1	MEP	LSKd7	1.10166	1	10
Kmt2d	MEP	LSKd7	7.15968	6	6
Smarcc1	MEP	LSKd7	5.20374	6	6
Hcfc1	MEP	LSKd7	-4.20177	6	6
Chd4	MEP	LSKd7	-5.5158	6	6
Cxxc1	MEP	LSKd7	-5.62347	6	6
Ash2l	MEP	LSKd7	-5.97831	6	6
Rbbp5	MEP	LSKd7	-7.94286	6	6
Ss18	MEP	LSKd7	4.71715	5	6
Dpf2	MEP	LSKd7	3.88217	5	6
Kmt2b	MEP	LSKd7	-2.45874	5	6
Brd9	MEP	LSKd7	-2.88837	5	6
Setd1b	MEP	LSKd7	-3.10144	5	6
Dpy30	MEP	LSKd7	-4.58907	5	6
Smarcd2	MEP	LSKd7	3.75686	4	6
Arid1a	MEP	LSKd7	3.54248	4	6
Rbbp4	MEP	LSKd7	-3.46721	4	6
Hdac3	MEP	LSKd7	-3.93556	4	6
Smarca4	MEP	LSKd7	3.72797	3	6
Ncoa6	MEP	LSKd7	3.4126	3	6
Arid1b	MEP	LSKd7	3.08534	3	6
Pbrm1	MEP	LSKd7	2.52165	3	6
Smarce1	MEP	LSKd7	2.25854	3	6
Kdm5a	MEP	LSKd7	2.08681	3	6
Smarcad1	MEP	LSKd7	1.94006	3	6
Arid2	MEP	LSKd7	1.8515	3	6
Kdm1a	MEP	LSKd7	-2.96326	3	6
Rest	MEP	LSKd7	1.94185	2	6
Smarcb1	MEP	LSKd7	1.57119	2	6
Gltscr1l	MEP	LSKd7	1.42864	2	6
Brd7	MEP	LSKd7	1.34961	2	6
Smarcal1	MEP	LSKd7	1.20487	2	6
Bcl11a	MEP	LSKd7	1.13707	2	6
Paxip1	MEP	LSKd7	-1.56073	2	6
Mbd3	MEP	LSKd7	-1.61549	2	6
Smarcd1	MEP	LSKd7	-1.80613	2	6
Ncor2	MEP	LSKd7	1.57254	1	6
Bcl7a	MEP	LSKd7	1.46121	1	6
Nup133	MEP	LSKd7	1.40319	1	6
Phf10	MEP	LSKd7	1.38983	1	6
Ezh1	MEP	LSKd7	1.36879	1	6
Nup35	MEP	LSKd7	1.28139	1	6
Hdac2	MEP	LSKd7	1.09941	1	6
Kmt2c	MEP	LSKd7	1.03546	1	6
Dpf3	MEP	LSKd7	1.0323	1	6
Smarcc2	MEP	LSKd7	1.00141	1	6
Kmt2e	MEP	LSKd7	0.876869	1	6
Kdm5b	MEP	LSKd7	0.781173	1	6
Kat8	MEP	LSKd7	0.732964	1	6
Smarca2	MEP	LSKd7	0.676353	1	6
Eif3d	MEP	LSKd7	0.589319	1	6
Nup62	MEP	LSKd7	0.568922	1	6
Nupr1	MEP	LSKd7	0.557144	1	6
Nup153	MEP	LSKd7	0.521042	1	6
Mta3	MEP	LSKd7	0.4976	1	6
Kmt2a	MEP	LSKd7	0.0687674	1	6
Nup85	MEP	LSKd7	-0.269505	1	6
Wdr5	MEP	LSKd7	-0.798868	1	6
Actl6a	MEP	LSKd7	-1.0858	1	6
Smarca5	MEP	LSKd7	-1.56104	1	6
Bptf	MEP	LSKd7	-1.79944	1	6
Ncor1	MEP	LSKd7	-1.8523	1	6
Bcl11b	MEP	LSKd7	1.08595	0	6
Mta2	MEP	LSKd7	0.737464	0	6
Ss18l1	MEP	LSKd7	0.703083	0	6
Rbbp7	MEP	LSKd7	0.685099	0	6
Tbl1xr1	MEP	LSKd7	0.594916	0	6
Nup43	MEP	LSKd7	0.564353	0	6
Eif3b	MEP	LSKd7	0.556996	0	6
Trp53	MEP	LSKd7	0.513409	0	6
Chd3	MEP	LSKd7	0.381691	0	6
Bcl7b	MEP	LSKd7	0.378157	0	6
Hdac1	MEP	LSKd7	0.0010763	0	6
Nup50	MEP	LSKd7	-0.114657	0	6
Tbl1x	MEP	LSKd7	-0.208019	0	6
Rcor1	MEP	LSKd7	-0.24923	0	6
Prmt10	MEP	LSKd7	-0.270127	0	6
Wdr82	MEP	LSKd7	-0.275296	0	6
Gltscr1	MEP	LSKd7	-0.356528	0	6
Maml3	MEP	LSKd7	-0.648117	0	6
Pagr1a	MEP	LSKd7	-0.700347	0	6
Men1	MEP	LSKd7	-1.09004	0	6
Setd1a	MEP	LSKd7	-1.70983	0	6
Prmt1	MEP	LSKd7	-4.7287	4	4
Mtf2	MEP	LSKd7	3.65605	3	4
Smc2	MEP	LSKd7	3.53842	3	4
Stag2	MEP	LSKd7	-3.67221	3	4
Cbx7	MEP	LSKd7	2.90681	2	4
Phc3	MEP	LSKd7	2.33371	2	4
Uhrf1	MEP	LSKd7	2.27664	2	4
Chmp2a	MEP	LSKd7	2.05329	2	4
Hdac4	MEP	LSKd7	2.03956	2	4
Kdm7a	MEP	LSKd7	1.76913	2	4
Carm1	MEP	LSKd7	-2.59515	2	4
Ehmt2	MEP	LSKd7	-2.89761	2	4
Ehmt1	MEP	LSKd7	-3.83247	2	4
Sap30	MEP	LSKd7	2.56239	1	4
Sp100	MEP	LSKd7	2.21216	1	4
Hdac7	MEP	LSKd7	2.01703	1	4
Ash1l	MEP	LSKd7	2.0026	1	4
Hmgb3	MEP	LSKd7	1.99592	1	4
Cbx5	MEP	LSKd7	1.87654	1	4
Kdm3a	MEP	LSKd7	1.55822	1	4
Dnmt1	MEP	LSKd7	1.53114	1	4
Prmt2	MEP	LSKd7	1.52734	1	4
Hdac9	MEP	LSKd7	1.29186	1	4
Cbx4	MEP	LSKd7	1.21657	1	4
Suv39h1	MEP	LSKd7	1.14155	1	4
Ncapd2	MEP	LSKd7	1.11725	1	4
Setd7	MEP	LSKd7	1.1171	1	4
Smyd2	MEP	LSKd7	0.997249	1	4
Kdm6b	MEP	LSKd7	0.906891	1	4
Asf1a	MEP	LSKd7	0.661631	1	4
Ncapd3	MEP	LSKd7	0.366499	1	4
Smyd3	MEP	LSKd7	-0.175773	1	4
Smc3	MEP	LSKd7	-1.33393	1	4
Setdb1	MEP	LSKd7	-1.52886	1	4
Dnmt3a	MEP	LSKd7	2.0382	0	4
Mllt6	MEP	LSKd7	1.83484	0	4
Phf6	MEP	LSKd7	1.66439	0	4
Prmt7	MEP	LSKd7	1.58113	0	4
Prdm16	MEP	LSKd7	1.49128	0	4
Nasp	MEP	LSKd7	1.39903	0	4
Shprh	MEP	LSKd7	1.36186	0	4
Phf1	MEP	LSKd7	1.31894	0	4
Hat1	MEP	LSKd7	1.29074	0	4
Tsfm	MEP	LSKd7	1.28634	0	4
Mbd5	MEP	LSKd7	1.24799	0	4
Sirt7	MEP	LSKd7	1.1942	0	4
Cbx6	MEP	LSKd7	1.16555	0	4
Morf4l2	MEP	LSKd7	1.12044	0	4
Tdrd7	MEP	LSKd7	0.991312	0	4
Hmgn1	MEP	LSKd7	0.984029	0	4
Setd6	MEP	LSKd7	0.982597	0	4
Setdb2	MEP	LSKd7	0.8878	0	4
Cbx2	MEP	LSKd7	0.881689	0	4
Setd8	MEP	LSKd7	0.862195	0	4
Prmt5	MEP	LSKd7	0.839102	0	4
Phf5a	MEP	LSKd7	0.805424	0	4
Chd7	MEP	LSKd7	0.798748	0	4
Snd1	MEP	LSKd7	0.76114	0	4
Smc4	MEP	LSKd7	0.670745	0	4
Dnmt3b	MEP	LSKd7	0.634148	0	4
Suv39h2	MEP	LSKd7	0.600667	0	4
Sirt3	MEP	LSKd7	0.546607	0	4
Suv420h1	MEP	LSKd7	0.526339	0	4
Prmt6	MEP	LSKd7	0.473339	0	4
Kdm8	MEP	LSKd7	0.446716	0	4
Gatad2b	MEP	LSKd7	0.444583	0	4
Hdac10	MEP	LSKd7	0.439979	0	4
Setbp1	MEP	LSKd7	0.341638	0	4
Rai1	MEP	LSKd7	0.305195	0	4
Setd4	MEP	LSKd7	0.292521	0	4
Sirt5	MEP	LSKd7	0.290811	0	4
Wbscr27	MEP	LSKd7	0.202405	0	4
Cbx3	MEP	LSKd7	0.154883	0	4
Hmg20a	MEP	LSKd7	0.03374	0	4
Baz1b	MEP	LSKd7	0.0127017	0	4
Mettl7a1	MEP	LSKd7	-0.0541233	0	4
Phf21a	MEP	LSKd7	-0.107658	0	4
Baz1a	MEP	LSKd7	-0.346711	0	4
Mettl13	MEP	LSKd7	-0.499088	0	4
Chaf1a	MEP	LSKd7	-0.539944	0	4
Trim28	MEP	LSKd7	-0.639884	0	4
Asf1b	MEP	LSKd7	-0.712577	0	4
Kat2a	MEP	LSKd7	-0.725525	0	4
Chd2	MEP	LSKd7	-0.979952	0	4
Chaf1b	MEP	LSKd7	-2.12178	0	4
Sp1	MEP	LSKd7	4.87745	3	3
Kdm6a	MEP	LSKd7	4.44299	3	3
Nfrkb	MEP	LSKd7	4.25427	3	3
Cstf1	MEP	LSKd7	3.48801	3	3
Tada1	MEP	LSKd7	-3.01865	3	3
Chd1	MEP	LSKd7	-4.14806	3	3
Pds5a	MEP	LSKd7	-4.40779	3	3
Yeats4	MEP	LSKd7	-4.49118	3	3
Ptpn2	MEP	LSKd7	-4.87918	3	3
Ctcf	MEP	LSKd7	-5.33357	3	3
Crebbp	MEP	LSKd7	3.48277	2	3
Gse1	MEP	LSKd7	2.68179	2	3
Phb2	MEP	LSKd7	1.66637	2	3
Rad51	MEP	LSKd7	-1.89515	2	3
Tada2b	MEP	LSKd7	-2.09699	2	3
Tonsl	MEP	LSKd7	-2.50057	2	3
Med31	MEP	LSKd7	-2.94285	2	3
Ddb1	MEP	LSKd7	-3.0191	2	3
Exosc2	MEP	LSKd7	-3.22174	2	3
Dot1l	MEP	LSKd7	-3.44818	2	3
Kat5	MEP	LSKd7	-3.50631	2	3
Znhit1	MEP	LSKd7	-3.53465	2	3
Med20	MEP	LSKd7	-3.59977	2	3
Zfp217	MEP	LSKd7	-3.68865	2	3
Zmynd8	MEP	LSKd7	-3.76104	2	3
Ccdc101	MEP	LSKd7	-3.77212	2	3
Actr6	MEP	LSKd7	-4.04894	2	3
Zfp592	MEP	LSKd7	-4.14616	2	3
Brd4	MEP	LSKd7	3.30313	1	3
Mga	MEP	LSKd7	3.04895	1	3
Yy1	MEP	LSKd7	3.02418	1	3
L3mbtl3	MEP	LSKd7	3.00908	1	3
Arid4a	MEP	LSKd7	2.64175	1	3
Usp11	MEP	LSKd7	2.39206	1	3
Actr8	MEP	LSKd7	2.37331	1	3
Prkag2	MEP	LSKd7	2.05924	1	3
Kdm5c	MEP	LSKd7	2.05801	1	3
Ep300	MEP	LSKd7	1.90071	1	3
Sin3a	MEP	LSKd7	1.73237	1	3
Cul4b	MEP	LSKd7	1.65181	1	3
Kdm2b	MEP	LSKd7	1.58304	1	3
Ncaph	MEP	LSKd7	1.47802	1	3
Msl3	MEP	LSKd7	1.46867	1	3
Ncl	MEP	LSKd7	1.42052	1	3
Mettl3	MEP	LSKd7	1.35007	1	3
Hira	MEP	LSKd7	1.3136	1	3
Psmc3	MEP	LSKd7	1.19634	1	3
Dhx8	MEP	LSKd7	1.09699	1	3
Ythdc1	MEP	LSKd7	0.98673	1	3
Pias3	MEP	LSKd7	0.957788	1	3
Kat2b	MEP	LSKd7	0.870603	1	3
Cdc73	MEP	LSKd7	0.691328	1	3
Purb	MEP	LSKd7	0.524204	1	3
Phf11b	MEP	LSKd7	0.356221	1	3
Kat7	MEP	LSKd7	0.101945	1	3
Sp140	MEP	LSKd7	0.0718197	1	3
Supt16	MEP	LSKd7	0.0457359	1	3
Mbtps1	MEP	LSKd7	-0.311021	1	3
Ssrp1	MEP	LSKd7	-0.484969	1	3
Nudt21	MEP	LSKd7	-0.595168	1	3
Top2a	MEP	LSKd7	-0.847989	1	3
Tex10	MEP	LSKd7	-0.925945	1	3
Nabp1	MEP	LSKd7	-1.03475	1	3
Rcor3	MEP	LSKd7	-1.18261	1	3
Sf3b3	MEP	LSKd7	-1.20215	1	3
Mllt10	MEP	LSKd7	-1.26837	1	3
Asxl2	MEP	LSKd7	-1.31329	1	3
Mta1	MEP	LSKd7	-1.38021	1	3
Gltscr2	MEP	LSKd7	-1.43936	1	3
Atm	MEP	LSKd7	-1.62047	1	3
Ncapg	MEP	LSKd7	-1.65924	1	3
Rrp8	MEP	LSKd7	-1.65935	1	3
Sap30bp	MEP	LSKd7	-1.82326	1	3
Gtf2h4	MEP	LSKd7	-1.82941	1	3
Pmf1	MEP	LSKd7	-1.84259	1	3
Phf8	MEP	LSKd7	-1.87397	1	3
Med14	MEP	LSKd7	-1.90596	1	3
Kat6a	MEP	LSKd7	-2.03612	1	3
Rnf20	MEP	LSKd7	-2.07338	1	3
Phip	MEP	LSKd7	-2.12894	1	3
Npm1	MEP	LSKd7	-2.16098	1	3
Atr	MEP	LSKd7	-2.1962	1	3
Eif4a3	MEP	LSKd7	-2.20469	1	3
Med17	MEP	LSKd7	-2.24922	1	3
Chd8	MEP	LSKd7	-2.41217	1	3
H3f3a	MEP	LSKd7	-2.53439	1	3
Kansl1	MEP	LSKd7	-2.54372	1	3
Med8	MEP	LSKd7	-2.61564	1	3
Med21	MEP	LSKd7	-2.69199	1	3
Med11	MEP	LSKd7	-2.70444	1	3
Rad21	MEP	LSKd7	-2.8018	1	3
Srcap	MEP	LSKd7	-3.01859	1	3
Trrap	MEP	LSKd7	-3.46216	1	3
Bcor	MEP	LSKd7	2.59357	0	3
Ino80e	MEP	LSKd7	2.18743	0	3
Sap130	MEP	LSKd7	2.0571	0	3
Naca	MEP	LSKd7	1.93141	0	3
Zmym3	MEP	LSKd7	1.92113	0	3
Tfpt	MEP	LSKd7	1.91758	0	3
Rnf2	MEP	LSKd7	1.81254	0	3
Sfmbt1	MEP	LSKd7	1.79278	0	3
Jade2	MEP	LSKd7	1.75376	0	3
Ldb1	MEP	LSKd7	1.69011	0	3
Ing1	MEP	LSKd7	1.66886	0	3
Ncoa2	MEP	LSKd7	1.64592	0	3
Phf14	MEP	LSKd7	1.62088	0	3
Rybp	MEP	LSKd7	1.6158	0	3
Arid5b	MEP	LSKd7	1.60183	0	3
Jarid2	MEP	LSKd7	1.57836	0	3
Vdr	MEP	LSKd7	1.52484	0	3
Suz12	MEP	LSKd7	1.5188	0	3
Mecom	MEP	LSKd7	1.50914	0	3
Hmgb2	MEP	LSKd7	1.49075	0	3
Gadd45b	MEP	LSKd7	1.47071	0	3
Mettl5	MEP	LSKd7	1.42488	0	3
Esco1	MEP	LSKd7	1.41476	0	3
Eya1	MEP	LSKd7	1.39294	0	3
Anp32b	MEP	LSKd7	1.38344	0	3
Jmjd1c	MEP	LSKd7	1.38151	0	3
L3mbtl2	MEP	LSKd7	1.29995	0	3
Mecp2	MEP	LSKd7	1.27756	0	3
Ube2e1	MEP	LSKd7	1.25671	0	3
Uchl5	MEP	LSKd7	1.24673	0	3
Ddx23	MEP	LSKd7	1.22464	0	3
Hmgxb3	MEP	LSKd7	1.22435	0	3
Pprc1	MEP	LSKd7	1.20966	0	3
Tle4	MEP	LSKd7	1.2043	0	3
Actr5	MEP	LSKd7	1.20237	0	3
Nek6	MEP	LSKd7	1.1847	0	3
Elp5	MEP	LSKd7	1.18104	0	3
Ncaph2	MEP	LSKd7	1.17907	0	3
Prkab1	MEP	LSKd7	1.1606	0	3
Brwd3	MEP	LSKd7	1.1522	0	3
Usp21	MEP	LSKd7	1.1371	0	3
Ctbp1	MEP	LSKd7	1.13686	0	3
Msl3l2	MEP	LSKd7	1.1363	0	3
Atn1	MEP	LSKd7	1.13221	0	3
Nmi	MEP	LSKd7	1.08287	0	3
Nipbl	MEP	LSKd7	1.07662	0	3
Ino80	MEP	LSKd7	1.06629	0	3
Chuk	MEP	LSKd7	1.04723	0	3
Eid1	MEP	LSKd7	1.04047	0	3
Usp12	MEP	LSKd7	1.03368	0	3
Pygo2	MEP	LSKd7	1.02885	0	3
Ing2	MEP	LSKd7	1.01625	0	3
H2afy	MEP	LSKd7	1.00329	0	3
Ubn1	MEP	LSKd7	0.997086	0	3
Anp32a	MEP	LSKd7	0.994161	0	3
Maml2	MEP	LSKd7	0.958835	0	3
Foxp2	MEP	LSKd7	0.954168	0	3
Prdm2	MEP	LSKd7	0.95118	0	3
Set	MEP	LSKd7	0.950796	0	3
Nono	MEP	LSKd7	0.949716	0	3
Ppargc1b	MEP	LSKd7	0.937063	0	3
Ncoa7	MEP	LSKd7	0.918169	0	3
Per2	MEP	LSKd7	0.897742	0	3
Mettl14	MEP	LSKd7	0.893009	0	3
Per3	MEP	LSKd7	0.888901	0	3
Mdm4	MEP	LSKd7	0.888227	0	3
Atad2b	MEP	LSKd7	0.877178	0	3
Med25	MEP	LSKd7	0.85851	0	3
Sirt1	MEP	LSKd7	0.85376	0	3
Prkca	MEP	LSKd7	0.825289	0	3
Ddx27	MEP	LSKd7	0.784276	0	3
Eya4	MEP	LSKd7	0.76636	0	3
Hdgf	MEP	LSKd7	0.764712	0	3
Wsb2	MEP	LSKd7	0.75655	0	3
Dzip3	MEP	LSKd7	0.74592	0	3
Tyw5	MEP	LSKd7	0.744651	0	3
Pnrc2	MEP	LSKd7	0.74447	0	3
[truncated: 1,428 more rows]

## Sheet: Supplementary Table 4
Supplementary Table 4. In Vivo Perturb-seq Enrichment scores
cell type	CF-KO	log2 odds ratio	significant guides (count)	total guides (count)	significant guides (percent)
B-cell	Carm1	-0.676649	4	10	40
Eo/Ba	Carm1	0	0	10	0
Ery	Carm1	0	0	10	0
GMP	Carm1	-0.330047	3	10	30
Gran.	Carm1	1.1607	7	10	70
Gran. P	Carm1	0	0	10	0
HSC	Carm1	-0.997931	3	10	30
MEP	Carm1	0	0	10	0
MEP (pert.)	Carm1	-5	2	5	40
Mega	Carm1	0	0	10	0
Mono	Carm1	0.00880861	1	10	10
B-cell	Rcor1	0	0	10	0
Eo/Ba	Rcor1	1.25097	1	10	10
Ery	Rcor1	-2.04623	10	10	100
GMP	Rcor1	1.35902	9	10	90
Gran.	Rcor1	-3.11163	10	10	100
Gran. P	Rcor1	-2.61803	10	10	100
HSC	Rcor1	0.0395442	2	10	20
MEP	Rcor1	-1.64502	7	10	70
MEP (pert.)	Rcor1	4.91674	10	10	100
Mega	Rcor1	0	0	10	0
Mono	Rcor1	0	0	10	0
B-cell	Jade2	-2.49819	8	10	80
Eo/Ba	Jade2	0	0	10	0
Ery	Jade2	2.12872	7	10	70
GMP	Jade2	-0.607424	3	10	30
Gran.	Jade2	-1.24892	5	10	50
Gran. P	Jade2	-2.25637	8	10	80
HSC	Jade2	0	0	10	0
MEP	Jade2	1.77822	8	10	80
MEP (pert.)	Jade2	-5	2	5	40
Mega	Jade2	0	0	10	0
Mono	Jade2	0	0	10	0
B-cell	Smarcd2	-0.496877	3	10	30
Eo/Ba	Smarcd2	-0.503167	1	10	10
Ery	Smarcd2	2.59884	10	10	100
GMP	Smarcd2	-1.47377	8	10	80
Gran.	Smarcd2	-3.01315	8	10	80
Gran. P	Smarcd2	-2.81296	10	10	100
HSC	Smarcd2	-0.197065	2	10	20
MEP	Smarcd2	1.3467	7	10	70
MEP (pert.)	Smarcd2	0	0	10	0
Mega	Smarcd2	0	0	10	0
Mono	Smarcd2	0.343762	1	10	10
B-cell	Irf8	-0.8978	5	10	50
Eo/Ba	Irf8	-3.21021	4	10	40
Ery	Irf8	-3.67999	10	10	100
GMP	Irf8	0	0	10	0
Gran.	Irf8	-0.871503	6	10	60
Gran. P	Irf8	3.05044	10	10	100
HSC	Irf8	-3.71444	9	10	90
MEP	Irf8	-3.77381	10	10	100
MEP (pert.)	Irf8	-5	3	5	60
Mega	Irf8	-5	6	10	60
Mono	Irf8	-3.04407	8	10	80
B-cell	Smarca5	0	0	10	0
Eo/Ba	Smarca5	0	0	10	0
Ery	Smarca5	-0.863701	4	10	40
GMP	Smarca5	0.996618	6	10	60
Gran.	Smarca5	1.03041	6	10	60
Gran. P	Smarca5	0	0	10	0
HSC	Smarca5	1.0333	5	10	50
MEP	Smarca5	0	0	10	0
MEP (pert.)	Smarca5	-5	2	5	40
Mega	Smarca5	0	0	10	0
Mono	Smarca5	-0.161836	1	10	10
B-cell	Ash2l	-2.96513	9	10	90
Eo/Ba	Ash2l	0.930777	1	10	10
Ery	Ash2l	-2.94555	10	10	100
GMP	Ash2l	0.773815	6	10	60
Gran.	Ash2l	1.95247	10	10	100
Gran. P	Ash2l	1.23825	8	10	80
HSC	Ash2l	-0.575874	3	10	30
MEP	Ash2l	-2.58554	10	10	100
MEP (pert.)	Ash2l	-5	3	5	60
Mega	Ash2l	-1.12858	1	10	10
Mono	Ash2l	-1.30933	6	10	60
B-cell	Runx1	-0.0593467	3	10	30
Eo/Ba	Runx1	-0.709995	1	10	10
Ery	Runx1	1.53023	7	10	70
GMP	Runx1	0.51074	1	10	10
Gran.	Runx1	-1.38653	6	10	60
Gran. P	Runx1	-1.76563	7	10	70
HSC	Runx1	1.37756	6	10	60
MEP	Runx1	1.14507	6	10	60
MEP (pert.)	Runx1	-5	2	5	40
Mega	Runx1	1.83532	3	10	30
Mono	Runx1	1.00148	2	10	20
B-cell	Phf10	-1.81844	9	10	90
Eo/Ba	Phf10	0.437492	1	10	10
Ery	Phf10	1.52556	7	10	70
GMP	Phf10	0.0166163	3	10	30
Gran.	Phf10	-1.17002	7	10	70
Gran. P	Phf10	0	0	10	0
HSC	Phf10	-1.11264	5	10	50
MEP	Phf10	1.28026	7	10	70
MEP (pert.)	Phf10	1.06423	3	10	30
Mega	Phf10	0	0	10	0
Mono	Phf10	-0.443127	2	10	20
B-cell	Cebpa	-2.00731	9	10	90
Eo/Ba	Cebpa	-1.07918	2	10	20
Ery	Cebpa	2.60261	10	10	100
GMP	Cebpa	-2.71679	9	10	90
Gran.	Cebpa	-3.41035	10	10	100
Gran. P	Cebpa	-1.95147	9	10	90
HSC	Cebpa	0.296023	1	10	10
MEP	Cebpa	1.5562	8	10	80
MEP (pert.)	Cebpa	0	0	10	0
Mega	Cebpa	0	0	10	0
Mono	Cebpa	-0.511478	2	10	20
B-cell	Cxxc1	-2.51842	9	10	90
Eo/Ba	Cxxc1	0.295074	1	10	10
Ery	Cxxc1	-3.96704	10	10	100
GMP	Cxxc1	-0.29014	5	10	50
Gran.	Cxxc1	2.04248	10	10	100
Gran. P	Cxxc1	1.82723	10	10	100
HSC	Cxxc1	-0.986632	3	10	30
MEP	Cxxc1	-3.84423	10	10	100
MEP (pert.)	Cxxc1	-5	3	5	60
Mega	Cxxc1	-5	5	10	50
Mono	Cxxc1	-1.90555	7	10	70
B-cell	Brd2	-0.550223	4	10	40
Eo/Ba	Brd2	-0.1012	1	10	10
Ery	Brd2	0	0	10	0
GMP	Brd2	-0.470733	5	10	50
Gran.	Brd2	0	0	10	0
Gran. P	Brd2	0	0	10	0
HSC	Brd2	-0.290488	3	10	30
MEP	Brd2	0	0	10	0
MEP (pert.)	Brd2	-5	3	5	60
Mega	Brd2	0	0	10	0
Mono	Brd2	-1.12679	4	10	40
B-cell	Klf1	0	0	10	0
Eo/Ba	Klf1	-0.592103	1	10	10
Ery	Klf1	-2.09072	9	10	90
GMP	Klf1	-0.644615	5	10	50
Gran.	Klf1	-0.810671	5	10	50
Gran. P	Klf1	2.25946	10	10	100
HSC	Klf1	-1.23523	3	10	30
MEP	Klf1	-1.63726	7	10	70
MEP (pert.)	Klf1	2.00028	2	10	20
Mega	Klf1	0	0	10	0
Mono	Klf1	-1.718	4	10	40
B-cell	Men1	3.23137	10	10	100
Eo/Ba	Men1	0	0	9	0
Ery	Men1	0	0	10	0
GMP	Men1	0.381264	1	10	10
Gran.	Men1	-2.25718	7	10	70
Gran. P	Men1	-2.37776	9	10	90
HSC	Men1	1.53252	6	10	60
MEP	Men1	0	0	10	0
MEP (pert.)	Men1	-5	2	5	40
Mega	Men1	2.84832	7	10	70
Mono	Men1	-0.600286	1	10	10
B-cell	Gata2	4.6333	10	10	100
Eo/Ba	Gata2	0	0	9	0
Ery	Gata2	-1.00053	1	10	10
GMP	Gata2	0	0	10	0
Gran.	Gata2	0	0	10	0
Gran. P	Gata2	-5	7	10	70
HSC	Gata2	0	0	10	0
MEP	Gata2	0	0	10	0
MEP (pert.)	Gata2	0	0	5	0
Mega	Gata2	0	0	10	0
Mono	Gata2	0	0	10	0
B-cell	Ehmt2	-1.10973	7	10	70
Eo/Ba	Ehmt2	-0.0547951	1	10	10
Ery	Ehmt2	0	0	10	0
GMP	Ehmt2	0	0	10	0
Gran.	Ehmt2	0	0	10	0
Gran. P	Ehmt2	0	0	10	0
HSC	Ehmt2	-0.81024	3	10	30
MEP	Ehmt2	0	0	10	0
MEP (pert.)	Ehmt2	0.930433	3	10	30
Mega	Ehmt2	0	0	10	0
Mono	Ehmt2	-0.699254	3	10	30
B-cell	Elk4	0	0	10	0
Eo/Ba	Elk4	0.125557	1	10	10
Ery	Elk4	-1.56974	7	10	70
GMP	Elk4	-1.06731	7	10	70
Gran.	Elk4	-0.590479	5	10	50
Gran. P	Elk4	1.94344	10	10	100
HSC	Elk4	-0.429909	2	10	20
MEP	Elk4	-1.33929	7	10	70
MEP (pert.)	Elk4	-5	2	5	40
Mega	Elk4	0	0	10	0
Mono	Elk4	-2.09377	5	10	50
B-cell	Hhex	0	0	10	0
Eo/Ba	Hhex	1.2731	1	10	10
Ery	Hhex	0	0	10	0
GMP	Hhex	-0.686129	6	10	60
Gran.	Hhex	0	0	10	0
Gran. P	Hhex	0	0	10	0
HSC	Hhex	-1.07645	4	10	40
MEP	Hhex	0	0	10	0
MEP (pert.)	Hhex	0	0	10	0
Mega	Hhex	0	0	10	0
Mono	Hhex	-1.54254	6	10	60
B-cell	Cited2	0	0	10	0
Eo/Ba	Cited2	-0.824321	1	10	10
Ery	Cited2	0	0	10	0
GMP	Cited2	-1.49627	8	10	80
Gran.	Cited2	0	0	10	0
Gran. P	Cited2	0	0	10	0
HSC	Cited2	-0.344503	2	10	20
MEP	Cited2	-1.08155	6	10	60
MEP (pert.)	Cited2	3.74853	7	10	70
Mega	Cited2	0	0	10	0
Mono	Cited2	-0.64531	2	10	20
B-cell	Pax5	-2.79618	9	10	90
Eo/Ba	Pax5	-0.716613	1	10	10
Ery	Pax5	0	0	10	0
GMP	Pax5	0	0	10	0
Gran.	Pax5	-1.70096	7	10	70
Gran. P	Pax5	0	0	10	0
HSC	Pax5	1.05502	5	10	50
MEP	Pax5	0	0	10	0
MEP (pert.)	Pax5	0	0	10	0
Mega	Pax5	0	0	10	0
Mono	Pax5	-1.11527	2	10	20
B-cell	Jade1	-4.17789	10	10	100
Eo/Ba	Jade1	0.862936	1	10	10
Ery	Jade1	2.21243	8	10	80
GMP	Jade1	-0.442052	5	10	50
Gran.	Jade1	-1.3783	7	10	70
Gran. P	Jade1	-1.78635	7	10	70
HSC	Jade1	-0.153661	2	10	20
MEP	Jade1	1.7741	9	10	90
MEP (pert.)	Jade1	-5	3	5	60
Mega	Jade1	0	0	10	0
Mono	Jade1	-0.519166	3	10	30
B-cell	Elk3	-0.58332	3	10	30
Eo/Ba	Elk3	0	0	10	0
Ery	Elk3	0	0	10	0
GMP	Elk3	0	0	10	0
Gran.	Elk3	0	0	10	0
Gran. P	Elk3	1.00735	7	10	70
HSC	Elk3	0.217995	1	10	10
MEP	Elk3	-0.535781	3	10	30
MEP (pert.)	Elk3	-5	2	5	40
Mega	Elk3	0	0	10	0
Mono	Elk3	0	0	10	0
B-cell	Cbx3	1.96958	9	10	90
Eo/Ba	Cbx3	0	0	10	0
Ery	Cbx3	0	0	10	0
GMP	Cbx3	-0.126543	2	10	20
Gran.	Cbx3	-1.04147	5	10	50
Gran. P	Cbx3	0	0	10	0
HSC	Cbx3	-0.834611	1	10	10
MEP	Cbx3	0	0	10	0
MEP (pert.)	Cbx3	3.31951	5	10	50
Mega	Cbx3	0	0	10	0
Mono	Cbx3	0	0	10	0
B-cell	Brd9	-3.00782	9	10	90
Eo/Ba	Brd9	0	0	10	0
Ery	Brd9	1.6369	7	10	70
GMP	Brd9	1.00513	6	10	60
Gran.	Brd9	-1.79574	8	10	80
Gran. P	Brd9	-1.9767	9	10	90
HSC	Brd9	2.13807	9	10	90
MEP	Brd9	1.39229	7	10	70
MEP (pert.)	Brd9	-5	3	5	60
Mega	Brd9	2.56469	7	10	70
Mono	Brd9	-0.998354	3	10	30
B-cell	Mbd3	2.44908	10	10	100
Eo/Ba	Mbd3	0.722165	1	10	10
Ery	Mbd3	-0.863324	5	10	50
GMP	Mbd3	0.978235	6	10	60
Gran.	Mbd3	-1.10695	6	10	60
Gran. P	Mbd3	0	0	10	0
HSC	Mbd3	-0.0853661	2	10	20
MEP	Mbd3	-1.00114	6	10	60
MEP (pert.)	Mbd3	3.49927	6	10	60
Mega	Mbd3	0	0	10	0
Mono	Mbd3	0.275802	1	10	10
B-cell	Smarcc1	0	0	10	0
Eo/Ba	Smarcc1	0	0	10	0
Ery	Smarcc1	-0.594481	4	10	40
GMP	Smarcc1	2.24478	10	10	100
Gran.	Smarcc1	0	0	10	0
Gran. P	Smarcc1	-1.45262	7	10	70
HSC	Smarcc1	2.00727	9	10	90
MEP	Smarcc1	0	0	10	0
MEP (pert.)	Smarcc1	-5	2	5	40
Mega	Smarcc1	0	0	10	0
Mono	Smarcc1	-0.591469	1	10	10
B-cell	Ezh2	2.45161	10	10	100
Eo/Ba	Ezh2	0	0	10	0
Ery	Ezh2	0	0	10	0
GMP	Ezh2	-1.07773	4	10	40
Gran.	Ezh2	0	0	10	0
Gran. P	Ezh2	-1.52038	7	10	70
HSC	Ezh2	-0.541001	1	10	10
MEP	Ezh2	0	0	10	0
MEP (pert.)	Ezh2	-5	2	5	40
Mega	Ezh2	0	0	10	0
Mono	Ezh2	1.21512	1	10	10
B-cell	Rcor2	0	0	10	0
Eo/Ba	Rcor2	1.50478	1	10	10
Ery	Rcor2	-1.88653	8	10	80
GMP	Rcor2	0	0	10	0
Gran.	Rcor2	1.53462	8	10	80
Gran. P	Rcor2	0	0	10	0
HSC	Rcor2	0	0	10	0
MEP	Rcor2	-1.74165	7	10	70
MEP (pert.)	Rcor2	-5	2	5	40
Mega	Rcor2	0	0	10	0
Mono	Rcor2	-0.626458	2	10	20
B-cell	Hdac1	1.13313	7	10	70
Eo/Ba	Hdac1	0.10468	1	10	10
Ery	Hdac1	-1.54047	7	10	70
GMP	Hdac1	0	0	10	0
Gran.	Hdac1	0	0	10	0
Gran. P	Hdac1	0	0	10	0
HSC	Hdac1	-2.791	6	10	60
MEP	Hdac1	-1.91263	8	10	80
MEP (pert.)	Hdac1	4.15012	9	10	90
Mega	Hdac1	0	0	10	0
Mono	Hdac1	0.228623	1	10	10
B-cell	Hmgxb4	-0.251751	3	10	30
Eo/Ba	Hmgxb4	0	0	10	0
Ery	Hmgxb4	0	0	10	0
GMP	Hmgxb4	0.284815	1	10	10
Gran.	Hmgxb4	0	0	10	0
Gran. P	Hmgxb4	0	0	10	0
HSC	Hmgxb4	-0.239294	1	10	10
MEP	Hmgxb4	0	0	10	0
MEP (pert.)	Hmgxb4	-5	2	5	40
Mega	Hmgxb4	0	0	10	0
Mono	Hmgxb4	-0.57367	1	10	10
B-cell	Chd4	-0.219956	3	10	30
Eo/Ba	Chd4	0.320896	1	10	10
Ery	Chd4	-2.53063	10	10	100
GMP	Chd4	-0.40455	4	10	40
Gran.	Chd4	0	0	10	0
Gran. P	Chd4	1.91125	10	10	100
HSC	Chd4	-1.08421	3	10	30
MEP	Chd4	-2.9571	10	10	100
MEP (pert.)	Chd4	3.86296	8	10	80
Mega	Chd4	0	0	10	0
Mono	Chd4	-0.277707	2	10	20
B-cell	Setd1b	0	0	10	0
Eo/Ba	Setd1b	2.08648	3	10	30
Ery	Setd1b	-1.328	6	10	60
GMP	Setd1b	1.88852	10	10	100
Gran.	Setd1b	0	0	10	0
Gran. P	Setd1b	0	0	10	0
HSC	Setd1b	2.94449	9	10	90
MEP	Setd1b	-0.951348	6	10	60
MEP (pert.)	Setd1b	-5	2	5	40
Mega	Setd1b	2.69615	8	10	80
Mono	Setd1b	0.543302	1	10	10
B-cell	Gata1	-1.38119	7	10	70
Eo/Ba	Gata1	-0.0240488	1	10	10
Ery	Gata1	0	0	10	0
GMP	Gata1	-0.340021	4	10	40
Gran.	Gata1	-0.910356	6	10	60
Gran. P	Gata1	1.29702	8	10	80
HSC	Gata1	0.0922165	1	10	10
MEP	Gata1	0	0	10	0
MEP (pert.)	Gata1	1.18298	2	10	20
Mega	Gata1	2.12446	6	10	60
Mono	Gata1	-1.21044	3	10	30
B-cell	Mbd2	-0.322308	3	10	30
Eo/Ba	Mbd2	0	0	10	0
Ery	Mbd2	0	0	10	0
GMP	Mbd2	0.809792	3	10	30
Gran.	Mbd2	0	0	10	0
Gran. P	Mbd2	0	0	10	0
HSC	Mbd2	-1.90641	3	10	30
MEP	Mbd2	-0.758335	5	10	50
MEP (pert.)	Mbd2	4.1586	9	10	90
Mega	Mbd2	0	0	10	0
Mono	Mbd2	0	0	10	0
B-cell	Prmt1	-1.26195	4	10	40
Eo/Ba	Prmt1	0	0	10	0
Ery	Prmt1	0	0	10	0
GMP	Prmt1	-0.187188	3	10	30
Gran.	Prmt1	1.01212	5	10	50
Gran. P	Prmt1	0	0	10	0
HSC	Prmt1	1.30571	6	10	60
MEP	Prmt1	1.46463	7	10	70
MEP (pert.)	Prmt1	-5	2	5	40
Mega	Prmt1	2.57812	7	10	70
Mono	Prmt1	0.818856	1	10	10
B-cell	Gltscr1	-1.4825	8	10	80
Eo/Ba	Gltscr1	0.302687	1	10	10
Ery	Gltscr1	1.35072	7	10	70
GMP	Gltscr1	-0.210958	3	10	30
Gran.	Gltscr1	0	0	10	0
Gran. P	Gltscr1	0	0	10	0
HSC	Gltscr1	0.966725	6	10	60
MEP	Gltscr1	1.41155	7	10	70
MEP (pert.)	Gltscr1	-5	2	5	40
Mega	Gltscr1	0	0	10	0
Mono	Gltscr1	-0.158541	2	10	20
B-cell	Ebf1	-2.17913	9	10	90
Eo/Ba	Ebf1	0	0	10	0
Ery	Ebf1	0	0	10	0
GMP	Ebf1	-0.311891	3	10	30
Gran.	Ebf1	0	0	10	0
Gran. P	Ebf1	1.7506	9	10	90
HSC	Ebf1	-0.0182241	1	10	10
MEP	Ebf1	-0.875903	5	10	50
MEP (pert.)	Ebf1	-5	2	5	40
Mega	Ebf1	0	0	10	0
Mono	Ebf1	-2.36853	3	10	30
B-cell	Rbbp5	0	0	10	0
Eo/Ba	Rbbp5	0	0	10	0
Ery	Rbbp5	-1.69188	8	10	80
GMP	Rbbp5	1.3436	7	10	70
Gran.	Rbbp5	1.28966	7	10	70
Gran. P	Rbbp5	0	0	10	0
HSC	Rbbp5	0.296036	1	10	10
MEP	Rbbp5	-1.56256	7	10	70
MEP (pert.)	Rbbp5	-5	2	5	40
Mega	Rbbp5	0	0	10	0
Mono	Rbbp5	-2.13882	4	10	40
B-cell	Ncoa6	-0.90982	4	10	40
Eo/Ba	Ncoa6	1.78525	1	10	10
Ery	Ncoa6	-2.18256	10	10	100
GMP	Ncoa6	0	0	10	0
Gran.	Ncoa6	2.66575	10	10	100
Gran. P	Ncoa6	0	0	10	0
HSC	Ncoa6	0.162566	1	10	10
MEP	Ncoa6	-1.6586	7	10	70
MEP (pert.)	Ncoa6	-5	2	5	40
Mega	Ncoa6	0	0	10	0
Mono	Ncoa6	-0.527347	2	10	20
B-cell	Yeats4	-4.45047	10	10	100
Eo/Ba	Yeats4	2.3807	4	10	40
Ery	Yeats4	1.3961	7	10	70
GMP	Yeats4	0.729012	5	10	50
Gran.	Yeats4	-2.82269	8	10	80
Gran. P	Yeats4	-3.60789	10	10	100
HSC	Yeats4	2.41156	9	10	90
MEP	Yeats4	2.21197	9	10	90
MEP (pert.)	Yeats4	-5	2	5	40
Mega	Yeats4	2.91494	8	10	80
Mono	Yeats4	0.0577113	1	10	10
B-cell	Pbrm1	2.60142	10	10	100
Eo/Ba	Pbrm1	2.03433	1	10	10
Ery	Pbrm1	-5	10	10	100
GMP	Pbrm1	1.48228	9	10	90
Gran.	Pbrm1	0	0	10	0
Gran. P	Pbrm1	0	0	10	0
HSC	Pbrm1	-0.540402	2	10	20
MEP	Pbrm1	-4.80828	10	10	100
MEP (pert.)	Pbrm1	-5	2	5	40
Mega	Pbrm1	0	0	10	0
Mono	Pbrm1	-0.772486	2	10	20
B-cell	Cebpb	-0.19901	3	10	30
Eo/Ba	Cebpb	0	0	10	0
Ery	Cebpb	0	0	10	0
GMP	Cebpb	-2.08646	8	10	80
Gran.	Cebpb	-0.541459	2	10	20
Gran. P	Cebpb	0	0	10	0
HSC	Cebpb	-0.794713	1	10	10
MEP	Cebpb	0	0	10	0
MEP (pert.)	Cebpb	3.85893	8	10	80
Mega	Cebpb	0	0	10	0
Mono	Cebpb	0	0	10	0
B-cell	Ehmt1	-1.56067	8	10	80
Eo/Ba	Ehmt1	1.55559	1	10	10
Ery	Ehmt1	0	0	10	0
GMP	Ehmt1	0	0	10	0
Gran.	Ehmt1	0	0	10	0
Gran. P	Ehmt1	0	0	10	0
HSC	Ehmt1	1.69206	9	10	90
MEP	Ehmt1	0	0	10	0
MEP (pert.)	Ehmt1	-5	2	5	40
Mega	Ehmt1	1.97247	5	10	50
Mono	Ehmt1	0.549937	1	10	10
B-cell	Stag2	-2.24062	4	10	40
Eo/Ba	Stag2	0	0	10	0
Ery	Stag2	-0.503777	3	10	30
GMP	Stag2	1.32643	5	10	50
Gran.	Stag2	-3.29149	6	10	60
Gran. P	Stag2	-1.45956	7	10	70
HSC	Stag2	3.05188	9	10	90
MEP	Stag2	2.02074	8	10	80
MEP (pert.)	Stag2	0	0	5	0
Mega	Stag2	3.31036	7	10	70
Mono	Stag2	0	0	10	0
B-cell	Crebbp	0	0	10	0
Eo/Ba	Crebbp	0	0	10	0
Ery	Crebbp	0	0	10	0
GMP	Crebbp	0.365792	1	10	10
Gran.	Crebbp	0	0	10	0
Gran. P	Crebbp	0	0	10	0
HSC	Crebbp	-0.440797	1	10	10
MEP	Crebbp	0	0	10	0
MEP (pert.)	Crebbp	-5	2	5	40
Mega	Crebbp	0	0	10	0
Mono	Crebbp	0	0	10	0
B-cell	Phf5a	-0.742527	3	10	30
Eo/Ba	Phf5a	0	0	9	0
Ery	Phf5a	2.31973	8	10	80
GMP	Phf5a	-1.27413	5	10	50
Gran.	Phf5a	-1.96571	7	10	70
Gran. P	Phf5a	-2.31524	9	10	90
HSC	Phf5a	-0.241892	1	10	10
MEP	Phf5a	1.831	9	10	90
MEP (pert.)	Phf5a	-5	2	5	40
Mega	Phf5a	0	0	10	0
Mono	Phf5a	-1.21962	2	10	20
B-cell	Setdb2	2.01765	10	10	100
Eo/Ba	Setdb2	0	0	10	0
Ery	Setdb2	0	0	10	0
GMP	Setdb2	-0.831504	5	10	50
Gran.	Setdb2	0	0	10	0
Gran. P	Setdb2	0	0	10	0
HSC	Setdb2	-0.583517	1	10	10
MEP	Setdb2	0	0	10	0
MEP (pert.)	Setdb2	-5	2	5	40
Mega	Setdb2	0	0	10	0
Mono	Setdb2	0	0	10	0
B-cell	Cebpe	-0.325312	3	10	30
Eo/Ba	Cebpe	0	0	10	0
Ery	Cebpe	0	0	10	0
GMP	Cebpe	2.1011	10	10	100
Gran.	Cebpe	-1.74983	6	10	60
Gran. P	Cebpe	0	0	10	0
HSC	Cebpe	-0.846182	1	10	10
MEP	Cebpe	0	0	10	0
MEP (pert.)	Cebpe	-5	2	5	40
Mega	Cebpe	0	0	10	0
Mono	Cebpe	-0.58704	1	10	10
B-cell	Cited4	0	0	10	0
Eo/Ba	Cited4	-0.207928	1	10	10
Ery	Cited4	-0.975572	5	10	50
GMP	Cited4	-1.07459	7	10	70
Gran.	Cited4	0	0	10	0
Gran. P	Cited4	1.99587	10	10	100
HSC	Cited4	-2.72389	7	10	70
MEP	Cited4	-1.44403	7	10	70
MEP (pert.)	Cited4	-5	2	5	40
Mega	Cited4	0	0	10	0
Mono	Cited4	-2.14173	6	10	60
B-cell	Atf4	-1.12605	4	10	40
Eo/Ba	Atf4	0	0	10	0
Ery	Atf4	0	0	10	0
GMP	Atf4	-0.656907	4	10	40
Gran.	Atf4	-0.756032	5	10	50
Gran. P	Atf4	1.29735	8	10	80
HSC	Atf4	-1.60478	3	10	30
MEP	Atf4	0	0	10	0
MEP (pert.)	Atf4	0	0	10	0
Mega	Atf4	0	0	10	0
Mono	Atf4	-0.755716	2	10	20
B-cell	Atf7ip	-1.10404	4	10	40
Eo/Ba	Atf7ip	0	0	10	0
Ery	Atf7ip	-2.29913	8	10	80
GMP	Atf7ip	0.791262	4	10	40
Gran.	Atf7ip	0	0	10	0
Gran. P	Atf7ip	2.09086	10	10	100
HSC	Atf7ip	-0.814857	2	10	20
MEP	Atf7ip	-3.4063	9	10	90
MEP (pert.)	Atf7ip	1.78374	2	10	20
Mega	Atf7ip	0	0	10	0
Mono	Atf7ip	-1.1463	2	10	20
B-cell	Kmt2d	-0.849064	4	10	40
Eo/Ba	Kmt2d	-0.528689	1	10	10
Ery	Kmt2d	0	0	10	0
GMP	Kmt2d	-1.56834	8	10	80
Gran.	Kmt2d	2.29565	10	10	100
Gran. P	Kmt2d	0	0	10	0
HSC	Kmt2d	-1.90675	6	10	60
MEP	Kmt2d	0	0	10	0
MEP (pert.)	Kmt2d	-5	3	5	60
Mega	Kmt2d	0	0	10	0
Mono	Kmt2d	-1.64734	6	10	60
B-cell	Znhit1	-2.78859	9	10	90
Eo/Ba	Znhit1	1.73237	1	10	10
Ery	Znhit1	1.34324	7	10	70
GMP	Znhit1	-0.409721	5	10	50
Gran.	Znhit1	0	0	10	0
Gran. P	Znhit1	0	0	10	0
HSC	Znhit1	-0.318644	2	10	20
MEP	Znhit1	1.20742	6	10	60
MEP (pert.)	Znhit1	-5	3	5	60
Mega	Znhit1	0	0	10	0
Mono	Znhit1	-1.52542	5	10	50
B-cell	Jade3	-2.9771	9	10	90
Eo/Ba	Jade3	0.747792	1	10	10
Ery	Jade3	1.82991	7	10	70
GMP	Jade3	-0.337688	5	10	50
Gran.	Jade3	0	0	10	0
Gran. P	Jade3	0	0	10	0
HSC	Jade3	0	0	10	0
MEP	Jade3	1.37078	7	10	70
MEP (pert.)	Jade3	-5	3	5	60
Mega	Jade3	0	0	10	0
Mono	Jade3	-1.49549	5	10	50
B-cell	Smarcd1	-5	10	10	100
Eo/Ba	Smarcd1	0.592219	1	10	10
Ery	Smarcd1	2.1185	8	10	80
GMP	Smarcd1	0.771892	6	10	60
Gran.	Smarcd1	-3.55836	10	10	100
Gran. P	Smarcd1	-4.49091	10	10	100
HSC	Smarcd1	0	0	10	0
MEP	Smarcd1	2.23717	9	10	90
MEP (pert.)	Smarcd1	-5	3	5	60
Mega	Smarcd1	2.40407	7	10	70
Mono	Smarcd1	-1.06879	3	10	30
B-cell	Smarce1	0	0	10	0
Eo/Ba	Smarce1	0	0	10	0
Ery	Smarce1	-0.374393	2	10	20
GMP	Smarce1	1.47429	1	10	10
Gran.	Smarce1	0	0	10	0
Gran. P	Smarce1	-4.20696	7	10	70
HSC	Smarce1	2.7243	7	10	70
MEP	Smarce1	0	0	10	0
MEP (pert.)	Smarce1	0	0	5	0
Mega	Smarce1	0	0	10	0
Mono	Smarce1	0	0	10	0
B-cell	Smc3	-3.34558	9	10	90
Eo/Ba	Smc3	0	0	10	0
Ery	Smc3	-1.89346	6	10	60
GMP	Smc3	1.04209	5	10	50
Gran.	Smc3	1.38172	7	10	70
Gran. P	Smc3	0	0	10	0
HSC	Smc3	1.9051	8	10	80
MEP	Smc3	0	0	10	0
MEP (pert.)	Smc3	-5	2	5	40
Mega	Smc3	0	0	10	0
Mono	Smc3	0	0	10	0
B-cell	Kdm6a	-1.61153	7	10	70
Eo/Ba	Kdm6a	0	0	10	0
Ery	Kdm6a	0	0	10	0
GMP	Kdm6a	0.343413	1	10	10
Gran.	Kdm6a	0	0	10	0
Gran. P	Kdm6a	1.50154	9	10	90
HSC	Kdm6a	-2.37457	3	10	30
MEP	Kdm6a	-0.985681	5	10	50
MEP (pert.)	Kdm6a	-5	2	5	40
Mega	Kdm6a	0	0	10	0
Mono	Kdm6a	-0.293557	1	10	10
B-cell	Wdr82	-4.5408	9	10	90
Eo/Ba	Wdr82	0	0	10	0
Ery	Wdr82	0	0	10	0
GMP	Wdr82	0.467198	1	10	10
Gran.	Wdr82	-3.33403	8	10	80
Gran. P	Wdr82	-2.63861	10	10	100
HSC	Wdr82	2.96304	9	10	90
MEP	Wdr82	0.909167	5	10	50
MEP (pert.)	Wdr82	4.62714	10	10	100
Mega	Wdr82	4.272	10	10	100
Mono	Wdr82	0	0	10	0
B-cell	Chaf1a	0	0	10	0
Eo/Ba	Chaf1a	0	0	10	0
Ery	Chaf1a	0	0	10	0
GMP	Chaf1a	0	0	10	0
Gran.	Chaf1a	0	0	10	0
Gran. P	Chaf1a	-5	2	10	20
HSC	Chaf1a	0	0	10	0
MEP	Chaf1a	4.40069	9	10	90
MEP (pert.)	Chaf1a	0	0	5	0
Mega	Chaf1a	0	0	10	0
Mono	Chaf1a	0	0	10	0
B-cell	Bcl11a	0	0	10	0
Eo/Ba	Bcl11a	0	0	10	0
Ery	Bcl11a	-0.997704	4	10	40
GMP	Bcl11a	1.69253	8	10	80
Gran.	Bcl11a	0	0	10	0
Gran. P	Bcl11a	0	0	10	0
HSC	Bcl11a	1.24185	4	10	40
MEP	Bcl11a	-0.847722	5	10	50
MEP (pert.)	Bcl11a	-5	2	5	40
Mega	Bcl11a	0	0	10	0
Mono	Bcl11a	0	0	10	0
B-cell	Rbbp4	-1.06963	4	10	40
Eo/Ba	Rbbp4	0	0	10	0
Ery	Rbbp4	-0.599893	4	10	40
GMP	Rbbp4	-0.348892	3	10	30
Gran.	Rbbp4	0	0	10	0
Gran. P	Rbbp4	1.68615	9	10	90
HSC	Rbbp4	-2.92699	3	10	30
MEP	Rbbp4	-1.116	5	10	50
MEP (pert.)	Rbbp4	2.5204	2	10	20
Mega	Rbbp4	0	0	10	0
Mono	Rbbp4	-1.09208	1	10	10
B-cell	Kat6a	-2.24467	9	10	90
Eo/Ba	Kat6a	0.0988176	1	10	10
Ery	Kat6a	2.19446	8	10	80
GMP	Kat6a	-1.32639	8	10	80
Gran.	Kat6a	0	0	10	0
Gran. P	Kat6a	-1.3845	7	10	70
HSC	Kat6a	-1.33251	3	10	30
MEP	Kat6a	1.45562	7	10	70
MEP (pert.)	Kat6a	1.22385	2	10	20
Mega	Kat6a	0	0	10	0
Mono	Kat6a	-0.721925	2	10	20
B-cell	Prmt5	-0.883137	4	10	40
Eo/Ba	Prmt5	-0.207366	1	10	10
Ery	Prmt5	0	0	10	0
GMP	Prmt5	-0.384974	3	10	30
Gran.	Prmt5	0	0	10	0
Gran. P	Prmt5	0	0	10	0
HSC	Prmt5	-0.420263	2	10	20
MEP	Prmt5	0	0	10	0
MEP (pert.)	Prmt5	-5	2	5	40
Mega	Prmt5	0	0	10	0
Mono	Prmt5	-0.1609	1	10	10
B-cell	Meis1	-0.630342	3	10	30
Eo/Ba	Meis1	0	0	10	0
Ery	Meis1	-1.17357	5	10	50
GMP	Meis1	-0.453507	3	10	30
Gran.	Meis1	0	0	10	0
Gran. P	Meis1	2.11449	10	10	100
HSC	Meis1	-3.29204	4	10	40
MEP	Meis1	-1.29437	6	10	60
MEP (pert.)	Meis1	1.81586	2	10	20
Mega	Meis1	0	0	10	0
Mono	Meis1	-5	6	10	60
B-cell	Kmt2a	3.4127	10	10	100
Eo/Ba	Kmt2a	0	0	10	0
Ery	Kmt2a	0	0	10	0
GMP	Kmt2a	1.31195	5	10	50
Gran.	Kmt2a	-2.21448	4	10	40
Gran. P	Kmt2a	-5	10	10	100
HSC	Kmt2a	0	0	10	0
MEP	Kmt2a	0	0	10	0
MEP (pert.)	Kmt2a	0	0	5	0
Mega	Kmt2a	0	0	10	0
Mono	Kmt2a	0	0	10	0
B-cell	Hdac3	-0.703267	3	10	30
Eo/Ba	Hdac3	0	0	10	0
Ery	Hdac3	-0.77624	4	10	40
GMP	Hdac3	1.44863	8	10	80
Gran.	Hdac3	-2.72571	8	10	80
Gran. P	Hdac3	1.2636	8	10	80
HSC	Hdac3	-3.51648	5	10	50
MEP	Hdac3	0	0	10	0
MEP (pert.)	Hdac3	3.82907	7	10	70
Mega	Hdac3	0	0	10	0
Mono	Hdac3	-3.33942	4	10	40
B-cell	Spi1	-5	9	10	90
Eo/Ba	Spi1	0	0	10	0
Ery	Spi1	0	0	10	0
GMP	Spi1	1.36565	6	10	60
Gran.	Spi1	1.10384	5	10	50
Gran. P	Spi1	0	0	10	0
HSC	Spi1	0	0	10	0
MEP	Spi1	0	0	10	0
MEP (pert.)	Spi1	-5	2	5	40
Mega	Spi1	0	0	10	0
Mono	Spi1	-1.19648	1	10	10
B-cell	Actr6	-5	7	10	70
Eo/Ba	Actr6	0	0	9	0
Ery	Actr6	2.2458	7	10	70
GMP	Actr6	-5	5	10	50
Gran.	Actr6	0	0	10	0
Gran. P	Actr6	-0.731951	4	10	40
HSC	Actr6	-5	1	10	10
MEP	Actr6	1.12454	5	10	50
MEP (pert.)	Actr6	0	0	5	0
Mega	Actr6	0	0	10	0
Mono	Actr6	0	0	10	0
B-cell	Tal1	-0.63657	3	10	30
Eo/Ba	Tal1	0	0	9	0
Ery	Tal1	0	0	10	0
GMP	Tal1	-1.68263	5	10	50
Gran.	Tal1	-0.337705	1	10	10
Gran. P	Tal1	1.1141	7	10	70
HSC	Tal1	-0.546442	1	10	10
MEP	Tal1	-0.938879	4	10	40
MEP (pert.)	Tal1	2.92098	1	10	10
Mega	Tal1	2.3914	1	10	10
Mono	Tal1	0	0	10	0
B-cell	Setd1a	-0.381879	3	10	30
Eo/Ba	Setd1a	0	0	9	0
Ery	Setd1a	-1.63181	6	10	60
GMP	Setd1a	1.3931	6	10	60
Gran.	Setd1a	1.36315	7	10	70
Gran. P	Setd1a	0	0	10	0
HSC	Setd1a	1.47252	6	10	60
MEP	Setd1a	-1.81893	7	10	70
MEP (pert.)	Setd1a	-5	2	5	40
Mega	Setd1a	2.2684	3	10	30
Mono	Setd1a	0	0	10	0
B-cell	Smarcb1	-5	1	10	10
Eo/Ba	Smarcb1	0	0	9	0
Ery	Smarcb1	0.948507	2	10	20
GMP	Smarcb1	2.48829	6	10	60
Gran.	Smarcb1	0	0	10	0
Gran. P	Smarcb1	-0.836549	2	10	20
HSC	Smarcb1	0	0	10	0
MEP	Smarcb1	0	0	10	0
MEP (pert.)	Smarcb1	0	0	5	0
Mega	Smarcb1	0	0	10	0
Mono	Smarcb1	0	0	10	0
B-cell	Hoxa9	-1.13142	3	10	30
Eo/Ba	Hoxa9	0	0	9	0
Ery	Hoxa9	0	0	10	0
GMP	Hoxa9	-0.662453	3	10	30
Gran.	Hoxa9	-0.697296	2	10	20
Gran. P	Hoxa9	1.08577	7	10	70
HSC	Hoxa9	-0.273133	1	10	10
MEP	Hoxa9	0	0	10	0
MEP (pert.)	Hoxa9	3.35382	5	10	50
Mega	Hoxa9	0	0	10	0
Mono	Hoxa9	-2.35535	2	10	20
B-cell	Setdb1	-4.05968	9	10	90
Eo/Ba	Setdb1	0	0	9	0
Ery	Setdb1	-1.48857	4	10	40
GMP	Setdb1	5	10	10	100
Gran.	Setdb1	-2.05036	5	10	50
Gran. P	Setdb1	-4.55764	10	10	100
HSC	Setdb1	-1.92741	1	10	10
MEP	Setdb1	-2.65187	7	10	70
MEP (pert.)	Setdb1	-5	1	5	20
Mega	Setdb1	0	0	10	0
Mono	Setdb1	0	0	10	0
B-cell	Hoxa7	-1.05436	4	10	40
Eo/Ba	Hoxa7	-5	1	9	11.1111
Ery	Hoxa7	-0.857135	4	10	40
GMP	Hoxa7	0.961171	6	10	60
Gran.	Hoxa7	-1.01537	5	10	50
Gran. P	Hoxa7	1.78671	9	10	90
HSC	Hoxa7	-1.79146	3	10	30
MEP	Hoxa7	-1.42539	7	10	70
MEP (pert.)	Hoxa7	-5	2	5	40
Mega	Hoxa7	0	0	10	0
Mono	Hoxa7	-0.942992	2	10	20
B-cell	Chmp2a	-5	3	10	30
Eo/Ba	Chmp2a	0	0	9	0
Ery	Chmp2a	0.71966	2	10	20
GMP	Chmp2a	0	0	10	0
Gran.	Chmp2a	0	0	10	0
Gran. P	Chmp2a	0.646464	3	10	30
HSC	Chmp2a	0	0	10	0
MEP	Chmp2a	1.12926	3	10	30
MEP (pert.)	Chmp2a	0	0	5	0
Mega	Chmp2a	0	0	10	0
Mono	Chmp2a	0	0	10	0
B-cell	Smc4	0	0	10	0
Eo/Ba	Smc4	0	0	9	0
Ery	Smc4	0.772767	5	10	50
GMP	Smc4	0.988223	1	10	10
Gran.	Smc4	0	0	10	0
Gran. P	Smc4	-0.35656	2	10	20
HSC	Smc4	0	0	10	0
MEP	Smc4	0.98471	3	10	30
MEP (pert.)	Smc4	0	0	5	0
Mega	Smc4	0	0	10	0
Mono	Smc4	0	0	10	0
B-cell	Ash1l	-0.569215	2	10	20
Eo/Ba	Ash1l	0	0	9	0
Ery	Ash1l	0	0	10	0
GMP	Ash1l	0.891825	1	10	10
Gran.	Ash1l	-2.41548	2	10	20
Gran. P	Ash1l	-0.633262	3	10	30
HSC	Ash1l	0	0	10	0
MEP	Ash1l	0.800258	3	10	30
MEP (pert.)	Ash1l	0	0	5	0
Mega	Ash1l	0	0	10	0
Mono	Ash1l	3.23155	10	10	100
B-cell	Gabpa	-0.134826	3	10	30
Eo/Ba	Gabpa	0	0	9	0
Ery	Gabpa	0.971059	6	10	60
GMP	Gabpa	0	0	10	0
Gran.	Gabpa	-0.729416	2	10	20
Gran. P	Gabpa	0	0	10	0
HSC	Gabpa	-2.22891	1	10	10
MEP	Gabpa	-0.657937	3	10	30
MEP (pert.)	Gabpa	3.94388	8	10	80
Mega	Gabpa	0	0	10	0
Mono	Gabpa	0	0	10	0
B-cell	Smc2	-1.7964	3	10	30
Eo/Ba	Smc2	0	0	9	0
Ery	Smc2	0	0	10	0
GMP	Smc2	0	0	10	0
Gran.	Smc2	0	0	10	0
Gran. P	Smc2	-0.842744	5	10	50
HSC	Smc2	2.74977	9	10	90
MEP	Smc2	1.73291	6	10	60
MEP (pert.)	Smc2	0	0	5	0
Mega	Smc2	2.99571	1	10	10
Mono	Smc2	0	0	10	0
B-cell	Erg	-0.852666	3	10	30
Eo/Ba	Erg	0	0	9	0
Ery	Erg	-0.290917	3	10	30
GMP	Erg	0	0	10	0
Gran.	Erg	-1.06783	1	10	10
Gran. P	Erg	1.94511	8	10	80
HSC	Erg	-5	1	10	10
MEP	Erg	-1.66908	3	10	30
MEP (pert.)	Erg	0	0	5	0
Mega	Erg	0	0	10	0
Mono	Erg	0	0	10	0

## Sheet: Supplementary Table 5
Supplementary Table 5. : In Vivo Perturb-seq Differential Gene Expression analysis (comparisons of CF-KOs to NTCs). P-values were calculated using negative binomial mixed models from the nebula R package.
CF KO	gene	log2 fold change	adjusted p-value
Actr6	Vcl	1.059	1.48e-06
Actr6	Gm12932	2.981	5.09e-05
Actr6	Mtrr	2.184	5.48e-05
Actr6	Lrp8	1.778	1.52e-04
Actr6	C130026I21Rik	4.186	2.92e-04
Actr6	Yipf5	1.282	3.89e-04
Actr6	Slc2a12	2.425	7.84e-04
Actr6	Gm49602	1.967	8.07e-04
Actr6	Snapc4	1.983	1.02e-03
Actr6	Ripk1	1.042	1.13e-03
Actr6	Nqo2	1.179	1.21e-03
Actr6	H2-Ab1	-2.539	1.40e-03
Actr6	Ccdc18	1.262	1.52e-03
Actr6	Dgkd	1.297	1.60e-03
Actr6	Gm45716	1.391	1.90e-03
Actr6	Bhlhe40	2.349	2.01e-03
Actr6	Chmp1b	1.17	2.27e-03
Actr6	Tmem209	1.259	2.32e-03
Actr6	4833417C18Rik	1.583	2.52e-03
Actr6	Cd79a	-3.606	2.53e-03
Actr6	Trim24	1.12	2.69e-03
Actr6	Msantd3	1.442	2.77e-03
Actr6	Pnpla8	1.012	3.04e-03
Actr6	Tmem41b	1.159	3.29e-03
Actr6	Olfr417	3.487	3.53e-03
Actr6	C030006K11Rik	1.396	3.71e-03
Actr6	B230317F23Rik	2.407	3.90e-03
Actr6	Gm48855	2.294	4.00e-03
Actr6	Gm50241	2.87	4.14e-03
Actr6	Phlda2	2.077	4.16e-03
Actr6	D930030I03Rik	3.111	4.39e-03
Actr6	Maml3	1.703	4.40e-03
Actr6	Oma1	1.192	4.51e-03
Actr6	Gal	3.142	4.79e-03
Actr6	Slc27a4	1.655	5.05e-03
Actr6	Trappc2	1.272	5.15e-03
Actr6	Slain2	1.166	5.70e-03
Actr6	Ggps1	1.18	5.78e-03
Actr6	Hgh1	1.848	5.91e-03
Actr6	Scrn3	1.053	6.12e-03
Actr6	Arvcf	2.18	8.44e-03
Actr6	Itfg1	1.109	8.53e-03
Actr6	Atg2b	1.363	8.60e-03
Actr6	Mzb1	-2.689	9.72e-03
Actr6	C430002N11Rik	4.162	9.93e-03
Ash1l	Cst3	1.794	2.27e-26
Ash1l	Psap	1.563	4.95e-16
Ash1l	AW112010	2.76	5.94e-15
Ash1l	Ppt1	1.286	2.81e-08
Ash1l	Serpinb6b	2.259	1.92e-07
Ash1l	H2-Ab1	2.908	2.71e-07
Ash1l	Fntb	1.672	1.48e-06
Ash1l	Chac2	1.505	2.11e-06
Ash1l	Acer3	1.132	2.45e-06
Ash1l	Tmem242	1.239	2.81e-06
Ash1l	Dusp10	2.744	3.36e-06
Ash1l	Slc8a1	2.358	3.66e-06
Ash1l	Zbtb46	1.883	4.46e-06
Ash1l	Serac1	2.826	5.61e-06
Ash1l	Tyk2	1.415	7.09e-06
Ash1l	Itpripl1	1.41	8.78e-06
Ash1l	Rnf123	1.401	9.58e-06
Ash1l	Txndc15	1.071	9.71e-06
Ash1l	Tmem186	1.656	1.00e-05
Ash1l	Prcp	1.206	1.09e-05
Ash1l	Naga	1.729	1.28e-05
Ash1l	Isyna1	1.235	1.37e-05
Ash1l	Irf3	1.022	1.88e-05
Ash1l	Nsun3	1.357	2.07e-05
Ash1l	Wdfy4	1.438	2.36e-05
Ash1l	Camk1d	2.429	2.41e-05
Ash1l	Ccny	1.026	2.75e-05
Ash1l	Tcf12	1.019	2.82e-05
Ash1l	Cercam	1.701	3.47e-05
Ash1l	Bcl2a1a	4.747	3.51e-05
Ash1l	Gm47689	1.655	3.56e-05
Ash1l	Soga1	2.229	3.56e-05
Ash1l	Cep170	1.037	3.58e-05
Ash1l	Cd36	2.796	3.83e-05
Ash1l	Gm10603	2.757	3.97e-05
Ash1l	Pgpep1	1.676	4.25e-05
Ash1l	Slc43a1	1.344	4.41e-05
Ash1l	H2-DMa	1.671	4.63e-05
Ash1l	Pvt1	1.641	4.67e-05
Ash1l	C3	-1.234	4.70e-05
Ash1l	Ino80c	1.039	5.20e-05
Ash1l	Anxa1	-1.38	5.50e-05
Ash1l	Kbtbd4	1.329	5.63e-05
Ash1l	Zfp398	1.174	5.75e-05
Ash1l	Mecr	1.232	6.04e-05
Ash1l	Cebpd	-1.004	6.23e-05
Ash1l	Ckap4	-1.128	6.66e-05
Ash1l	Ifi30	1.245	6.70e-05
Ash1l	Fgd6	1.723	6.87e-05
Ash1l	Josd2	1.088	6.87e-05
Ash1l	Wdr81	1.432	6.98e-05
Ash1l	Fam78a	1.316	7.11e-05
Ash1l	Mynn	1.149	7.57e-05
Ash1l	Ryr1	2.903	7.78e-05
Ash1l	Gpr155	1.993	8.44e-05
Ash1l	Cybb	-1.436	9.28e-05
Ash1l	Myo6	2.871	9.72e-05
Ash1l	Chil1	-1.379	1.03e-04
Ash1l	Srrd	1.293	1.09e-04
Ash1l	Emc9	1.373	1.11e-04
Ash1l	Lrrc40	1.268	1.15e-04
Ash1l	Lyrm9	1.157	1.22e-04
Ash1l	Nhsl2	-1.208	1.24e-04
Ash1l	Agpat4	1.584	1.24e-04
Ash1l	Cd177	-1.36	1.27e-04
Ash1l	Dynlt1a	1.043	1.29e-04
Ash1l	Mtrf1l	1.045	1.31e-04
Ash1l	Cyp51	1.318	1.34e-04
Ash1l	Ppp2r1b	1.174	1.36e-04
Ash1l	Dtx3l	1.052	1.42e-04
Ash1l	Naaa	2.847	1.44e-04
Ash1l	Tusc1	1.006	1.55e-04
Ash1l	Limd1	1.042	1.55e-04
Ash1l	Pfas	1.152	1.60e-04
Ash1l	Isg15	1.718	1.61e-04
Ash1l	Acap3	1.367	1.63e-04
Ash1l	Bex3	1.073	1.65e-04
Ash1l	Acadvl	1.031	1.70e-04
Ash1l	Plaat3	1.076	1.71e-04
Ash1l	Fcer1g	-1.148	1.84e-04
Ash1l	Lst1	-1.077	1.94e-04
Ash1l	Cbr3	4.123	1.95e-04
Ash1l	Wdr44	1.193	1.96e-04
Ash1l	Cd33	-1.344	1.96e-04
Ash1l	Laptm4b	2.791	2.12e-04
Ash1l	A930006K02Rik	1.586	2.12e-04
Ash1l	Gm11837	1.654	2.22e-04
Ash1l	Adam19	3.747	2.25e-04
Ash1l	Aldoc	3.4	2.36e-04
Ash1l	Syngr4	2.671	2.37e-04
Ash1l	Gm42047	-1.752	2.43e-04
Ash1l	Palb2	1.148	2.44e-04
Ash1l	Clec12a	-1.048	2.49e-04
Ash1l	Efnb3	3.294	2.53e-04
Ash1l	Ptms	1.494	2.66e-04
Ash1l	Plekhm3	2.08	2.68e-04
Ash1l	Mgat4c	4.718	2.73e-04
Ash1l	Sqle	1.243	2.76e-04
Ash1l	Pnpo	1.235	2.80e-04
Ash1l	Snca	1.501	2.90e-04
Ash1l	Iqcc	1.383	2.98e-04
Ash1l	Rflnb	-1.023	3.08e-04
Ash1l	Rdh12	-2.165	3.08e-04
Ash1l	Ly6c2	-1.169	3.12e-04
Ash1l	F8	2.43	3.15e-04
Ash1l	Pdia2	1.792	3.22e-04
Ash1l	Ccdc6	1.051	3.24e-04
Ash1l	Spata5	1.174	3.30e-04
Ash1l	Ccdc102a	3.552	3.42e-04
Ash1l	Fbxo7	1.023	3.42e-04
Ash1l	Ceacam1	-1.115	3.47e-04
Ash1l	Eif4ebp3	1.206	3.77e-04
Ash1l	Gm9484	3.118	3.87e-04
Ash1l	Oip5	1.013	3.89e-04
Ash1l	Tusc3	1.067	4.09e-04
Ash1l	C530008M17Rik	1.31	4.10e-04
Ash1l	Zfp931	1.799	4.14e-04
Ash1l	Slc46a3	1.737	4.22e-04
Ash1l	Gm32051	2.06	4.25e-04
Ash1l	Zfp426	1.23	4.32e-04
Ash1l	Nol10	1.31	4.35e-04
Ash1l	Gm12976	2.603	4.43e-04
Ash1l	Pex26	1.783	4.58e-04
Ash1l	Abcg2	1.168	4.78e-04
Ash1l	Tyrobp	-1.071	4.78e-04
Ash1l	Apoe	-2.423	5.06e-04
Ash1l	Hcn3	2.089	5.14e-04
Ash1l	Junb	1.161	5.15e-04
Ash1l	Fech	1.151	5.17e-04
Ash1l	Mboat2	1.445	5.19e-04
Ash1l	4930481B07Rik	2.678	5.22e-04
Ash1l	Fam210b	1.3	5.31e-04
Ash1l	Trmt11	1.141	5.32e-04
Ash1l	Abca3	1.168	5.42e-04
Ash1l	Eif2b3	1.121	5.56e-04
Ash1l	Itgb2l	-1.017	5.60e-04
Ash1l	Asb17	1.678	5.71e-04
Ash1l	Kat14	1.125	5.87e-04
Ash1l	Sfxn3	1.788	5.90e-04
Ash1l	Ppp6r2	1.111	6.04e-04
Ash1l	Sertad2	1.101	6.18e-04
Ash1l	Gpr137b	2.812	6.54e-04
Ash1l	Tlcd1	1.27	6.58e-04
Ash1l	Pofut2	1.21	6.74e-04
Ash1l	Cbfa2t3	1.131	7.03e-04
Ash1l	Zfp263	1.017	7.27e-04
Ash1l	Unc119b	1.283	7.28e-04
Ash1l	Polr3h	1.072	7.32e-04
Ash1l	Gatc	1.187	7.56e-04
Ash1l	Ifitm6	-1.396	7.61e-04
Ash1l	Clybl	1.127	7.62e-04
Ash1l	Ly6g	-1.387	7.65e-04
Ash1l	Tmem126b	1.046	7.66e-04
Ash1l	Srgap3	3.283	7.70e-04
Ash1l	Slc38a5	1.214	7.81e-04
Ash1l	Syne2	-1.216	7.88e-04
Ash1l	Gins1	1.033	7.94e-04
Ash1l	Arfip1	1.571	7.96e-04
Ash1l	Cln8	1.466	8.15e-04
Ash1l	Ptdss2	1.087	8.21e-04
Ash1l	5430405H02Rik	1.205	8.23e-04
Ash1l	Naa25	1.115	8.24e-04
Ash1l	Vps50	1.15	8.33e-04
Ash1l	Ece1	2.183	8.46e-04
Ash1l	Steap3	1.172	8.79e-04
Ash1l	Ptpn3	1.932	9.02e-04
Ash1l	9330151L19Rik	1.429	9.06e-04
Ash1l	Sgsm3	1.511	9.16e-04
Ash1l	Usp50	1.316	9.39e-04
Ash1l	Mfhas1	1.383	9.68e-04
Ash1l	4931406P16Rik	1.018	9.91e-04
Ash1l	Atpsckmt	1.01	9.98e-04
Ash1l	Epb42	1.652	1.00e-03
Ash1l	Slc7a1	1.025	1.02e-03
Ash1l	Atp2c2	3.408	1.03e-03
Ash1l	St3gal6	1.36	1.05e-03
Ash1l	Cbarp	3.039	1.09e-03
Ash1l	Dbndd2	2.331	1.11e-03
Ash1l	Plpp1	1.46	1.11e-03
Ash1l	Pabpc4	1.024	1.13e-03
Ash1l	Lefty1	1.322	1.13e-03
Ash1l	Zfp955b	1.245	1.14e-03
Ash1l	Chil3	-1.536	1.15e-03
Ash1l	Ly75	-1.103	1.15e-03
Ash1l	Pja1	1.219	1.17e-03
Ash1l	Zfp27	1.903	1.18e-03
Ash1l	Gm47662	3.392	1.21e-03
Ash1l	St7	1.107	1.24e-03
Ash1l	Zfp970	3.28	1.24e-03
Ash1l	Dnajb4	1.078	1.25e-03
Ash1l	Nsun5	1.182	1.26e-03
Ash1l	1700012D14Rik	1.236	1.28e-03
Ash1l	Rgs10	1.073	1.29e-03
Ash1l	Ercc5	1.27	1.30e-03
Ash1l	Nfxl1	1.182	1.33e-03
Ash1l	Mfn1	1.058	1.34e-03
Ash1l	Abcb6	1.207	1.38e-03
Ash1l	Zfp972	3.372	1.39e-03
Ash1l	Selenbp1	1.016	1.41e-03
Ash1l	Abitram	1.124	1.45e-03
Ash1l	Pcgf2	2.51	1.46e-03
Ash1l	Sptb	1.403	1.46e-03
Ash1l	Spata2	1.054	1.47e-03
Ash1l	Dock7	1.284	1.47e-03
Ash1l	Pomt1	1.173	1.49e-03
Ash1l	March3	2.204	1.51e-03
Ash1l	Pla2g4c	1.681	1.52e-03
Ash1l	Nectin1	2.954	1.56e-03
Ash1l	Klhl42	1.38	1.58e-03
Ash1l	Itgae	4.823	1.58e-03
Ash1l	Pnpla6	1.266	1.60e-03
Ash1l	Tmem9	1.162	1.61e-03
Ash1l	Pigf	1.077	1.63e-03
Ash1l	Cebpe	-1.056	1.63e-03
Ash1l	Coq3	1.282	1.63e-03
Ash1l	Uros	1.173	1.66e-03
Ash1l	Casp6	1.134	1.66e-03
Ash1l	Rhag	1.247	1.67e-03
Ash1l	Vwa8	1.347	1.69e-03
Ash1l	Ugt8a	1.756	1.71e-03
Ash1l	Ift140	1.216	1.71e-03
Ash1l	Irf7	1.186	1.74e-03
Ash1l	Hfe	2.179	1.76e-03
Ash1l	Zc3h3	1.141	1.76e-03
Ash1l	Hacd3	1.163	1.77e-03
Ash1l	Asb17os	1.207	1.79e-03
Ash1l	LTO1	1.075	1.79e-03
Ash1l	Filip1	3.016	1.80e-03
Ash1l	Capn2	2.195	1.81e-03
Ash1l	Arhgap23	1.147	1.82e-03
Ash1l	Gm39556	-1.284	1.86e-03
Ash1l	Kdm4a	1.005	1.90e-03
Ash1l	Ahcyl2	1.068	1.92e-03
Ash1l	Plekha5	1.707	1.92e-03
Ash1l	Paqr9	1.261	1.92e-03
Ash1l	Ncam1	-1.025	1.93e-03
Ash1l	F5	-1.251	1.96e-03
Ash1l	Ankrd13b	1.818	1.99e-03
Ash1l	Cela1	1.074	2.00e-03
Ash1l	Ppp1r15a	1.268	2.02e-03
Ash1l	Abcg4	1.398	2.04e-03
Ash1l	Cdc42bpb	2.727	2.08e-03
Ash1l	Samd14	1.116	2.09e-03
Ash1l	Ddit3	1.011	2.09e-03
Ash1l	Hpn	1.287	2.10e-03
Ash1l	Dhx35	1.581	2.11e-03
Ash1l	Hs6st1	1.093	2.11e-03
Ash1l	Peak1	1.302	2.13e-03
Ash1l	Hspbap1	1.299	2.17e-03
Ash1l	Ttc39a	2.011	2.19e-03
Ash1l	Agpat3	1.157	2.20e-03
Ash1l	Nxpe2	1.226	2.22e-03
Ash1l	Clca3a1	1.637	2.27e-03
Ash1l	Avpi1	1.582	2.27e-03
Ash1l	1110065P20Rik	1.01	2.28e-03
Ash1l	Cuedc1	2.308	2.29e-03
Ash1l	Tmc4	1.276	2.30e-03
Ash1l	Tex21	3.138	2.31e-03
Ash1l	Gm44699	2.02	2.31e-03
Ash1l	Nek1	1.085	2.40e-03
Ash1l	Tmem86b	1.446	2.42e-03
Ash1l	Tgm2	1.725	2.45e-03
Ash1l	Wdr45	1.127	2.47e-03
Ash1l	Tmem56	1.298	2.53e-03
Ash1l	Clcn2	2.129	2.54e-03
Ash1l	Gm16725	3.276	2.55e-03
Ash1l	Pprc1	1.06	2.55e-03
Ash1l	Lrrc42	1.089	2.55e-03
Ash1l	Slc25a37	1.027	2.60e-03
Ash1l	Lacc1	1.742	2.63e-03
Ash1l	Lrrc8a	1.147	2.65e-03
Ash1l	Igsf3	1.408	2.66e-03
Ash1l	Lrba	1.044	2.69e-03
Ash1l	Asph	1.05	2.72e-03
Ash1l	Cldn15	-1.027	2.73e-03
Ash1l	Arv1	1.627	2.74e-03
Ash1l	Med27	1.072	2.82e-03
Ash1l	Mocs1	1.022	2.84e-03
Ash1l	Dlgap4	1.049	2.84e-03
Ash1l	Hbb-bs	1.63	2.87e-03
Ash1l	Tubb2a	1.115	2.87e-03
Ash1l	Zbtb10	2.541	2.88e-03
Ash1l	Fbxl19	1.22	2.88e-03
Ash1l	Gm15503	2.107	2.90e-03
Ash1l	Shq1	1.101	2.93e-03
Ash1l	Ccr5	4.125	2.94e-03
Ash1l	Ifrd2	1.02	2.95e-03
Ash1l	Ap1s2	-1.047	2.95e-03
Ash1l	Zfp1	1.143	3.00e-03
Ash1l	Tcp11l2	-1.407	3.01e-03
Ash1l	Tspo2	1.118	3.05e-03
Ash1l	Evi5l	1.765	3.08e-03
Ash1l	Ano8	2.313	3.08e-03
Ash1l	Armc5	1.111	3.09e-03
Ash1l	1700047M11Rik	-2.717	3.11e-03
Ash1l	Gm2a	1.395	3.14e-03
Ash1l	Slc11a2	1.046	3.15e-03
Ash1l	Smc2os	2.328	3.16e-03
Ash1l	Mmp9	-2.785	3.17e-03
Ash1l	Sall2	3.24	3.18e-03
Ash1l	Ext1	1.263	3.19e-03
Ash1l	Hemgn	1.262	3.20e-03
Ash1l	Oxld1	1.037	3.22e-03
Ash1l	Snx22	2.317	3.29e-03
Ash1l	Nudt12	1.563	3.33e-03
Ash1l	Hif3a	2.05	3.39e-03
Ash1l	Kifap3	1.216	3.40e-03
Ash1l	Arhgap12	1.299	3.40e-03
Ash1l	Ctse	1.287	3.40e-03
Ash1l	Pdlim5	1.008	3.44e-03
Ash1l	Xlr	3.738	3.45e-03
Ash1l	Wdr6	1.065	3.66e-03
Ash1l	Ift88	1.588	3.71e-03
Ash1l	Erg	-1.402	3.79e-03
Ash1l	4933406P04Rik	2.286	3.79e-03
Ash1l	Hist1h2ac	1.108	3.85e-03
Ash1l	Bdh1	1.507	3.88e-03
Ash1l	Ppm1l	1.279	4.00e-03
Ash1l	Nav1	2.105	4.01e-03
Ash1l	Strip2	3.027	4.08e-03
Ash1l	Slfn1	-2.562	4.08e-03
Ash1l	B230217C12Rik	2.173	4.16e-03
Ash1l	March1	1.598	4.19e-03
Ash1l	Zfp146	1.02	4.20e-03
Ash1l	Abcb8	1.202	4.24e-03
Ash1l	Zscan25	2.181	4.26e-03
Ash1l	Nr1h3	2.939	4.28e-03
Ash1l	Grtp1	2.063	4.28e-03
Ash1l	Dpp4	1.555	4.37e-03
Ash1l	Slc14a1	1.059	4.41e-03
Ash1l	Acad9	1.043	4.43e-03
Ash1l	Camsap1	1.09	4.48e-03
Ash1l	Bpnt1	1.44	4.55e-03
Ash1l	Gm20005	3.212	4.56e-03
Ash1l	Zcchc4	1.028	4.56e-03
Ash1l	Pcx	1.797	4.60e-03
Ash1l	Marcks	1.075	4.73e-03
Ash1l	Gm13421	1.914	4.78e-03
Ash1l	Dmac2l	1.071	4.81e-03
Ash1l	Isg20	1.063	4.87e-03
Ash1l	Plekho1	1.563	4.87e-03
Ash1l	Coa7	1.024	4.88e-03
Ash1l	Jup	1.968	4.89e-03
Ash1l	4930404N11Rik	1.39	4.89e-03
Ash1l	2900009J06Rik	2.64	4.94e-03
Ash1l	Asb1	1.095	4.96e-03
Ash1l	4930594M22Rik	3.404	5.04e-03
Ash1l	Lpin1	1.132	5.04e-03
Ash1l	Eif4e3	-1.328	5.08e-03
Ash1l	Vangl1	1.716	5.11e-03
Ash1l	St6galnac3	1.33	5.11e-03
Ash1l	Rcbtb1	1.24	5.15e-03
Ash1l	Pkhd1l1	1.4	5.19e-03
Ash1l	Il18rap	-1.169	5.19e-03
Ash1l	Tmem41a	1.117	5.25e-03
Ash1l	Unkl	1.263	5.29e-03
Ash1l	Zdhhc24	1.257	5.32e-03
Ash1l	Zfp324	1.513	5.37e-03
Ash1l	Crip2	1.185	5.38e-03
Ash1l	Lmna	1.127	5.40e-03
Ash1l	Arhgap5	1.148	5.48e-03
Ash1l	Galnt4	1.417	5.49e-03
Ash1l	E130102H24Rik	1.429	5.53e-03
Ash1l	Pklr	1.147	5.54e-03
Ash1l	Tent5c	1.31	5.65e-03
Ash1l	Gm20161	2.063	5.73e-03
Ash1l	P2ry14	2.406	5.80e-03
Ash1l	9030025P20Rik	1.592	5.81e-03
Ash1l	Padi4	-1.106	5.84e-03
Ash1l	Irf5	2.009	5.85e-03
Ash1l	Btnl10	1.349	5.86e-03
Ash1l	Zfp566	1.579	5.87e-03
Ash1l	Ces2g	1.051	5.90e-03
Ash1l	Chst10	3.603	5.98e-03
Ash1l	Lpxn	2.371	5.98e-03
Ash1l	Gdpd1	1.395	6.08e-03
Ash1l	Gm6133	1.334	6.14e-03
Ash1l	B3glct	1.06	6.16e-03
Ash1l	Rita1	1.338	6.17e-03
Ash1l	Lcn2	-1.415	6.18e-03
Ash1l	Slfn4	-1.546	6.27e-03
Ash1l	Mtmr4	1.04	6.27e-03
Ash1l	B130055M24Rik	1.722	6.31e-03
Ash1l	Osgepl1	1.005	6.31e-03
Ash1l	1700066B19Rik	2.131	6.32e-03
Ash1l	Grap	2.079	6.35e-03
Ash1l	Slc12a7	2.031	6.40e-03
Ash1l	Pfkm	1.069	6.47e-03
Ash1l	Arhgef12	1.054	6.77e-03
Ash1l	6030468B19Rik	1.521	6.84e-03
Ash1l	Spta1	1.138	6.92e-03
Ash1l	Eng	1.016	7.11e-03
Ash1l	Klhl7	1.065	7.14e-03
Ash1l	Kctd14	1.133	7.16e-03
Ash1l	Dcaf4	1.032	7.19e-03
Ash1l	Gm43462	1.289	7.27e-03
Ash1l	Add2	1.07	7.34e-03
Ash1l	Tmem37	3.701	7.47e-03
Ash1l	Aldh1a1	1.116	7.49e-03
Ash1l	Gramd1c	1.996	7.49e-03
Ash1l	Tmem39a	1.006	7.53e-03
Ash1l	H2-Oa	1.933	7.54e-03
Ash1l	Pop1	1.011	7.60e-03
Ash1l	Eno3	1.405	7.64e-03
Ash1l	Ank1	1.048	7.68e-03
Ash1l	Ccdc137	1.063	7.69e-03
Ash1l	Tns1	1.126	7.78e-03
Ash1l	Arhgap27os2	3.114	7.86e-03
Ash1l	Camsap2	1.098	7.97e-03
Ash1l	Farp2	1.958	7.97e-03
Ash1l	Rnase6	2.449	8.00e-03
Ash1l	Fads2	1.031	8.06e-03
Ash1l	Cited4	1.088	8.10e-03
Ash1l	Prr3	1.13	8.17e-03
Ash1l	I830077J02Rik	-1.583	8.20e-03
Ash1l	6430548M08Rik	-1.123	8.33e-03
Ash1l	Arhgdig	1.595	8.38e-03
Ash1l	Armc9	1.217	8.41e-03
Ash1l	Hba-a1	1.548	8.54e-03
Ash1l	Gm38150	2.74	8.65e-03
Ash1l	Cmtm3	1.823	8.66e-03
Ash1l	Metrnl	2.354	8.69e-03
Ash1l	Ankrd52	1.005	8.76e-03
Ash1l	Acsl6	1.749	8.80e-03
Ash1l	Cpox	1.039	8.85e-03
Ash1l	Gm49871	2.856	8.93e-03
Ash1l	Ttc27	1.035	8.99e-03
Ash1l	Gm47882	2.087	9.02e-03
Ash1l	Irak2	1.035	9.11e-03
Ash1l	Creld1	1.825	9.21e-03
Ash1l	Ago3	1.144	9.43e-03
Ash1l	Sil1	1.004	9.59e-03
Ash1l	Trim10	1.299	9.64e-03
Ash1l	Adora3	3.681	9.64e-03
Ash1l	M1ap	1.099	9.69e-03
Ash1l	Itgb7	1.394	9.87e-03
Ash1l	Qtrt1	1.021	9.91e-03
Ash1l	Fmo5	-1.13	9.92e-03
Ash1l	Amz1	2.358	9.95e-03
Ash1l	Nod1	-1.794	9.99e-03
Ash2l	Hist1h1b	-1.606	2.39e-224
Ash2l	Tmsb10	-1.316	1.82e-182
Ash2l	Crip1	-2.029	4.01e-136
Ash2l	H1f0	-2.67	7.11e-124
Ash2l	Capg	-1.342	3.7e-106
Ash2l	Mmp25	-2.106	3.23e-97
Ash2l	Ptms	-2.959	2.73e-85
Ash2l	Ltb	-1.981	1.59e-80
Ash2l	Fmnl2	-2.214	3.01e-79
Ash2l	Ugt8a	2.762	2.19e-62
Ash2l	Csrp2	-1.507	1.20e-60
Ash2l	Vpreb3	-3.721	1.67e-56
Ash2l	Marcks	-1.31	4.63e-51
Ash2l	Chil3	1.189	1.12e-50
Ash2l	Serpine2	-2.168	1.13e-50
Ash2l	Syngr1	-1.627	2.89e-50
Ash2l	Atp1b1	-2.01	5.83e-50
Ash2l	Mapk7	-2.44	1.51e-49
Ash2l	Vpreb1	-3.464	2.17e-49
Ash2l	Xist	1.086	6.01e-49
Ash2l	Tpm4	-2.035	9.49e-49
Ash2l	Cd79a	-3.953	2.51e-44
Ash2l	Amer2	-4.463	9.97e-43
Ash2l	H2-Ab1	-3.142	1.49e-42
Ash2l	Mzb1	-3.659	1.66e-41
Ash2l	Vcam1	1.57	2.93e-39
Ash2l	Pimreg	-1.37	1.86e-38
Ash2l	Igll1	-3.246	2.08e-34
Ash2l	Ebf1	-3.534	6.08e-34
Ash2l	H2-Q7	-1.19	3.16e-33
Ash2l	Map4k4	-1.14	3.51e-33
Ash2l	Cstdc4	2.944	5.55e-33
Ash2l	Selenop	-1.653	6.32e-32
Ash2l	Mgll	-1.234	6.63e-32
Ash2l	Lef1	-3.392	6.97e-32
Ash2l	Cd79b	-2.091	2.61e-31
Ash2l	Vpreb2	-3.28	2.12e-30
Ash2l	Pafah1b3	-1.723	3.18e-30
Ash2l	AI839979	-1.159	4.80e-30
Ash2l	Neurl3	-1.727	6.04e-30
Ash2l	Cdkn1a	-1.767	1.03e-29
Ash2l	Hacd4	-1.394	2.13e-29
Ash2l	Gstt2	-1.933	2.78e-29
Ash2l	F10	1.307	6.58e-29
Ash2l	Itgb3bp	-1.034	1.72e-28
Ash2l	Arl5c	-3.293	3.85e-28
Ash2l	Mrgpra2a	1.32	6.13e-28
Ash2l	Eif2s3y	-1.036	6.92e-28
Ash2l	Tesc	-1.812	1.15e-27
Ash2l	Chchd10	-1.193	1.15e-27
Ash2l	Dpysl2	-1.679	2.44e-27
Ash2l	Slamf6	-3.177	5.73e-27
Ash2l	Mfsd6	-1.6	8.32e-27
Ash2l	Stfa3	3.084	9.30e-27
Ash2l	Arntl	-2.063	1.81e-26
Ash2l	Zfp560	-1.29	8.29e-26
Ash2l	Bfsp2	-2.948	1.25e-25
Ash2l	Slamf7	-3.533	1.26e-25
Ash2l	Sdc4	-2.971	1.69e-25
Ash2l	Blnk	-2.867	5.49e-25
Ash2l	Lhfpl2	-1.505	5.56e-25
Ash2l	Il3ra	-1.356	5.90e-25
Ash2l	Cplx2	-2.845	9.97e-25
Ash2l	Ankrd33b	-2.578	1.54e-24
Ash2l	Dab2ip	-1.195	3.78e-24
Ash2l	Rsph1	-1.63	8.50e-24
Ash2l	Gpr27	-4.386	9.67e-24
Ash2l	Rps6kc1	-2.071	1.01e-23
Ash2l	Il18r1	-1.696	1.04e-23
Ash2l	Zfhx3	-1.055	1.88e-23
Ash2l	Ctnnbip1	-1.479	2.56e-23
Ash2l	Zfp516	-1.026	2.63e-23
Ash2l	Akap12	-3.13	4.29e-23
Ash2l	Sh2d3c	-1.191	6.13e-23
Ash2l	Tex15	-1.211	7.64e-23
Ash2l	Ptprcap	-1.184	1.43e-22
Ash2l	Pou2af1	-3.561	1.78e-22
Ash2l	Cecr2	-2.183	1.58e-21
Ash2l	Tgfbi	-1.192	1.80e-21
Ash2l	Id3	-3.109	1.92e-21
Ash2l	Timp2	-1.235	2.83e-21
Ash2l	Cd72	-3.117	4.72e-21
Ash2l	Dgkh	-1.018	6.42e-21
Ash2l	Dpp4	-2.195	1.32e-20
Ash2l	Sapcd1	-2.117	2.98e-20
Ash2l	Stfa2	4.209	3.49e-20
Ash2l	Ifitm10	-3.263	5.93e-20
Ash2l	Mtss1	-1.194	1.04e-19
Ash2l	Oasl2	-1.434	1.16e-19
Ash2l	Neurl1b	-2.923	1.75e-19
Ash2l	Socs2	-2.903	2.85e-19
Ash2l	Pax5	-2.897	4.36e-19
Ash2l	Selenom	-1.477	4.73e-19
Ash2l	Zfp36l1	-1.111	5.04e-19
Ash2l	Ndst1	-1.174	6.76e-19
Ash2l	Rab13	-2.121	7.97e-19
Ash2l	Cpq	1.093	1.04e-18
Ash2l	Rab37	-1.251	1.17e-18
Ash2l	Ifi27l2a	-1.04	2.10e-18
Ash2l	Cd19	-2.887	2.37e-18
Ash2l	Asprv1	-1.848	2.54e-18
Ash2l	Gm37065	-2.995	2.71e-18
Ash2l	Smim24	-1.403	3.54e-18
Ash2l	Dnmt3a	-1.391	3.67e-18
Ash2l	Rag1	-3.254	4.00e-18
Ash2l	Gm50022	-1.256	5.19e-18
Ash2l	Gm1673	-3.052	6.57e-18
Ash2l	Prr7	-1.609	8.75e-18
Ash2l	Trp53i11	-2.485	9.42e-18
Ash2l	Bmx	-1.306	1.06e-17
Ash2l	Pbx3	-1.358	1.54e-17
Ash2l	Apoe	-1.343	1.68e-17
Ash2l	Pcdh7	1.772	2.63e-17
Ash2l	Myl10	-3.311	8.49e-17
Ash2l	Arpp21	-2.641	8.59e-17
Ash2l	Gimap1	-1.881	1.17e-16
Ash2l	Myadm	-1.859	1.20e-16
Ash2l	Mmp9	-1.209	1.32e-16
Ash2l	Scrg1	-1.094	1.38e-16
Ash2l	Csta2	2.852	1.73e-16
Ash2l	AW112010	-1.055	2.19e-16
Ash2l	Lipg	1.016	2.83e-16
Ash2l	Akr1c18	3.265	2.90e-16
Ash2l	Spata6	-1.881	3.94e-16
Ash2l	1700027J07Rik	-2.767	4.06e-16
Ash2l	Foxo1	-2.601	4.58e-16
Ash2l	Hes1	-2.719	5.39e-16
Ash2l	Vsig10	-2.168	6.74e-16
Ash2l	Basp1	-1.753	1.97e-15
Ash2l	Ablim1	-2.297	2.39e-15
Ash2l	Chst3	-3.036	4.94e-15
Ash2l	Galm	-1.491	4.97e-15
Ash2l	Igkc	-3.699	6.25e-15
Ash2l	Itgb3	-1.666	7.26e-15
Ash2l	Pxmp2	-1.218	7.74e-15
Ash2l	Nudt16	-1.23	8.28e-15
Ash2l	Gm46430	-2.033	1.56e-14
Ash2l	Tceal8	-1.249	1.59e-14
Ash2l	Tchh	2.371	1.60e-14
Ash2l	Nat8l	-2.218	1.73e-14
Ash2l	Afdn	-1.711	2.40e-14
Ash2l	Clec2i	-3.459	2.55e-14
Ash2l	Zbp1	-1.28	3.05e-14
Ash2l	Icosl	-1.543	4.65e-14
Ash2l	H2-Q10	-2.113	6.00e-14
Ash2l	A530032D15Rik	-2.581	6.09e-14
Ash2l	Bach2	-2.408	7.93e-14
Ash2l	Clec4b2	1.075	1.34e-13
Ash2l	Ccdc91	-1.344	1.40e-13
Ash2l	Csta3	3.639	2.08e-13
Ash2l	Ppp1r16b	-2.635	2.19e-13
Ash2l	Plau	-1.132	2.40e-13
Ash2l	Dmc1	-1.391	2.92e-13
Ash2l	Il7r	-2.337	3.28e-13
Ash2l	Jup	-2.213	4.65e-13
Ash2l	Trpm2	-1.59	6.12e-13
Ash2l	Rag2	-2.774	6.48e-13
Ash2l	B4galt5	-1.583	8.32e-13
Ash2l	Foxj2	-1.093	1.02e-12
Ash2l	Cnn3	-1.317	1.16e-12
Ash2l	Arrdc3	-1.087	1.56e-12
Ash2l	Aff3	-1.493	1.65e-12
Ash2l	Pde5a	-2.608	1.67e-12
Ash2l	Eid2b	-1.204	2.22e-12
Ash2l	Rsph9	-2.833	2.51e-12
Ash2l	Hist2h2be	-1.425	2.53e-12
Ash2l	Parp3	-1.658	2.92e-12
Ash2l	Rnf157	-1.952	5.22e-12
Ash2l	Slc9a3r2	-2.145	5.60e-12
Ash2l	Hip1	-1.639	6.21e-12
Ash2l	Thtpa	-1.927	6.89e-12
Ash2l	Mpzl1	-1.126	7.64e-12
Ash2l	Hsh2d	-1.124	8.14e-12
Ash2l	Slc12a3	-3.599	8.17e-12
Ash2l	1810059H22Rik	-2.75	9.47e-12
Ash2l	Gfra1	-2.344	1.51e-11
Ash2l	1700025G04Rik	-1.097	1.52e-11
Ash2l	Stfa2l1	1.754	1.54e-11
Ash2l	Camk2d	-1.037	1.95e-11
Ash2l	Znrd1as	-1.721	2.70e-11
Ash2l	Gfra2	-2.367	3.03e-11
Ash2l	Rundc1	-1.105	4.02e-11
Ash2l	Krt10	-2.323	4.78e-11
Ash2l	R74862	1.181	7.19e-11
Ash2l	Rab11fip4	-2.236	9.77e-11
Ash2l	Thbs1	-1.675	1.16e-10
Ash2l	Tjp3	-1.469	1.37e-10
Ash2l	Gpat3	-1.367	1.38e-10
Ash2l	Tmsb15b2	-1.531	1.45e-10
Ash2l	Zfp182	-1.656	1.61e-10
Ash2l	Dennd2a	-2.087	3.01e-10
Ash2l	Lfng	-1.146	3.27e-10
Ash2l	Acp5	-1.383	3.55e-10
Ash2l	Zfp579	-1.892	3.85e-10
Ash2l	CAAA01147332.1	-2.265	3.95e-10
Ash2l	Uaca	-3.33	6.84e-10
Ash2l	Nt5e	-2.765	7.07e-10
Ash2l	Psrc1	-1.288	7.10e-10
Ash2l	Ifi203	-1.027	7.21e-10
Ash2l	Stag3	1.08	8.32e-10
Ash2l	Cuedc1	-1.666	8.61e-10
Ash2l	Dntt	-1.769	9.63e-10
Ash2l	Tcf7l2	-1.755	1.05e-09
Ash2l	Spry2	1.036	1.06e-09
Ash2l	Ttll11	-3.348	1.07e-09
Ash2l	Edaradd	-2.852	1.13e-09
Ash2l	Eps8	-2.79	1.19e-09
Ash2l	Tent5c	-1.42	1.24e-09
Ash2l	Smox	-1.174	1.39e-09
Ash2l	Gimap4	-3.263	1.47e-09
Ash2l	Zhx2	-1.746	1.48e-09
Ash2l	Hivep2	-2.183	1.90e-09
Ash2l	Cd38	-1.719	2.13e-09
Ash2l	Hmgn3	-1.26	2.28e-09
Ash2l	A630023P12Rik	-3.204	2.34e-09
Ash2l	Celsr1	-1.767	2.37e-09
Ash2l	Glis3	1.39	2.38e-09
Ash2l	Ces1d	1.677	2.74e-09
Ash2l	Gm30948	-2.264	2.84e-09
Ash2l	Snn	-2.054	3.00e-09
Ash2l	Gjb3	-1.217	4.10e-09
Ash2l	5930430L01Rik	-1.444	4.11e-09
Ash2l	Uty	-1.307	4.46e-09
Ash2l	Camta2	-1.118	4.67e-09
Ash2l	Dennd3	-1.683	4.81e-09
Ash2l	Fstl3	-1.287	4.99e-09
Ash2l	Rcn3	-2.448	5.18e-09
Ash2l	Enpep	-3.141	6.40e-09
Ash2l	Pdzk1ip1	-1.595	7.25e-09
Ash2l	Fam43a	-1.447	7.64e-09
Ash2l	Coro2a	-1.021	8.45e-09
Ash2l	Grap	-2.571	9.23e-09
Ash2l	Sema4f	-2.243	1.01e-08
Ash2l	Ggt5	-1.362	1.03e-08
Ash2l	Zfp764	-1.733	1.10e-08
Ash2l	Sntb1	-1.88	1.19e-08
Ash2l	Evl	-1.574	1.28e-08
Ash2l	Hist3h2ba	-1.601	1.30e-08
Ash2l	4833408A19Rik	-1.362	1.46e-08
Ash2l	Tgm2	-2.082	1.68e-08
Ash2l	Zfp677	-1.87	1.77e-08
Ash2l	Elovl7	-1.489	2.18e-08
Ash2l	Rras2	-2.306	2.18e-08
Ash2l	Camk1	-1.091	2.22e-08
Ash2l	Fam129c	-1.744	2.24e-08
Ash2l	Sit1	-5.261	2.60e-08
Ash2l	Tfpi	-1.128	2.75e-08
Ash2l	Tet1	-1.321	2.77e-08
Ash2l	Map7	-1.118	3.43e-08
Ash2l	N4bp3	-2.018	3.67e-08
Ash2l	Capsl	-3.506	4.19e-08
Ash2l	Cadps2	2.144	4.62e-08
Ash2l	Gpam	-1.24	4.85e-08
Ash2l	Cxxc5	-1.135	4.89e-08
Ash2l	Tatdn3	-1.065	5.23e-08
Ash2l	Uchl1	-2.663	5.34e-08
Ash2l	Irf4	-3.452	5.51e-08
Ash2l	Axl	-1.783	6.03e-08
Ash2l	Tbxa2r	-2.27	6.07e-08
Ash2l	Cd74	-2.479	6.32e-08
Ash2l	H2-Q6	-1.331	7.67e-08
Ash2l	Cmtm4	-1.528	9.74e-08
Ash2l	Gm13580	1.897	1.04e-07
Ash2l	Spaca9	-1.567	1.06e-07
Ash2l	Slc32a1	1.529	1.12e-07
Ash2l	Aph1c	-1.188	1.14e-07
Ash2l	Ifi214	-3.465	1.21e-07
Ash2l	Ago4	-1.201	1.31e-07
Ash2l	Tmsb15b1	-1.536	1.38e-07
Ash2l	Rph3al	-2.467	1.58e-07
Ash2l	Ttl	-1.976	1.70e-07
Ash2l	Rarg	-1.765	1.75e-07
Ash2l	Acvrl1	-1.275	1.99e-07
Ash2l	Tnfrsf19	-2.467	2.11e-07
Ash2l	Jakmip1	-1.794	2.12e-07
Ash2l	D130017N08Rik	-1.194	2.34e-07
Ash2l	Gm13012	-1.069	2.47e-07
Ash2l	Pir	-2.098	2.77e-07
Ash2l	Krtcap3	-1.198	2.96e-07
Ash2l	Agrn	-1.829	3.06e-07
Ash2l	Zcchc3	-1.286	3.33e-07
Ash2l	Rin2	-1.117	3.50e-07
Ash2l	Decr2	-1.591	3.72e-07
Ash2l	Arhgef26	1.465	3.91e-07
Ash2l	Klhl22	-1.102	4.01e-07
Ash2l	Gimap6	-1.351	4.16e-07
Ash2l	Map10	-1.997	4.69e-07
Ash2l	Otud1	-1.504	5.11e-07
Ash2l	Serac1	-1.576	6.22e-07
Ash2l	Zfp467	-1.81	6.29e-07
Ash2l	Nefh	-1.534	6.42e-07
Ash2l	6030468B19Rik	-1.773	6.48e-07
Ash2l	Sbk1	-2.23	6.70e-07
Ash2l	4933408B17Rik	-1.08	6.71e-07
Ash2l	Mfsd9	-1.351	6.71e-07
Ash2l	Praf2	-1.617	6.84e-07
Ash2l	Emp1	-2.986	6.92e-07
Ash2l	Galnt10	-1.162	7.03e-07
Ash2l	Card6	-1.414	7.30e-07
Ash2l	Bcar3	-1.291	7.57e-07
Ash2l	H2-Ob	-1.864	8.24e-07
Ash2l	Ifi209	-1.004	1.00e-06
Ash2l	Cage1	-1.336	1.08e-06
Ash2l	Ccnd1	-1.147	1.11e-06
Ash2l	Gm525	-3.72	1.15e-06
Ash2l	Tmem91	-1.387	1.21e-06
Ash2l	Grb7	-2.955	1.21e-06
Ash2l	Cav2	-2.498	1.24e-06
Ash2l	9630013D21Rik	-1.844	1.32e-06
Ash2l	Fam169b	-2.811	1.49e-06
Ash2l	Gbp9	-2.082	1.52e-06
Ash2l	4833407H14Rik	-1.187	1.52e-06
Ash2l	Bok	-3.253	1.62e-06
Ash2l	Gm10785	-1.949	1.88e-06
Ash2l	Smtnl2	-3.397	2.02e-06
Ash2l	Fuz	-1.192	2.08e-06
Ash2l	Igf1	-2.102	2.20e-06
Ash2l	Gm34095	-3.026	2.21e-06
Ash2l	A430110L20Rik	-2.363	2.51e-06
Ash2l	9230105E05Rik	-2.478	2.66e-06
Ash2l	Bcat1	-2.566	2.99e-06
Ash2l	Hoxb3	1.021	3.05e-06
Ash2l	Tmem45a2	1.173	3.08e-06
Ash2l	Aqp9	-1.317	3.23e-06
Ash2l	Gabbr1	-1.129	3.49e-06
Ash2l	Plekhg2	-1.033	3.70e-06
Ash2l	Gm47469	-1.546	4.06e-06
Ash2l	Prxl2b	-1.238	4.15e-06
Ash2l	Thbd	-2.066	4.17e-06
Ash2l	Mmp8	-1.215	4.53e-06
Ash2l	H2-Oa	-1.638	4.73e-06
Ash2l	Epb41l4b	-2.01	4.96e-06
Ash2l	Penk	-1.964	5.34e-06
Ash2l	Zfp473	-2.435	5.48e-06
Ash2l	Mmp14	-1.578	5.48e-06
Ash2l	Car13	-1.644	5.52e-06
Ash2l	Maged1	-3.205	6.76e-06
Ash2l	Plpp1	-1.283	6.77e-06
Ash2l	Lipo3	-2.3	6.78e-06
Ash2l	Hist1h2ah	-1.798	6.87e-06
Ash2l	Cox7a1	-2.088	7.32e-06
Ash2l	Phf19	-1.332	7.51e-06
Ash2l	Rab11fip5	-1.511	7.59e-06
Ash2l	Gpr137b	-2.44	7.60e-06
Ash2l	Trpt1	-1.571	7.77e-06
Ash2l	Saa3	2.321	8.49e-06
Ash2l	Tnfrsf13c	-2.176	8.68e-06
Ash2l	Scd1	-2.367	9.16e-06
Ash2l	Carmil2	-1.177	9.35e-06
Ash2l	Palld	-3.743	9.64e-06
Ash2l	Tmem198b	-1.44	9.66e-06
Ash2l	Zbtb10	-1.529	9.75e-06
Ash2l	Paqr4	-1.467	1.00e-05
Ash2l	Kif1c	-1.419	1.01e-05
Ash2l	Pdk2	-2.259	1.05e-05
Ash2l	Crhbp	-4.369	1.09e-05
Ash2l	Rragd	-2.949	1.10e-05
Ash2l	Spic	-1.617	1.15e-05
Ash2l	H2-Aa	-2.504	1.23e-05
Ash2l	H1fx	-1.461	1.26e-05
Ash2l	Gm26590	-1.6	1.46e-05
Ash2l	Mafb	-1.644	1.47e-05
Ash2l	Adam19	-1.125	1.50e-05
Ash2l	Drc7	-1.996	1.51e-05
Ash2l	Ccl27a	-1.234	1.51e-05
Ash2l	Ckb	-2.57	1.53e-05
Ash2l	D630023F18Rik	-1.752	1.54e-05
Ash2l	Fam161a	-1.163	1.54e-05
Ash2l	Zfp976	-1.748	1.54e-05
Ash2l	Hes5	-2.316	1.55e-05
Ash2l	Tal2	-2.376	1.64e-05
Ash2l	Tspan6	-1.631	1.73e-05
Ash2l	Cd101	-1.355	1.77e-05
Ash2l	Fcrla	-3.797	1.80e-05
Ash2l	Kdm5d	-1.104	1.83e-05
Ash2l	Tmem108	-1.288	1.97e-05
Ash2l	Esr1	-1.406	2.01e-05
Ash2l	2810408A11Rik	-1.194	2.25e-05
Ash2l	9230116N13Rik	-1.037	2.31e-05
Ash2l	Bbc3	-1.209	2.38e-05
Ash2l	Lgr4	-1.841	2.40e-05
Ash2l	2200002D01Rik	-2.85	2.41e-05
Ash2l	B230217C12Rik	-2.086	2.56e-05
Ash2l	Cped1	-1.553	2.57e-05
Ash2l	Gm3604	-1.047	2.65e-05
Ash2l	C130026I21Rik	-1.14	2.86e-05
Ash2l	Hivep3	-1.941	3.03e-05
Ash2l	Fut4	-1.243	3.19e-05
Ash2l	Cxadr	1.275	3.24e-05
Ash2l	Rapgef5	-1.278	3.43e-05
Ash2l	St6gal1	-2.47	3.50e-05
Ash2l	Nupr1	1.156	3.60e-05
Ash2l	Lgr5	-2.998	3.79e-05
Ash2l	Fcrl6	-4.32	3.84e-05
Ash2l	Fxyd6	-3.609	3.88e-05
Ash2l	Gm3854	-2.803	4.02e-05
Ash2l	Clgn	-2.682	4.04e-05
Ash2l	Scn2b	-2.181	4.12e-05
Ash2l	Plxdc1	-1.824	4.16e-05
Ash2l	Mylk3	-1.211	4.41e-05
Ash2l	6030443J06Rik	-2.512	4.49e-05
Ash2l	Abcg3	-1.826	5.12e-05
Ash2l	Zfp286	-2.461	5.16e-05
Ash2l	Apoc2	-1.097	5.51e-05
Ash2l	Smim41	-1.982	5.67e-05
Ash2l	Ehd2	-3.145	5.68e-05
Ash2l	Ptpn21	-1.838	5.77e-05
Ash2l	Gm11944	-2.998	5.79e-05
Ash2l	Zfp784	-1.033	6.42e-05
Ash2l	Flywch2	-1.67	6.48e-05
Ash2l	Tubb2b	-3.004	6.50e-05
Ash2l	Ankrd13d	-1.077	6.55e-05
Ash2l	Sox13	-1.038	6.56e-05
Ash2l	2810021J22Rik	-1.419	6.60e-05
Ash2l	Ighd	-2.215	6.61e-05
Ash2l	Cd5l	-2.077	6.72e-05
Ash2l	Spib	-2.358	6.81e-05
Ash2l	Gm10399	-2.378	6.84e-05
Ash2l	Nlrc4	-1.53	7.24e-05
Ash2l	Car3	-1.356	7.25e-05
Ash2l	Prr5l	-1.873	7.28e-05
Ash2l	Olfm1	-1.928	7.60e-05
Ash2l	Ly96	-1.09	7.98e-05
Ash2l	Zbtb8a	-1.053	8.11e-05
Ash2l	Azin2	-1.467	8.25e-05
Ash2l	Sulf2	-1.921	8.43e-05
Ash2l	Gm49694	-2.532	8.51e-05
Ash2l	Rhoc	-1.6	8.75e-05
Ash2l	Slc16a7	-1.058	8.81e-05
Ash2l	Ppm1e	-1.21	9.10e-05
Ash2l	Gm9949	-1.522	9.15e-05
Ash2l	Gm16638	-1.013	9.15e-05
Ash2l	Plekho1	-1.094	9.26e-05
Ash2l	Gm595	-2.591	9.34e-05
Ash2l	Gm30211	-2.971	9.52e-05
Ash2l	Stab1	1.418	9.65e-05
Ash2l	Adgrl1	-2.051	1.01e-04
Ash2l	Prps1l1	1.273	1.03e-04
Ash2l	Gm14023	-1.386	1.04e-04
Ash2l	Gbp2	-1.006	1.09e-04
Ash2l	Serpinc1	-1.301	1.11e-04
Ash2l	Rnf128	1.123	1.12e-04
Ash2l	Gm15892	-1.605	1.16e-04
Ash2l	Rnase4	-3.342	1.16e-04
Ash2l	Sbf2	-2.653	1.17e-04
Ash2l	Dhcr24	-1.036	1.25e-04
Ash2l	Nek6	-1.102	1.25e-04
Ash2l	Ms4a7	-1.792	1.26e-04
Ash2l	Arhgap12	-1.26	1.26e-04
Ash2l	Lmbr1	-1.83	1.27e-04
Ash2l	Ttc28	-1.283	1.29e-04
Ash2l	Hoxb2	-2.322	1.30e-04
Ash2l	Gm12522	-1.91	1.35e-04
Ash2l	Zfp975	-1.314	1.37e-04
Ash2l	Zfp82	-1.914	1.38e-04
Ash2l	Fcna	-1.576	1.48e-04
Ash2l	Nrp2	1.654	1.49e-04
Ash2l	Plcg1	-1.084	1.50e-04
Ash2l	Rab19	-2.191	1.51e-04
Ash2l	D030055H07Rik	-1.323	1.51e-04
Ash2l	4930572G02Rik	-3.66	1.54e-04
Ash2l	1700086P04Rik	-2.844	1.55e-04
Ash2l	Wdr35	-1.728	1.61e-04
Ash2l	Efcab7	-1.108	1.64e-04
Ash2l	Dlg4	-1.238	1.66e-04
Ash2l	Dip2c	-1.415	1.77e-04
Ash2l	Dmwd	-1.002	1.78e-04
Ash2l	Lgmn	-1.741	1.81e-04
Ash2l	Alpl	-2.704	1.88e-04
Ash2l	Sfmbt2	-2.484	1.94e-04
Ash2l	S1pr1	-2.002	1.97e-04
Ash2l	Dynlt1b	-1.43	2.00e-04
Ash2l	Plag1	-1.603	2.00e-04
Ash2l	Eps8l2	-4.481	2.01e-04
Ash2l	Ppp3cc	-1.808	2.02e-04
Ash2l	Lef1os1	-3	2.03e-04
Ash2l	Nkapl	-1.838	2.11e-04
Ash2l	Pax8	1.031	2.12e-04
Ash2l	Gm39326	-1.925	2.13e-04
Ash2l	Tmcc3	-1.442	2.16e-04
Ash2l	Tnk1	-2.031	2.25e-04
Ash2l	Mypopos	-1.423	2.25e-04
Ash2l	Gm15912	-1.59	2.25e-04
Ash2l	Nrarp	-1.869	2.25e-04
Ash2l	Stx3	-1.088	2.28e-04
Ash2l	Rhobtb3	-1.598	2.28e-04
Ash2l	Gm39469	-1.325	2.33e-04
Ash2l	Ccr10	1.042	2.36e-04
Ash2l	Gnasas1	-1.337	2.38e-04
Ash2l	Slc52a3	-3.09	2.38e-04
Ash2l	Ano8	-1.733	2.45e-04
Ash2l	Tnfrsf22	-1.141	2.47e-04
Ash2l	Try10	1.393	2.47e-04
Ash2l	Gm26881	-1.202	2.48e-04
Ash2l	Krt18	-1.642	2.58e-04
Ash2l	Oas1g	-1.48	2.62e-04
Ash2l	Zfp28	-1.024	2.63e-04
Ash2l	Gm16675	-1.092	2.69e-04
Ash2l	Zfp951	-2.92	2.73e-04
Ash2l	Gm49625	-1.845	2.77e-04
Ash2l	4833413G10Rik	-1.819	3.10e-04
Ash2l	Srl	-2.236	3.15e-04
Ash2l	9930111J21Rik1	-1.771	3.17e-04
Ash2l	Gm15411	-3.624	3.25e-04
Ash2l	Gm16150	-1.184	3.35e-04
Ash2l	Pdzd2	-2.514	3.37e-04
Ash2l	Irgq	-1.014	3.37e-04
Ash2l	Cobll1	-2.018	3.45e-04
Ash2l	Pfkfb1	-1.132	3.47e-04
Ash2l	Gm47794	-1.534	3.52e-04
Ash2l	Cbr3	-3.096	3.60e-04
Ash2l	Acot11	-1.721	3.64e-04
Ash2l	1300014J16Rik	-1.307	3.73e-04
Ash2l	Tpst1	-1.103	3.76e-04
Ash2l	Serpina3f	-2.798	3.87e-04
Ash2l	Neil1	-1.351	3.89e-04
Ash2l	Gm49871	-2.989	3.92e-04
Ash2l	Bloc1s6os	-1.794	4.00e-04
Ash2l	Gm27017	-1.62	4.06e-04
Ash2l	Gstk1	-1.051	4.07e-04
Ash2l	Slc25a53	-1.211	4.09e-04
Ash2l	Pparg	-2.068	4.20e-04
Ash2l	AW011738	-1.501	4.23e-04
Ash2l	Mmrn1	-2.011	4.42e-04
Ash2l	Adamtsl3	1.002	4.54e-04
Ash2l	Arl4c	-1.373	4.66e-04
Ash2l	9030407P20Rik	-1.112	4.75e-04
Ash2l	Fah	-2.283	4.75e-04
Ash2l	Smim40	-3.523	4.85e-04
Ash2l	1500009L16Rik	-1.908	4.89e-04
Ash2l	Sgsh	-1.069	4.91e-04
Ash2l	Zfp229	-1.903	5.01e-04
Ash2l	Ssh1	-1.278	5.07e-04
Ash2l	Dnajb3	-1.096	5.13e-04
Ash2l	Rgl1	-1.326	5.23e-04
Ash2l	Hemk1	-1.081	5.32e-04
Ash2l	Nat8f4	-1.98	5.33e-04
Ash2l	Rhoq	-2.119	5.34e-04
Ash2l	Xlr	-3.566	5.42e-04
Ash2l	Aipl1	-2.37	5.48e-04
Ash2l	Rnase12	-1.569	5.58e-04
Ash2l	Gm48027	-1.09	5.73e-04
Ash2l	Myo1e	-2.434	5.76e-04
Ash2l	Itpr3	-1.188	5.80e-04
Ash2l	Lzts2	-1.601	5.88e-04
Ash2l	E330020D12Rik	-2.357	6.00e-04
Ash2l	Tbxas1	-1.072	6.03e-04
Ash2l	Mei4	-1.448	6.06e-04
Ash2l	Trbc1	-2.853	6.25e-04
Ash2l	Gm15747	-2.606	6.27e-04
Ash2l	Tnfrsf4	-1.443	6.29e-04
Ash2l	Castor1	-2.31	6.30e-04
Ash2l	Gm49085	-1.266	6.30e-04
Ash2l	Acy3	-2.278	6.31e-04
Ash2l	Bicdl1	-1.479	6.54e-04
Ash2l	Glyctk	-1.189	6.57e-04
Ash2l	Rbm44	-2.081	6.70e-04
Ash2l	Gimap1os	-2.406	6.81e-04
Ash2l	D830025C05Rik	-1.081	7.13e-04
Ash2l	Slc11a1	-1.044	7.28e-04
Ash2l	Ap5s1	-1.265	7.48e-04
Ash2l	Clic5	-1.933	7.52e-04
Ash2l	Il22ra2	1.625	7.81e-04
Ash2l	H2afy2	-2.288	7.95e-04
Ash2l	Cass4	-1.387	7.97e-04
Ash2l	Gm46411	-1.549	8.40e-04
Ash2l	Thrb	-2.61	8.44e-04
Ash2l	Kazald1	-3.25	8.71e-04
Ash2l	Snx25	-1.142	9.32e-04
Ash2l	AC113595.1	-1.018	9.32e-04
Ash2l	Zscan20	-1.839	9.41e-04
Ash2l	Ptpn3	-1.605	9.63e-04
Ash2l	Cda	1.448	9.64e-04
Ash2l	D030045P18Rik	-3.592	9.79e-04
Ash2l	Hmgcll1	-1.932	1.00e-03
Ash2l	Epn2	-2.605	1.01e-03
Ash2l	Cct6b	-1.406	1.01e-03
Ash2l	Gm42531	-1.434	1.02e-03
Ash2l	Tspan17	-1.11	1.03e-03
Ash2l	Med9os	-1.663	1.04e-03
Ash2l	Meak7	-1.03	1.04e-03
Ash2l	4930549G23Rik	-1.326	1.07e-03
Ash2l	Zfp128	-1.297	1.07e-03
Ash2l	Col27a1	-1.625	1.08e-03
Ash2l	Gm10734	-1.889	1.09e-03
Ash2l	Nphp3	-1.453	1.12e-03
Ash2l	Ahdc1	-1.272	1.16e-03
Ash2l	C530005A16Rik	-1.214	1.19e-03
Ash2l	Ms4a6d	1.49	1.21e-03
Ash2l	Zfp583	-2.674	1.22e-03
Ash2l	Fn3k	-1.535	1.22e-03
Ash2l	Cpm	-3.445	1.22e-03
Ash2l	Dennd2c	-1.3	1.26e-03
Ash2l	Cnn1	-3.409	1.26e-03
Ash2l	Zpbp	-1.611	1.28e-03
Ash2l	BC043934	-3.979	1.29e-03
Ash2l	Sned1	-1.347	1.31e-03
Ash2l	Gm30108	-1.254	1.33e-03
Ash2l	Iqsec2	-1.697	1.35e-03
Ash2l	Cacna1e	-1.324	1.36e-03
Ash2l	Blk	-2.801	1.36e-03
Ash2l	Ackr1	-1.173	1.37e-03
Ash2l	Amotl1	-3.971	1.37e-03
Ash2l	Apbb1	-3.328	1.39e-03
Ash2l	Rpl3l	-1.192	1.40e-03
Ash2l	Gm27042	-2.292	1.42e-03
Ash2l	Zfp174	-1.3	1.42e-03
Ash2l	Sorcs2	-3.964	1.43e-03
Ash2l	Ift81	-2.301	1.49e-03
Ash2l	Yes1	-1.716	1.50e-03
Ash2l	Tcea2	-1.125	1.50e-03
Ash2l	Zfp3	-2.044	1.50e-03
Ash2l	Mrc1	-1.405	1.52e-03
Ash2l	Hist2h3c1	-2.621	1.54e-03
Ash2l	Zdhhc15	-2.045	1.54e-03
Ash2l	4933439C10Rik	-1.049	1.55e-03
Ash2l	Cyp2r1	-2.172	1.56e-03
Ash2l	Nags	-2.643	1.56e-03
Ash2l	Eva1b	-1.136	1.59e-03
Ash2l	Traf3ip2	-1.507	1.60e-03
Ash2l	Cngb1	-1.073	1.62e-03
Ash2l	4930563E22Rik	-1.241	1.63e-03
Ash2l	Gm31812	-1.27	1.71e-03
Ash2l	Rassf10	-2.833	1.74e-03
Ash2l	2700081O15Rik	-1.434	1.76e-03
Ash2l	Platr1	-2.417	1.87e-03
Ash2l	5430403G16Rik	-1.137	1.87e-03
Ash2l	Rasgrp3	-2.435	1.89e-03
Ash2l	Ttyh1	-1.42	1.90e-03
Ash2l	9530046B11Rik	-2.176	1.94e-03
Ash2l	Camk2b	-1.205	1.96e-03
Ash2l	Grap2	-1.619	1.96e-03
Ash2l	Rbp1	-2.474	1.98e-03
Ash2l	Sptbn4	-1.049	1.99e-03
Ash2l	H2al1m	-1.537	2.02e-03
Ash2l	Zfp948	-1.24	2.09e-03
Ash2l	Gm10401	-1.819	2.10e-03
Ash2l	Tceal3	-3.468	2.10e-03
Ash2l	Gcat	-1.061	2.14e-03
Ash2l	Gpr18	-2.044	2.16e-03
Ash2l	Castor2	-1.71	2.21e-03
Ash2l	Dsp	-2.898	2.21e-03
Ash2l	Slc30a4	-2.81	2.24e-03
Ash2l	Ikzf3	-3.857	2.26e-03
Ash2l	C1qtnf6	-1.797	2.28e-03
Ash2l	Zfp946	-1.378	2.29e-03
Ash2l	Lax1	-1.63	2.30e-03
Ash2l	Klhl8	-1.487	2.32e-03
Ash2l	Apoa2	-1.249	2.32e-03
Ash2l	Xlr4b	-1.003	2.33e-03
Ash2l	0610039K10Rik	-1.039	2.36e-03
Ash2l	Wfs1	-1.483	2.40e-03
Ash2l	2610307P16Rik	-1.036	2.40e-03
Ash2l	Lbx2	-1.792	2.50e-03
Ash2l	A430106G13Rik	-1.294	2.50e-03
Ash2l	Khdrbs3	-1.62	2.53e-03
Ash2l	Gm42829	-1.238	2.56e-03
Ash2l	Slc37a2	-1.323	2.63e-03
Ash2l	Cd36	-1.203	2.67e-03
Ash2l	Ighg2b	-2.259	2.72e-03
Ash2l	Gm7967	-2.619	2.73e-03
Ash2l	Pnpla1	-1.39	2.74e-03
Ash2l	Lrrc46	-1.231	2.75e-03
Ash2l	Myo6	-2.071	2.75e-03
Ash2l	L1cam	-1.03	2.75e-03
Ash2l	Slc37a3	-1.186	2.75e-03
Ash2l	Zfp11	-1.017	2.76e-03
Ash2l	Styk1	-1.249	2.76e-03
Ash2l	1810008I18Rik	1.211	2.79e-03
Ash2l	Crybg1	-1.22	2.79e-03
Ash2l	Lat	-1.036	2.82e-03
Ash2l	Zfp870	-1.379	3.00e-03
Ash2l	4931428F04Rik	-1.201	3.00e-03
Ash2l	Tssk4	-1.316	3.02e-03
Ash2l	Npr1	-3.175	3.05e-03
Ash2l	Ccdc38	-1.627	3.19e-03
Ash2l	Gm16316	-1.134	3.22e-03
Ash2l	Grtp1	-1.862	3.23e-03
Ash2l	Epx	-1.952	3.34e-03
Ash2l	Msantd1	-1.543	3.37e-03
Ash2l	Aldoc	-1.484	3.44e-03
Ash2l	Qpct	-2.427	3.55e-03
Ash2l	Bcl2a1a	1.124	3.57e-03
Ash2l	4933412E12Rik	-1.834	3.59e-03
Ash2l	Zfp709	-1.069	3.59e-03
Ash2l	Nr1d1	-1.757	3.61e-03
Ash2l	Etv5	-1.028	3.71e-03
Ash2l	Arvcf	-1.2	3.74e-03
Ash2l	Hdac11	-2.675	3.76e-03
Ash2l	Kcnj10	-1.563	3.84e-03
Ash2l	Rtl8b	-1.731	3.93e-03
Ash2l	Gm12976	-1.116	4.03e-03
Ash2l	Lrrc61	-1.051	4.10e-03
Ash2l	Angptl6	-1.213	4.11e-03
Ash2l	1810012K08Rik	-1.721	4.13e-03
Ash2l	5031434O11Rik	-1.155	4.16e-03
Ash2l	Insl6	-1.17	4.22e-03
Ash2l	Psd	-1.371	4.24e-03
Ash2l	Mpp2	-1.337	4.24e-03
Ash2l	Myl6b	-1.577	4.38e-03
Ash2l	Il18	-1.024	4.43e-03
Ash2l	Syp	-1.15	4.44e-03
Ash2l	Zfp97	-1.976	4.47e-03
Ash2l	Cr2	-1.237	4.50e-03
Ash2l	Mc1r	-2.249	4.52e-03
Ash2l	Batf3	-3.933	4.65e-03
Ash2l	E430018J23Rik	-1.212	4.68e-03
Ash2l	Gm15787	-1.174	4.72e-03
Ash2l	2310075C17Rik	-1.376	4.74e-03
Ash2l	Zfp759	-1.344	4.81e-03
Ash2l	Gm5464	-1.268	4.97e-03
Ash2l	Cryz	-1.038	4.98e-03
Ash2l	Gm867	-1.364	5.11e-03
Ash2l	Gm26935	-1.377	5.13e-03
Ash2l	5830416I19Rik	-1.886	5.16e-03
Ash2l	Pdzd9	-1.603	5.16e-03
Ash2l	Fam124a	2.403	5.33e-03
Ash2l	Krba1	-1.855	5.44e-03
Ash2l	Mcts2	-1.779	5.46e-03
Ash2l	Suox	-1.381	5.49e-03
Ash2l	Cxcl10	-1.114	5.52e-03
Ash2l	Bend4	-1.729	5.52e-03
Ash2l	Tmem255a	-1.096	5.55e-03
Ash2l	Vasn	-1.085	5.56e-03
Ash2l	P2ry10b	-2.136	5.57e-03
Ash2l	BE692007	-1.431	5.58e-03
Ash2l	Smc2os	-1.273	5.61e-03
Ash2l	Cldn10	-2.215	5.70e-03
Ash2l	Fpgt	-1.223	5.71e-03
Ash2l	Cdc14b	-1.062	5.72e-03
Ash2l	Zfp449	-1.288	5.75e-03
Ash2l	Shc4	-1.307	5.92e-03
Ash2l	Gprin3	-2.618	5.95e-03
Ash2l	Pomc	-2.04	5.96e-03
Ash2l	Plscr4	-1.359	6.01e-03
Ash2l	Itgae	-2.708	6.03e-03
Ash2l	Gm43914	-2.118	6.06e-03
Ash2l	Marveld2	-3.526	6.14e-03
Ash2l	Matn2	-2.031	6.20e-03
Ash2l	Tmem98	-1.829	6.60e-03
Ash2l	Patj	-2.579	6.70e-03
Ash2l	Tnnt2	-4.776	6.75e-03
Ash2l	Exd1	-1.598	6.77e-03
Ash2l	E130215H24Rik	-1.12	6.81e-03
Ash2l	Slc30a10	-1.632	6.84e-03
Ash2l	Cd22	-3.531	6.92e-03
Ash2l	Firre	-1.375	7.05e-03
Ash2l	Tnfrsf10b	-1.483	7.25e-03
Ash2l	Ifi208	-1.511	7.35e-03
Ash2l	Gm11457	-1.176	7.40e-03
Ash2l	Csrp3	-1.071	7.43e-03
Ash2l	Has2	-1.989	7.57e-03
Ash2l	Xcr1	-5.425	7.61e-03
Ash2l	Armcx1	-1.022	7.62e-03
Ash2l	Nr4a1	-1.129	7.70e-03
Ash2l	Sdr39u1	-1.283	7.72e-03
Ash2l	Thy1	-2.969	7.82e-03
Ash2l	Spsb4	-1.796	7.83e-03
Ash2l	Paqr5	-1.049	8.01e-03
Ash2l	Slc6a20a	-1.437	8.33e-03
Ash2l	9530082P21Rik	-1.846	8.39e-03
Ash2l	Gm35986	-2.298	8.43e-03
Ash2l	Adgre1	-1.091	8.44e-03
Ash2l	Spef1	-1.788	8.47e-03
Ash2l	Pcp4	1.085	8.48e-03
Ash2l	Spef2	-1.082	8.52e-03
Ash2l	Mir155hg	-1.207	8.59e-03
Ash2l	Efcab5	-1.12	8.75e-03
Ash2l	Mettl5os	-1.042	8.86e-03
Ash2l	Dusp8	-1.732	9.20e-03
Ash2l	Lpl	-1.129	9.25e-03
Ash2l	Gm16091	-1.535	9.34e-03
Ash2l	4930551O13Rik	-1.175	9.36e-03
Ash2l	Gm14325	-1.031	9.44e-03
Ash2l	Plekha8	-1.236	9.76e-03
Ash2l	Mtus2	-1.05	9.80e-03
Ash2l	Zik1	-1.22	9.82e-03
Ash2l	Zfp2	-1.379	9.99e-03
Atf4	Cth	3.739	8.70e-15
Atf4	Elane	-1.069	3.62e-11
Atf4	Bcl2a1b	3.009	8.21e-09
Atf4	Tsix	-1.293	1.00e-08
Atf4	Agpat4	1.068	1.19e-08
Atf4	Armc9	1.078	3.43e-07
Atf4	Bcl2a1a	3	2.83e-06
Atf4	Sec14l2	1.124	2.91e-06
Atf4	Ryk	1.225	3.07e-06
Atf4	Epb42	1.028	5.82e-06
Atf4	Nupr1	1.866	7.17e-06
Atf4	Gng2	-1.124	1.67e-05
Atf4	Trib3	2.694	2.23e-05
Atf4	Glrp1	1.284	5.52e-05
Atf4	Dmkn	-1.425	5.68e-05
Atf4	Lcn4	2.083	1.26e-04
Atf4	4931406C07Rik	-1.153	1.54e-04
Atf4	Phlda3	1.285	2.65e-04
Atf4	Klrb1c	3.892	4.78e-04
Atf4	Tmem246	1.017	7.79e-04
Atf4	Dntt	-1.211	8.05e-04
Atf4	Cntf	1.73	8.40e-04
Atf4	Tfec	-1.49	9.85e-04
Atf4	Slc7a11	1.408	1.11e-03
Atf4	Eya4	1.897	1.11e-03
Atf4	Hcn3	1.222	1.27e-03
Atf4	Gm20161	1.238	1.63e-03
Atf4	Irf8	-1.05	1.69e-03
Atf4	Selenom	-1.015	1.80e-03
Atf4	Pf4	-2.977	1.82e-03
Atf4	Mcpt8	-1.766	2.01e-03
Atf4	Gm41611	2.587	2.14e-03
Atf4	Dpp4	-1.118	2.47e-03
Atf4	Tbc1d12	1.027	2.56e-03
Atf4	Bmyc	-1.05	2.63e-03
Atf4	Bmx	-1.144	2.92e-03
Atf4	Afap1	-1.628	3.52e-03
Atf4	Rassf4	-1.183	3.54e-03
Atf4	AA465934	1.034	3.64e-03
Atf4	Cstdc4	-3.223	4.22e-03
Atf4	Mgam	-1.115	4.43e-03
Atf4	Hoxb2	1.373	4.65e-03
Atf4	Npw	1.767	5.18e-03
Atf4	Jakmip1	-1.595	5.61e-03
Atf4	Gls2	1.261	5.77e-03
Atf4	Oas2	-1.552	5.93e-03
Atf4	Lonrf2	2.077	6.50e-03
Atf4	Fgl2	-1.06	7.13e-03
Atf4	Zdhhc1	1.414	7.37e-03
Atf4	Stag3	-1.327	7.56e-03
Atf4	Rasgef1c	2.46	7.87e-03
Atf4	Pcx	1.144	7.95e-03
Atf4	Kctd1	-1.305	8.94e-03
Atf4	Ldlrad4	-2.622	9.37e-03
Atf4	Gm43813	-1.066	9.44e-03
Atf4	Eepd1	-1.638	9.59e-03
Atf4	Gm14198	1.114	9.79e-03
Atf7ip	Rps29	-1.154	2.87e-71
Atf7ip	Rps27	-1.18	9.54e-67
Atf7ip	Rps28	-1.311	1.08e-65
Atf7ip	Rpl38	-1.161	2.33e-61
Atf7ip	Rps21	-1.214	7.38e-61
Atf7ip	Rpl41	-1.247	8.34e-61
Atf7ip	Rps26	-1.238	1.06e-60
Atf7ip	Rpl37	-1.16	1.97e-60
Atf7ip	Rpl39	-1.22	9.86e-60
Atf7ip	Rpl37a	-1.104	5.17e-59
Atf7ip	Fth1	-1.387	2.11e-56
Atf7ip	Rpl36	-1.304	5.66e-56
Atf7ip	Gm10076	-1.507	1.89e-52
Atf7ip	Rpl6	-1.067	1.56e-51
Atf7ip	Rpl35	-1.307	1.39e-50
Atf7ip	Rpl21	-1.053	1.07e-49
Atf7ip	Rplp2	-1.067	4.38e-49
Atf7ip	Rpl30	-1.047	6.48e-48
Atf7ip	Hspa8	-1.209	1.13e-47
Atf7ip	Eef1a1	-1.16	2.57e-47
Atf7ip	Rpl23	-1.036	5.32e-47
Atf7ip	Rplp1	-1.263	9.64e-47
Atf7ip	Rpl24	-1.02	7.14e-46
Atf7ip	Rpl22	-1.177	1.13e-45
Atf7ip	Rps11	-1.027	1.62e-45
Atf7ip	Rpl27a	-1.101	2.52e-45
Atf7ip	Rpl36a	-1.257	8.47e-44
Atf7ip	Serbp1	-1.127	1.20e-43
Atf7ip	Rps12	-1.061	1.23e-43
Atf7ip	Chchd10	-2.093	1.56e-43
Atf7ip	Rpl13a	-1.119	1.83e-43
Atf7ip	Snrpg	-1.031	3.65e-43
Atf7ip	Ncl	-1.429	4.29e-43
Atf7ip	Rpl26	-1.063	1.05e-42
Atf7ip	Rps23	-1.075	1.95e-42
Atf7ip	Atp5k	-1.053	5.72e-42
Atf7ip	Rps20	-1.028	1.35e-41
Atf7ip	Rplp0	-1.106	5.86e-41
Atf7ip	Rpl32	-1.007	1.26e-40
Atf7ip	Rps4x	-1.019	1.71e-40
Atf7ip	Rpsa	-1.005	2.59e-40
Atf7ip	Npm1	-1.416	3.20e-40
Atf7ip	Rpl14	-1.205	3.34e-40
Atf7ip	Eef1b2	-1.156	3.92e-40
Atf7ip	Rps19	-1.017	4.05e-40
Atf7ip	Uqcr11	-1.211	1.00e-39
Atf7ip	Hsp90ab1	-1.224	1.21e-39
Atf7ip	Hsp90aa1	-1.243	1.29e-39
Atf7ip	Rps5	-1.048	3.22e-39
Atf7ip	Hnrnpa1	-1.396	3.31e-39
Atf7ip	Rpl5	-1.053	4.20e-39
Atf7ip	Eef2	-1.197	8.33e-39
Atf7ip	Rpl10	-1.046	1.03e-38
Atf7ip	Gas5	-1.399	1.05e-38
Atf7ip	Rack1	-1.115	1.07e-38
Atf7ip	Rps18	-1.081	1.62e-38
Atf7ip	Rpl10a	-1.147	4.44e-38
Atf7ip	Atpif1	-1.113	6.10e-38
Atf7ip	Rpl31	-1.011	7.54e-38
Atf7ip	Rps2	-1.198	4.29e-37
Atf7ip	Hspd1	-1.583	7.93e-37
Atf7ip	Hdgf	-1.209	8.19e-37
Atf7ip	Rpl12	-1.148	1.21e-36
Atf7ip	Rpl3	-1.09	1.26e-36
Atf7ip	Snrpf	-1.185	1.53e-36
Atf7ip	Metap2	-1.213	3.68e-36
Atf7ip	Cpox	-2.197	1.85e-35
Atf7ip	Prdx2	-1.655	1.95e-35
Atf7ip	Mrpl52	-1.697	7.51e-35
Atf7ip	Slc25a3	-1.113	9.90e-35
Atf7ip	Hspe1	-1.6	1.02e-34
Atf7ip	Rpl4	-1.111	1.24e-34
Atf7ip	Bcl7a	-2.2	3.31e-34
Atf7ip	Sh3glb1	-1.428	5.82e-34
Atf7ip	Cbx1	-1.053	6.47e-34
Atf7ip	Parp1	-1.622	1.54e-33
Atf7ip	Tspan13	-1.899	1.78e-33
Atf7ip	Smarca4	-1.228	2.40e-33
Atf7ip	Mns1	-1.715	2.78e-33
Atf7ip	H2-Ab1	-3.557	3.08e-33
Atf7ip	Nme1	-1.404	1.53e-32
Atf7ip	Crip1	-1.607	1.56e-32
Atf7ip	Mif	-1.465	2.62e-32
Atf7ip	Ezh2	-1.006	2.70e-32
Atf7ip	Lgals9	-1.351	4.34e-32
Atf7ip	Pa2g4	-1.351	6.77e-32
Atf7ip	Bola3	-1.603	8.63e-32
Atf7ip	Ybx3	-1.455	9.94e-32
Atf7ip	Eif3j1	-1.338	1.45e-31
Atf7ip	Nop58	-1.453	1.96e-31
Atf7ip	Car2	-2.029	2.28e-31
Atf7ip	Ruvbl1	-1.64	2.50e-31
Atf7ip	Tmem14c	-1.146	2.88e-31
Atf7ip	Impdh2	-1.465	5.32e-31
Atf7ip	Nop10	-1.25	6.05e-31
Atf7ip	Nasp	-1.201	8.87e-31
Atf7ip	Rps27l	-1.01	9.98e-31
Atf7ip	Eef1d	-1.158	1.01e-30
Atf7ip	Tfrc	-1.569	1.29e-30
Atf7ip	Zfp706	-1.057	1.78e-30
Atf7ip	Supt16	-1.119	1.93e-30
Atf7ip	Tomm20	-1.135	1.97e-30
Atf7ip	Eef1g	-1.308	2.44e-30
Atf7ip	Atp5g1	-1.135	2.89e-30
Atf7ip	Eif3i	-1.265	3.42e-30
Atf7ip	Hmgn1	-1.624	3.81e-30
Atf7ip	Tcp1	-1.176	9.86e-30
Atf7ip	Fbp2	3.525	1.00e-29
Atf7ip	Pkig	-1.495	1.20e-29
Atf7ip	Uba52	-1.224	1.45e-29
Atf7ip	Dut	-1.138	1.49e-29
Atf7ip	Ermap	-2.106	2.73e-29
Atf7ip	Ndufa5	-1.114	3.68e-29
Atf7ip	Cct4	-1.244	4.11e-29
Atf7ip	Nop56	-1.421	4.27e-29
Atf7ip	Cacybp	-1.146	4.82e-29
Atf7ip	Blvrb	-1.797	4.85e-29
Atf7ip	Nolc1	-1.596	7.87e-29
Atf7ip	Gnl3	-1.65	8.11e-29
Atf7ip	Aqp1	-2.012	8.31e-29
Atf7ip	Glrx5	-1.449	8.71e-29
Atf7ip	Tardbp	-1.011	9.86e-29
Atf7ip	Ndufa12	-1.173	1.11e-28
Atf7ip	Ddx21	-1.505	1.73e-28
Atf7ip	Ppm1g	-1.258	1.82e-28
Atf7ip	Bex3	-1.773	1.89e-28
Atf7ip	Selenow	-1.635	2.14e-28
Atf7ip	Mrpl23	-1.247	2.81e-28
Atf7ip	Mrps28	-1.602	3.02e-28
Atf7ip	Rbbp7	-1.055	5.31e-28
Atf7ip	Hsph1	-1.741	5.69e-28
Atf7ip	Bcl11a	-1.565	5.83e-28
Atf7ip	Cct2	-1.089	6.70e-28
Atf7ip	Cct6a	-1.232	7.19e-28
Atf7ip	Romo1	-1.034	8.83e-28
Atf7ip	Snhg8	-1.348	9.25e-28
Atf7ip	Rtraf	-1.176	9.83e-28
Atf7ip	Lsm7	-1.427	1.30e-27
Atf7ip	C1qbp	-1.548	1.41e-27
Atf7ip	Tifa	-1.981	1.61e-27
Atf7ip	Ly6e	-1.128	2.32e-27
Atf7ip	Cct8	-1.099	2.56e-27
Atf7ip	Phb2	-1.283	2.69e-27
Atf7ip	Srsf10	-1.042	2.91e-27
Atf7ip	Odc1	-1.501	3.69e-27
Atf7ip	Minpp1	-1.897	3.92e-27
Atf7ip	Tcf3	-1.404	4.19e-27
Atf7ip	Pabpc4	-1.649	4.86e-27
Atf7ip	Fkbp4	-1.291	4.90e-27
Atf7ip	Ppp1r14b	-1.309	5.06e-27
Atf7ip	Ddx24	-1.094	5.23e-27
Atf7ip	Cdk4	-1.343	5.65e-27
Atf7ip	Stard10	-2.132	5.98e-27
Atf7ip	Gclm	-1.279	7.18e-27
Atf7ip	2410006H16Rik	-1.223	1.02e-26
Atf7ip	Aplp2	-1.664	1.49e-26
Atf7ip	Eif3e	-1.115	1.56e-26
Atf7ip	Pla2g12a	-1.799	1.56e-26
Atf7ip	St13	-1.12	1.59e-26
Atf7ip	Eif5b	-1.07	1.73e-26
Atf7ip	Rgs10	-2.02	2.66e-26
Atf7ip	Cenpv	-2.058	2.91e-26
Atf7ip	Ndufab1	-1.015	2.98e-26
Atf7ip	Eny2	-1.128	3.06e-26
Atf7ip	Txnl1	-1.04	3.74e-26
Atf7ip	Spire1	-2.385	4.79e-26
Atf7ip	Prdx1	-1.098	5.10e-26
Atf7ip	Itga4	-1.185	5.71e-26
Atf7ip	Pebp1	-1.218	5.77e-26
Atf7ip	Paip2	-1.039	5.93e-26
Atf7ip	Snu13	-1.012	6.75e-26
Atf7ip	Cct3	-1.273	7.55e-26
Atf7ip	Mthfd1	-1.828	7.66e-26
Atf7ip	Hspa9	-1.467	8.21e-26
Atf7ip	Top2b	-1.042	8.25e-26
Atf7ip	Hist1h1a	-1.499	9.91e-26
Atf7ip	Fbl	-1.365	1.01e-25
Atf7ip	Myb	-1.139	1.17e-25
Atf7ip	Sod1	-1.31	1.17e-25
Atf7ip	Trp53	-1.272	1.18e-25
Atf7ip	mt-Nd3	-1.113	1.24e-25
Atf7ip	Rbis	-1.183	1.68e-25
Atf7ip	Nme2	-1.162	2.09e-25
Atf7ip	Cisd1	-1.516	2.12e-25
Atf7ip	Fkbp3	-1.01	2.14e-25
Atf7ip	Cct7	-1.032	2.25e-25
Atf7ip	Snhg3	-1.525	2.29e-25
Atf7ip	Chordc1	-1.159	2.59e-25
Atf7ip	Gclc	-1.839	2.66e-25
Atf7ip	Gadd45gip1	-1.346	2.69e-25
Atf7ip	Snhg1	-1.421	2.80e-25
Atf7ip	Jund	-1.842	3.99e-25
Atf7ip	Casp3	-1.489	6.27e-25
Atf7ip	Knop1	-1.427	6.66e-25
Atf7ip	Rsl1d1	-1.331	7.35e-25
Atf7ip	Apobec3	-1.192	7.96e-25
Atf7ip	Creg1	-1.171	9.07e-25
Atf7ip	Pitrm1	-1.939	9.48e-25
Atf7ip	Tomm5	-1.088	1.14e-24
Atf7ip	Klf1	-1.925	1.19e-24
Atf7ip	Psmd7	-1.199	1.32e-24
Atf7ip	Cct5	-1.029	2.19e-24
Atf7ip	Taf1d	-1.12	2.19e-24
Atf7ip	Eif3m	-1.01	3.26e-24
Atf7ip	Stip1	-1.16	3.78e-24
Atf7ip	Phf5a	-1.082	5.68e-24
Atf7ip	Noc2l	-1.535	5.85e-24
Atf7ip	Zeb2	-1.403	5.88e-24
Atf7ip	Mrpl34	-1.028	5.89e-24
Atf7ip	Snrpa1	-1.114	6.81e-24
Atf7ip	Vars	-1.216	7.35e-24
Atf7ip	1110038B12Rik	-1.402	7.67e-24
Atf7ip	Ranbp2	-1.219	7.87e-24
Atf7ip	BFP	-1.072	8.22e-24
Atf7ip	Mrpl42	-1.059	9.00e-24
Atf7ip	Gfi1b	-2.218	9.71e-24
Atf7ip	Pin4	-1.181	9.72e-24
Atf7ip	Bst2	-1.448	1.23e-23
Atf7ip	C1qtnf12	-1.566	1.32e-23
Atf7ip	Gstm5	-1.931	1.39e-23
Atf7ip	Wdr43	-1.51	1.56e-23
Atf7ip	Zfpm1	-1.889	1.91e-23
Atf7ip	Ccne1	-1.695	2.08e-23
Atf7ip	Xrcc6	-1.579	2.59e-23
Atf7ip	Llph	-1.065	3.74e-23
Atf7ip	Abcb4	-1.957	3.86e-23
Atf7ip	Ifrd2	-1.733	4.04e-23
Atf7ip	Rfc4	-1.114	7.29e-23
Atf7ip	Hist1h2ae	-1.067	7.49e-23
Atf7ip	Orc2	-1.508	7.86e-23
Atf7ip	Pole3	-1.344	8.01e-23
Atf7ip	March5	-1.295	8.97e-23
Atf7ip	Nars	-1.037	9.37e-23
Atf7ip	Apex1	-1.587	9.46e-23
Atf7ip	Tcf4	-1.521	1.10e-22
Atf7ip	Aimp1	-1.013	1.50e-22
Atf7ip	Brix1	-1.456	1.72e-22
Atf7ip	Polr2f	-1.14	1.94e-22
Atf7ip	Nop53	-1.149	1.99e-22
Atf7ip	Dctpp1	-1.2	2.07e-22
Atf7ip	Tspan33	-1.979	2.16e-22
Atf7ip	Nhp2	-1.2	2.24e-22
Atf7ip	Ppat	-1.47	2.89e-22
Atf7ip	Eprs	-1.16	3.12e-22
Atf7ip	Asf1a	-1.229	3.35e-22
Atf7ip	Snx5	-1.229	4.17e-22
Atf7ip	Smarcc1	-1.003	4.44e-22
Atf7ip	Higd1a	-1.11	4.76e-22
Atf7ip	Ifi30	-1.723	5.02e-22
Atf7ip	Rexo2	-1.327	6.06e-22
Atf7ip	Mybbp1a	-1.405	6.46e-22
Atf7ip	Hmgb3	-1.001	6.51e-22
Atf7ip	mt-Nd4l	-1.021	7.12e-22
Atf7ip	Ubac1	-1.597	7.24e-22
Atf7ip	Ces2g	-1.973	8.88e-22
Atf7ip	Smim1	-1.875	9.46e-22
Atf7ip	Imp3	-1.207	9.52e-22
Atf7ip	Ddx18	-1.3	9.95e-22
Atf7ip	Zfas1	-1.411	1.01e-21
Atf7ip	Svbp	-1.337	1.15e-21
Atf7ip	Pop5	-1.367	1.22e-21
Atf7ip	Tceal9	-1.263	1.27e-21
Atf7ip	Bax	-1.167	1.71e-21
Atf7ip	Lgals1	-1.444	1.83e-21
Atf7ip	Mcm6	-1.063	1.85e-21
Atf7ip	Cnbp	-1	2.10e-21
Atf7ip	Zfp106	-1.141	2.47e-21
Atf7ip	Gm26917	-1.018	3.84e-21
Atf7ip	Dnajc19	-1.02	4.21e-21
Atf7ip	Actl6a	-1.145	4.33e-21
Atf7ip	Sars	-1.334	4.69e-21
Atf7ip	Usp14	-1.089	4.94e-21
Atf7ip	Mrps36	-1.129	5.64e-21
Atf7ip	Mcm3	-1.021	6.62e-21
Atf7ip	Dkc1	-1.291	7.51e-21
Atf7ip	Gar1	-1.356	9.58e-21
Atf7ip	Mrpl35	-1.226	1.04e-20
Atf7ip	Dhrs4	-1.706	1.04e-20
Atf7ip	Eif4g1	-1.026	1.05e-20
Atf7ip	Slirp	-1.07	1.17e-20
Atf7ip	Khsrp	-1.155	1.31e-20
Atf7ip	Mt2	-1.842	1.37e-20
Atf7ip	Ctse	-1.891	1.50e-20
Atf7ip	Rnf187	-1.214	1.62e-20
Atf7ip	Aco2	-1.112	1.68e-20
Atf7ip	Tnfaip2	-1.095	1.73e-20
Atf7ip	Eif3g	-1.166	1.84e-20
Atf7ip	Paics	-1.097	1.96e-20
Atf7ip	Ahctf1	-1.404	1.99e-20
Atf7ip	Eif4b	-1.12	2.07e-20
Atf7ip	Lyar	-1.195	2.22e-20
Atf7ip	Ppa1	-1.298	2.41e-20
Atf7ip	Eif3l	-1.115	2.43e-20
Atf7ip	Fxn	-1.491	2.76e-20
Atf7ip	Glrx3	-1.105	2.97e-20
Atf7ip	Ddx27	-1.225	3.06e-20
Atf7ip	Nudt19	-1.708	3.07e-20
Atf7ip	Erh	-1.176	3.23e-20
Atf7ip	Adk	-1.399	3.40e-20
Atf7ip	Nfia	-2.049	3.71e-20
Atf7ip	Zfp36l1	-2.042	3.88e-20
Atf7ip	Cebpz	-1.068	4.27e-20
Atf7ip	Tomm70a	-1.095	4.96e-20
Atf7ip	Alad	-1.554	5.19e-20
Atf7ip	Atic	-1.424	6.15e-20
Atf7ip	Fxr1	-1.004	6.40e-20
Atf7ip	Ddx1	-1.268	7.36e-20
Atf7ip	Kcnn4	-1.767	8.34e-20
Atf7ip	Mrps5	-1.31	8.67e-20
Atf7ip	Hirip3	-1.119	1.04e-19
Atf7ip	Pdcd11	-1.605	1.06e-19
Atf7ip	Snx2	-1.125	1.09e-19
Atf7ip	Hist1h2ap	-1.014	1.40e-19
Atf7ip	Cyth3	-1.917	1.41e-19
Atf7ip	Acp1	-1.019	1.43e-19
Atf7ip	Hells	-1.103	1.47e-19
Atf7ip	Ahsa1	-1.153	1.49e-19
Atf7ip	Pdcd4	-1.313	1.61e-19
Atf7ip	Steap3	-2.004	1.66e-19
Atf7ip	Rhd	-1.829	1.98e-19
Atf7ip	Ktn1	-1.471	2.54e-19
Atf7ip	Mt1	-1.263	2.55e-19
Atf7ip	Cldn13	-1.906	2.96e-19
Atf7ip	Polr2e	-1.202	2.99e-19
Atf7ip	Prdx3	-1.306	3.08e-19
Atf7ip	Gata1	-2.021	3.25e-19
Atf7ip	Abce1	-1.16	3.36e-19
Atf7ip	Snhg4	-1.505	4.18e-19
Atf7ip	Pfdn1	-1.014	4.50e-19
Atf7ip	Chchd3	-1.219	4.71e-19
Atf7ip	Eef1e1	-1.459	4.90e-19
Atf7ip	Gse1	-1.396	4.95e-19
Atf7ip	Pbdc1	-1.095	4.96e-19
Atf7ip	2810004N23Rik	-1.178	4.99e-19
Atf7ip	Gmps	-1.085	5.15e-19
Atf7ip	Ap1ar	-1.399	5.19e-19
Atf7ip	Spta1	-2.247	5.84e-19
Atf7ip	Carnmt1	-1.176	5.86e-19
Atf7ip	Prmt1	-1.061	6.50e-19
Atf7ip	Sept8	-1.88	6.56e-19
Atf7ip	Emc6	-1.057	6.75e-19
Atf7ip	Ppid	-1.097	7.21e-19
Atf7ip	Ndufa10	-1.07	7.25e-19
Atf7ip	Lmna	-1.95	7.43e-19
Atf7ip	Nxpe2	-1.947	7.66e-19
Atf7ip	Tal1	-1.657	7.92e-19
Atf7ip	Sod2	-1.147	9.18e-19
Atf7ip	Timm8a1	-1.332	9.39e-19
Atf7ip	Isg20	-1.598	1.06e-18
Atf7ip	Tut4	-1.029	1.30e-18
Atf7ip	Arntl	-2.341	1.31e-18
Atf7ip	Myc	-1.638	1.34e-18
Atf7ip	Sms	-1.124	1.36e-18
Atf7ip	Rfc3	-1.193	1.43e-18
Atf7ip	Mrpl12	-1.115	1.44e-18
Atf7ip	Huwe1	-1.044	1.55e-18
Atf7ip	Prep	-1.576	1.58e-18
Atf7ip	Cyb5a	-1.066	1.67e-18
Atf7ip	Cpsf2	-1.018	1.82e-18
Atf7ip	Esf1	-1.137	1.83e-18
Atf7ip	AU020206	-1.598	1.90e-18
Atf7ip	Timm9	-1.457	1.97e-18
Atf7ip	Oat	-1.317	2.13e-18
Atf7ip	Prpf19	-1.244	2.72e-18
Atf7ip	Srm	-1.456	2.80e-18
Atf7ip	Nudt5	-1.053	2.85e-18
Atf7ip	Mrpl11	-1.253	2.97e-18
Atf7ip	Denr	-1.004	4.06e-18
Atf7ip	Bms1	-1.241	4.23e-18
Atf7ip	Cecr2	-2.115	4.71e-18
Atf7ip	Cox6b2	-1.343	4.72e-18
Atf7ip	Cd2ap	-1.816	4.81e-18
Atf7ip	Pck2	-1.495	4.82e-18
Atf7ip	Slc16a1	-1.578	5.03e-18
Atf7ip	Idh3a	-1.278	5.43e-18
Atf7ip	Polr3k	-1.187	5.61e-18
Atf7ip	Pafah1b3	-2.357	5.63e-18
Atf7ip	Npm3	-1.083	6.30e-18
Atf7ip	Nsun2	-1.316	6.32e-18
Atf7ip	Hmbs	-1.254	6.46e-18
Atf7ip	Slc38a9	-1.706	7.09e-18
Atf7ip	Nifk	-1.334	7.53e-18
Atf7ip	Mrpl36	-1.048	7.80e-18
Atf7ip	BC003965	-1.327	8.70e-18
Atf7ip	Gfer	-1.505	8.74e-18
Atf7ip	Epor	-2.149	1.09e-17
Atf7ip	Fam162a	-1.151	1.13e-17
Atf7ip	Nop14	-1.43	1.41e-17
Atf7ip	Wdr12	-1.4	1.47e-17
Atf7ip	Pdlim1	-1.652	1.52e-17
Atf7ip	Kel	-2.191	1.70e-17
Atf7ip	mt-Atp8	-1.072	1.70e-17
Atf7ip	Tmem147	-1.213	2.23e-17
Atf7ip	Morf4l2	-1.068	2.38e-17
Atf7ip	Prdx4	-1.456	2.73e-17
Atf7ip	Slc25a4	-1.415	2.86e-17
Atf7ip	Tcof1	-1.151	3.02e-17
Atf7ip	Rangrf	-1.69	3.16e-17
Atf7ip	Marc2	-1.151	3.18e-17
Atf7ip	Hebp1	-1.755	3.46e-17
Atf7ip	Nenf	-1.684	3.58e-17
Atf7ip	Larp4	-1.128	3.63e-17
Atf7ip	Eif1a	-1.377	3.76e-17
Atf7ip	Tfdp2	-1.306	3.87e-17
Atf7ip	Mrto4	-1.169	4.09e-17
Atf7ip	Rfesd	-1.585	4.18e-17
Atf7ip	Kdm1a	-1.008	4.27e-17
Atf7ip	Tmem238	-1.545	4.67e-17
Atf7ip	Btaf1	-1.303	4.91e-17
Atf7ip	Rpf2	-1.567	4.91e-17
Atf7ip	Bzw2	-1.339	5.00e-17
Atf7ip	Timm10	-1.48	5.07e-17
Atf7ip	Luc7l	-1.013	5.12e-17
Atf7ip	Dph3	-1.002	5.16e-17
Atf7ip	Trim28	-1.035	5.88e-17
Atf7ip	Ptprcap	-1.567	6.17e-17
Atf7ip	Iars	-1.519	6.96e-17
Atf7ip	Alkbh8	-1.727	7.56e-17
Atf7ip	S100a10	-1.458	9.95e-17
Atf7ip	Eif2s3x	-1.082	1.05e-16
Atf7ip	Abcg2	-1.792	1.12e-16
Atf7ip	Glo1	-1.166	1.16e-16
Atf7ip	Bccip	-1.192	1.20e-16
Atf7ip	Rhag	-1.839	1.22e-16
Atf7ip	Wdr18	-1.53	1.32e-16
Atf7ip	Fen1	-1.063	1.35e-16
Atf7ip	Wdr75	-1.494	1.41e-16
Atf7ip	Cfap298	-1.783	1.42e-16
Atf7ip	Clpp	-1.431	1.70e-16
Atf7ip	Eif2a	-1.248	1.72e-16
Atf7ip	E2f4	-1.158	1.90e-16
Atf7ip	Hemgn	-1.564	2.03e-16
Atf7ip	Usp10	-1.345	2.17e-16
Atf7ip	Mrps22	-1.507	2.28e-16
Atf7ip	Ivns1abp	-1.02	2.45e-16
Atf7ip	Atad3a	-1.629	2.46e-16
Atf7ip	Rtcb	-1.254	2.48e-16
Atf7ip	Ftsj3	-1.372	2.57e-16
Atf7ip	Mndal	-1.66	2.81e-16
Atf7ip	Fam53b	-1.028	2.98e-16
Atf7ip	Blnk	-2.589	3.00e-16
Atf7ip	Snrpa	-1.145	3.14e-16
Atf7ip	Ppan	-1.506	3.24e-16
Atf7ip	Dhfr	-1.236	3.41e-16
Atf7ip	Ide	-1.272	3.73e-16
Atf7ip	Eid1	-1.082	3.88e-16
Atf7ip	Net1	-1.273	4.26e-16
Atf7ip	Pum3	-1.206	4.31e-16
Atf7ip	Foxn3	-1.285	4.57e-16
Atf7ip	Slc38a5	-2.104	4.79e-16
Atf7ip	Wdr61	-1.071	5.06e-16
Atf7ip	Ube2v2	-1.167	5.22e-16
Atf7ip	Znhit6	-1.933	5.82e-16
Atf7ip	Sdsl	-2.031	6.90e-16
Atf7ip	Gm2000	-1.168	6.97e-16
Atf7ip	Gpatch4	-1.414	7.33e-16
Atf7ip	Mgst3	-1.559	7.36e-16
Atf7ip	Selenbp1	-1.726	7.79e-16
Atf7ip	Mak16	-1.122	7.88e-16
Atf7ip	Ldb1	-1.233	8.61e-16
Atf7ip	Mrps18a	-1.103	8.91e-16
Atf7ip	Necap2	-1.11	9.11e-16
Atf7ip	Mrpl38	-1.583	9.49e-16
Atf7ip	Mrpl22	-1.165	1.00e-15
Atf7ip	Tcf12	-1.182	1.15e-15
Atf7ip	Mrpl50	-1.385	1.15e-15
Atf7ip	Cbfa2t3	-1.473	1.16e-15
Atf7ip	Ammecr1	-1.409	1.17e-15
Atf7ip	Bola1	-1.168	1.27e-15
Atf7ip	Kcnq1ot1	-1.02	1.31e-15
Atf7ip	Chd9	-1.238	1.35e-15
Atf7ip	Mllt3	-1.69	1.37e-15
Atf7ip	Lrrc8c	-1.608	1.43e-15
Atf7ip	Psmg2	-1.121	1.44e-15
Atf7ip	Idh3b	-1.06	1.91e-15
Atf7ip	Crip2	-2.312	1.97e-15
Atf7ip	Nrip1	-1.407	2.06e-15
Atf7ip	Cplx2	-2.682	2.27e-15
Atf7ip	Asph	-2.203	2.31e-15
Atf7ip	Sphk1	-1.806	2.36e-15
Atf7ip	Utp18	-1.17	2.40e-15
Atf7ip	Atp1b2	-2.028	2.41e-15
Atf7ip	Cul4a	-1.4	2.54e-15
Atf7ip	Hdac2	-1.057	2.57e-15
Atf7ip	Snhg12	-1.407	2.62e-15
Atf7ip	Ubap2	-1.022	2.64e-15
Atf7ip	Lef1	-2.671	2.87e-15
Atf7ip	Upf1	-1.198	3.51e-15
Atf7ip	Rps19bp1	-1.222	3.71e-15
Atf7ip	Tfam	-1.141	3.89e-15
Atf7ip	Trap1	-1.397	3.97e-15
Atf7ip	Srek1	-1.002	4.01e-15
Atf7ip	Slc38a1	-1.064	4.15e-15
Atf7ip	Epb41l4aos	-1.635	4.37e-15
Atf7ip	Ccdc58	-1.621	4.62e-15
Atf7ip	Urod	-1.238	4.76e-15
Atf7ip	Cinp	-1.329	4.93e-15
Atf7ip	Nudt9	-1.45	4.98e-15
Atf7ip	Msi2	-1.432	5.30e-15
Atf7ip	Ipo5	-1.079	5.53e-15
Atf7ip	Rps27rt	-1.094	5.85e-15
Atf7ip	Tsfm	-1.309	6.11e-15
Atf7ip	Fdx2	-1.518	6.26e-15
Atf7ip	Ddx54	-1.155	6.80e-15
Atf7ip	Timm17a	-1.143	7.48e-15
Atf7ip	Tpm1	-1.244	7.98e-15
Atf7ip	Slc25a21	-2.092	8.72e-15
Atf7ip	Timm44	-1.172	9.23e-15
Atf7ip	Mapk9	-1.669	9.35e-15
Atf7ip	Golm1	-1.602	9.50e-15
Atf7ip	Rabggtb	-1.258	9.71e-15
Atf7ip	Tomm40	-1.115	1.14e-14
Atf7ip	Cnp	-1.785	1.18e-14
Atf7ip	Ndufaf2	-1.33	1.23e-14
Atf7ip	Gars	-1.024	1.34e-14
Atf7ip	Ighm	-1.34	1.36e-14
Atf7ip	Mrps7	-1.066	1.36e-14
Atf7ip	Mtss1	-1.554	1.42e-14
Atf7ip	Cir1	-1.119	1.47e-14
Atf7ip	Noc3l	-1.837	1.47e-14
Atf7ip	Guk1	-1.125	1.50e-14
Atf7ip	Mrpl2	-1.149	1.50e-14
Atf7ip	Hars	-1.218	1.71e-14
Atf7ip	Chd3	-1.476	1.82e-14
Atf7ip	Gnl2	-1.311	1.90e-14
Atf7ip	Lgals3bp	-1.736	2.09e-14
Atf7ip	Psmd3	-1.064	2.14e-14
Atf7ip	Utp20	-1.764	2.21e-14
Atf7ip	Nsfl1c	-1.233	2.22e-14
Atf7ip	Ipo7	-1.088	2.28e-14
Atf7ip	Add2	-1.749	2.47e-14
Atf7ip	Nob1	-1.795	2.69e-14
Atf7ip	Pold2	-1.598	2.95e-14
Atf7ip	Tjp1	-2.179	3.11e-14
Atf7ip	Aatf	-1.508	3.20e-14
Atf7ip	Afg3l2	-1.316	3.94e-14
Atf7ip	Tfr2	-2.122	3.99e-14
Atf7ip	Isy1	-1.173	4.04e-14
Atf7ip	Ruvbl2	-1.021	4.45e-14
Atf7ip	Syce2	-1.06	4.47e-14
Atf7ip	Slc29a1	-1.392	4.81e-14
Atf7ip	Emc9	-1.856	4.90e-14
Atf7ip	Gart	-1.086	5.63e-14
Atf7ip	Farsa	-1.228	5.71e-14
Atf7ip	Wdr89	-1.422	5.72e-14
Atf7ip	Ilrun	-1.116	6.31e-14
Atf7ip	Adgrg1	-1.544	6.32e-14
Atf7ip	Josd1	-1.419	6.52e-14
Atf7ip	Slc43a1	-1.947	6.56e-14
Atf7ip	Eif2b3	-1.697	6.57e-14
Atf7ip	Phgdh	-1.131	6.98e-14
Atf7ip	Emc8	-1.01	7.40e-14
Atf7ip	Endod1	-1.83	7.41e-14
Atf7ip	Ssbp3	-1.135	7.42e-14
Atf7ip	Wdr60	-2.2	7.45e-14
Atf7ip	Sacs	-1.432	7.60e-14
Atf7ip	Mtap	-1.79	7.65e-14
Atf7ip	St3gal6	-2.165	7.69e-14
Atf7ip	Ndufaf4	-1.318	8.31e-14
Atf7ip	Nme4	-1.524	8.51e-14
Atf7ip	Paqr9	-2.053	9.00e-14
Atf7ip	Plaat3	-1.494	9.12e-14
Atf7ip	Bag2	-1.725	9.35e-14
Atf7ip	Psmd5	-1.133	9.44e-14
Atf7ip	1300002E11Rik	-1.696	1.00e-13
Atf7ip	Idh2	-1.132	1.01e-13
Atf7ip	Nfix	-1.594	1.09e-13
Atf7ip	Fads2	-2.293	1.11e-13
Atf7ip	Nip7	-1.128	1.12e-13
Atf7ip	Znrd2	-1.14	1.29e-13
Atf7ip	Lrpprc	-1.319	1.35e-13
Atf7ip	Atp2b4	-1.528	1.41e-13
Atf7ip	Mogs	-1.241	1.43e-13
Atf7ip	Trim37	-1.073	1.50e-13
Atf7ip	Polr1c	-1.413	1.55e-13
Atf7ip	Gm15915	-1.761	1.56e-13
Atf7ip	Tufm	-1.276	1.57e-13
Atf7ip	Gm4841	4.228	1.69e-13
Atf7ip	Rrp9	-1.863	1.76e-13
Atf7ip	Wdr74	-1.329	1.77e-13
Atf7ip	Ank1	-1.695	1.80e-13
Atf7ip	Gemin6	-1.446	1.80e-13
Atf7ip	Ripor1	-1.304	1.88e-13
Atf7ip	Spata24	-1.813	1.96e-13
Atf7ip	Clcn3	-1.131	2.01e-13
Atf7ip	Stag3	1.643	2.04e-13
Atf7ip	Scoc	-1.313	2.22e-13
Atf7ip	Adsl	-1.384	2.31e-13
Atf7ip	Aasdhppt	-1.265	2.47e-13
Atf7ip	Nom1	-1.17	2.54e-13
Atf7ip	Myef2	-1.62	2.76e-13
Atf7ip	Kti12	-1.455	3.13e-13
Atf7ip	Mical3	-2.113	3.15e-13
Atf7ip	Dpy19l1	-1.258	3.41e-13
Atf7ip	Cited4	-1.683	3.43e-13
Atf7ip	Icam4	-1.803	3.51e-13
Atf7ip	Tmem70	-1.458	3.85e-13
Atf7ip	Usp24	-1.041	3.98e-13
Atf7ip	Ttc4	-1.47	4.03e-13
Atf7ip	Rrp15	-1.276	4.10e-13
Atf7ip	Suclg2	-1.446	4.28e-13
Atf7ip	Myh10	-1.851	4.68e-13
Atf7ip	Eftud2	-1.026	4.84e-13
Atf7ip	Ciao2b	-1.014	4.88e-13
Atf7ip	Rgs12	-1.808	5.17e-13
Atf7ip	Clic4	-1.014	5.26e-13
Atf7ip	Slc14a1	-1.839	5.40e-13
Atf7ip	Pus7	-1.673	5.60e-13
Atf7ip	Ptrh2	-1.21	5.70e-13
Atf7ip	Psmb10	-1.015	5.71e-13
Atf7ip	Mcrip2	-1.969	5.98e-13
Atf7ip	Sptb	-2.012	6.02e-13
Atf7ip	Cat	-1.31	6.22e-13
Atf7ip	Pml	-1.354	6.40e-13
Atf7ip	Hspbp1	-1.578	6.67e-13
Atf7ip	Seh1l	-1.077	6.86e-13
Atf7ip	Elk4	-1.103	8.06e-13
Atf7ip	Glul	-1.351	8.34e-13
Atf7ip	Nmral1	-1.599	8.44e-13
Atf7ip	Mettl16	-1.224	8.67e-13
Atf7ip	Nol9	-1.619	8.94e-13
Atf7ip	Polr2l	-1.511	9.13e-13
Atf7ip	Psat1	-1.363	9.51e-13
Atf7ip	Zmynd19	-1.374	1.00e-12
Atf7ip	Acss1	-1.99	1.04e-12
Atf7ip	Mettl1	-1.455	1.13e-12
Atf7ip	B3galnt2	-1.518	1.18e-12
Atf7ip	Mrps18b	-1.241	1.20e-12
Atf7ip	Dlat	-1.193	1.23e-12
Atf7ip	Ugcg	-1.061	1.43e-12
Atf7ip	Sdad1	-1.337	1.56e-12
Atf7ip	Prcp	-1.377	1.58e-12
Atf7ip	Lpin2	-1.097	1.62e-12
Atf7ip	Nol8	-1.337	1.73e-12
Atf7ip	Pes1	-1.279	1.76e-12
Atf7ip	Umps	-1.1	1.81e-12
Atf7ip	Egfl7	-1.553	1.92e-12
Atf7ip	Tmem97	-1.371	2.03e-12
Atf7ip	Fech	-1.305	2.05e-12
Atf7ip	Poldip2	-1.346	2.34e-12
Atf7ip	Exosc1	-1.058	2.34e-12
Atf7ip	Uck2	-1.154	2.53e-12
Atf7ip	Psmd9	-1.053	2.57e-12
Atf7ip	Lsg1	-1.188	2.80e-12
Atf7ip	Hddc2	-1.575	3.24e-12
Atf7ip	Uri1	-1.067	3.28e-12
Atf7ip	Limd1	-1.315	3.29e-12
Atf7ip	Tsc22d1	-1.677	3.39e-12
Atf7ip	Sh2d4a	-2.618	3.40e-12
Atf7ip	Aldh1a1	-1.939	3.44e-12
Atf7ip	Josd2	-1.241	3.48e-12
Atf7ip	Pam16	-1.066	3.49e-12
Atf7ip	Ttll12	-1.77	3.59e-12
Atf7ip	Las1l	-1.207	3.98e-12
Atf7ip	Rnaseh2a	-1.243	4.02e-12
Atf7ip	Ppp1r9b	-1.153	4.17e-12
Atf7ip	Cmss1	-1.259	4.18e-12
Atf7ip	Nadk2	-1.043	4.21e-12
Atf7ip	Jmy	-1.781	4.31e-12
Atf7ip	Mri1	-1.468	4.44e-12
Atf7ip	Hs6st1	-1.815	4.46e-12
Atf7ip	Rcc1	-1.177	4.52e-12
Atf7ip	Hdac7	-1.173	5.01e-12
Atf7ip	Cad	-1.385	5.51e-12
Atf7ip	Ap1b1	-1.251	5.69e-12
Atf7ip	Ptdss2	-1.534	6.01e-12
Atf7ip	Gpn3	-1.324	6.55e-12
Atf7ip	Ifi27l2a	-1.773	6.93e-12
Atf7ip	Dcaf1	-1.136	7.01e-12
Atf7ip	Tspo2	-1.35	7.62e-12
Atf7ip	Bcap29	-1.116	7.80e-12
Atf7ip	Nup85	-1.17	8.07e-12
Atf7ip	Cyb5r3	-1.253	8.17e-12
Atf7ip	Pus1	-1.505	8.42e-12
Atf7ip	Osgep	-1.06	8.91e-12
Atf7ip	Farsb	-1.26	8.98e-12
Atf7ip	Noa1	-1.377	9.13e-12
Atf7ip	Gins2	-1.123	9.42e-12
[truncated: 50,282 more rows]

## Sheet: Supplementary Table 6
Supplementary Table 6. : Leukemic Perturb-seq Enrichment scores.
cluster	CF-KO	log2 odds ratio	significant guides (count)	total guides (count)	significant guides (percent)
cl 9	Crebbp	0.567776	2	9	22.2222
cl 4	Crebbp	0	0	9	0
cl 19	Crebbp	0	0	9	0
cl 2	Crebbp	-0.180791	1	9	11.1111
cl 7	Crebbp	-1.07574	4	9	44.4444
cl 13	Crebbp	0.447022	1	9	11.1111
cl 21	Crebbp	0.107145	1	9	11.1111
cl 11	Crebbp	-0.769401	1	9	11.1111
cl 23	Crebbp	0	0	9	0
cl 1	Crebbp	0	0	9	0
cl 6	Crebbp	-0.178474	1	9	11.1111
cl 15	Crebbp	0.487944	1	9	11.1111
cl 3	Crebbp	0.530317	3	9	33.3333
cl 20	Crebbp	0	0	9	0
cl 17	Crebbp	0	0	9	0
cl 24	Crebbp	0	0	9	0
cl 8	Crebbp	0.738707	1	9	11.1111
cl 18	Crebbp	0.547184	1	9	11.1111
cl 12	Crebbp	-2.14992	5	9	55.5556
cl 16	Crebbp	0.876345	3	9	33.3333
cl 10	Crebbp	0.480166	1	9	11.1111
cl 22	Crebbp	-0.867619	1	9	11.1111
cl 5	Crebbp	0	0	9	0
cl 14	Crebbp	-0.522178	2	9	22.2222
cl 25	Crebbp	0	0	2	0
cl 26	Crebbp	0	0	2	0
cl 27	Crebbp	0	0	9	0
cl 9	Gata2	-3.43894	9	9	100
cl 4	Gata2	3.47902	9	9	100
cl 19	Gata2	0.624169	2	9	22.2222
cl 2	Gata2	0.813799	3	9	33.3333
cl 7	Gata2	-2.19576	6	9	66.6667
cl 13	Gata2	0	0	9	0
cl 21	Gata2	0.780286	1	9	11.1111
cl 11	Gata2	-2.96781	9	9	100
cl 23	Gata2	-2.48171	3	9	33.3333
cl 1	Gata2	0.734844	4	9	44.4444
cl 6	Gata2	-0.552611	3	9	33.3333
cl 15	Gata2	-4.31827	9	9	100
cl 3	Gata2	0	0	9	0
cl 20	Gata2	-3.27543	7	9	77.7778
cl 17	Gata2	-2.41359	9	9	100
cl 24	Gata2	4.05796	7	9	77.7778
cl 8	Gata2	-2.64892	8	9	88.8889
cl 18	Gata2	0.799412	4	9	44.4444
cl 12	Gata2	-3.29725	8	9	88.8889
cl 16	Gata2	0.947808	4	9	44.4444
cl 10	Gata2	-1.65597	6	9	66.6667
cl 22	Gata2	-1.74995	2	9	22.2222
cl 5	Gata2	-3.36704	9	9	100
cl 14	Gata2	-3.20894	8	9	88.8889
cl 25	Gata2	-5	1	2	50
cl 26	Gata2	0	0	2	0
cl 27	Gata2	0	0	9	0
cl 28	Gata2	0	0	9	0
cl 9	Hmgxb4	-0.219611	1	9	11.1111
cl 4	Hmgxb4	0	0	9	0
cl 19	Hmgxb4	1.03138	5	9	55.5556
cl 2	Hmgxb4	-0.372053	1	9	11.1111
cl 7	Hmgxb4	-1.60071	5	9	55.5556
cl 13	Hmgxb4	0.755514	3	9	33.3333
cl 21	Hmgxb4	0.846976	1	9	11.1111
cl 11	Hmgxb4	-1.19685	4	9	44.4444
cl 23	Hmgxb4	0	0	9	0
cl 1	Hmgxb4	0	0	9	0
cl 6	Hmgxb4	0.310333	1	9	11.1111
cl 15	Hmgxb4	-2.08201	7	9	77.7778
cl 3	Hmgxb4	1.0105	3	9	33.3333
cl 20	Hmgxb4	0	0	9	0
cl 17	Hmgxb4	0	0	9	0
cl 24	Hmgxb4	4.0454	7	9	77.7778
cl 8	Hmgxb4	0.659423	1	9	11.1111
cl 18	Hmgxb4	0.702265	1	9	11.1111
cl 12	Hmgxb4	-1.27946	3	9	33.3333
cl 16	Hmgxb4	0.862953	3	9	33.3333
cl 10	Hmgxb4	0	0	9	0
cl 22	Hmgxb4	-0.332585	1	9	11.1111
cl 5	Hmgxb4	0	0	9	0
cl 14	Hmgxb4	-0.917884	2	9	22.2222
cl 25	Hmgxb4	-5	1	2	50
cl 26	Hmgxb4	0	0	2	0
cl 27	Hmgxb4	0	0	9	0
cl 9	Rcor1	0	0	9	0
cl 4	Rcor1	1.53725	8	9	88.8889
cl 19	Rcor1	-1.48235	6	9	66.6667
cl 2	Rcor1	-0.682976	4	9	44.4444
cl 7	Rcor1	0	0	9	0
cl 13	Rcor1	-1.09754	8	9	88.8889
cl 21	Rcor1	-3.29938	7	9	77.7778
cl 11	Rcor1	0.623726	2	9	22.2222
cl 23	Rcor1	0	0	9	0
cl 1	Rcor1	-0.883173	6	9	66.6667
cl 6	Rcor1	0.947984	5	9	55.5556
cl 15	Rcor1	-0.526474	3	9	33.3333
cl 3	Rcor1	0	0	9	0
cl 20	Rcor1	0	0	9	0
cl 17	Rcor1	-1.28195	6	9	66.6667
cl 24	Rcor1	-5	2	2	100
cl 8	Rcor1	0.692069	1	9	11.1111
cl 18	Rcor1	-1.75218	8	9	88.8889
cl 12	Rcor1	0	0	9	0
cl 16	Rcor1	-1.83858	5	9	55.5556
cl 10	Rcor1	2.21662	9	9	100
cl 22	Rcor1	0.616356	1	9	11.1111
cl 5	Rcor1	0	0	9	0
cl 14	Rcor1	0	0	9	0
cl 25	Rcor1	3.29475	1	9	11.1111
cl 26	Rcor1	0	0	2	0
cl 27	Rcor1	-5	1	5	20
cl 9	Hdac1	0.52187	2	9	22.2222
cl 4	Hdac1	-0.888892	4	9	44.4444
cl 19	Hdac1	-1.71206	6	9	66.6667
cl 2	Hdac1	0	0	9	0
cl 7	Hdac1	0	0	9	0
cl 13	Hdac1	-0.712714	3	9	33.3333
cl 21	Hdac1	-1.23654	2	9	22.2222
cl 11	Hdac1	0	0	9	0
cl 23	Hdac1	0.858216	1	9	11.1111
cl 1	Hdac1	0	0	9	0
cl 6	Hdac1	0.111088	1	9	11.1111
cl 15	Hdac1	0.497661	1	9	11.1111
cl 3	Hdac1	0	0	9	0
cl 20	Hdac1	0	0	9	0
cl 17	Hdac1	0	0	9	0
cl 24	Hdac1	-5	1	2	50
cl 8	Hdac1	1.07381	3	9	33.3333
cl 18	Hdac1	-2.87129	8	9	88.8889
cl 12	Hdac1	0.776665	3	9	33.3333
cl 16	Hdac1	-2.17565	5	9	55.5556
cl 10	Hdac1	0.41407	1	9	11.1111
cl 22	Hdac1	0.60539	1	9	11.1111
cl 5	Hdac1	0.74644	2	9	22.2222
cl 14	Hdac1	1.00149	6	9	66.6667
cl 25	Hdac1	0	0	9	0
cl 26	Hdac1	0	0	2	0
cl 27	Hdac1	1.88858	1	9	11.1111
cl 9	Ehmt2	-0.587842	3	9	33.3333
cl 4	Ehmt2	-0.0278208	2	9	22.2222
cl 19	Ehmt2	0.272049	1	9	11.1111
cl 2	Ehmt2	-1.14186	4	9	44.4444
cl 7	Ehmt2	-1.61797	5	9	55.5556
cl 13	Ehmt2	0.334767	1	9	11.1111
cl 21	Ehmt2	0	0	9	0
cl 11	Ehmt2	0	0	9	0
cl 23	Ehmt2	1.07419	2	9	22.2222
cl 1	Ehmt2	-0.450926	1	9	11.1111
cl 6	Ehmt2	0.853494	4	9	44.4444
cl 15	Ehmt2	-1.50663	7	9	77.7778
cl 3	Ehmt2	1.17912	3	9	33.3333
cl 20	Ehmt2	0	0	9	0
cl 17	Ehmt2	-0.480831	1	9	11.1111
cl 24	Ehmt2	-5	1	2	50
cl 8	Ehmt2	1.7326	7	9	77.7778
cl 18	Ehmt2	0.773102	5	9	55.5556
cl 12	Ehmt2	-0.181648	1	9	11.1111
cl 16	Ehmt2	-0.288614	2	9	22.2222
cl 10	Ehmt2	0.681207	3	9	33.3333
cl 22	Ehmt2	1.04846	1	9	11.1111
cl 5	Ehmt2	0	0	9	0
cl 14	Ehmt2	-0.293771	2	9	22.2222
cl 25	Ehmt2	-5	1	2	50
cl 26	Ehmt2	0	0	2	0
cl 27	Ehmt2	1.29794	1	9	11.1111
cl 9	Kmt2a	-1.18414	6	9	66.6667
cl 4	Kmt2a	0.918359	5	9	55.5556
cl 19	Kmt2a	0.134971	1	9	11.1111
cl 2	Kmt2a	0	0	9	0
cl 7	Kmt2a	1.011	5	9	55.5556
cl 13	Kmt2a	-1.52753	8	9	88.8889
cl 21	Kmt2a	2.32973	8	9	88.8889
cl 11	Kmt2a	0	0	9	0
cl 23	Kmt2a	0	0	9	0
cl 1	Kmt2a	0	0	9	0
cl 6	Kmt2a	-0.265576	2	9	22.2222
cl 15	Kmt2a	0.302815	1	9	11.1111
cl 3	Kmt2a	-1.51365	6	9	66.6667
cl 20	Kmt2a	0	0	9	0
cl 17	Kmt2a	0	0	9	0
cl 24	Kmt2a	3.31409	1	9	11.1111
cl 8	Kmt2a	-1.81254	7	9	77.7778
cl 18	Kmt2a	0	0	9	0
cl 12	Kmt2a	1.0341	4	9	44.4444
cl 16	Kmt2a	0.685166	3	9	33.3333
cl 10	Kmt2a	-2.24354	7	9	77.7778
cl 22	Kmt2a	-1.37783	3	9	33.3333
cl 5	Kmt2a	0	0	9	0
cl 14	Kmt2a	0.534053	1	9	11.1111
cl 25	Kmt2a	-5	1	2	50
cl 26	Kmt2a	0	0	9	0
cl 27	Kmt2a	0	0	9	0
cl 9	Men1	-1.4342	7	9	77.7778
cl 4	Men1	0.93571	5	9	55.5556
cl 19	Men1	1.07874	5	9	55.5556
cl 2	Men1	0	0	9	0
cl 7	Men1	-0.563768	4	9	44.4444
cl 13	Men1	0	0	9	0
cl 21	Men1	3.88436	9	9	100
cl 11	Men1	-0.297034	1	9	11.1111
cl 23	Men1	-2.08476	4	9	44.4444
cl 1	Men1	0	0	9	0
cl 6	Men1	-0.541453	3	9	33.3333
cl 15	Men1	-0.100537	1	9	11.1111
cl 3	Men1	-1.18427	6	9	66.6667
cl 20	Men1	-1.06091	2	9	22.2222
cl 17	Men1	0	0	9	0
cl 24	Men1	-5	1	2	50
cl 8	Men1	-3.25429	8	9	88.8889
cl 18	Men1	1.70895	8	9	88.8889
cl 12	Men1	-2.89974	8	9	88.8889
cl 16	Men1	0.919147	4	9	44.4444
cl 10	Men1	-3.27048	8	9	88.8889
cl 22	Men1	0	0	9	0
cl 5	Men1	-3.16265	9	9	100
cl 14	Men1	-2.34838	8	9	88.8889
cl 25	Men1	-5	1	2	50
cl 26	Men1	0	0	9	0
cl 27	Men1	0	0	9	0
cl 9	Mbd2	0	0	9	0
cl 4	Mbd2	-0.965055	4	9	44.4444
cl 19	Mbd2	0	0	9	0
cl 2	Mbd2	0.61232	3	9	33.3333
cl 7	Mbd2	0	0	9	0
cl 13	Mbd2	0.293726	1	9	11.1111
cl 21	Mbd2	0.231159	1	9	11.1111
cl 11	Mbd2	0	0	9	0
cl 23	Mbd2	0	0	9	0
cl 1	Mbd2	0	0	9	0
cl 6	Mbd2	0.398549	2	9	22.2222
cl 15	Mbd2	-0.0598687	1	9	11.1111
cl 3	Mbd2	1.08863	3	9	33.3333
cl 20	Mbd2	0	0	9	0
cl 17	Mbd2	-0.516849	1	9	11.1111
cl 24	Mbd2	-5	1	2	50
cl 8	Mbd2	0	0	9	0
cl 18	Mbd2	0	0	9	0
cl 12	Mbd2	-0.121605	1	9	11.1111
cl 16	Mbd2	-0.475022	2	9	22.2222
cl 10	Mbd2	0.238611	1	9	11.1111
cl 22	Mbd2	0.994004	1	9	11.1111
cl 5	Mbd2	0	0	9	0
cl 14	Mbd2	0.123418	1	9	11.1111
cl 25	Mbd2	0	0	9	0
cl 26	Mbd2	0	0	2	0
cl 27	Mbd2	1.38211	1	9	11.1111
cl 9	Mbd3	0.289082	2	9	22.2222
cl 4	Mbd3	-0.295916	3	9	33.3333
cl 19	Mbd3	-0.402012	4	9	44.4444
cl 2	Mbd3	0.550222	3	9	33.3333
cl 7	Mbd3	0	0	9	0
cl 13	Mbd3	0	0	9	0
cl 21	Mbd3	-0.658058	2	9	22.2222
cl 11	Mbd3	0	0	9	0
cl 23	Mbd3	0	0	9	0
cl 1	Mbd3	0	0	9	0
cl 6	Mbd3	0.473734	3	9	33.3333
cl 15	Mbd3	-0.146792	1	9	11.1111
cl 3	Mbd3	0.758069	3	9	33.3333
cl 20	Mbd3	0	0	9	0
cl 17	Mbd3	0	0	9	0
cl 24	Mbd3	-5	2	2	100
cl 8	Mbd3	0.587961	1	9	11.1111
cl 18	Mbd3	-0.504744	3	9	33.3333
cl 12	Mbd3	0	0	9	0
cl 16	Mbd3	-0.523912	2	9	22.2222
cl 10	Mbd3	0	0	9	0
cl 22	Mbd3	0.250829	1	9	11.1111
cl 5	Mbd3	0	0	9	0
cl 14	Mbd3	0.300098	1	9	11.1111
cl 25	Mbd3	3.56162	1	9	11.1111
cl 26	Mbd3	0	0	2	0
cl 27	Mbd3	-5	1	5	20
cl 9	Smarcd1	-0.516722	4	9	44.4444
cl 4	Smarcd1	1.87357	8	9	88.8889
cl 19	Smarcd1	0.653813	3	9	33.3333
cl 2	Smarcd1	-1.0332	4	9	44.4444
cl 7	Smarcd1	-0.606	4	9	44.4444
cl 13	Smarcd1	-1.0474	6	9	66.6667
cl 21	Smarcd1	2.53555	8	9	88.8889
cl 11	Smarcd1	0	0	9	0
cl 23	Smarcd1	0	0	9	0
cl 1	Smarcd1	-0.858255	3	9	33.3333
cl 6	Smarcd1	-0.491208	3	9	33.3333
cl 15	Smarcd1	-0.111972	1	9	11.1111
cl 3	Smarcd1	0	0	9	0
cl 20	Smarcd1	0	0	9	0
cl 17	Smarcd1	0	0	9	0
cl 24	Smarcd1	-5	2	2	100
cl 8	Smarcd1	0	0	9	0
cl 18	Smarcd1	1.23135	5	9	55.5556
cl 12	Smarcd1	0	0	9	0
cl 16	Smarcd1	0	0	9	0
cl 10	Smarcd1	-0.569833	3	9	33.3333
cl 22	Smarcd1	-0.477237	2	9	22.2222
cl 5	Smarcd1	0	0	9	0
cl 14	Smarcd1	0	0	9	0
cl 25	Smarcd1	3.13158	1	9	11.1111
cl 26	Smarcd1	0	0	9	0
cl 27	Smarcd1	0.986841	1	9	11.1111
cl 9	Brd9	-1.13209	5	9	55.5556
cl 4	Brd9	1.7814	8	9	88.8889
cl 19	Brd9	0.707676	3	9	33.3333
cl 2	Brd9	-0.39829	2	9	22.2222
cl 7	Brd9	-2.01148	5	9	55.5556
cl 13	Brd9	-0.889179	4	9	44.4444
cl 21	Brd9	2.54091	8	9	88.8889
cl 11	Brd9	-0.329216	1	9	11.1111
cl 23	Brd9	0	0	9	0
cl 1	Brd9	0	0	9	0
cl 6	Brd9	-0.635935	3	9	33.3333
cl 15	Brd9	-0.358531	1	9	11.1111
cl 3	Brd9	0	0	9	0
cl 20	Brd9	0	0	9	0
cl 17	Brd9	0	0	9	0
cl 24	Brd9	-5	1	2	50
cl 8	Brd9	0.397847	1	9	11.1111
cl 18	Brd9	1.36136	5	9	55.5556
cl 12	Brd9	0.00485043	1	9	11.1111
cl 16	Brd9	0.663073	2	9	22.2222
cl 10	Brd9	-0.782181	3	9	33.3333
cl 22	Brd9	1.10149	1	9	11.1111
cl 5	Brd9	0	0	9	0
cl 14	Brd9	-0.943583	4	9	44.4444
cl 25	Brd9	-5	1	2	50
cl 26	Brd9	0	0	9	0
cl 27	Brd9	1.81669	1	9	11.1111
cl 9	Setdb1	2.02189	9	9	100
cl 4	Setdb1	-2.20256	7	9	77.7778
cl 19	Setdb1	-3.6671	8	9	88.8889
cl 2	Setdb1	-1.64406	6	9	66.6667
cl 7	Setdb1	-0.869757	4	9	44.4444
cl 13	Setdb1	-3.2392	8	9	88.8889
cl 21	Setdb1	-0.522232	1	9	11.1111
cl 11	Setdb1	0	0	9	0
cl 23	Setdb1	0	0	9	0
cl 1	Setdb1	-2.67355	9	9	100
cl 6	Setdb1	-0.776581	3	9	33.3333
cl 15	Setdb1	-1.09082	4	9	44.4444
cl 3	Setdb1	0	0	9	0
cl 20	Setdb1	0.765534	1	9	11.1111
cl 17	Setdb1	-3.44302	9	9	100
cl 24	Setdb1	-5	1	2	50
cl 8	Setdb1	0.959625	1	9	11.1111
cl 18	Setdb1	-1.42515	4	9	44.4444
cl 12	Setdb1	0	0	9	0
cl 16	Setdb1	-3.29523	8	9	88.8889
cl 10	Setdb1	0	0	9	0
cl 22	Setdb1	-1.42179	2	9	22.2222
cl 5	Setdb1	0.617054	1	9	11.1111
cl 14	Setdb1	-0.341654	2	9	22.2222
cl 25	Setdb1	5	9	9	100
cl 26	Setdb1	0	0	2	0
cl 27	Setdb1	-5	1	5	20
cl 9	Ezh2	-0.563043	1	9	11.1111
cl 4	Ezh2	1.37526	6	9	66.6667
cl 19	Ezh2	0.488165	1	9	11.1111
cl 2	Ezh2	-0.645894	2	9	22.2222
cl 7	Ezh2	-2.85971	6	9	66.6667
cl 13	Ezh2	-0.912377	2	9	22.2222
cl 21	Ezh2	1.27504	4	9	44.4444
cl 11	Ezh2	0	0	9	0
cl 23	Ezh2	0	0	9	0
cl 1	Ezh2	-0.647106	1	9	11.1111
cl 6	Ezh2	0.872624	4	9	44.4444
cl 15	Ezh2	-1.41412	3	9	33.3333
cl 3	Ezh2	0.975793	3	9	33.3333
cl 20	Ezh2	0.926377	1	9	11.1111
cl 17	Ezh2	-0.858975	1	9	11.1111
cl 24	Ezh2	3.88635	4	9	44.4444
cl 8	Ezh2	1.38361	4	9	44.4444
cl 18	Ezh2	1.22378	5	9	55.5556
cl 12	Ezh2	-1.11002	2	9	22.2222
cl 16	Ezh2	0.55622	2	9	22.2222
cl 10	Ezh2	0	0	9	0
cl 22	Ezh2	0	0	9	0
cl 5	Ezh2	0	0	9	0
cl 14	Ezh2	-0.842256	2	9	22.2222
cl 25	Ezh2	0	0	2	0
cl 26	Ezh2	0	0	2	0
cl 27	Ezh2	0	0	5	0
cl 9	Carm1	0.461358	2	9	22.2222
cl 4	Carm1	-0.999813	4	9	44.4444
cl 19	Carm1	-0.949495	4	9	44.4444
cl 2	Carm1	-0.414697	2	9	22.2222
cl 7	Carm1	-0.362951	2	9	22.2222
cl 13	Carm1	0.403961	1	9	11.1111
cl 21	Carm1	0	0	9	0
cl 11	Carm1	0	0	9	0
cl 23	Carm1	0	0	9	0
cl 1	Carm1	0	0	9	0
cl 6	Carm1	0.812866	4	9	44.4444
cl 15	Carm1	-0.0144019	1	9	11.1111
cl 3	Carm1	1.17367	3	9	33.3333
cl 20	Carm1	0	0	9	0
cl 17	Carm1	0	0	9	0
cl 24	Carm1	-5	1	2	50
cl 8	Carm1	0.68956	1	9	11.1111
cl 18	Carm1	0	0	9	0
cl 12	Carm1	-0.797	3	9	33.3333
cl 16	Carm1	-0.623699	2	9	22.2222
cl 10	Carm1	0.611226	1	9	11.1111
cl 22	Carm1	0.929814	1	9	11.1111
cl 5	Carm1	0	0	9	0
cl 14	Carm1	0	0	9	0
cl 25	Carm1	-5	1	2	50
cl 26	Carm1	0	0	2	0
cl 27	Carm1	1.30155	1	9	11.1111
cl 9	Kdm6a	-0.462499	1	9	11.1111
cl 4	Kdm6a	0.662245	4	9	44.4444
cl 19	Kdm6a	0.394076	1	9	11.1111
cl 2	Kdm6a	0	0	9	0
cl 7	Kdm6a	-2.03735	5	9	55.5556
cl 13	Kdm6a	0.635994	1	9	11.1111
cl 21	Kdm6a	-0.144366	1	9	11.1111
cl 11	Kdm6a	0	0	9	0
cl 23	Kdm6a	0	0	9	0
cl 1	Kdm6a	0	0	9	0
cl 6	Kdm6a	0.378372	2	9	22.2222
cl 15	Kdm6a	-1.08926	3	9	33.3333
cl 3	Kdm6a	1.17897	3	9	33.3333
cl 20	Kdm6a	0	0	9	0
cl 17	Kdm6a	0	0	9	0
cl 24	Kdm6a	3.70213	3	9	33.3333
cl 8	Kdm6a	1.27077	4	9	44.4444
cl 18	Kdm6a	-0.339947	1	9	11.1111
cl 12	Kdm6a	-0.898028	2	9	22.2222
cl 16	Kdm6a	0.808675	3	9	33.3333
cl 10	Kdm6a	0.398511	1	9	11.1111
cl 22	Kdm6a	-0.195397	1	9	11.1111
cl 5	Kdm6a	0	0	9	0
cl 14	Kdm6a	-0.940628	2	9	22.2222
cl 25	Kdm6a	-5	1	2	50
cl 26	Kdm6a	0	0	2	0
cl 27	Kdm6a	-5	1	5	20
cl 9	Atf7ip	1.05057	7	9	77.7778
cl 4	Atf7ip	-0.815493	4	9	44.4444
cl 19	Atf7ip	-1.33099	5	9	55.5556
cl 2	Atf7ip	0	0	9	0
cl 7	Atf7ip	-0.0493087	1	9	11.1111
cl 13	Atf7ip	0	0	9	0
cl 21	Atf7ip	0.222692	1	9	11.1111
cl 11	Atf7ip	0	0	9	0
cl 23	Atf7ip	0	0	9	0
cl 1	Atf7ip	-0.581664	2	9	22.2222
cl 6	Atf7ip	0.189937	1	9	11.1111
cl 15	Atf7ip	-0.808892	3	9	33.3333
cl 3	Atf7ip	0	0	9	0
cl 20	Atf7ip	0	0	9	0
cl 17	Atf7ip	-0.724004	2	9	22.2222
cl 24	Atf7ip	-5	1	2	50
cl 8	Atf7ip	0	0	9	0
cl 18	Atf7ip	-0.281869	1	9	11.1111
cl 12	Atf7ip	0	0	9	0
cl 16	Atf7ip	-1.22129	5	9	55.5556
cl 10	Atf7ip	0	0	9	0
cl 22	Atf7ip	0.65443	1	9	11.1111
cl 5	Atf7ip	0	0	9	0
cl 14	Atf7ip	-0.120031	1	9	11.1111
cl 25	Atf7ip	4.8107	9	9	100
cl 26	Atf7ip	0	0	2	0
cl 27	Atf7ip	-5	1	5	20
cl 9	Spi1	-2.57423	16	18	88.8889
cl 4	Spi1	-1.20637	9	18	50
cl 19	Spi1	-2.23079	13	18	72.2222
cl 2	Spi1	-0.777173	7	18	38.8889
cl 7	Spi1	0	0	18	0
cl 13	Spi1	-1.96248	10	18	55.5556
cl 21	Spi1	-2.13879	4	18	22.2222
cl 11	Spi1	-0.919949	7	18	38.8889
cl 23	Spi1	-2.39838	7	18	38.8889
cl 1	Spi1	-1.71286	17	18	94.4444
cl 6	Spi1	0	0	18	0
cl 15	Spi1	-2.14714	15	18	83.3333
cl 3	Spi1	0	0	18	0
cl 20	Spi1	0	0	18	0
cl 17	Spi1	-1.68717	12	18	66.6667
cl 24	Spi1	4.97326	18	18	100
cl 8	Spi1	-1.18312	9	18	50
cl 18	Spi1	0	0	18	0
cl 12	Spi1	0	0	18	0
cl 16	Spi1	-0.908927	5	18	27.7778
cl 10	Spi1	-1.56822	11	18	61.1111
cl 22	Spi1	-1.88941	7	18	38.8889
cl 5	Spi1	0	0	18	0
cl 14	Spi1	-1.10981	8	18	44.4444
cl 25	Spi1	3.79334	6	18	33.3333
cl 26	Spi1	0	0	4	0
cl 27	Spi1	-5	2	10	20
cl 28	Spi1	5	9	18	50
cl 9	Gata1	-0.359374	1	9	11.1111
cl 4	Gata1	-1.00357	4	9	44.4444
cl 19	Gata1	0.5322	1	9	11.1111
cl 2	Gata1	0.431565	1	9	11.1111
cl 7	Gata1	0.0198103	1	9	11.1111
cl 13	Gata1	0	0	9	0
cl 21	Gata1	-0.145617	1	9	11.1111
cl 11	Gata1	0	0	9	0
cl 23	Gata1	0	0	9	0
cl 1	Gata1	0	0	9	0
cl 6	Gata1	0.161309	1	9	11.1111
cl 15	Gata1	-0.415195	1	9	11.1111
cl 3	Gata1	0	0	9	0
cl 20	Gata1	0	0	9	0
cl 17	Gata1	0.578784	1	9	11.1111
cl 24	Gata1	-5	1	2	50
cl 8	Gata1	1.14186	3	9	33.3333
cl 18	Gata1	0	0	9	0
cl 12	Gata1	-0.18705	1	9	11.1111
cl 16	Gata1	0.992947	4	9	44.4444
cl 10	Gata1	0	0	9	0
cl 22	Gata1	1.53576	5	9	55.5556
cl 5	Gata1	0	0	9	0
cl 14	Gata1	-0.120567	1	9	11.1111
cl 25	Gata1	-5	1	2	50
cl 26	Gata1	0	0	2	0
cl 27	Gata1	-5	1	5	20
cl 9	Ncor2	0.555939	2	9	22.2222
cl 4	Ncor2	-2.83427	5	9	55.5556
cl 19	Ncor2	0	0	9	0
cl 2	Ncor2	0.789612	3	9	33.3333
cl 7	Ncor2	1.94248	8	9	88.8889
cl 13	Ncor2	-1.08873	3	9	33.3333
cl 21	Ncor2	0.0812579	1	9	11.1111
cl 11	Ncor2	0	0	9	0
cl 23	Ncor2	0	0	9	0
cl 1	Ncor2	-0.83237	1	9	11.1111
cl 6	Ncor2	-2.97834	9	9	100
cl 15	Ncor2	1.20471	5	9	55.5556
cl 3	Ncor2	-2.29012	6	9	66.6667
cl 20	Ncor2	0	0	9	0
cl 17	Ncor2	0	0	9	0
cl 24	Ncor2	-5	1	2	50
cl 8	Ncor2	-0.869267	1	9	11.1111
cl 18	Ncor2	0.334296	1	9	11.1111
cl 12	Ncor2	0.287971	1	9	11.1111
cl 16	Ncor2	0.793006	2	9	22.2222
cl 10	Ncor2	0	0	9	0
cl 22	Ncor2	-0.830359	1	9	11.1111
cl 5	Ncor2	0	0	9	0
cl 14	Ncor2	0.824602	2	9	22.2222
cl 25	Ncor2	0	0	2	0
cl 26	Ncor2	0	0	2	0
cl 27	Ncor2	0	0	5	0
cl 9	Pbrm1	-0.593611	1	9	11.1111
cl 4	Pbrm1	-1.90832	5	9	55.5556
cl 19	Pbrm1	-0.666275	3	9	33.3333
cl 2	Pbrm1	0	0	9	0
cl 7	Pbrm1	0.663964	3	9	33.3333
cl 13	Pbrm1	0.0863231	1	9	11.1111
cl 21	Pbrm1	-0.423077	1	9	11.1111
cl 11	Pbrm1	0	0	9	0
cl 23	Pbrm1	0	0	9	0
cl 1	Pbrm1	0	0	9	0
cl 6	Pbrm1	0	0	9	0
cl 15	Pbrm1	-0.990508	3	9	33.3333
cl 3	Pbrm1	0	0	9	0
cl 20	Pbrm1	1.01623	1	9	11.1111
cl 17	Pbrm1	0	0	9	0
cl 24	Pbrm1	-5	1	2	50
cl 8	Pbrm1	1.94043	8	9	88.8889
cl 18	Pbrm1	-1.04814	3	9	33.3333
cl 12	Pbrm1	0.572941	1	9	11.1111
cl 16	Pbrm1	-0.423621	2	9	22.2222
cl 10	Pbrm1	0.615726	1	9	11.1111
cl 22	Pbrm1	1.0433	1	9	11.1111
cl 5	Pbrm1	1.29225	8	9	88.8889
cl 14	Pbrm1	0.136864	1	9	11.1111
cl 25	Pbrm1	0	0	2	0
cl 26	Pbrm1	0	0	2	0
cl 27	Pbrm1	-5	1	5	20
cl 9	Rcor2	0	0	9	0
cl 4	Rcor2	-1.16857	5	9	55.5556
cl 19	Rcor2	0	0	9	0
cl 2	Rcor2	0.607862	2	9	22.2222
cl 7	Rcor2	-0.0432282	1	9	11.1111
cl 13	Rcor2	0.191874	1	9	11.1111
cl 21	Rcor2	0.0887988	1	9	11.1111
cl 11	Rcor2	0	0	9	0
cl 23	Rcor2	0	0	9	0
cl 1	Rcor2	0	0	9	0
cl 6	Rcor2	-0.43927	2	9	22.2222
cl 15	Rcor2	0.235725	1	9	11.1111
cl 3	Rcor2	0	0	9	0
cl 20	Rcor2	0	0	9	0
cl 17	Rcor2	0	0	9	0
cl 24	Rcor2	-5	1	2	50
cl 8	Rcor2	1.04675	2	9	22.2222
cl 18	Rcor2	-0.365674	1	9	11.1111
cl 12	Rcor2	0	0	9	0
cl 16	Rcor2	1.00467	4	9	44.4444
cl 10	Rcor2	0	0	9	0
cl 22	Rcor2	1.46584	3	9	33.3333
cl 5	Rcor2	0.643323	2	9	22.2222
cl 14	Rcor2	-0.180464	1	9	11.1111
cl 25	Rcor2	-5	1	2	50
cl 26	Rcor2	0	0	2	0
cl 27	Rcor2	-5	1	5	20
cl 9	Ash2l	0	0	9	0
cl 4	Ash2l	-1.11466	4	9	44.4444
cl 19	Ash2l	-1.21823	4	9	44.4444
cl 2	Ash2l	1.07119	6	9	66.6667
cl 7	Ash2l	1.84039	8	9	88.8889
cl 13	Ash2l	-1.79428	7	9	77.7778
cl 21	Ash2l	-1.19366	1	9	11.1111
cl 11	Ash2l	0	0	9	0
cl 23	Ash2l	0	0	9	0
cl 1	Ash2l	0	0	9	0
cl 6	Ash2l	-2.00862	5	9	55.5556
cl 15	Ash2l	0.52721	1	9	11.1111
cl 3	Ash2l	-2.33011	6	9	66.6667
cl 20	Ash2l	0	0	9	0
cl 17	Ash2l	0	0	9	0
cl 24	Ash2l	-5	1	2	50
cl 8	Ash2l	0.895156	1	9	11.1111
cl 18	Ash2l	-1.33093	3	9	33.3333
cl 12	Ash2l	1.25815	4	9	44.4444
cl 16	Ash2l	1.01323	4	9	44.4444
cl 10	Ash2l	0	0	9	0
cl 22	Ash2l	-5	2	8	25
cl 5	Ash2l	0	0	9	0
cl 14	Ash2l	0.832954	2	9	22.2222
cl 25	Ash2l	0	0	2	0
cl 26	Ash2l	0	0	2	0
cl 27	Ash2l	0	0	5	0
cl 9	Cxxc1	-0.287078	1	9	11.1111
cl 4	Cxxc1	-1.34322	5	9	55.5556
cl 19	Cxxc1	0	0	9	0
cl 2	Cxxc1	-0.0476647	1	9	11.1111
cl 7	Cxxc1	0	0	9	0
cl 13	Cxxc1	0	0	9	0
cl 21	Cxxc1	-1.41885	2	9	22.2222
cl 11	Cxxc1	0	0	9	0
cl 23	Cxxc1	0.960584	1	9	11.1111
cl 1	Cxxc1	0	0	9	0
cl 6	Cxxc1	0.391815	2	9	22.2222
cl 15	Cxxc1	-0.506161	1	9	11.1111
cl 3	Cxxc1	0	0	9	0
cl 20	Cxxc1	1.1409	5	9	55.5556
cl 17	Cxxc1	0.626074	2	9	22.2222
cl 24	Cxxc1	3.03942	1	9	11.1111
cl 8	Cxxc1	1.44313	4	9	44.4444
cl 18	Cxxc1	0	0	9	0
cl 12	Cxxc1	0	0	9	0
cl 16	Cxxc1	0.674936	2	9	22.2222
cl 10	Cxxc1	0	0	9	0
cl 22	Cxxc1	1.41101	3	9	33.3333
cl 5	Cxxc1	0	0	9	0
cl 14	Cxxc1	-0.357544	2	9	22.2222
cl 25	Cxxc1	-5	1	2	50
cl 26	Cxxc1	0	0	2	0
cl 27	Cxxc1	-5	1	5	20
cl 9	Smarca5	-0.366209	1	9	11.1111
cl 4	Smarca5	-2.29748	7	9	77.7778
cl 19	Smarca5	0.601912	2	9	22.2222
cl 2	Smarca5	-0.67146	3	9	33.3333
cl 7	Smarca5	-0.804055	4	9	44.4444
cl 13	Smarca5	-0.409179	1	9	11.1111
cl 21	Smarca5	-0.0804638	1	9	11.1111
cl 11	Smarca5	0	0	9	0
cl 23	Smarca5	0	0	9	0
cl 1	Smarca5	0	0	9	0
cl 6	Smarca5	1.31221	8	9	88.8889
cl 15	Smarca5	-1.03158	3	9	33.3333
cl 3	Smarca5	0.754325	3	9	33.3333
cl 20	Smarca5	1.48488	7	9	77.7778
cl 17	Smarca5	0	0	9	0
cl 24	Smarca5	-5	1	2	50
cl 8	Smarca5	1.29739	4	9	44.4444
cl 18	Smarca5	0	0	9	0
cl 12	Smarca5	-0.224802	1	9	11.1111
cl 16	Smarca5	-0.201237	2	9	22.2222
cl 10	Smarca5	0	0	9	0
cl 22	Smarca5	0	0	9	0
cl 5	Smarca5	0	0	9	0
cl 14	Smarca5	-0.958573	4	9	44.4444
cl 25	Smarca5	-5	1	2	50
cl 26	Smarca5	0	0	9	0
cl 27	Smarca5	-5	1	5	20
cl 9	Ehmt1	0.539623	2	9	22.2222
cl 4	Ehmt1	-0.415005	2	9	22.2222
cl 19	Ehmt1	0	0	9	0
cl 2	Ehmt1	-1.31226	3	9	33.3333
cl 7	Ehmt1	-0.819293	1	9	11.1111
cl 13	Ehmt1	0.483933	1	9	11.1111
cl 21	Ehmt1	0.43507	1	9	11.1111
cl 11	Ehmt1	0	0	9	0
cl 23	Ehmt1	0	0	9	0
cl 1	Ehmt1	0	0	9	0
cl 6	Ehmt1	0	0	9	0
cl 15	Ehmt1	0	0	9	0
cl 3	Ehmt1	0.834844	3	9	33.3333
cl 20	Ehmt1	0	0	9	0
cl 17	Ehmt1	0	0	9	0
cl 24	Ehmt1	-5	1	2	50
cl 8	Ehmt1	1.00648	1	9	11.1111
cl 18	Ehmt1	0.578083	1	9	11.1111
cl 12	Ehmt1	0.158031	1	9	11.1111
cl 16	Ehmt1	0	0	9	0
cl 10	Ehmt1	0.66315	1	9	11.1111
cl 22	Ehmt1	0	0	9	0
cl 5	Ehmt1	0	0	9	0
cl 14	Ehmt1	0	0	9	0
cl 25	Ehmt1	0	0	2	0
cl 26	Ehmt1	0	0	2	0
cl 27	Ehmt1	0	0	5	0
cl 9	Smarcd2	-0.582045	1	9	11.1111
cl 4	Smarcd2	0.50284	3	9	33.3333
cl 19	Smarcd2	0	0	9	0
cl 2	Smarcd2	-1.54377	4	9	44.4444
cl 7	Smarcd2	-0.107659	1	9	11.1111
cl 13	Smarcd2	-0.804627	2	9	22.2222
cl 21	Smarcd2	-0.216963	1	9	11.1111
cl 11	Smarcd2	1.33704	8	9	88.8889
cl 23	Smarcd2	0	0	9	0
cl 1	Smarcd2	0	0	9	0
cl 6	Smarcd2	-0.690629	2	9	22.2222
cl 15	Smarcd2	0	0	9	0
cl 3	Smarcd2	-1.20604	6	9	66.6667
cl 20	Smarcd2	1.34201	4	9	44.4444
cl 17	Smarcd2	0	0	9	0
cl 24	Smarcd2	-5	1	2	50
cl 8	Smarcd2	1.42172	4	9	44.4444
cl 18	Smarcd2	-0.47331	1	9	11.1111
cl 12	Smarcd2	1.02359	3	9	33.3333
cl 16	Smarcd2	0.334367	1	9	11.1111
cl 10	Smarcd2	0	0	9	0
cl 22	Smarcd2	0.8995	1	9	11.1111
cl 5	Smarcd2	0	0	9	0
cl 14	Smarcd2	0.747808	1	9	11.1111
cl 25	Smarcd2	0	0	2	0
cl 26	Smarcd2	0	0	9	0
cl 27	Smarcd2	0	0	5	0
cl 9	Kmt2d	-0.68177	4	9	44.4444
cl 4	Kmt2d	2.17273	9	9	100
cl 19	Kmt2d	-0.851838	4	9	44.4444
cl 2	Kmt2d	0.312945	1	9	11.1111
cl 7	Kmt2d	0	0	9	0
cl 13	Kmt2d	-0.787461	4	9	44.4444
cl 21	Kmt2d	-0.381891	1	9	11.1111
cl 11	Kmt2d	-0.391077	1	9	11.1111
cl 23	Kmt2d	0	0	9	0
cl 1	Kmt2d	0	0	9	0
cl 6	Kmt2d	-0.15457	1	9	11.1111
cl 15	Kmt2d	0.592128	2	9	22.2222
cl 3	Kmt2d	-1.19256	6	9	66.6667
cl 20	Kmt2d	1.96738	8	9	88.8889
cl 17	Kmt2d	-0.486467	1	9	11.1111
cl 24	Kmt2d	-5	1	2	50
cl 8	Kmt2d	-2.65957	8	9	88.8889
cl 18	Kmt2d	-1.63664	6	9	66.6667
cl 12	Kmt2d	1.1651	7	9	77.7778
cl 16	Kmt2d	-0.471622	2	9	22.2222
cl 10	Kmt2d	-1.70364	7	9	77.7778
cl 22	Kmt2d	-0.951055	2	9	22.2222
cl 5	Kmt2d	0	0	9	0
cl 14	Kmt2d	0.313666	1	9	11.1111
cl 25	Kmt2d	-5	1	2	50
cl 26	Kmt2d	0	0	9	0
cl 27	Kmt2d	1.2477	1	9	11.1111
cl 9	Bcl11a	-1.98758	7	9	77.7778
cl 4	Bcl11a	1.26787	6	9	66.6667
cl 19	Bcl11a	0.647885	1	9	11.1111
cl 2	Bcl11a	-0.241064	1	9	11.1111
cl 7	Bcl11a	-1.28769	5	9	55.5556
cl 13	Bcl11a	0	0	9	0
cl 21	Bcl11a	2.97099	8	9	88.8889
cl 11	Bcl11a	0	0	9	0
cl 23	Bcl11a	0	0	9	0
cl 1	Bcl11a	-0.574515	1	9	11.1111
cl 6	Bcl11a	-1.22744	3	9	33.3333
cl 15	Bcl11a	-0.986954	3	9	33.3333
cl 3	Bcl11a	0.795396	3	9	33.3333
cl 20	Bcl11a	0	0	9	0
cl 17	Bcl11a	0	0	9	0
cl 24	Bcl11a	-5	1	2	50
cl 8	Bcl11a	-0.611977	1	9	11.1111
cl 18	Bcl11a	1.68215	7	9	77.7778
cl 12	Bcl11a	0	0	9	0
cl 16	Bcl11a	1.04644	4	9	44.4444
cl 10	Bcl11a	-1.36691	3	9	33.3333
cl 22	Bcl11a	0.71869	1	9	11.1111
cl 5	Bcl11a	0	0	9	0
cl 14	Bcl11a	-0.743007	2	9	22.2222
cl 25	Bcl11a	0	0	2	0
cl 26	Bcl11a	0	0	9	0
cl 27	Bcl11a	0	0	9	0
cl 9	Gltscr1	0	0	9	0
cl 4	Gltscr1	0.4281	3	9	33.3333
cl 19	Gltscr1	1.01589	5	9	55.5556
cl 2	Gltscr1	0	0	9	0
cl 7	Gltscr1	0	0	9	0
cl 13	Gltscr1	0.316184	1	9	11.1111
cl 21	Gltscr1	-1.10253	1	9	11.1111
cl 11	Gltscr1	-0.685198	1	9	11.1111
cl 23	Gltscr1	0	0	9	0
cl 1	Gltscr1	0.882429	5	9	55.5556
cl 6	Gltscr1	-0.640334	2	9	22.2222
cl 15	Gltscr1	0.434149	1	9	11.1111
cl 3	Gltscr1	-0.951197	5	9	55.5556
cl 20	Gltscr1	0.8346	1	9	11.1111
cl 17	Gltscr1	0.742013	1	9	11.1111
cl 24	Gltscr1	-5	1	2	50
cl 8	Gltscr1	-5	8	9	88.8889
cl 18	Gltscr1	-0.912161	2	9	22.2222
cl 12	Gltscr1	0.0768215	1	9	11.1111
cl 16	Gltscr1	0.847494	3	9	33.3333
cl 10	Gltscr1	-1.30621	3	9	33.3333
cl 22	Gltscr1	0.635586	1	9	11.1111
cl 5	Gltscr1	-1.88103	6	9	66.6667
cl 14	Gltscr1	0.43709	1	9	11.1111
cl 25	Gltscr1	0	0	9	0
cl 26	Gltscr1	0	0	2	0
cl 27	Gltscr1	0	0	9	0
cl 9	Setd1b	-1.55631	7	9	77.7778
cl 4	Setd1b	0.747982	5	9	55.5556
cl 19	Setd1b	0.91826	5	9	55.5556
cl 2	Setd1b	-0.58417	3	9	33.3333
cl 7	Setd1b	-0.0910798	1	9	11.1111
cl 13	Setd1b	-0.434554	2	9	22.2222
cl 21	Setd1b	1.60619	7	9	77.7778
cl 11	Setd1b	0.975846	6	9	66.6667
cl 23	Setd1b	0	0	9	0
cl 1	Setd1b	0	0	9	0
cl 6	Setd1b	-0.454921	3	9	33.3333
cl 15	Setd1b	-0.0624387	1	9	11.1111
cl 3	Setd1b	0	0	9	0
cl 20	Setd1b	0	0	9	0
cl 17	Setd1b	0	0	9	0
cl 24	Setd1b	-5	1	2	50
cl 8	Setd1b	0	0	9	0
cl 18	Setd1b	0.890251	5	9	55.5556
cl 12	Setd1b	0	0	9	0
cl 16	Setd1b	1.20531	6	9	66.6667
cl 10	Setd1b	-1.2636	4	9	44.4444
cl 22	Setd1b	-0.0883768	1	9	11.1111
cl 5	Setd1b	0	0	9	0
cl 14	Setd1b	0.170814	1	9	11.1111
cl 25	Setd1b	-5	1	2	50
cl 26	Setd1b	0	0	9	0
cl 27	Setd1b	1.78434	1	9	11.1111
cl 9	Pagr1a	-5	1	9	11.1111
cl 4	Pagr1a	0	0	9	0
cl 19	Pagr1a	0	0	9	0
cl 2	Pagr1a	0	0	9	0
cl 7	Pagr1a	1.1722	1	9	11.1111
cl 13	Pagr1a	0	0	9	0
cl 21	Pagr1a	0	0	9	0
cl 11	Pagr1a	0	0	9	0
cl 23	Pagr1a	0	0	9	0
cl 1	Pagr1a	0	0	9	0
cl 6	Pagr1a	0	0	9	0
cl 15	Pagr1a	0	0	9	0
cl 3	Pagr1a	-5	5	9	55.5556
cl 20	Pagr1a	0	0	9	0
cl 17	Pagr1a	0	0	9	0
cl 24	Pagr1a	0	0	2	0
cl 8	Pagr1a	1.27409	1	9	11.1111
cl 18	Pagr1a	0	0	9	0
cl 12	Pagr1a	1.70488	3	9	33.3333
cl 16	Pagr1a	0	0	9	0
cl 10	Pagr1a	0	0	9	0
cl 22	Pagr1a	0	0	8	0
cl 5	Pagr1a	2.02071	9	9	100
cl 14	Pagr1a	0	0	9	0
cl 25	Pagr1a	0	0	2	0
cl 26	Pagr1a	0	0	2	0
cl 27	Pagr1a	0	0	5	0
cl 9	Cbx3	0	0	9	0
cl 4	Cbx3	-0.379842	3	9	33.3333
cl 19	Cbx3	-0.353625	2	9	22.2222
cl 2	Cbx3	-0.196392	1	9	11.1111
cl 7	Cbx3	0	0	9	0
cl 13	Cbx3	0	0	9	0
cl 21	Cbx3	-0.25382	1	9	11.1111
cl 11	Cbx3	0	0	9	0
cl 23	Cbx3	1.10801	2	9	22.2222
cl 1	Cbx3	-0.378889	1	9	11.1111
cl 6	Cbx3	0.637289	3	9	33.3333
cl 15	Cbx3	-0.182317	1	9	11.1111
cl 3	Cbx3	0.775363	3	9	33.3333
cl 20	Cbx3	0.836056	1	9	11.1111
cl 17	Cbx3	-0.638738	1	9	11.1111
cl 24	Cbx3	-5	1	2	50
cl 8	Cbx3	0.942946	2	9	22.2222
cl 18	Cbx3	-0.537722	2	9	22.2222
cl 12	Cbx3	0	0	9	0
cl 16	Cbx3	-0.868857	3	9	33.3333
cl 10	Cbx3	0.711159	3	9	33.3333
cl 22	Cbx3	0	0	9	0
cl 5	Cbx3	0.669937	2	9	22.2222
cl 14	Cbx3	0.262928	1	9	11.1111
cl 25	Cbx3	3.91038	2	9	22.2222
cl 26	Cbx3	0	0	2	0
cl 27	Cbx3	-5	1	5	20
cl 9	Phf10	-0.622594	2	9	22.2222
cl 4	Phf10	1.22331	6	9	66.6667
cl 19	Phf10	0.350963	1	9	11.1111
cl 2	Phf10	0.480012	1	9	11.1111
cl 7	Phf10	0	0	9	0
cl 13	Phf10	0.419869	1	9	11.1111
cl 21	Phf10	-0.172833	1	9	11.1111
cl 11	Phf10	0	0	9	0
cl 23	Phf10	0	0	9	0
cl 1	Phf10	0.610608	2	9	22.2222
cl 6	Phf10	-1.24717	4	9	44.4444
cl 15	Phf10	1.01527	5	9	55.5556
cl 3	Phf10	-1.2302	6	9	66.6667
cl 20	Phf10	0	0	9	0
cl 17	Phf10	0.877992	3	9	33.3333
cl 24	Phf10	-5	1	2	50
cl 8	Phf10	-2.22895	7	9	77.7778
cl 18	Phf10	-1.31949	3	9	33.3333
cl 12	Phf10	0	0	9	0
cl 16	Phf10	0.791515	3	9	33.3333
cl 10	Phf10	-0.875868	3	9	33.3333
cl 22	Phf10	0	0	9	0
cl 5	Phf10	-1.09178	4	9	44.4444
cl 14	Phf10	0.175315	1	9	11.1111
cl 25	Phf10	-5	1	2	50
cl 26	Phf10	0	0	9	0
cl 27	Phf10	1.48614	1	9	11.1111
cl 9	Rbbp4	-1.30381	7	9	77.7778
cl 4	Rbbp4	-1.72293	5	9	55.5556
cl 19	Rbbp4	-1.78198	6	9	66.6667
cl 2	Rbbp4	0	0	9	0
cl 7	Rbbp4	0	0	9	0
cl 13	Rbbp4	-0.770012	4	9	44.4444
cl 21	Rbbp4	-0.229487	1	9	11.1111
cl 11	Rbbp4	0	0	9	0
cl 23	Rbbp4	0	0	9	0
cl 1	Rbbp4	-1.53998	9	9	100
cl 6	Rbbp4	1.75735	9	9	100
cl 15	Rbbp4	-1.74847	8	9	88.8889
cl 3	Rbbp4	0	0	9	0
cl 20	Rbbp4	0	0	9	0
cl 17	Rbbp4	-1.9744	9	9	100
cl 24	Rbbp4	2.93101	1	9	11.1111
cl 8	Rbbp4	0.865241	2	9	22.2222
cl 18	Rbbp4	-0.69529	3	9	33.3333
cl 12	Rbbp4	1.28616	8	9	88.8889
cl 16	Rbbp4	-1.67293	5	9	55.5556
cl 10	Rbbp4	2.09842	9	9	100
cl 22	Rbbp4	-0.0715917	1	9	11.1111
cl 5	Rbbp4	1.34385	9	9	100
cl 14	Rbbp4	-0.39795	2	9	22.2222
cl 25	Rbbp4	0	0	9	0
cl 26	Rbbp4	0	0	2	0
cl 27	Rbbp4	-5	1	5	20
cl 9	Stag2	-0.995623	5	9	55.5556
cl 4	Stag2	1.63471	8	9	88.8889
cl 19	Stag2	0.373753	1	9	11.1111
cl 2	Stag2	-0.978813	4	9	44.4444
cl 7	Stag2	-1.45707	5	9	55.5556
cl 13	Stag2	0	0	9	0
cl 21	Stag2	0.780581	1	9	11.1111
cl 11	Stag2	-0.524726	1	9	11.1111
cl 23	Stag2	0	0	9	0
cl 1	Stag2	0	0	9	0
cl 6	Stag2	0.451183	2	9	22.2222
cl 15	Stag2	-0.861269	3	9	33.3333
cl 3	Stag2	0.8591	3	9	33.3333
cl 20	Stag2	0.885857	1	9	11.1111
cl 17	Stag2	-0.561506	1	9	11.1111
cl 24	Stag2	3.94507	6	9	66.6667
cl 8	Stag2	1.56396	5	9	55.5556
cl 18	Stag2	0	0	9	0
cl 12	Stag2	-0.789081	2	9	22.2222
cl 16	Stag2	0.0415878	1	9	11.1111
cl 10	Stag2	-0.679883	2	9	22.2222
cl 22	Stag2	1.84217	5	9	55.5556
cl 5	Stag2	0	0	9	0
cl 14	Stag2	-1.19667	5	9	55.5556
cl 25	Stag2	-5	1	2	50
cl 26	Stag2	0	0	9	0
cl 27	Stag2	-5	1	5	20
cl 9	Smc3	0	0	9	0
cl 4	Smc3	0	0	9	0
cl 19	Smc3	0	0	9	0
cl 2	Smc3	0	0	9	0
cl 7	Smc3	-0.204965	1	9	11.1111
cl 13	Smc3	0	0	9	0
cl 21	Smc3	0	0	9	0
cl 11	Smc3	0	0	9	0
cl 23	Smc3	0	0	9	0
cl 1	Smc3	0	0	9	0
cl 6	Smc3	0	0	9	0
cl 15	Smc3	0	0	9	0
cl 3	Smc3	0.490761	2	9	22.2222
cl 20	Smc3	1.45683	2	9	22.2222
cl 17	Smc3	0	0	9	0
cl 24	Smc3	0	0	2	0
cl 8	Smc3	0.940532	1	9	11.1111
cl 18	Smc3	0	0	9	0
cl 12	Smc3	-1.33023	1	9	11.1111
cl 16	Smc3	0	0	9	0
cl 10	Smc3	0	0	9	0
cl 22	Smc3	0	0	9	0
cl 5	Smc3	0	0	9	0
cl 14	Smc3	0	0	9	0
cl 25	Smc3	0	0	2	0
cl 26	Smc3	0	0	2	0
cl 27	Smc3	0	0	5	0
cl 9	Kdm1a	-1.95053	7	9	77.7778
cl 4	Kdm1a	3.15277	9	9	100
cl 19	Kdm1a	-1.71328	4	9	44.4444
cl 2	Kdm1a	-3.11848	9	9	100
cl 7	Kdm1a	-1.88213	5	9	55.5556
cl 13	Kdm1a	-2.02314	8	9	88.8889
cl 21	Kdm1a	-2.7878	2	9	22.2222
cl 11	Kdm1a	0.89072	2	9	22.2222
cl 23	Kdm1a	0	0	9	0
cl 1	Kdm1a	-2.58262	9	9	100
cl 6	Kdm1a	-1.5904	4	9	44.4444
cl 15	Kdm1a	-4.32835	8	9	88.8889
cl 3	Kdm1a	-3.07659	7	9	77.7778
cl 20	Kdm1a	2.45629	9	9	100
cl 17	Kdm1a	0	0	9	0
cl 24	Kdm1a	-5	1	2	50
cl 8	Kdm1a	0.244141	1	9	11.1111
cl 18	Kdm1a	-5	8	9	88.8889
cl 12	Kdm1a	-3.84517	6	9	66.6667
cl 16	Kdm1a	-1.75786	3	9	33.3333
cl 10	Kdm1a	3.67969	9	9	100
cl 22	Kdm1a	0	0	9	0
cl 5	Kdm1a	-3.37854	9	9	100
cl 14	Kdm1a	-2.6322	6	9	66.6667
cl 25	Kdm1a	0	0	2	0
cl 26	Kdm1a	0	0	2	0
cl 27	Kdm1a	0	0	5	0
cl 9	Setdb2	0.472223	2	9	22.2222
cl 4	Setdb2	-0.632622	2	9	22.2222
cl 19	Setdb2	0	0	9	0
cl 2	Setdb2	-0.976238	3	9	33.3333
cl 7	Setdb2	-0.980744	4	9	44.4444
cl 13	Setdb2	0.49686	1	9	11.1111
cl 21	Setdb2	0	0	9	0
cl 11	Setdb2	0	0	9	0
cl 23	Setdb2	0	0	9	0
cl 1	Setdb2	0	0	9	0
cl 6	Setdb2	0	0	9	0
cl 15	Setdb2	-0.748715	1	9	11.1111
cl 3	Setdb2	1.11068	3	9	33.3333
cl 20	Setdb2	0	0	9	0
cl 17	Setdb2	0	0	9	0
cl 24	Setdb2	-5	1	2	50
cl 8	Setdb2	1.34352	3	9	33.3333
cl 18	Setdb2	0	0	9	0
cl 12	Setdb2	-0.987382	2	9	22.2222
cl 16	Setdb2	-0.256575	1	9	11.1111
cl 10	Setdb2	0.774458	1	9	11.1111
cl 22	Setdb2	1.11556	1	9	11.1111
cl 5	Setdb2	0	0	9	0
cl 14	Setdb2	0	0	9	0
cl 25	Setdb2	0	0	2	0
cl 26	Setdb2	0	0	2	0
cl 27	Setdb2	0	0	5	0
cl 9	Cebpa	0	0	9	0
cl 4	Cebpa	0.734017	3	9	33.3333
cl 19	Cebpa	0	0	9	0
cl 2	Cebpa	-0.684662	1	9	11.1111
cl 7	Cebpa	-0.793854	1	9	11.1111
cl 13	Cebpa	0	0	9	0
cl 21	Cebpa	0.210661	1	9	11.1111
cl 11	Cebpa	0.896552	1	9	11.1111
cl 23	Cebpa	0	0	9	0
cl 1	Cebpa	0	0	9	0
cl 6	Cebpa	0.814774	3	9	33.3333
cl 15	Cebpa	-2.38534	6	9	66.6667
cl 3	Cebpa	0.59399	3	9	33.3333
cl 20	Cebpa	0	0	9	0
cl 17	Cebpa	0	0	9	0
cl 24	Cebpa	3.84545	3	9	33.3333
cl 8	Cebpa	1.9789	7	9	77.7778
cl 18	Cebpa	-1.20293	2	9	22.2222
cl 12	Cebpa	-0.142217	1	9	11.1111
cl 16	Cebpa	-0.669687	2	9	22.2222
cl 10	Cebpa	0	0	9	0
cl 22	Cebpa	0	0	9	0
cl 5	Cebpa	0	0	9	0
cl 14	Cebpa	-1.22421	2	9	22.2222
cl 25	Cebpa	0	0	2	0
cl 26	Cebpa	0	0	2	0
cl 27	Cebpa	0	0	5	0
cl 9	Runx1	0	0	9	0
cl 4	Runx1	-0.750518	1	9	11.1111
cl 19	Runx1	0	0	9	0
cl 2	Runx1	1.25384	6	9	66.6667
cl 7	Runx1	2.09682	8	9	88.8889
cl 13	Runx1	-3.74843	8	9	88.8889
cl 21	Runx1	-1.91245	1	9	11.1111
cl 11	Runx1	-1.41295	1	9	11.1111
cl 23	Runx1	0	0	9	0
cl 1	Runx1	0.724887	1	9	11.1111
cl 6	Runx1	-2.73138	5	9	55.5556
cl 15	Runx1	0.68727	1	9	11.1111
cl 3	Runx1	-2.78658	6	9	66.6667
cl 20	Runx1	0	0	9	0
cl 17	Runx1	0	0	9	0
cl 24	Runx1	0	0	2	0
cl 8	Runx1	0.242317	1	9	11.1111
cl 18	Runx1	-2.05363	2	9	22.2222
cl 12	Runx1	1.33681	4	9	44.4444
cl 16	Runx1	0	0	9	0
cl 10	Runx1	0	0	9	0
cl 22	Runx1	-5	1	8	12.5
cl 5	Runx1	0	0	9	0
cl 14	Runx1	1.00891	2	9	22.2222
cl 25	Runx1	0	0	2	0
cl 26	Runx1	0	0	2	0
cl 27	Runx1	0	0	5	0
cl 9	Prmt5	0	0	9	0
cl 4	Prmt5	-0.498787	2	9	22.2222
cl 19	Prmt5	0	0	9	0
cl 2	Prmt5	-0.836071	3	9	33.3333
cl 7	Prmt5	-2.28358	5	9	55.5556
cl 13	Prmt5	0.444712	1	9	11.1111
cl 21	Prmt5	1.35721	4	9	44.4444
cl 11	Prmt5	-1.03278	1	9	11.1111
cl 23	Prmt5	0	0	9	0
cl 1	Prmt5	0	0	9	0
cl 6	Prmt5	0.943275	4	9	44.4444
cl 15	Prmt5	-0.711268	1	9	11.1111
cl 3	Prmt5	1.24145	3	9	33.3333
cl 20	Prmt5	0.939683	1	9	11.1111
cl 17	Prmt5	0	0	9	0
cl 24	Prmt5	-5	1	2	50
cl 8	Prmt5	1.2009	2	9	22.2222
cl 18	Prmt5	1.13347	5	9	55.5556
cl 12	Prmt5	-0.481717	1	9	11.1111
cl 16	Prmt5	-0.321607	1	9	11.1111
cl 10	Prmt5	0	0	9	0
cl 22	Prmt5	0.857118	1	9	11.1111
cl 5	Prmt5	0	0	9	0
cl 14	Prmt5	0	0	9	0
cl 25	Prmt5	0	0	2	0
cl 26	Prmt5	0	0	2	0
cl 27	Prmt5	0	0	5	0
cl 9	Ash1l	0	0	9	0
cl 4	Ash1l	0.566794	4	9	44.4444
cl 19	Ash1l	0.89523	5	9	55.5556
cl 2	Ash1l	-0.504633	3	9	33.3333
cl 7	Ash1l	-1.46296	5	9	55.5556
cl 13	Ash1l	0.641825	2	9	22.2222
cl 21	Ash1l	0.0598532	1	9	11.1111
cl 11	Ash1l	0	0	9	0
cl 23	Ash1l	0	0	9	0
cl 1	Ash1l	0	0	9	0
cl 6	Ash1l	0	0	9	0
cl 15	Ash1l	-0.990366	3	9	33.3333
cl 3	Ash1l	1.04516	3	9	33.3333
cl 20	Ash1l	-0.533454	1	9	11.1111
cl 17	Ash1l	0	0	9	0
cl 24	Ash1l	3.62622	1	9	11.1111
cl 8	Ash1l	0.881108	1	9	11.1111
cl 18	Ash1l	0.806526	5	9	55.5556
cl 12	Ash1l	-1.5948	5	9	55.5556
cl 16	Ash1l	0.897416	4	9	44.4444
cl 10	Ash1l	0	0	9	0
cl 22	Ash1l	1.06236	1	9	11.1111
cl 5	Ash1l	0	0	9	0
cl 14	Ash1l	-0.841733	2	9	22.2222
cl 25	Ash1l	-5	1	2	50
cl 26	Ash1l	0	0	2	0
cl 27	Ash1l	-5	1	5	20
cl 9	Hdac3	-0.0951621	1	9	11.1111
cl 4	Hdac3	-1.58021	5	9	55.5556
cl 19	Hdac3	-0.530254	3	9	33.3333
cl 2	Hdac3	0	0	9	0
cl 7	Hdac3	0.0494766	1	9	11.1111
cl 13	Hdac3	0.146828	1	9	11.1111
cl 21	Hdac3	2.01104	8	9	88.8889
cl 11	Hdac3	-0.496571	1	9	11.1111
cl 23	Hdac3	0	0	9	0
cl 1	Hdac3	-0.839982	3	9	33.3333
cl 6	Hdac3	0.565514	3	9	33.3333
cl 15	Hdac3	-0.854539	3	9	33.3333
cl 3	Hdac3	0.801026	3	9	33.3333
cl 20	Hdac3	0	0	9	0
cl 17	Hdac3	-1.0046	2	9	22.2222
cl 24	Hdac3	-5	1	2	50
cl 8	Hdac3	0.937878	1	9	11.1111
cl 18	Hdac3	1.30976	5	9	55.5556
cl 12	Hdac3	0	0	9	0
cl 16	Hdac3	-1.41366	5	9	55.5556
cl 10	Hdac3	0.450562	1	9	11.1111
cl 22	Hdac3	0.806829	1	9	11.1111
cl 5	Hdac3	0	0	9	0
cl 14	Hdac3	0.297935	1	9	11.1111
cl 25	Hdac3	0	0	9	0
cl 26	Hdac3	0	0	2	0
cl 27	Hdac3	-5	1	5	20
cl 9	Smarcb1	-1.57419	5	9	55.5556
cl 4	Smarcb1	0.100767	1	9	11.1111
cl 19	Smarcb1	-1.59377	4	9	44.4444
cl 2	Smarcb1	-0.403969	1	9	11.1111
cl 7	Smarcb1	0.0889844	1	9	11.1111
cl 13	Smarcb1	-1.03395	3	9	33.3333
cl 21	Smarcb1	0.0863702	1	9	11.1111
cl 11	Smarcb1	-1.25822	3	9	33.3333
cl 23	Smarcb1	0	0	9	0
cl 1	Smarcb1	-0.740259	1	9	11.1111
cl 6	Smarcb1	0	0	9	0
cl 15	Smarcb1	-0.216904	1	9	11.1111
cl 3	Smarcb1	-2.47978	6	9	66.6667
cl 20	Smarcb1	2.04529	8	9	88.8889
cl 17	Smarcb1	0	0	9	0
cl 24	Smarcb1	-5	1	2	50
cl 8	Smarcb1	0.342774	1	9	11.1111
cl 18	Smarcb1	-0.591958	1	9	11.1111
cl 12	Smarcb1	2.59488	9	9	100
cl 16	Smarcb1	0	0	9	0
cl 10	Smarcb1	-0.799385	2	9	22.2222
cl 22	Smarcb1	0	0	9	0
cl 5	Smarcb1	1.76942	9	9	100
cl 14	Smarcb1	0	0	9	0
cl 25	Smarcb1	0	0	2	0
cl 26	Smarcb1	0	0	9	0
cl 27	Smarcb1	0	0	9	0
cl 9	Smc4	0	0	9	0
cl 4	Smc4	-0.938155	1	9	11.1111
cl 19	Smc4	0	0	9	0
cl 2	Smc4	0	0	9	0
cl 7	Smc4	-1.43769	1	9	11.1111
cl 13	Smc4	0.567275	1	9	11.1111
cl 21	Smc4	-1.6084	1	9	11.1111
cl 11	Smc4	0	0	9	0
cl 23	Smc4	1.53575	1	9	11.1111
cl 1	Smc4	0	0	9	0
cl 6	Smc4	0	0	9	0
cl 15	Smc4	0	0	9	0
cl 3	Smc4	0.896113	3	9	33.3333
cl 20	Smc4	0	0	9	0
cl 17	Smc4	0	0	9	0
cl 24	Smc4	0	0	2	0
cl 8	Smc4	1.55867	2	9	22.2222
cl 18	Smc4	-0.733907	1	9	11.1111
cl 12	Smc4	0	0	9	0
cl 16	Smc4	0	0	9	0
cl 10	Smc4	0	0	9	0
cl 22	Smc4	1.37697	1	9	11.1111
cl 5	Smc4	0	0	9	0
cl 14	Smc4	0	0	9	0
cl 25	Smc4	0	0	2	0
cl 26	Smc4	0	0	2	0
cl 27	Smc4	0	0	5	0
cl 9	Cited2	-0.539656	1	9	11.1111
cl 4	Cited2	-1.32121	4	9	44.4444
cl 19	Cited2	1.08655	5	9	55.5556
cl 2	Cited2	-0.24865	1	9	11.1111
cl 7	Cited2	-1.19716	4	9	44.4444
cl 13	Cited2	0	0	9	0
cl 21	Cited2	2.04353	7	9	77.7778
cl 11	Cited2	0	0	9	0
cl 23	Cited2	0	0	9	0
cl 1	Cited2	-0.887109	3	9	33.3333
cl 6	Cited2	0	0	9	0
cl 15	Cited2	-2.23872	7	9	77.7778
cl 3	Cited2	0	0	9	0
cl 20	Cited2	0	0	9	0
cl 17	Cited2	0	0	9	0
cl 24	Cited2	-5	1	2	50
cl 8	Cited2	1.54663	4	9	44.4444
cl 18	Cited2	1.99223	8	9	88.8889
cl 12	Cited2	-0.419134	1	9	11.1111
cl 16	Cited2	0.780547	2	9	22.2222
cl 10	Cited2	0	0	9	0
cl 22	Cited2	1.41413	1	9	11.1111
cl 5	Cited2	0	0	9	0
cl 14	Cited2	-0.320335	1	9	11.1111
cl 25	Cited2	0	0	9	0
cl 26	Cited2	0	0	2	0
cl 27	Cited2	-5	1	5	20
cl 9	Chd4	0	0	9	0
cl 4	Chd4	-0.172044	1	9	11.1111
cl 19	Chd4	-0.713802	2	9	22.2222
cl 2	Chd4	-0.820316	3	9	33.3333
cl 7	Chd4	-0.151551	1	9	11.1111
cl 13	Chd4	-0.400748	1	9	11.1111
cl 21	Chd4	-0.609018	1	9	11.1111
cl 11	Chd4	0	0	9	0
cl 23	Chd4	0	0	9	0
cl 1	Chd4	0	0	9	0
cl 6	Chd4	0	0	9	0
cl 15	Chd4	0	0	9	0
cl 3	Chd4	0	0	9	0
cl 20	Chd4	1.78876	8	9	88.8889
cl 17	Chd4	-1.79503	4	9	44.4444
cl 24	Chd4	-5	1	2	50
cl 8	Chd4	1.30479	3	9	33.3333
cl 18	Chd4	-0.045743	1	9	11.1111
cl 12	Chd4	1.18064	4	9	44.4444
cl 16	Chd4	-0.629975	2	9	22.2222
cl 10	Chd4	0	0	9	0
cl 22	Chd4	1.69623	3	9	33.3333
cl 5	Chd4	1.70946	9	9	100
cl 14	Chd4	0	0	9	0
cl 25	Chd4	0	0	2	0
cl 26	Chd4	0	0	9	0
cl 27	Chd4	0	0	9	0
cl 9	Ncoa6	0	0	9	0
cl 4	Ncoa6	-2.02044	5	9	55.5556
cl 19	Ncoa6	0	0	9	0
cl 2	Ncoa6	1.08552	6	9	66.6667
cl 7	Ncoa6	2.11538	8	9	88.8889
cl 13	Ncoa6	-1.95052	8	9	88.8889
cl 21	Ncoa6	-0.340247	1	9	11.1111
cl 11	Ncoa6	0	0	9	0
cl 23	Ncoa6	0	0	9	0
cl 1	Ncoa6	0	0	9	0
cl 6	Ncoa6	-1.57088	4	9	44.4444
cl 15	Ncoa6	1.02923	4	9	44.4444
cl 3	Ncoa6	-2.4857	6	9	66.6667
cl 20	Ncoa6	0	0	9	0
cl 17	Ncoa6	0	0	9	0
cl 24	Ncoa6	-5	1	2	50
cl 8	Ncoa6	-0.798913	1	9	11.1111
cl 18	Ncoa6	-1.26159	3	9	33.3333
cl 12	Ncoa6	0.893945	2	9	22.2222
cl 16	Ncoa6	0	0	9	0
cl 10	Ncoa6	0	0	9	0
cl 22	Ncoa6	-1.89433	2	9	22.2222
cl 5	Ncoa6	0	0	9	0
cl 14	Ncoa6	0.617867	1	9	11.1111
cl 25	Ncoa6	0	0	2	0
cl 26	Ncoa6	0	0	2	0
cl 27	Ncoa6	0	0	9	0
cl 9	Prmt1	0	0	9	0
cl 4	Prmt1	-3.60491	5	9	55.5556
cl 19	Prmt1	-1.58776	3	9	33.3333
cl 2	Prmt1	-2.24958	4	9	44.4444
cl 7	Prmt1	-0.739086	1	9	11.1111
cl 13	Prmt1	-2.16386	4	9	44.4444
cl 21	Prmt1	0.0922425	1	9	11.1111
cl 11	Prmt1	1.41102	7	9	77.7778
cl 23	Prmt1	1.58567	1	9	11.1111
cl 1	Prmt1	-2.30245	8	9	88.8889
cl 6	Prmt1	-1.13501	1	9	11.1111
cl 15	Prmt1	0	0	9	0
cl 3	Prmt1	0.285422	1	9	11.1111
cl 20	Prmt1	1.75885	7	9	77.7778
cl 17	Prmt1	0	0	9	0
cl 24	Prmt1	0	0	2	0
cl 8	Prmt1	2.27691	8	9	88.8889
cl 18	Prmt1	-1.47492	1	9	11.1111
cl 12	Prmt1	0	0	9	0
cl 16	Prmt1	-2.223	2	9	22.2222
cl 10	Prmt1	1.51853	5	9	55.5556
cl 22	Prmt1	0	0	9	0
cl 5	Prmt1	1.62214	9	9	100
cl 14	Prmt1	0.996114	2	9	22.2222
cl 25	Prmt1	0	0	2	0
cl 26	Prmt1	0	0	2	0
cl 27	Prmt1	0	0	5	0
cl 9	Chmp2a	0	0	9	0
cl 4	Chmp2a	0	0	9	0
cl 19	Chmp2a	0	0	9	0
cl 2	Chmp2a	0	0	9	0
cl 7	Chmp2a	0	0	9	0
cl 13	Chmp2a	1.18514	1	9	11.1111
cl 21	Chmp2a	0	0	9	0
cl 11	Chmp2a	0	0	9	0
cl 23	Chmp2a	0	0	9	0
cl 1	Chmp2a	0	0	9	0
cl 6	Chmp2a	1.19645	1	9	11.1111
cl 15	Chmp2a	0	0	9	0
cl 3	Chmp2a	0.573529	1	9	11.1111
cl 20	Chmp2a	0	0	9	0
cl 17	Chmp2a	0	0	9	0
cl 24	Chmp2a	0	0	2	0
cl 8	Chmp2a	0	0	9	0
cl 18	Chmp2a	1.30573	1	9	11.1111
cl 12	Chmp2a	0	0	9	0
cl 16	Chmp2a	0	0	9	0
cl 10	Chmp2a	1.23889	1	9	11.1111
cl 22	Chmp2a	1.75101	1	9	11.1111
cl 5	Chmp2a	0	0	9	0
cl 14	Chmp2a	0	0	9	0
cl 25	Chmp2a	0	0	2	0
cl 26	Chmp2a	0	0	2	0
cl 27	Chmp2a	0	0	5	0
cl 9	Smarcc1	-1.22094	4	9	44.4444
cl 4	Smarcc1	-3.40219	7	9	77.7778
cl 19	Smarcc1	0	0	9	0
cl 2	Smarcc1	0	0	9	0
cl 7	Smarcc1	0.155228	1	9	11.1111
cl 13	Smarcc1	-0.709836	1	9	11.1111
cl 21	Smarcc1	-5	2	9	22.2222
cl 11	Smarcc1	2.34996	9	9	100
cl 23	Smarcc1	0	0	9	0
cl 1	Smarcc1	-0.733772	1	9	11.1111
cl 6	Smarcc1	-0.322183	1	9	11.1111
cl 15	Smarcc1	-1.11256	2	9	22.2222
cl 3	Smarcc1	0	0	9	0
cl 20	Smarcc1	0	0	9	0
cl 17	Smarcc1	0	0	9	0
cl 24	Smarcc1	-5	1	2	50
cl 8	Smarcc1	1.7112	5	9	55.5556
cl 18	Smarcc1	-0.520063	1	9	11.1111
cl 12	Smarcc1	0.47639	1	9	11.1111
cl 16	Smarcc1	-0.288849	1	9	11.1111
cl 10	Smarcc1	0	0	9	0
cl 22	Smarcc1	0.808413	1	9	11.1111
cl 5	Smarcc1	1.49925	9	9	100
cl 14	Smarcc1	0	0	9	0
cl 25	Smarcc1	0	0	2	0
cl 26	Smarcc1	0	0	2	0
cl 27	Smarcc1	0	0	5	0
cl 9	Paxip1	0	0	9	0
cl 4	Paxip1	-1.30906	1	9	11.1111
cl 19	Paxip1	0	0	9	0
cl 2	Paxip1	0	0	9	0
cl 7	Paxip1	1.58465	5	9	55.5556
cl 13	Paxip1	-2.05876	1	9	11.1111
cl 21	Paxip1	-1.23226	1	9	11.1111
cl 11	Paxip1	0	0	9	0
cl 23	Paxip1	0	0	9	0
cl 1	Paxip1	0	0	9	0
cl 6	Paxip1	-3.05677	3	9	33.3333
cl 15	Paxip1	1.00094	1	9	11.1111
cl 3	Paxip1	-1.08392	2	9	22.2222
cl 20	Paxip1	0	0	9	0
cl 17	Paxip1	0	0	9	0
cl 24	Paxip1	0	0	2	0
cl 8	Paxip1	0.940103	1	9	11.1111
cl 18	Paxip1	0	0	9	0
cl 12	Paxip1	1.4772	3	9	33.3333
cl 16	Paxip1	0	0	9	0
cl 10	Paxip1	0	0	9	0
cl 22	Paxip1	0	0	9	0
cl 5	Paxip1	0	0	9	0
cl 14	Paxip1	0	0	9	0
cl 25	Paxip1	0	0	2	0
cl 26	Paxip1	0	0	2	0
cl 27	Paxip1	0	0	9	0
cl 9	Smc2	0	0	9	0
cl 4	Smc2	-0.412456	1	9	11.1111
cl 19	Smc2	0	0	9	0
cl 2	Smc2	0	0	9	0
cl 7	Smc2	-0.432429	1	9	11.1111
cl 13	Smc2	0.48639	1	9	11.1111
cl 21	Smc2	-1.36013	1	9	11.1111
cl 11	Smc2	0	0	9	0
cl 23	Smc2	0	0	9	0
cl 1	Smc2	0	0	9	0
cl 6	Smc2	0	0	9	0
cl 15	Smc2	0	0	9	0
cl 3	Smc2	0.567132	2	9	22.2222
cl 20	Smc2	0	0	9	0
cl 17	Smc2	0	0	9	0
cl 24	Smc2	0	0	2	0
cl 8	Smc2	1.03957	1	9	11.1111
cl 18	Smc2	0	0	9	0
cl 12	Smc2	0	0	9	0
cl 16	Smc2	0	0	9	0
cl 10	Smc2	0.826534	1	9	11.1111
cl 22	Smc2	1.60244	1	9	11.1111
cl 5	Smc2	0	0	9	0
cl 14	Smc2	0	0	9	0
cl 25	Smc2	0	0	2	0
cl 26	Smc2	0	0	2	0
cl 27	Smc2	0	0	9	0
cl 9	Kmt2b	0	0	9	0
cl 4	Kmt2b	-3.05368	5	9	55.5556
cl 19	Kmt2b	0	0	9	0
cl 2	Kmt2b	0.683012	1	9	11.1111
cl 7	Kmt2b	-0.445763	1	9	11.1111
cl 13	Kmt2b	0.26628	1	9	11.1111
cl 21	Kmt2b	-1.3732	1	9	11.1111
cl 11	Kmt2b	0	0	9	0
cl 23	Kmt2b	0	0	9	0
cl 1	Kmt2b	0	0	9	0
cl 6	Kmt2b	0.667595	2	9	22.2222
cl 15	Kmt2b	0	0	9	0
cl 3	Kmt2b	0.612574	3	9	33.3333
cl 20	Kmt2b	0	0	9	0
cl 17	Kmt2b	0	0	9	0
cl 24	Kmt2b	-5	1	2	50
cl 8	Kmt2b	1.13043	1	9	11.1111
cl 18	Kmt2b	-1.18556	2	9	22.2222
cl 12	Kmt2b	0.147144	1	9	11.1111
cl 16	Kmt2b	0	0	9	0
cl 10	Kmt2b	0	0	9	0
cl 22	Kmt2b	1.45193	1	9	11.1111
cl 5	Kmt2b	0	0	9	0
cl 14	Kmt2b	0.43062	1	9	11.1111
cl 25	Kmt2b	0	0	2	0
cl 26	Kmt2b	0	0	2	0
cl 27	Kmt2b	0	0	5	0
cl 9	Kat8	-0.869663	1	9	11.1111
cl 4	Kat8	-0.561481	1	9	11.1111
cl 19	Kat8	0	0	9	0
cl 2	Kat8	0.804125	1	9	11.1111
cl 7	Kat8	1.65591	7	9	77.7778
cl 13	Kat8	-1.21579	1	9	11.1111
cl 21	Kat8	-0.722136	1	9	11.1111
cl 11	Kat8	0	0	9	0
cl 23	Kat8	0	0	9	0
cl 1	Kat8	0	0	9	0
cl 6	Kat8	-2.54644	3	9	33.3333
cl 15	Kat8	0	0	9	0
cl 3	Kat8	-2.60167	6	9	66.6667
cl 20	Kat8	1.15444	1	9	11.1111
cl 17	Kat8	0	0	9	0
cl 24	Kat8	0	0	2	0
cl 8	Kat8	1.03571	1	9	11.1111
cl 18	Kat8	0	0	9	0
cl 12	Kat8	1.84159	8	9	88.8889
cl 16	Kat8	0	0	9	0
cl 10	Kat8	0	0	9	0
cl 22	Kat8	0	0	9	0
cl 5	Kat8	0	0	9	0
cl 14	Kat8	1.03365	2	9	22.2222
cl 25	Kat8	0	0	2	0
cl 26	Kat8	0	0	2	0
cl 27	Kat8	0	0	5	0
cl 9	Wdr82	-2.79444	7	9	77.7778
cl 4	Wdr82	-0.328243	1	9	11.1111
cl 19	Wdr82	0	0	9	0
cl 2	Wdr82	-2.30795	6	9	66.6667
cl 7	Wdr82	-1.22165	3	9	33.3333
cl 13	Wdr82	-1.40231	4	9	44.4444
cl 21	Wdr82	-1.3947	1	9	11.1111
cl 11	Wdr82	-1.08433	1	9	11.1111
cl 23	Wdr82	0	0	9	0
cl 1	Wdr82	-1.43431	3	9	33.3333
cl 6	Wdr82	0	0	9	0
cl 15	Wdr82	-0.623215	1	9	11.1111
cl 3	Wdr82	-0.918847	5	9	55.5556
cl 20	Wdr82	1.71985	7	9	77.7778
cl 17	Wdr82	-1.83852	2	9	22.2222
cl 24	Wdr82	0	0	9	0
cl 8	Wdr82	1.29114	1	9	11.1111
cl 18	Wdr82	0.0854232	1	9	11.1111
cl 12	Wdr82	0.124998	1	9	11.1111
cl 16	Wdr82	-0.499886	1	9	11.1111
cl 10	Wdr82	-1.00702	1	9	11.1111
cl 22	Wdr82	1.57129	1	9	11.1111
cl 5	Wdr82	0	0	9	0
cl 14	Wdr82	0	0	9	0
cl 25	Wdr82	0	0	2	0
cl 26	Wdr82	5	9	9	100
cl 27	Wdr82	0	0	5	0
cl 9	Smarce1	0	0	9	0
cl 4	Smarce1	0	0	9	0
cl 19	Smarce1	0	0	9	0
cl 2	Smarce1	0	0	9	0
cl 7	Smarce1	0	0	9	0
cl 13	Smarce1	0	0	9	0
cl 21	Smarce1	0	0	9	0
cl 11	Smarce1	0	0	9	0
cl 23	Smarce1	0	0	9	0
cl 1	Smarce1	0	0	9	0
cl 6	Smarce1	0	0	9	0
cl 15	Smarce1	0	0	9	0
cl 3	Smarce1	0	0	9	0
cl 20	Smarce1	2.19655	7	9	77.7778
cl 17	Smarce1	0	0	9	0
cl 24	Smarce1	0	0	2	0
cl 8	Smarce1	1.56537	1	9	11.1111
cl 18	Smarce1	0	0	9	0
cl 12	Smarce1	2.18484	8	9	88.8889
cl 16	Smarce1	0	0	9	0
cl 10	Smarce1	0	0	9	0
cl 22	Smarce1	0	0	8	0
cl 5	Smarce1	1.93996	9	9	100
cl 14	Smarce1	0	0	9	0
cl 25	Smarce1	0	0	2	0
cl 26	Smarce1	0	0	2	0
cl 27	Smarce1	0	0	5	0
cl 9	Chaf1a	0	0	9	0
cl 4	Chaf1a	0	0	9	0
cl 19	Chaf1a	0	0	9	0
cl 2	Chaf1a	0	0	9	0
cl 7	Chaf1a	-0.925546	1	9	11.1111
cl 13	Chaf1a	0	0	9	0
cl 21	Chaf1a	0	0	9	0
cl 11	Chaf1a	0	0	9	0
cl 23	Chaf1a	0	0	9	0
cl 1	Chaf1a	0	0	9	0
cl 6	Chaf1a	0	0	9	0
cl 15	Chaf1a	0	0	9	0
cl 3	Chaf1a	0.720135	2	9	22.2222
cl 20	Chaf1a	1.81433	4	9	44.4444
cl 17	Chaf1a	0	0	9	0
cl 24	Chaf1a	0	0	9	0
cl 8	Chaf1a	1.78674	3	9	33.3333
cl 18	Chaf1a	1.45235	4	9	44.4444
cl 12	Chaf1a	0	0	9	0
cl 16	Chaf1a	0	0	9	0
cl 10	Chaf1a	0	0	9	0
cl 22	Chaf1a	0	0	8	0
cl 5	Chaf1a	1.25119	1	9	11.1111
cl 14	Chaf1a	-5	2	9	22.2222
cl 25	Chaf1a	0	0	9	0
cl 26	Chaf1a	0	0	2	0
cl 27	Chaf1a	0	0	9	0
cl 9	Dpf2	0	0	9	0
cl 4	Dpf2	-2.19799	1	9	11.1111
cl 19	Dpf2	0	0	9	0
cl 2	Dpf2	1.18307	1	9	11.1111
cl 7	Dpf2	1.67525	4	9	44.4444
cl 13	Dpf2	0	0	9	0
cl 21	Dpf2	0	0	9	0
cl 11	Dpf2	0	0	9	0
cl 23	Dpf2	2.15864	1	9	11.1111
cl 1	Dpf2	0	0	9	0
cl 6	Dpf2	0	0	9	0
cl 15	Dpf2	0	0	9	0
cl 3	Dpf2	-2.39737	2	9	22.2222
cl 20	Dpf2	0	0	9	0
cl 17	Dpf2	0	0	9	0
cl 24	Dpf2	0	0	2	0
cl 8	Dpf2	1.06861	1	9	11.1111
cl 18	Dpf2	-5	1	9	11.1111
cl 12	Dpf2	0	0	9	0
cl 16	Dpf2	0	0	9	0
cl 10	Dpf2	0	0	9	0
cl 22	Dpf2	0	0	8	0
cl 5	Dpf2	0	0	9	0
cl 14	Dpf2	1.15827	1	9	11.1111
cl 25	Dpf2	0	0	2	0
cl 26	Dpf2	0	0	2	0
cl 27	Dpf2	0	0	5	0
cl 9	Hcfc1	0	0	9	0
cl 4	Hcfc1	0	0	9	0
cl 19	Hcfc1	0	0	9	0
cl 2	Hcfc1	0	0	9	0
cl 7	Hcfc1	0	0	9	0
cl 13	Hcfc1	0	0	9	0
cl 21	Hcfc1	0	0	9	0
cl 11	Hcfc1	0	0	9	0
cl 23	Hcfc1	0	0	9	0
cl 1	Hcfc1	0	0	9	0
cl 6	Hcfc1	0	0	9	0
cl 15	Hcfc1	0	0	9	0
cl 3	Hcfc1	0	0	9	0
cl 20	Hcfc1	0	0	9	0
cl 17	Hcfc1	0	0	9	0
cl 24	Hcfc1	0	0	2	0
cl 8	Hcfc1	0	0	9	0
cl 18	Hcfc1	0	0	9	0
cl 12	Hcfc1	0	0	9	0
cl 16	Hcfc1	0	0	9	0
cl 10	Hcfc1	0	0	9	0
cl 22	Hcfc1	0	0	8	0
cl 5	Hcfc1	0	0	9	0
cl 14	Hcfc1	0	0	9	0
cl 25	Hcfc1	0	0	2	0
cl 26	Hcfc1	0	0	2	0
cl 27	Hcfc1	0	0	5	0
cl 9	Phf5a	0	0	9	0
cl 4	Phf5a	0	0	9	0
cl 19	Phf5a	0	0	9	0
cl 2	Phf5a	0	0	9	0
cl 7	Phf5a	0	0	9	0
cl 13	Phf5a	0	0	9	0
cl 21	Phf5a	0	0	9	0
cl 11	Phf5a	0	0	9	0
cl 23	Phf5a	0	0	9	0
cl 1	Phf5a	0	0	9	0
cl 6	Phf5a	0	0	9	0
cl 15	Phf5a	0	0	9	0
cl 3	Phf5a	0	0	9	0
cl 20	Phf5a	0	0	9	0
cl 17	Phf5a	0	0	9	0
cl 24	Phf5a	0	0	2	0
cl 8	Phf5a	0	0	9	0
cl 18	Phf5a	0	0	9	0
cl 12	Phf5a	0	0	9	0
cl 16	Phf5a	0	0	9	0
cl 10	Phf5a	0	0	9	0
cl 22	Phf5a	0	0	9	0
cl 5	Phf5a	0	0	9	0
cl 14	Phf5a	0	0	9	0
cl 25	Phf5a	0	0	2	0
cl 26	Phf5a	0	0	2	0
cl 27	Phf5a	0	0	5	0

## Sheet: Supplementary Table 7
Supplementary Table 7. Perturb-seq Differential Gene Expression analysis in Leukemia (comparisons of CF-KOs to NTCs). P-values were calculated using negative binomial mixed models from the nebula R package.
CF KO	gene	log2 fold change	adjusted p-value
Ash1l	Il4	2.798	6.65e-14
Ash1l	Cxcl3	1.786	5.10e-04
Ash1l	Slc36a4	1.793	5.10e-03
Ash1l	Ppbp	2.591	5.80e-03
Ash2l	Rtp4	2.502	4.75e-04
Ash2l	4931408C20Rik	2.936	1.02e-03
Ash2l	Apoc2	-1.198	1.72e-03
Ash2l	Rhoj	-1.33	2.36e-03
Ash2l	B230322F03Rik	2.234	3.57e-03
Ash2l	Sgsh	1.136	3.72e-03
Ash2l	Zfp184	1.151	3.82e-03
Ash2l	4930590J08Rik	2.226	4.04e-03
Ash2l	Gal	-1.235	4.32e-03
Ash2l	Mrgpra2a	1.501	5.25e-03
Ash2l	Gm1110	1.638	6.42e-03
Ash2l	G0s2	1.249	8.16e-03
Ash2l	Ifi27l2a	1.199	8.83e-03
Ash2l	C3ar1	-1.023	9.49e-03
Atf7ip	Resf1	2.238	0.00e+00
Atf7ip	Gstp1	1.516	6.91e-165
Atf7ip	Msh2	1.035	1.34e-97
Atf7ip	Fbp2	4.22	5.64e-92
Atf7ip	Dnah8	1.876	8.18e-81
Atf7ip	Gm19951	3.4	3.88e-76
Atf7ip	Fbp1	1.736	1.18e-74
Atf7ip	Serpinb9g	4.322	1.38e-73
Atf7ip	Kyat3	1.303	6.06e-64
Atf7ip	Gstp3	3.413	1.14e-54
Atf7ip	Vmn1r43	3.558	2.72e-49
Atf7ip	Epcam	2.154	1.19e-43
Atf7ip	St6galnac5	3.267	1.87e-43
Atf7ip	Gm12840	2.942	1.04e-40
Atf7ip	Vmn2r97	4.08	3.80e-39
Atf7ip	Sec14l4	4.557	9.31e-39
Atf7ip	1700097N02Rik	1.92	1.13e-36
Atf7ip	Gal3st1	3.04	4.31e-32
Atf7ip	Gm31718	1.146	1.98e-31
Atf7ip	Iqcg	1.292	1.99e-29
Atf7ip	Il4	-3.154	5.46e-28
Atf7ip	Gm36551	3.143	7.40e-28
Atf7ip	Etfbkmt	1.255	5.17e-26
Atf7ip	Olfr1459	4.541	1.58e-24
Atf7ip	Cyp2a5	3.241	2.16e-23
Atf7ip	Tdrd5	3.795	4.39e-23
Atf7ip	Gm29243	1.363	2.89e-22
Atf7ip	1700006J14Rik	2.514	5.20e-21
Atf7ip	2410003L11Rik	3.17	6.42e-21
Atf7ip	Gm4316	1.846	4.63e-19
Atf7ip	Gm6093	1.173	2.53e-18
Atf7ip	Gm20186	2.188	7.43e-17
Atf7ip	Stag3	2.257	2.02e-16
Atf7ip	Cd300c	2.286	1.06e-14
Atf7ip	Gm29554	2.663	8.51e-14
Atf7ip	Bcas1	1.232	3.29e-13
Atf7ip	Apoc2	1.119	5.82e-13
Atf7ip	Ly6a	-1.064	2.56e-12
Atf7ip	Dnah7a	3.192	5.89e-11
Atf7ip	Usp17lc	3.374	7.67e-11
Atf7ip	Gm28187	1.139	8.75e-11
Atf7ip	6720489N17Rik	1.137	2.62e-10
Atf7ip	Ppbp	4.043	2.69e-10
Atf7ip	2900041M22Rik	1.249	6.30e-10
Atf7ip	Slc1a4	1.081	8.34e-10
Atf7ip	Folr1	1.26	1.02e-09
Atf7ip	Gm47015	2.337	1.78e-09
Atf7ip	Caly	2.396	4.22e-09
Atf7ip	Gm37233	1.423	5.08e-09
Atf7ip	Ccl3	-1.054	7.89e-09
Atf7ip	Bcas1os2	1.923	1.78e-07
Atf7ip	BC048559	3.011	1.87e-07
Atf7ip	Cbr3	1.027	8.11e-07
Atf7ip	Bglap3	2.586	1.65e-06
Atf7ip	Nccrp1	1.889	2.27e-06
Atf7ip	Gstt1	1.629	3.36e-06
Atf7ip	Gm31108	2.183	6.81e-06
Atf7ip	Gm32913	-2	7.83e-06
Atf7ip	Gm364	2.255	8.10e-06
Atf7ip	Plcd3	2.123	1.19e-05
Atf7ip	Slc39a4	1.066	2.17e-05
Atf7ip	Amotl1	1.541	2.28e-05
Atf7ip	Gm15738	1.952	4.70e-05
Atf7ip	Apoc1	1.48	6.76e-05
Atf7ip	Tpd52l1	-1.052	1.23e-04
Atf7ip	Usp17ld	2.838	1.26e-04
Atf7ip	Cttn	1.397	1.96e-04
Atf7ip	H2-Q10	1.237	6.65e-04
Atf7ip	Arg1	-3.793	1.19e-03
Atf7ip	Il6	-1.01	1.24e-03
Atf7ip	Cd38	1.049	1.76e-03
Atf7ip	Zfp804a	1.881	2.13e-03
Atf7ip	Cstdc6	1.123	2.26e-03
Atf7ip	Raet1d	2.686	2.52e-03
Atf7ip	Slc27a2	1.431	2.72e-03
Atf7ip	Hba-a1	-1.394	3.01e-03
Atf7ip	Adgrg6	1.1	3.23e-03
Atf7ip	Stfa3	1.637	3.38e-03
Atf7ip	Ccdc162	2.413	4.13e-03
Atf7ip	Syngr4	1.261	5.33e-03
Atf7ip	Sgsm1	1.261	5.38e-03
Atf7ip	Acod1	-3.143	5.83e-03
Atf7ip	Zfp967	1.753	6.01e-03
Atf7ip	Ryr2	1.951	6.24e-03
Atf7ip	Igf2r	1.156	8.06e-03
Atf7ip	Dgki	1.395	8.10e-03
Atf7ip	Zfp970	1.265	9.13e-03
Atf7ip	Serpinb9e	2.177	9.44e-03
Bcl11a	Hist1h2ah	2.753	6.59e-04
Bcl11a	Hdac10	-1.621	9.30e-04
Bcl11a	Hbb-bs	-3.058	1.57e-03
Bcl11a	Ptcra	1.361	2.00e-03
Bcl11a	Tnfrsf8	1.063	2.87e-03
Bcl11a	Shisa4	1.517	7.76e-03
Bcl11a	Gm26737	-1.573	8.84e-03
Brd9	Mpo	-1.15	4.44e-82
Brd9	Hbb-bt	-1.55	7.09e-42
Brd9	Gm15657	-1.226	1.46e-36
Brd9	Mirt1	1.209	6.77e-35
Brd9	F7	-1.204	7.96e-12
Brd9	Nebl	-1.625	8.73e-10
Brd9	Wfdc17	1.281	3.37e-09
Brd9	Bcas1	-1.431	4.64e-09
Brd9	AI839979	1.186	7.57e-09
Brd9	Gm16104	-1.022	1.13e-08
Brd9	Gm11505	-1.257	3.98e-08
Brd9	Il4	-1.923	8.45e-08
Brd9	Cntd1	1.649	8.46e-08
Brd9	Sowahc	1.154	1.03e-07
Brd9	Hbb-bs	-2.086	1.52e-07
Brd9	Hba-a1	-3.034	5.59e-07
Brd9	Arhgdig	-1.043	1.01e-06
Brd9	Stfa3	-2.586	1.07e-06
Brd9	Ankrd22	1.234	1.48e-06
Brd9	Susd5	-1.135	4.72e-06
Brd9	G0s2	-1.306	5.57e-06
Brd9	Gzmb	-1.397	9.90e-06
Brd9	Clec4b2	-1.086	1.15e-05
Brd9	Tctex1d1	-1.743	1.24e-05
Brd9	Csrp3	-1.026	8.79e-05
Brd9	Fam187b	1.615	1.07e-04
Brd9	Slc39a2	-1.089	1.62e-04
Brd9	Bank1	1.058	1.98e-04
Brd9	Il13	-3.881	2.94e-04
Brd9	Abcg3	1.173	3.50e-04
Brd9	Cds1	1.046	4.44e-04
Brd9	BC051537	1.653	4.64e-04
Brd9	Kcng2	-1.028	4.75e-04
Brd9	Ocm	1.199	5.45e-04
Brd9	Card6	1.758	8.10e-04
Brd9	Gm15915	-2.045	1.13e-03
Brd9	Afap1	-1.365	1.13e-03
Brd9	Ncam2	-1.465	1.25e-03
Brd9	Klra17	1.443	1.31e-03
Brd9	Rragd	1.398	1.35e-03
Brd9	Tmem215	-1.169	1.44e-03
Brd9	Glis2	1.176	1.50e-03
Brd9	Raet1e	1.734	1.62e-03
Brd9	Gm16548	1.523	1.73e-03
Brd9	Gja5	-1.053	1.73e-03
Brd9	Gm4632	-1.303	1.94e-03
Brd9	Gm14703	1.752	2.13e-03
Brd9	Myo18b	1.171	2.16e-03
Brd9	Gng11	-1.007	2.22e-03
Brd9	Rtp4	1.638	2.83e-03
Brd9	Ccl2	-3.265	3.06e-03
Brd9	Mc5r	-1.374	3.44e-03
Brd9	Gm48899	1.703	3.82e-03
Brd9	Aif1l	1.619	3.97e-03
Brd9	Gm16587	1.375	4.15e-03
Brd9	Dcbld2	1.209	4.43e-03
Brd9	Gm5533	1.639	4.80e-03
Brd9	Cd300lg	1.048	5.10e-03
Brd9	Disc1	1.375	5.40e-03
Brd9	Ighv1-23	-2.681	5.57e-03
Brd9	Tubb2b	1.068	5.71e-03
Brd9	Enho	1.119	5.72e-03
Brd9	Mrgpra2a	1.159	6.38e-03
Carm1	Hbb-bs	2.233	3.67e-06
Carm1	Orm1	-1.141	7.68e-06
Carm1	Kcnq3	-1.56	1.43e-05
Carm1	G0s2	-1.576	2.97e-05
Carm1	Cd302	-1.212	2.33e-04
Carm1	Degs2	-1.962	6.61e-04
Carm1	Vit	-1.254	1.30e-03
Carm1	Zfp36l1	-1.243	1.59e-03
Carm1	Platr14	2.152	1.67e-03
Carm1	Npdc1	1.185	2.35e-03
Carm1	Dock9	-1.073	2.62e-03
Carm1	Folr1	1.259	2.75e-03
Carm1	Retnlg	2.164	2.97e-03
Carm1	Trim66	1.56	3.38e-03
Carm1	Hba-a1	1.949	4.45e-03
Carm1	Ankrd33b	-1.175	5.73e-03
Carm1	Sbsn	-1.144	7.53e-03
Carm1	Syne4	1.376	7.64e-03
Carm1	F730016J06Rik	-1.308	9.75e-03
Cbx3	Cbx3	-1.282	4.9e-204
Cbx3	Fbp1	1.076	2.62e-26
Cbx3	Il4	-2.916	1.45e-23
Cbx3	Gm6093	1.077	7.99e-15
Cbx3	Cyp2a5	2.509	2.07e-13
Cbx3	Mdga1	1.318	2.23e-12
Cbx3	Bcas1	1.097	5.48e-10
Cbx3	Gm49164	-2.187	5.16e-06
Cbx3	St6galnac5	1.416	7.13e-06
Cbx3	Sox5	2.444	1.02e-05
Cbx3	Vmn1r43	1.388	1.66e-05
Cbx3	Amotl1	1.572	1.82e-05
Cbx3	Gm5600	1.432	2.51e-05
Cbx3	Trim30d	1.129	2.86e-05
Cbx3	Mpp4	1.466	4.69e-05
Cbx3	Zfp804a	2.209	1.14e-04
Cbx3	Ptcra	1.003	2.45e-04
Cbx3	Cxcl3	1.449	5.31e-04
Cbx3	Eda2r	1.395	1.20e-03
Cbx3	Ccdc85a	-1.121	1.56e-03
Cbx3	Vmn2r97	1.519	1.57e-03
Cbx3	Maob	4.158	1.63e-03
Cbx3	Dnah7a	1.941	1.82e-03
Cbx3	Tcrg-C2	1.133	2.74e-03
Cbx3	Nrxn1	1.767	3.00e-03
Cbx3	Muc3a	1.554	3.56e-03
Cbx3	Gm14085	1.229	3.99e-03
Cbx3	Itk	-1.425	4.75e-03
Cbx3	Gm15675	1.445	4.97e-03
Cbx3	Stag3	1.08	5.47e-03
Cbx3	C5ar1	-1.014	5.82e-03
Cbx3	Barx2	2.09	6.60e-03
Cbx3	Tdrd5	1.618	6.64e-03
Cbx3	Angptl8	-1.232	8.65e-03
Cbx3	Kcp	1.528	9.18e-03
Cbx3	Gm29018	1.779	9.57e-03
Cebpa	Cpa3	1.891	3.82e-18
Cebpa	Gzmb	3.387	2.64e-12
Cebpa	Gm17590	1.979	1.17e-08
Cebpa	Ltc4s	1.139	3.85e-06
Cebpa	Gm15261	1.62	5.50e-06
Cebpa	Inpp4b	1.799	9.62e-06
Cebpa	Gzmc	3.994	1.55e-05
Cebpa	Mndal	1.016	2.64e-05
Cebpa	Arhgap6	1.23	3.43e-05
Cebpa	Sytl3	2.454	5.46e-05
Cebpa	Myl4	1.485	7.08e-05
Cebpa	Auts2	2.012	1.41e-04
Cebpa	Qrfp	2.34	1.59e-04
Cebpa	Cd300lb	1.224	1.80e-04
Cebpa	Zfp946	1.299	6.21e-04
Cebpa	Poln	1.899	6.57e-04
Cebpa	Cd74	2.593	6.87e-04
Cebpa	Rnf150	1.929	8.92e-04
Cebpa	Aldh1a3	-1.071	1.02e-03
Cebpa	Il6	1.841	1.12e-03
Cebpa	Ptprg	2.108	1.18e-03
Cebpa	Pga5	2.51	1.26e-03
Cebpa	Neb	2.279	1.34e-03
Cebpa	Unc5b	3.566	1.99e-03
Cebpa	Dlk1	5.591	2.20e-03
Cebpa	Zfhx3	1.311	2.47e-03
Cebpa	Tha1	1.202	2.60e-03
Cebpa	G0s2	-2.064	2.65e-03
Cebpa	Dgat2	-1.014	3.26e-03
Cebpa	Hgfac	2.117	3.39e-03
Cebpa	Emid1	1.85	3.40e-03
Cebpa	Gpld1	1.99	3.89e-03
Cebpa	Cd28	-1.122	6.85e-03
Cebpa	Orm1	-1.378	6.91e-03
Cebpa	Tet1	-1.257	7.01e-03
Cebpa	Scn1b	1.315	7.37e-03
Cebpa	Gm30881	1.631	8.30e-03
Cebpa	Gbp8	2.036	8.44e-03
Cebpa	Gm13546	-1.189	8.96e-03
Cebpa	Pagr1a	2.72	9.34e-03
Cebpa	Olfr1124	2.403	9.79e-03
Chaf1a	Pf4	2.609	6.32e-38
Chaf1a	H1fx	2.482	1.97e-14
Chaf1a	Rsad2	3.185	5.85e-14
Chaf1a	Apoe	2.623	1.31e-11
Chaf1a	Isg15	2.633	3.60e-09
Chaf1a	Hemgn	2.812	1.09e-08
Chaf1a	Gm15555	4.815	1.01e-07
Chaf1a	Itga2b	1.721	1.96e-07
Chaf1a	Npl	1.44	3.78e-07
Chaf1a	Fbp1	1.365	1.87e-06
Chaf1a	Gimap1	1.224	1.25e-05
Chaf1a	H2-Q7	1.957	1.89e-05
Chaf1a	Usp18	2.893	2.50e-05
Chaf1a	Epcam	2.174	6.61e-05
Chaf1a	Gstp3	3.34	1.27e-04
Chaf1a	Fgf3	1.787	1.27e-04
Chaf1a	Gtf2h4	-1.019	1.65e-04
Chaf1a	Gm15518	2.189	2.07e-04
Chaf1a	1700097N02Rik	1.992	2.93e-04
Chaf1a	Mdfi	1.368	3.03e-04
Chaf1a	Akap5	3.74	3.28e-04
Chaf1a	Gzmb	2.829	3.48e-04
Chaf1a	Slc32a1	4.969	3.66e-04
Chaf1a	Serpinb6b	2.345	3.76e-04
Chaf1a	Fbxo2	2.585	4.02e-04
Chaf1a	Il2ra	1.93	4.04e-04
Chaf1a	Sla2	1.415	4.88e-04
Chaf1a	Krt80	2.24	5.41e-04
Chaf1a	C030014I23Rik	3.301	6.12e-04
Chaf1a	Pga5	3.459	7.35e-04
Chaf1a	Ccdc112	1.433	8.55e-04
Chaf1a	Khdc1a	3.657	9.10e-04
Chaf1a	Nnat	2.117	1.13e-03
Chaf1a	Cox6b2	1.038	1.26e-03
Chaf1a	Firre	1.642	1.33e-03
Chaf1a	Gm36551	2.656	1.39e-03
Chaf1a	Wfdc12	4.978	1.44e-03
Chaf1a	F11r	1.859	1.46e-03
Chaf1a	Ttc39b	1.215	1.56e-03
Chaf1a	Gm29017	2.706	1.77e-03
Chaf1a	Ccl6	1.139	1.84e-03
Chaf1a	Myct1	1.186	1.88e-03
Chaf1a	Dnajc22	2.885	2.02e-03
Chaf1a	Gm5533	2.901	2.74e-03
Chaf1a	Hrh2	1.808	2.81e-03
Chaf1a	Cltrn	5.115	2.87e-03
Chaf1a	Rom1	1.097	2.97e-03
Chaf1a	Psd	3.529	3.08e-03
Chaf1a	Sema7a	2.9	3.28e-03
Chaf1a	H2-Q4	1.301	3.28e-03
Chaf1a	AW112010	2.518	3.49e-03
Chaf1a	Axl	2.442	3.51e-03
Chaf1a	Wrap73	-1.062	4.19e-03
Chaf1a	Rap1gap	2.6	4.34e-03
Chaf1a	Arhgap29	2.062	4.37e-03
Chaf1a	Crlf1	2.69	4.55e-03
Chaf1a	Bco1	1.631	4.74e-03
Chaf1a	Pdzk1ip1	2.864	5.18e-03
Chaf1a	Sv2a	2.223	5.21e-03
Chaf1a	4930412C18Rik	2.796	5.22e-03
Chaf1a	Albfm1	1.667	5.39e-03
Chaf1a	Slc36a4	2.716	6.71e-03
Chaf1a	Lhfpl2	1.65	6.76e-03
Chaf1a	Apoc1	3.091	6.99e-03
Chaf1a	Cd72	1.251	7.46e-03
Chaf1a	Ccdc122	1.55	7.60e-03
Chaf1a	Il18r1	1.287	8.48e-03
Chaf1a	Capn5	1.438	8.50e-03
Chaf1a	Bspry	2.09	8.87e-03
Chaf1a	Fbp2	9.13	8.94e-03
Chaf1a	BC017158	1.237	9.54e-03
Chaf1a	Degs2	1.623	9.56e-03
Chaf1a	Tent5c	1.895	9.69e-03
Chd4	H2-Q7	2.309	9.85e-29
Chd4	Tesc	1.799	4.04e-21
Chd4	Cox6b2	1.274	5.51e-21
Chd4	Gimap1	1.178	1.00e-20
Chd4	H1fx	1.475	1.75e-18
Chd4	Slc6a13	1.345	9.22e-16
Chd4	Fbp1	1.148	6.18e-15
Chd4	Gimap5	1.62	1.37e-14
Chd4	Stfa1	-1.312	3.53e-14
Chd4	Ifi27l2a	2.21	3.77e-14
Chd4	Apoc1	2.802	4.82e-13
Chd4	Tjp1	1.16	1.51e-12
Chd4	Timp3	1.245	1.56e-12
Chd4	Albfm1	1.82	1.61e-12
Chd4	Jag2	2.281	1.40e-11
Chd4	Serpina3f	1.158	1.41e-11
Chd4	S100a8	-1.032	2.04e-11
Chd4	Folr1	1.82	2.64e-11
Chd4	H2-Q6	2.095	2.86e-11
Chd4	Scn1b	1.859	6.51e-10
Chd4	Gria2	4.536	2.01e-09
Chd4	Rbp1	2.508	2.80e-09
Chd4	Gm364	3.505	5.74e-09
Chd4	Gm5111	1.132	7.24e-09
Chd4	Bex2	3.636	7.31e-09
Chd4	Eya2	2.067	9.38e-09
Chd4	Chd5	2.293	1.25e-08
Chd4	Podnl1	1.734	1.64e-08
Chd4	Olfr655	1.165	2.13e-08
Chd4	Clstn1	1.296	4.25e-08
Chd4	Zbtb4	1.878	1.16e-07
Chd4	Rasgrp1	1.352	1.44e-07
Chd4	Lsr	2.093	1.84e-07
Chd4	Ralgps2	1.579	2.02e-07
Chd4	Chad	3.372	4.05e-07
Chd4	H2-Q4	1.044	7.04e-07
Chd4	Rrad	2.513	1.05e-06
Chd4	Jup	1.644	1.45e-06
Chd4	Lrg1	-1.208	1.58e-06
Chd4	Myh10	1.705	1.71e-06
Chd4	Gpha2	2.224	2.45e-06
Chd4	Ncam2	1.647	2.73e-06
Chd4	Lamb2	3.176	3.16e-06
Chd4	Mxra8	2.558	3.90e-06
Chd4	Tns1	1.4	4.27e-06
Chd4	Slc22a17	2.496	4.93e-06
Chd4	Snhg11	1.231	5.45e-06
Chd4	Msrb3	2.302	5.51e-06
Chd4	Fmo5	-1.284	6.65e-06
Chd4	Vat1l	1.274	8.87e-06
Chd4	Gimap6	1.092	1.04e-05
Chd4	Celf5	1.591	1.08e-05
Chd4	Ets1	-1.193	1.38e-05
Chd4	Cbs	1.853	1.43e-05
Chd4	Gstm2	1.043	1.85e-05
Chd4	Arhgap32	1.465	2.02e-05
Chd4	Tmem53	-1.085	2.04e-05
Chd4	Lingo3	2.554	2.84e-05
Chd4	Rgs7bp	1.494	3.06e-05
Chd4	Clstn3	1.864	3.63e-05
Chd4	Clec4a2	-1.094	3.89e-05
Chd4	Cstdc4	-1.047	4.74e-05
Chd4	Psg17	2.127	4.91e-05
Chd4	Mcemp1	-1.081	5.76e-05
Chd4	4933412E12Rik	1.403	5.95e-05
Chd4	Zfp580	1.55	7.75e-05
Chd4	Tceal8	3.506	8.44e-05
Chd4	Platr14	2.562	8.92e-05
Chd4	Glis2	1.722	9.79e-05
Chd4	Ptcra	1.448	1.16e-04
Chd4	Fn3k	1.867	1.17e-04
Chd4	Tubb2b	1.584	1.39e-04
Chd4	Hebp2	1.168	1.46e-04
Chd4	Prom1	-1.087	1.66e-04
Chd4	Ldhb	1.838	1.98e-04
Chd4	Ptgis	1.978	2.00e-04
Chd4	Traf5	1.334	2.12e-04
Chd4	Tmem121	1.836	2.27e-04
Chd4	Hist3h2ba	1.278	2.39e-04
Chd4	Atp8b2	1.244	2.53e-04
Chd4	Plxnb2	1.54	2.56e-04
Chd4	Arhgef25	1.362	3.15e-04
Chd4	Ahnak2	2.056	3.70e-04
Chd4	Mex3a	1.138	3.93e-04
Chd4	Pde9a	2.717	4.84e-04
Chd4	Prune2	1.129	4.85e-04
Chd4	Zfp467	1.377	4.93e-04
Chd4	Sgsm1	1.907	4.98e-04
Chd4	Rbakdn	1.867	5.17e-04
Chd4	Cd300c2	-1.49	5.27e-04
Chd4	Palm3	2.589	5.37e-04
Chd4	Afdn	1.593	5.55e-04
Chd4	Cybb	-1.448	6.04e-04
Chd4	Krt80	1.026	6.31e-04
Chd4	Csta3	-2.455	7.20e-04
Chd4	Tmem59l	1.769	8.02e-04
Chd4	Fbn1	1.598	9.79e-04
Chd4	Cyp4x1	2.631	9.83e-04
Chd4	Ccl5	1.739	1.04e-03
Chd4	Slc4a5	1.664	1.17e-03
Chd4	Itm2a	1.057	1.18e-03
Chd4	Gm16587	1.762	1.23e-03
Chd4	Ctsw	1.697	1.23e-03
Chd4	Fyb2	1.33	1.25e-03
Chd4	Jam3	1.321	1.36e-03
Chd4	8430430B14Rik	2.21	1.37e-03
Chd4	Sept3	2.401	1.42e-03
Chd4	Syngap1	1.804	1.68e-03
Chd4	Gtsf1l	1.121	1.77e-03
Chd4	Smoc1	2.779	1.77e-03
Chd4	Srcin1	2.142	1.80e-03
Chd4	Ppm1j	1.844	1.86e-03
Chd4	Cd276	1.088	2.16e-03
Chd4	Nynrin	1.178	2.29e-03
Chd4	Arg1	-7.935	2.34e-03
Chd4	4833403J16Rik	2.226	2.40e-03
Chd4	Hao1	2.003	2.64e-03
Chd4	Slfn5	1.144	2.64e-03
Chd4	Ptprn	1.904	2.66e-03
Chd4	Fads3	1.087	2.67e-03
Chd4	Wtip	2.178	2.88e-03
Chd4	Adgrl1	1.015	2.88e-03
Chd4	Gm16853	1.509	3.23e-03
Chd4	Adora2a	1.003	3.24e-03
Chd4	Map1a	1.789	3.31e-03
Chd4	Abca1	1.145	3.32e-03
Chd4	Il5ra	1.439	3.63e-03
Chd4	Khdc1a	1.862	3.71e-03
Chd4	Gm20186	1.34	3.77e-03
Chd4	2700046G09Rik	1.339	3.78e-03
Chd4	Hcn2	1.725	3.98e-03
Chd4	Flt3	1.044	4.00e-03
Chd4	Ccdc80	1.024	4.01e-03
Chd4	Ifitm5	1.394	4.10e-03
Chd4	Gm9733	-1.461	4.43e-03
Chd4	Nrbp2	1.1	4.44e-03
Chd4	Gzmb	1.281	4.88e-03
Chd4	Gm5600	1.377	4.95e-03
Chd4	Nnat	1.049	4.96e-03
Chd4	Cyp2a5	-3.432	4.98e-03
Chd4	Exd1	1.421	5.08e-03
Chd4	Sv2a	1.221	5.23e-03
Chd4	Card11	1.413	5.49e-03
Chd4	Gm10425	2.012	5.67e-03
Chd4	Aplp1	1.841	6.13e-03
Chd4	Gm42047	1.251	6.27e-03
Chd4	Slc6a9	1.213	6.51e-03
Chd4	Gm29666	1.048	6.53e-03
Chd4	Gask1b	1.47	6.57e-03
Chd4	Kif19a	2.079	6.69e-03
Chd4	Arhgap12	1.151	6.95e-03
Chd4	Ckm	1.602	7.11e-03
Chd4	Gm13431	-1.009	7.29e-03
Chd4	B3gnt3	1.55	7.32e-03
Chd4	Pacsin3	1.538	7.54e-03
Chd4	Hid1	1.384	8.11e-03
Chd4	Hnf4a	1.078	8.18e-03
Chd4	Gm14508	1.213	8.52e-03
Chd4	Espn	1.007	8.55e-03
Chd4	Sel1l3	1.76	8.70e-03
Chd4	Gm11770	1.157	8.78e-03
Chd4	Gm36503	1.722	8.83e-03
Chmp2a	Ccl3	2.197	4.59e-04
Chmp2a	Tulp3	1.111	2.23e-03
Chmp2a	5830428M24Rik	1.625	3.21e-03
Chmp2a	Dpf1	2.384	4.92e-03
Chmp2a	Rab6b	2.378	5.76e-03
Chmp2a	Hba-a1	4.094	7.18e-03
Cited2	Lyz2	1.48	2.29e-43
Cited2	Cstdc4	2.718	4.96e-31
Cited2	Stfa1	1.903	3.33e-28
Cited2	Lcn2	1.064	6.50e-27
Cited2	Il1r2	1.547	5.09e-23
Cited2	Cd52	1.217	6.93e-22
Cited2	Serpinb2	3.124	1.28e-20
Cited2	Itgam	1.029	1.99e-18
Cited2	Basp1	1.129	1.17e-17
Cited2	S100a9	1.445	2.20e-17
Cited2	Upp1	1.442	4.38e-17
Cited2	Gzmb	-3.815	3.06e-16
Cited2	Hbb-bs	-5.912	3.95e-15
Cited2	Samd9l	1.236	6.46e-14
Cited2	Marcks	2.958	1.82e-13
Cited2	Cxcl3	3.862	8.86e-13
Cited2	S100a8	1.127	1.28e-12
Cited2	Stfa3	4.678	4.84e-12
Cited2	Il1rn	1.872	1.43e-11
Cited2	AA467197	2.112	3.23e-11
Cited2	Cd177	1.651	3.65e-11
Cited2	Lsp1	1.338	8.55e-11
Cited2	Cd300lb	1.705	1.55e-10
Cited2	Cd300lf	1.392	2.75e-10
Cited2	Fxyd4	1.681	3.54e-10
Cited2	Wfdc17	2.116	2.85e-09
Cited2	Id2	1.011	1.61e-08
Cited2	Spint1	1.441	2.08e-08
Cited2	Rasgrp4	1.243	2.12e-08
Cited2	Cstdc6	2.761	2.85e-08
Cited2	Zfp36l1	1.351	4.42e-08
Cited2	Csta3	2.259	8.61e-08
Cited2	Pira2	1.362	1.03e-07
Cited2	Gm14548	1.941	5.15e-07
Cited2	Ankrd22	1.98	8.99e-07
Cited2	Itgb2l	1.662	1.30e-06
Cited2	Clec4a2	1.203	1.41e-06
Cited2	Tmem71	1.054	1.69e-06
Cited2	Mcemp1	1.123	2.31e-06
Cited2	Deptor	-1.175	7.97e-06
Cited2	Mgll	1.037	1.07e-05
Cited2	Ahr	1.606	2.10e-05
Cited2	Lzts2	-1.082	4.17e-05
Cited2	Inhba	1.431	4.69e-05
Cited2	Timp2	1.228	5.13e-05
Cited2	Il18r1	1.007	5.71e-05
Cited2	Fcgr4	1.069	5.82e-05
Cited2	Retnlg	2.776	1.05e-04
Cited2	Cxcr2	1.02	1.16e-04
Cited2	Cd28	1.047	1.37e-04
Cited2	Spire1	-1.046	1.56e-04
Cited2	Nav1	-1.031	1.60e-04
Cited2	Il10ra	1.012	1.85e-04
Cited2	Phlda1	1.4	2.12e-04
Cited2	Spats2	-1.432	2.19e-04
Cited2	Unc5b	3.125	5.99e-04
Cited2	Hist2h2be	1.279	6.21e-04
Cited2	Tet1	-1.099	9.16e-04
Cited2	Pawr	-1.469	9.81e-04
Cited2	Parvb	-2.091	1.21e-03
Cited2	Susd5	-1.354	1.43e-03
Cited2	Adal	-1.123	1.50e-03
Cited2	Hcar2	1.856	1.76e-03
Cited2	Echdc2	-1.464	2.26e-03
Cited2	Ceacam10	2.102	2.29e-03
Cited2	Cybb	1.208	2.46e-03
Cited2	Hba-a1	-2.336	3.11e-03
Cited2	Slc25a22	-1.041	3.13e-03
Cited2	Zfp12	-1.301	3.49e-03
Cited2	Chil1	2.413	3.72e-03
Cited2	Krt83	1.317	4.04e-03
Cited2	Cited4	-2.543	4.55e-03
Cited2	Intu	-1.274	5.53e-03
Cited2	Slc5a3	-1.427	5.74e-03
Cited2	Kcnq3	-1.206	5.91e-03
Cited2	2810429I04Rik	-1.351	6.65e-03
Cited2	Pde11a	-1.403	6.93e-03
Cited2	Tnfrsf10b	-1.325	7.14e-03
Cited2	Crispld2	1.845	7.61e-03
Cited2	Dhrs9	1.977	8.16e-03
Cited2	Bst1	2.183	8.46e-03
Cited2	Tdrd7	1.031	9.92e-03
Crebbp	S100a4	-1.178	3.77e-18
Crebbp	Hbb-bt	-1.204	2.97e-15
Crebbp	1500009L16Rik	-1.174	7.54e-15
Crebbp	Tmem108	-1.001	4.40e-07
Crebbp	Ecm1	-1.179	4.68e-07
Crebbp	Ly6a	-1.286	8.93e-07
Crebbp	Timp3	-1.19	5.80e-06
Crebbp	Casc4	1.013	4.92e-05
Crebbp	Pglyrp2	-1.571	8.40e-05
Crebbp	G0s2	-1.8	8.47e-05
Crebbp	Smim5	-1.266	9.57e-05
Crebbp	Orm1	-1.239	3.04e-04
Crebbp	Vit	-2.149	4.36e-04
Crebbp	Timp2	-1.019	8.21e-04
Crebbp	Havcr2	-1.544	1.37e-03
Crebbp	Ccnj	1.144	2.34e-03
Crebbp	Spaca9	-1.136	2.63e-03
Crebbp	4930486L24Rik	-1.523	3.23e-03
Crebbp	Pear1	-1.155	4.64e-03
Crebbp	Amot	1.011	5.20e-03
Crebbp	Lmtk3	1.924	5.91e-03
Crebbp	Pdcd1lg2	-1.078	6.63e-03
Crebbp	Tnfaip6	-1.042	6.78e-03
Crebbp	Gm14418	2.687	7.04e-03
Crebbp	Sla2	-1.029	7.75e-03
Crebbp	Tnfrsf9	-1.549	9.99e-03
Cxxc1	Hbb-bs	-5.571	6.06e-27
Cxxc1	Aldh1a3	1.336	1.48e-17
Cxxc1	Acta2	1.616	5.19e-14
Cxxc1	Clec2i	-1.048	5.79e-12
Cxxc1	Cstdc4	-1.416	3.17e-11
Cxxc1	Hist1h2bf	-1.222	2.32e-06
Cxxc1	Serpine2	1.047	1.34e-05
Cxxc1	Mmp2	1.818	6.18e-05
Cxxc1	Slc7a7	1.512	1.59e-04
Cxxc1	Pram1	-1.001	2.05e-04
Cxxc1	Lmo7	1.249	3.43e-04
Cxxc1	Sv2c	2.034	4.03e-04
Cxxc1	9330159M07Rik	-1	4.38e-04
Cxxc1	Fyb2	1.48	5.78e-04
Cxxc1	Tcf19	-1.137	6.00e-04
Cxxc1	Hba-a1	-2.099	8.01e-04
Cxxc1	Myom1	1.036	1.70e-03
Cxxc1	Igsf23	1.077	2.09e-03
Cxxc1	Gm36503	1.598	2.37e-03
Cxxc1	Pde2a	-1.164	2.82e-03
Cxxc1	Cpe	2.462	3.24e-03
Cxxc1	Serpinb2	1.101	3.51e-03
Cxxc1	Cybb	-1.201	4.06e-03
Cxxc1	Gm26797	1.277	4.86e-03
Cxxc1	Neb	1.37	5.08e-03
Cxxc1	Gm34006	1.262	6.71e-03
Cxxc1	Ctsf	1.931	7.51e-03
Cxxc1	Krt83	1.098	8.77e-03
Cxxc1	Echdc3	1.119	8.87e-03
Cxxc1	Abcc2	1.084	9.03e-03
Dpf2	Lipg	-2.169	3.18e-12
Dpf2	Dpf2	-2.22	8.75e-12
Dpf2	Scin	-1.409	9.97e-12
Dpf2	Nkg7	-1.048	6.28e-09
Dpf2	Cystm1	-1.45	1.11e-07
Dpf2	S100a4	1.458	1.31e-07
Dpf2	Clec12a	-1.009	2.29e-07
Dpf2	Mylk	1.14	7.53e-07
Dpf2	S100a8	-1.728	2.81e-06
Dpf2	S100a9	-1.808	7.95e-06
Dpf2	Epha7	1.91	1.50e-05
Dpf2	Lyz2	-1.159	1.72e-05
Dpf2	Ifi27	1.117	2.08e-05
Dpf2	Mc5r	2.599	2.12e-05
Dpf2	Ly6c2	-1.121	2.73e-05
Dpf2	Cdkn2a	-1.504	3.17e-05
Dpf2	Wfdc21	-1.823	3.22e-05
Dpf2	Gmpr	-1.334	4.02e-05
Dpf2	Ttc39b	1.189	8.37e-05
Dpf2	Immp2l	1.066	1.10e-04
Dpf2	Tmem156	-1.35	1.89e-04
Dpf2	Tcrg-C1	1.529	2.10e-04
Dpf2	1500009L16Rik	-1.131	2.40e-04
Dpf2	Il1r2	-1.735	4.13e-04
Dpf2	Ubash3a	-1.417	4.45e-04
Dpf2	Syne1	-1.635	5.16e-04
Dpf2	Stfa1	-1.507	6.31e-04
Dpf2	Il11ra1	-1.157	6.53e-04
Dpf2	Cradd	1.32	6.73e-04
Dpf2	Flt3	1.948	6.75e-04
Dpf2	Rab34	-1.509	1.05e-03
Dpf2	Pglyrp2	1.503	1.11e-03
Dpf2	Ccdc102a	1.338	1.15e-03
Dpf2	Hbb-bt	1.238	1.36e-03
Dpf2	Clec4a2	-2.972	1.46e-03
Dpf2	B930059L03Rik	3.305	1.51e-03
Dpf2	Mgll	-2.675	1.69e-03
Dpf2	Cd244a	1.123	1.96e-03
Dpf2	Pde8a	-1.436	2.01e-03
Dpf2	Tnfsf8	1.933	2.10e-03
Dpf2	Mcf2l	1.121	2.17e-03
Dpf2	Plaat3	1.183	2.22e-03
Dpf2	Clu	-1.763	2.69e-03
Dpf2	Adgre1	1.058	3.02e-03
Dpf2	Ncam1	-2.297	3.31e-03
Dpf2	Mxd1	-1.433	3.39e-03
Dpf2	Kcnk12	1.056	4.16e-03
Dpf2	Chst13	-2.725	4.30e-03
Dpf2	Rhou	-1.445	4.40e-03
Dpf2	Tcf7	1.488	5.16e-03
Dpf2	Oosp1	1.344	5.46e-03
Dpf2	Nostrin	-1.907	6.34e-03
Dpf2	Cd96	1.948	6.65e-03
Dpf2	Cdk18	-2.922	6.65e-03
Dpf2	Csad	1.206	6.66e-03
Dpf2	Gm11714	2.949	6.73e-03
Dpf2	Pip5k1b	-1.243	6.76e-03
Dpf2	Rflnb	-1.42	6.84e-03
Dpf2	Pcdh7	-1.245	7.41e-03
Dpf2	Vdr	2.198	8.20e-03
Dpf2	Tjp1	-1.517	9.64e-03
Dpf2	Pcsk9	-1.338	9.79e-03
Dpf2	Pnp2	-1.946	9.93e-03
Dpf2	Gm10863	2.532	9.98e-03
Ehmt1	Ly6a	1.236	1.26e-06
Ehmt1	H2-Q4	1.25	3.75e-04
Ehmt1	Ms4a6c	1.111	5.92e-04
Ehmt1	Cacna1f	1.244	1.24e-03
Ehmt1	Ifit1bl1	2.249	2.91e-03
Ehmt1	Txndc16	1.076	4.70e-03
Ehmt1	Gm15518	1.492	4.85e-03
Ehmt1	Glra3	2.518	4.94e-03
Ehmt1	Als2cl	1.443	5.03e-03
Ehmt1	Plekhn1	-1.442	5.69e-03
Ehmt1	Il22ra2	2.219	6.93e-03
Ehmt1	Slc23a1	1.57	8.80e-03
Ehmt2	Ehmt2	-1.174	6.59e-26
Ehmt2	Ifi27	1.078	3.93e-24
Ehmt2	Ly6a	1.31	2.37e-13
Ehmt2	Ms4a6c	1.541	2.92e-13
Ehmt2	Ms4a6b	1.021	1.90e-09
Ehmt2	Ifit1bl1	2.493	5.42e-08
Ehmt2	Hbb-bs	2.492	9.46e-08
Ehmt2	AW112010	2.333	4.49e-06
Ehmt2	Ifi27l2a	2.133	7.77e-06
Ehmt2	Cacna1f	1.22	1.59e-05
Ehmt2	Clec4b2	1.213	1.64e-05
Ehmt2	H2-Q7	1.153	1.21e-04
Ehmt2	Gls2	-1.915	9.04e-04
Ehmt2	Igll1	1.641	9.80e-04
Ehmt2	Cd74	-2.188	1.69e-03
Ehmt2	Ptprn	2.678	1.72e-03
Ehmt2	Gm15518	1.315	1.74e-03
Ehmt2	Gm34455	-1.288	1.96e-03
Ehmt2	Tssk6	-1.62	2.14e-03
Ehmt2	Il22ra2	2.019	2.38e-03
Ehmt2	Bok	-1.135	2.49e-03
Ehmt2	Mpp4	2.238	2.94e-03
Ehmt2	Reep6	-1.148	3.00e-03
Ehmt2	Gm10457	-1.747	4.47e-03
Ehmt2	Lrp11	1.155	6.24e-03
Ehmt2	Chn2	-1.063	6.30e-03
Ehmt2	Prkab2	-1.409	6.76e-03
Ehmt2	Ivl	-1.201	7.24e-03
Ehmt2	Tcrg-C2	1.572	7.25e-03
Ehmt2	Cnbd2	-1.123	7.50e-03
Ehmt2	Samd12	1.738	7.56e-03
Ehmt2	Npdc1	1.076	8.17e-03
Ehmt2	Zbtb10	-1.091	8.29e-03
Ehmt2	1600010M07Rik	1.125	8.93e-03
Ehmt2	C5ar1	-1.369	9.03e-03
Ehmt2	Hpgd	-1.065	9.20e-03
Ehmt2	Siglec1	1.466	9.53e-03
Ehmt2	Numbl	-1.267	9.93e-03
Ezh2	Lyz2	1.042	1.23e-22
Ezh2	AA467197	1.886	3.91e-10
Ezh2	S100a9	1.019	8.25e-09
Ezh2	Igf2bp3	1.56	2.00e-08
Ezh2	Phlda3	1.065	5.94e-08
Ezh2	Snhg11	1.281	4.82e-06
Ezh2	Lrg1	1.022	1.49e-05
Ezh2	Crispld2	2.348	4.86e-05
Ezh2	Spint1	1.025	5.27e-05
Ezh2	Cxcl3	2.382	7.33e-05
Ezh2	Hck	1.314	2.52e-04
Ezh2	Bcl2a1b	1.645	4.36e-04
Ezh2	Ldhb	2.079	8.30e-04
Ezh2	Cd38	1.762	1.18e-03
Ezh2	Stfa3	2.345	1.30e-03
Ezh2	A430018G15Rik	1.988	1.53e-03
Ezh2	Lpl	1.729	1.53e-03
Ezh2	Hsf4	1.703	1.55e-03
Ezh2	F11r	1.269	1.71e-03
Ezh2	Vcan	1.191	1.73e-03
Ezh2	Tnip3	1.859	2.19e-03
Ezh2	Sulf2	1.702	4.11e-03
Ezh2	Cdc14b	1.024	4.12e-03
Ezh2	Cpe	2.002	4.32e-03
Ezh2	Prr15	1.9	4.36e-03
Ezh2	Penk	2.305	5.07e-03
Ezh2	Shroom3	2.022	5.48e-03
Ezh2	Itga1	1.057	5.71e-03
Ezh2	Pcdh11x	1.847	5.71e-03
Ezh2	Car4	2.337	5.79e-03
Ezh2	Gm38575	2.204	6.33e-03
Ezh2	Espn	1.17	6.81e-03
Ezh2	Gm33370	-1.245	7.12e-03
Ezh2	Cdc34b	1.947	7.24e-03
Ezh2	Sh3bgrl2	2.089	7.46e-03
Gata1	Hbb-bs	-6.378	8.71e-25
Gata1	Gm15915	-3.006	5.49e-06
Gata1	Wfdc17	1.254	2.40e-04
Gata1	Hba-a1	-1.825	2.55e-03
Gata1	Asb2	-3.612	8.11e-03
Gata2	Ctla2a	-1.902	1.06e-98
Gata2	Ikzf2	-2.861	1.30e-94
Gata2	Perp	-2.424	1.31e-81
Gata2	Igfbp7	-1.581	4.00e-80
Gata2	Rab38	-2.306	1.56e-78
Gata2	Hbb-bt	-2.602	2.97e-74
Gata2	4930519L02Rik	-1.721	9.48e-70
Gata2	Ptprcap	-1.244	1.99e-68
Gata2	Cpa3	-2.922	5.77e-65
Gata2	Nrgn	-2.146	2.80e-64
Gata2	Msi2	-1.662	4.74e-63
Gata2	Adgrg1	-1.92	1.07e-59
Gata2	Flnb	-1.397	4.30e-59
Gata2	Nkg7	-1.051	4.28e-57
Gata2	Galnt6	-1.718	3.74e-53
Gata2	Akr1c12	-2.595	1.33e-52
Gata2	Dapp1	-1.118	5.83e-51
Gata2	Mcpt8	-1.627	5.15e-50
Gata2	Vamp5	-1.684	5.29e-50
Gata2	Tespa1	-1.621	5.11e-49
Gata2	Angpt1	-2.513	9.32e-49
Gata2	Serpina3g	-1.375	8.30e-48
Gata2	Akr1c13	-1.278	2.64e-47
Gata2	Hipk2	-1.349	9.45e-43
Gata2	Slc22a3	-1.747	2.67e-41
Gata2	Gata2	-2.269	5.54e-40
Gata2	Hgf	-2.399	1.26e-39
Gata2	Tcrg-C1	-2.249	2.86e-39
Gata2	Sept1	-1.203	3.66e-39
Gata2	Scin	-1.058	6.55e-37
Gata2	Cd34	-1.558	1.27e-34
Gata2	Hdc	-2.145	1.98e-34
Gata2	Slc7a8	-2.004	5.41e-33
Gata2	Cpne7	-2.612	3.81e-32
Gata2	Spns2	-2.331	7.56e-32
Gata2	Alox5	-1.403	2.28e-31
Gata2	Bcl2	-1.272	5.22e-31
Gata2	Hmgn3	-1.636	3.75e-30
Gata2	1500009L16Rik	-1.485	5.25e-29
Gata2	Slc18a2	-2.747	2.26e-28
Gata2	Ptger3	-1.758	1.09e-27
Gata2	Zfpm1	-2.785	1.60e-26
Gata2	Rab27b	-2.983	2.16e-25
Gata2	Tspan13	-1.695	3.80e-25
Gata2	F13a1	1.514	4.61e-25
Gata2	Plxdc2	-2.614	8.18e-25
Gata2	Cxxc5	-2.253	1.18e-24
Gata2	Rab37	-2.085	3.03e-23
Gata2	Cdkn2a	-1.281	8.55e-23
Gata2	Npl	-1.55	8.44e-22
Gata2	Flt1	1.487	1.91e-21
Gata2	Dkkl1	-1.378	2.37e-21
Gata2	Cox6b2	-1.64	4.26e-21
Gata2	F2r	-2.748	9.31e-21
Gata2	Slc2a3	-1.127	1.18e-20
Gata2	Fam20a	-2.454	2.92e-20
Gata2	Zeb1	-1.67	4.04e-20
Gata2	Tfr2	-2.412	9.25e-20
Gata2	Myct1	-3.138	9.90e-20
Gata2	Zbtb16	-2.894	3.58e-19
Gata2	Cd200r4	-2.271	5.45e-19
Gata2	Nefh	-1.688	6.64e-19
Gata2	Erg	-1.228	1.23e-18
Gata2	Rasl11a	-2.27	1.25e-18
Gata2	Aldh1a3	-1.524	3.30e-17
Gata2	Car2	-1.458	3.89e-17
Gata2	Fam129a	-1.441	4.03e-17
Gata2	Csgalnact1	-2.617	1.25e-16
Gata2	Itih5	-1.043	1.21e-15
Gata2	Nrip1	-1.361	1.80e-15
Gata2	Clnk	-2.05	2.09e-15
Gata2	Bicd1	-1.17	3.09e-15
Gata2	Apoc2	1.431	3.41e-15
Gata2	Homer2	-2.742	3.77e-15
Gata2	Csf2rb2	-1.612	4.10e-15
Gata2	Map7	-1.502	1.31e-14
Gata2	Stxbp6	-2.315	1.56e-14
Gata2	Arhgap6	-2.573	1.84e-14
Gata2	Pbx4	-1.287	2.03e-14
Gata2	Aff3	-1.295	2.87e-14
Gata2	Ston2	-1.046	3.13e-14
Gata2	Mycn	-2.376	1.05e-13
Gata2	Csrp3	-2.91	1.15e-13
Gata2	Pdgfrb	-1.724	4.04e-13
Gata2	Kdm5b	-1.011	4.29e-13
Gata2	C530008M17Rik	-2.45	5.30e-13
Gata2	Usp40	-1.109	6.81e-13
Gata2	Itga2b	-1.843	7.76e-13
Gata2	F7	1.297	9.66e-13
Gata2	Podxl	-3.164	1.36e-12
Gata2	Xylt1	-1.159	2.45e-12
Gata2	Serpinf1	1.035	3.70e-12
Gata2	Cd55	-1.846	4.12e-12
Gata2	Osm	-1.455	7.35e-12
Gata2	Pglyrp2	-2.317	7.39e-12
Gata2	Tnfsf9	-1.08	1.16e-11
Gata2	Gbp3	1.234	1.19e-11
Gata2	Tnik	-1.851	1.34e-11
Gata2	Arx	-2.869	1.46e-11
Gata2	Dab2ip	-1.259	1.67e-11
Gata2	Slc36a2	1.387	1.72e-11
Gata2	Fgf3	-1.956	1.90e-11
Gata2	Dmwd	-1.445	2.09e-11
Gata2	Hmga2	-2.08	2.09e-11
Gata2	Egr1	-2.963	2.11e-11
Gata2	Kcng2	1.347	2.21e-11
Gata2	Oaf	-1.279	2.89e-11
Gata2	Lsp1	1.052	2.98e-11
Gata2	Tjp1	-3.06	3.28e-11
Gata2	Il1rl1	-2.963	4.33e-11
Gata2	Inpp4b	-3.689	4.33e-11
Gata2	Gimap1	-1.071	4.34e-11
Gata2	Dhrs3	1.264	5.06e-11
Gata2	Rec8	-2.584	5.66e-11
Gata2	Tet1	-1.824	6.23e-11
Gata2	Siglecf	-1.356	6.27e-11
Gata2	Ccl6	-1.06	6.86e-11
Gata2	Tifab	1.003	7.69e-11
Gata2	Gm5111	-2.023	8.69e-11
Gata2	Cox4i2	-1.165	1.03e-10
Gata2	Gzmb	-2.682	1.19e-10
Gata2	Il2ra	-2.422	1.36e-10
Gata2	Pira2	1.226	1.40e-10
Gata2	Foxd2os	-1.202	1.53e-10
Gata2	Cgnl1	1.555	1.99e-10
Gata2	Kcnk5	-2.104	2.89e-10
Gata2	Il18r1	-2.217	3.16e-10
Gata2	Mecom	-2.285	3.81e-10
Gata2	Casc4	-1.892	5.29e-10
Gata2	Plaat3	-1.697	6.98e-10
Gata2	Slc24a3	-2.573	8.78e-10
Gata2	Icam4	-1.332	1.08e-09
Gata2	Fbp1	-1.086	1.15e-09
Gata2	Cd72	-1.94	1.16e-09
Gata2	H1fx	-1.603	1.20e-09
Gata2	Plod2	-1.041	1.36e-09
Gata2	Bend4	-1.187	1.97e-09
Gata2	2010204K13Rik	-1.438	1.98e-09
Gata2	St3gal5	-1.43	2.11e-09
Gata2	Dnmt3a	-1.003	2.23e-09
Gata2	Rgs1	-3.111	2.94e-09
Gata2	Mcemp1	1.046	3.10e-09
Gata2	Rtn4r	-1.197	3.71e-09
Gata2	Vcan	1.567	1.16e-08
Gata2	Ccdc112	-1.633	1.44e-08
Gata2	Susd5	-2.311	1.55e-08
Gata2	Prkch	-1.017	1.81e-08
Gata2	Lama5	-2.187	1.87e-08
Gata2	Eya1	-1.485	2.24e-08
Gata2	Ttc39b	-1.606	3.06e-08
Gata2	Spint1	1.036	3.13e-08
Gata2	Serpina3f	-1.556	3.31e-08
Gata2	Pde11a	-1.852	3.86e-08
Gata2	Trib1	-1.839	4.95e-08
Gata2	9530018F02Rik	-1.216	5.00e-08
Gata2	Pakap.1	-2.906	6.98e-08
Gata2	Apoe	1.133	8.54e-08
Gata2	Lat	-1.235	9.93e-08
Gata2	Sdsl	-2.691	1.05e-07
Gata2	Procr	-1.807	1.08e-07
Gata2	Cdkn2b	-1.756	1.16e-07
Gata2	Cd200r3	-2.789	1.25e-07
Gata2	Ccl3	-1.301	1.64e-07
Gata2	Mettl27	-1.262	1.71e-07
Gata2	Cxcl10	1.45	1.75e-07
Gata2	Fxyd4	-1.737	1.86e-07
Gata2	Mboat2	-1.366	3.05e-07
Gata2	Ptprf	-1.193	3.32e-07
Gata2	Abcg2	-2.238	3.33e-07
Gata2	Lhfpl2	1.263	3.59e-07
Gata2	Trpm2	-1.561	3.79e-07
Gata2	Il6	-2.602	4.74e-07
Gata2	Slc25a23	-1.261	4.86e-07
Gata2	Cuedc1	-1.126	4.97e-07
Gata2	Cd59a	-1.651	5.97e-07
Gata2	Tnfrsf9	-3.22	6.38e-07
Gata2	Gm11110	-1.124	6.96e-07
Gata2	Ctss	1.623	9.02e-07
Gata2	S100a5	-1.499	1.01e-06
Gata2	Phlda2	-2.605	1.13e-06
Gata2	Cd36	4.145	1.21e-06
Gata2	Tnfsf8	1.437	1.29e-06
Gata2	Insyn1	-2.036	1.45e-06
Gata2	Ppp1r9a	2.227	1.62e-06
Gata2	I730030J21Rik	-1.74	1.72e-06
Gata2	Spink2	1.631	1.82e-06
Gata2	Tgfbi	1.12	2.02e-06
Gata2	Nrarp	-1.811	2.05e-06
Gata2	Fyn	-1.473	2.29e-06
Gata2	Ms4a2	-1.958	2.65e-06
Gata2	Faah	-2.08	2.81e-06
Gata2	Padi2	-1.409	2.83e-06
Gata2	Als2	-1.181	2.94e-06
Gata2	Ccdc102a	-1.49	3.08e-06
Gata2	Pilra	1.071	3.47e-06
Gata2	Cd180	1.418	3.63e-06
Gata2	Aqp9	-1.433	3.77e-06
Gata2	Epcam	-2.283	4.04e-06
Gata2	Khdrbs3	-1.714	4.04e-06
Gata2	Wfdc17	1.217	4.55e-06
Gata2	Ppp1r13b	-1.072	4.72e-06
Gata2	Mpeg1	1.294	4.74e-06
Gata2	Tnfsf13b	1.766	4.95e-06
Gata2	Serpine2	-1.393	5.13e-06
Gata2	Vegfc	-2.115	5.40e-06
Gata2	Inppl1	1.086	7.07e-06
Gata2	Rras2	-1.976	7.81e-06
Gata2	Gm16152	-1.717	9.61e-06
Gata2	Endou	-1.116	9.67e-06
Gata2	4932438H23Rik	-2.428	1.12e-05
Gata2	Tmtc2	-2.277	1.23e-05
Gata2	Hemgn	-2.709	1.23e-05
Gata2	Shtn1	1.337	1.43e-05
Gata2	Mmp2	2	1.57e-05
Gata2	Hnf4a	-2.865	1.91e-05
Gata2	Mt3	-1.769	1.94e-05
Gata2	Hs3st3b1	1.19	2.01e-05
Gata2	Pitpnm2	-1.876	2.05e-05
Gata2	Tubb3	-2.478	2.28e-05
Gata2	Fmn1	1.927	2.42e-05
Gata2	Vldlr	-2.057	2.55e-05
Gata2	Armcx4	-1.352	3.05e-05
Gata2	Sowahc	1.104	3.37e-05
Gata2	Tcf7	-2.32	3.38e-05
Gata2	Ddah2	-1.165	3.43e-05
Gata2	Gm47071	1.299	3.63e-05
Gata2	Etv4	-1.031	4.49e-05
Gata2	Msantd3	1.097	4.64e-05
Gata2	Gfi1b	-1.335	4.83e-05
Gata2	Gm15261	-2.334	5.20e-05
Gata2	Cdh23	1.202	5.81e-05
Gata2	Gm28112	-2.343	6.23e-05
Gata2	Btla	1.502	6.44e-05
Gata2	Esm1	-2.535	6.53e-05
Gata2	Chga	-3.12	6.80e-05
Gata2	Armcx2	-1.289	6.88e-05
Gata2	Kmo	2.316	7.10e-05
Gata2	Mfge8	-1.084	7.49e-05
Gata2	Etv1	2.326	7.63e-05
Gata2	Pear1	-1.395	7.75e-05
Gata2	Eng	-1.507	7.86e-05
Gata2	Gbp5	1.439	8.00e-05
Gata2	Rasgrp1	-1.944	9.01e-05
Gata2	Adcy3	-1.306	9.33e-05
Gata2	Havcr2	-1.267	9.45e-05
Gata2	Vmn2r84	-2.264	9.56e-05
Gata2	Cited4	1.097	9.89e-05
Gata2	Il4	-2.158	9.89e-05
Gata2	Lrp1	1.279	1.01e-04
Gata2	Camsap2	1.638	1.09e-04
Gata2	Ahnak	1.277	1.27e-04
Gata2	Ldlrad4	-1.04	1.29e-04
Gata2	Trem2	1.333	1.41e-04
Gata2	Mdga1	-1.951	1.45e-04
Gata2	2610528A11Rik	2.446	1.54e-04
Gata2	C030037D09Rik	-1.935	1.62e-04
Gata2	Myo1d	1.508	1.71e-04
Gata2	B3gnt7	-2.119	1.79e-04
Gata2	C030034L19Rik	-1.579	1.83e-04
Gata2	Itm2a	-1.966	2.03e-04
Gata2	Grik5	-1.871	2.19e-04
Gata2	Tmc7	1.314	2.63e-04
Gata2	Pkib	-1.605	2.76e-04
Gata2	Lysmd2	-1.555	2.84e-04
Gata2	Rapgef4	1.866	2.86e-04
Gata2	Tnfsf11	-1.598	3.03e-04
Gata2	Slamf1	-2.106	3.04e-04
Gata2	Cd74	1.955	3.06e-04
Gata2	Trim30c	1.385	3.09e-04
Gata2	Lilra6	1.341	3.22e-04
Gata2	Ankrd55	2.485	3.31e-04
Gata2	Glra3	1.829	3.54e-04
Gata2	Gm14548	1.001	3.57e-04
Gata2	Galnt12	-2.249	3.65e-04
Gata2	Nlrc3	-1.349	3.82e-04
Gata2	Myo1b	1.094	3.86e-04
Gata2	Auts2	-1.774	3.96e-04
Gata2	Gm11713	-1.012	4.24e-04
Gata2	Tesc	-1.094	4.37e-04
Gata2	Bcl2a1b	1.288	4.45e-04
Gata2	Arhgap12	1.237	4.54e-04
Gata2	Kctd14	-1.125	4.61e-04
Gata2	Hebp2	-1.798	4.87e-04
Gata2	Lif	-2.599	5.40e-04
Gata2	Hoxb6	-2.004	5.41e-04
Gata2	Emid1	-2.567	5.60e-04
Gata2	Albfm1	-2.171	5.69e-04
Gata2	Tcf7l2	1.455	6.35e-04
Gata2	Trp53cor1	-1.023	6.44e-04
Gata2	Gm47675	1.832	6.89e-04
Gata2	Schip1	1.182	7.41e-04
Gata2	Gm16140	-1.295	7.65e-04
Gata2	Tnip3	1.539	8.39e-04
Gata2	Frmd4b	1.334	8.70e-04
Gata2	Odf3b	-2.433	8.97e-04
Gata2	Fam155a	-2.753	9.42e-04
Gata2	Cped1	1.393	9.57e-04
Gata2	1700012B09Rik	-1.028	9.97e-04
Gata2	Mcoln2	-1.337	1.02e-03
Gata2	Nudt12	-1.157	1.04e-03
Gata2	Ank	-1.374	1.08e-03
Gata2	Prr15	1.697	1.09e-03
Gata2	Rnf128	-1.231	1.13e-03
Gata2	Bmx	1.167	1.14e-03
Gata2	Hbb-bs	-2.988	1.17e-03
Gata2	Krt80	-2.388	1.21e-03
Gata2	Gpr183	1.597	1.22e-03
Gata2	Ambp	1.723	1.42e-03
Gata2	Tcrg-C2	-2.271	1.44e-03
Gata2	9430069I07Rik	1.045	1.48e-03
Gata2	4930486L24Rik	-1.151	1.56e-03
Gata2	Bco1	-1.282	1.61e-03
Gata2	Gpr34	-1.375	1.63e-03
Gata2	Afap1	1.064	1.71e-03
Gata2	Pde8b	1.186	1.76e-03
Gata2	Mast4	-1.828	1.87e-03
Gata2	Thbs4	1.806	1.89e-03
Gata2	Ttll9	1.336	1.89e-03
Gata2	Tas1r1	-1.075	2.03e-03
Gata2	Paqr8	-1.365	2.30e-03
Gata2	Id3	-3.159	2.35e-03
Gata2	Gimap5	-1.344	2.37e-03
Gata2	Ms4a6d	1.261	2.37e-03
Gata2	Morc4	-2.863	2.40e-03
Gata2	2010016I18Rik	1.048	2.49e-03
Gata2	Epdr1	-1.678	2.58e-03
Gata2	Slc22a23	-1.216	2.75e-03
Gata2	Slc35f2	-2.822	2.78e-03
Gata2	Fam167b	1.078	2.81e-03
Gata2	Extl3	-1.218	3.01e-03
Gata2	Tctex1d1	1.12	3.01e-03
Gata2	H2-Q7	-1.05	3.04e-03
Gata2	C3ar1	-1.093	3.05e-03
Gata2	Cpne9	2.186	3.37e-03
Gata2	4833419F23Rik	-1.412	3.38e-03
Gata2	Abcb9	-1.048	3.45e-03
Gata2	Hpgd	1.126	3.47e-03
Gata2	Ccdc92	-1.777	3.48e-03
Gata2	C9orf72	1.298	3.50e-03
Gata2	Col18a1	-1.324	3.55e-03
Gata2	Marveld2	-1.318	3.78e-03
Gata2	Gm15915	-2.856	4.08e-03
Gata2	Espn	-1.553	4.20e-03
Gata2	Epb41l4b	-1.903	4.38e-03
Gata2	Jakmip1	-2.242	4.48e-03
Gata2	Ttll7	-1.049	4.52e-03
Gata2	Fam187b	1.483	4.62e-03
Gata2	Slc1a4	-1.07	4.68e-03
Gata2	Gm5914	-1.042	4.70e-03
Gata2	Shank3	-3.087	4.95e-03
Gata2	Hivep2	-1.35	5.05e-03
Gata2	Ncam2	-3.75	5.08e-03
Gata2	Evpl	1.237	5.17e-03
Gata2	Arhgap32	-2.449	5.23e-03
Gata2	Nr1h3	1.111	5.43e-03
Gata2	Zfp804a	2.049	5.94e-03
Gata2	P2rx3	1.866	6.09e-03
Gata2	P2ry10	-1.442	6.31e-03
Gata2	Lpl	1.246	6.38e-03
Gata2	Crip2	-1.13	6.50e-03
Gata2	Cxcl3	-2.35	6.77e-03
Gata2	Retnlb	1.783	6.83e-03
Gata2	Fam83g	-2.972	6.88e-03
Gata2	Ccdc85c	-1.344	6.98e-03
Gata2	Gm30074	1.12	7.21e-03
Gata2	Gja1	-1.894	7.39e-03
Gata2	Jaml	1.3	7.56e-03
Gata2	Apbb2	-2.952	7.57e-03
Gata2	Adgrl1	-1.401	7.60e-03
Gata2	Il27ra	-2.043	7.81e-03
Gata2	Zkscan7	1.811	7.88e-03
Gata2	Nlgn2	-1.486	7.90e-03
Gata2	Gm12195	-1.316	8.06e-03
Gata2	9330182L06Rik	-2.166	8.10e-03
Gata2	Hlf	-1.253	8.15e-03
Gata2	Zfp503	1.209	8.26e-03
Gata2	Grb10	-2.572	8.32e-03
Gata2	Siglece	1.202	8.34e-03
Gata2	Adgrg7	-1.124	8.78e-03
Gata2	Ptch2	1.205	8.92e-03
Gata2	Trp53i11	-1.194	8.94e-03
Gata2	Sept10	1.075	8.97e-03
Gata2	Ttc21a	1.175	9.48e-03
Gata2	Pcdh11x	-2.381	9.54e-03
Gata2	Ptprg	-2.479	9.63e-03
Gata2	Myh10	-4.888	9.68e-03
Gata2	Pmp22	1.898	9.87e-03
Gltscr1	Wfdc17	-1.488	4.38e-07
Gltscr1	Gm38134	2.749	1.40e-06
Gltscr1	Gm5533	2.601	1.63e-06
Gltscr1	Calca	-5.105	3.18e-06
Gltscr1	Rnf128	-1.422	2.00e-05
Gltscr1	Tcrg-C2	1.998	2.68e-05
Gltscr1	Clec4b2	-1.274	3.93e-05
Gltscr1	Vwa1	1.764	6.83e-05
Gltscr1	Hgfac	-2.887	6.85e-05
Gltscr1	Tcrg-C4	3.483	1.06e-04
Gltscr1	Csta3	-1.723	1.49e-04
Gltscr1	Gm43062	2.161	3.20e-04
Gltscr1	Cd74	-2.444	3.29e-04
Gltscr1	Hbb-bs	-2.365	3.63e-04
Gltscr1	Lpl	-1.772	9.27e-04
Gltscr1	4930537H20Rik	1.479	1.18e-03
Gltscr1	Ctss	-1.35	1.53e-03
Gltscr1	Stfa3	-2.275	1.53e-03
Gltscr1	Gm48899	1.909	1.56e-03
Gltscr1	Ldhb	1.578	1.77e-03
Gltscr1	Cyb561	1.131	1.82e-03
Gltscr1	Dsp	1.201	1.83e-03
Gltscr1	Igf1	-2.443	1.96e-03
Gltscr1	Anpep	-4.291	2.12e-03
Gltscr1	Tmtc2	-1.175	2.26e-03
Gltscr1	Clec4n	-3.675	2.68e-03
Gltscr1	C5ar2	-1.3	2.98e-03
Gltscr1	Ccl2	-4.163	4.16e-03
Gltscr1	Cxcl3	1.585	5.84e-03
Gltscr1	Marcks	-1.363	8.18e-03
Gltscr1	2610528A11Rik	2.265	8.92e-03
Gltscr1	Nrxn1	2.073	9.13e-03
Gltscr1	G0s2	-1.039	9.30e-03
Gltscr1	Arg1	-4.073	9.36e-03
Hcfc1	BC051226	2.924	3.15e-20
Hcfc1	Myl6b	2.386	4.71e-10
Hcfc1	S100a9	-4.179	3.74e-08
Hcfc1	B2m	1.185	6.09e-08
Hcfc1	H2-Q7	4.529	7.27e-08
Hcfc1	H2-Q6	4.549	1.31e-07
Hcfc1	Gm36503	5.779	7.76e-07
Hcfc1	Gsr	-1.365	6.14e-06
Hcfc1	Plaat3	2.539	1.06e-05
Hcfc1	Timp3	2.934	2.79e-05
Hcfc1	Ly6a	3.377	3.16e-05
Hcfc1	Dapk1	3.542	4.99e-05
Hcfc1	Gm5111	3.174	5.16e-05
Hcfc1	Trim30d	3.418	5.57e-05
Hcfc1	2900052L18Rik	1.723	1.02e-04
Hcfc1	Asah2	2.719	1.34e-04
Hcfc1	Neu1	-1.579	2.02e-04
Hcfc1	Clic5	3.93	2.93e-04
Hcfc1	Mettl26	-1.168	3.33e-04
Hcfc1	Lipg	-2.313	5.44e-04
Hcfc1	Slpi	1.445	6.07e-04
Hcfc1	Washc3	-1.405	6.94e-04
Hcfc1	Tmem176a	1.511	7.66e-04
Hcfc1	Ckb	2.876	7.76e-04
Hcfc1	Tgm2	1.855	8.30e-04
Hcfc1	S100a4	1.876	9.60e-04
Hcfc1	Tmx4	-1.174	1.10e-03
Hcfc1	Ctso	1.915	1.14e-03
Hcfc1	Acvr1c	4.379	1.43e-03
Hcfc1	Hist1h2bc	1.622	1.45e-03
Hcfc1	H2-Q4	1.95	1.52e-03
Hcfc1	Myl10	1.182	1.58e-03
Hcfc1	Chchd10	-1.353	1.61e-03
Hcfc1	Utp6	-1.792	1.67e-03
Hcfc1	Lsp1	2.458	1.69e-03
Hcfc1	Rps6ka1	-1.062	1.77e-03
Hcfc1	Gm5122	5.838	1.78e-03
Hcfc1	Med21	-1.089	2.01e-03
Hcfc1	Sys1	-1.03	2.30e-03
Hcfc1	Uba7	1.423	2.37e-03
Hcfc1	Stk26	-1.071	2.50e-03
Hcfc1	Tsc22d1	1.999	2.72e-03
Hcfc1	Ctla2a	1.393	2.73e-03
Hcfc1	Limd2	-1.087	2.89e-03
Hcfc1	Ifi27	1.552	2.97e-03
Hcfc1	Mien1	-1.039	3.05e-03
Hcfc1	Grtp1	1.835	3.12e-03
Hcfc1	Trp53cor1	2.279	3.13e-03
Hcfc1	Tmem50b	-1.835	3.51e-03
Hcfc1	Chad	6.302	3.77e-03
Hcfc1	Dstn	-1.16	3.78e-03
Hcfc1	Emc4	-1.016	4.28e-03
Hcfc1	Itm2a	2.748	4.33e-03
Hcfc1	Twsg1	1.395	4.35e-03
Hcfc1	Itgb7	1.304	4.40e-03
Hcfc1	4930520O04Rik	1.565	4.41e-03
Hcfc1	9330182L06Rik	3.126	4.73e-03
Hcfc1	Plaa	-1.316	4.99e-03
Hcfc1	Rcn3	1.782	5.17e-03
Hcfc1	Capg	1.198	5.18e-03
Hcfc1	Gm4876	3.477	5.31e-03
Hcfc1	Plin3	-1.077	5.63e-03
Hcfc1	Stk39	1.272	5.64e-03
Hcfc1	Med12l	2.403	5.75e-03
Hcfc1	Gm11520	3.708	5.89e-03
Hcfc1	Pnkd	-1.219	5.90e-03
Hcfc1	Pde6d	-1.232	5.97e-03
Hcfc1	Arhgap27os3	2.534	5.97e-03
Hcfc1	Tspan7	3.488	6.19e-03
Hcfc1	Man2a1	-1.896	6.91e-03
Hcfc1	Ephx1	3.963	7.18e-03
Hcfc1	Ly6c2	-1.509	7.19e-03
Hcfc1	1600002K03Rik	-1.095	7.21e-03
Hcfc1	Myom1	2.586	7.26e-03
Hcfc1	Dusp5	1.389	7.33e-03
Hcfc1	Trim5	1.884	7.56e-03
Hcfc1	Smarcc2	-1.483	7.83e-03
Hcfc1	Entpd1	3.235	7.89e-03
Hcfc1	Ugt1a7c	2.996	7.90e-03
Hcfc1	Haao	1.365	8.05e-03
Hcfc1	D930048N14Rik	2.486	8.40e-03
Hcfc1	Ecm1	1.961	8.64e-03
Hcfc1	Gbp2	3.009	9.01e-03
Hcfc1	Olfr1124	4.026	9.07e-03
Hcfc1	Syn3	3.617	9.27e-03
Hcfc1	Ptgs1	-1.631	9.45e-03
Hcfc1	Il2ra	3.137	9.62e-03
Hcfc1	Parp10	1.377	9.66e-03
Hcfc1	Usp18	2.992	9.78e-03
Hcfc1	AW011738	4.165	9.93e-03
Hdac1	Hdac1	-1.582	4.37e-248
Hdac1	Blvrb	1.175	1.65e-60
Hdac1	S100a8	-1.806	1.35e-59
Hdac1	Stfa1	-1.984	2.65e-55
Hdac1	1500009L16Rik	1.13	7.38e-45
Hdac1	S100a9	-1.684	1.17e-43
Hdac1	Gamt	1.277	2.09e-40
Hdac1	Rab34	1.145	1.81e-35
Hdac1	Cox6b2	1.237	3.69e-35
Hdac1	Rcn3	1.277	6.93e-33
Hdac1	Il4	-3.41	3.12e-28
Hdac1	Mxra7	3.374	3.34e-22
Hdac1	Zfp385a	1.018	4.54e-22
Hdac1	1190005I06Rik	1.329	7.60e-22
Hdac1	Spag4	1.001	4.54e-19
Hdac1	Clec4a2	-1.685	3.03e-17
Hdac1	Kank2	2.034	2.23e-16
Hdac1	Rcor2	1.052	7.85e-16
Hdac1	Wfdc21	-1.066	8.94e-16
Hdac1	Hmga2	1.386	2.63e-15
Hdac1	Ptgis	2.848	4.04e-15
Hdac1	Tmem154	-1.028	1.62e-14
Hdac1	Folr1	1.536	4.09e-14
Hdac1	Nrtn	1.112	8.39e-14
Hdac1	Catsperz	1.046	3.45e-13
Hdac1	Eng	1.226	5.53e-13
Hdac1	Hip1	1.014	1.43e-12
Hdac1	Orm1	-1.456	4.25e-12
Hdac1	Ceacam1	-1.059	4.36e-12
Hdac1	Hbb-bs	2.923	4.71e-12
Hdac1	Pcbp4	1.133	5.39e-12
Hdac1	Cd177	-1.53	2.78e-11
Hdac1	Ak1	1.107	3.26e-11
Hdac1	Klrg2	1.163	3.58e-11
Hdac1	Clec4b2	-2.231	4.93e-11
Hdac1	Cstdc4	-1.177	1.19e-10
Hdac1	Slc40a1	-1.247	1.36e-10
Hdac1	Cd28	-1.413	2.17e-10
Hdac1	Ccdc80	1.419	2.65e-10
Hdac1	Gm13431	-1.818	4.06e-10
Hdac1	Serpinb2	-2.044	5.26e-10
Hdac1	Mex3a	1.301	9.38e-10
Hdac1	Igfbp6	1.284	1.19e-09
Hdac1	Nectin2	1.005	1.36e-09
Hdac1	Dact3	1.378	1.57e-09
Hdac1	Spink2	1.556	2.62e-09
Hdac1	Hbb-y	4.391	2.73e-09
Hdac1	Itpka	1.739	4.53e-09
Hdac1	Nab2	1.1	9.48e-09
Hdac1	Dlk1	4.03	1.04e-08
Hdac1	Gpnmb	2.661	1.44e-08
Hdac1	Ly6g	-1.032	2.02e-08
Hdac1	Prom1	-1.114	3.16e-08
Hdac1	Zfp580	1.554	3.44e-08
Hdac1	Barx2	3.27	4.11e-08
Hdac1	Fcgrt	1.421	4.28e-08
Hdac1	Arhgap12	1.535	4.93e-08
Hdac1	Prpf40b	1.02	6.08e-08
Hdac1	Gm9733	-1.817	9.73e-08
Hdac1	Armc9	1.046	1.08e-07
Hdac1	Acpp	-1.056	1.39e-07
Hdac1	1810006J02Rik	-1.314	1.70e-07
Hdac1	Scn1b	1.304	3.34e-07
Hdac1	Ptgds	1.915	4.42e-07
Hdac1	Dnajc22	1.79	5.18e-07
Hdac1	Snhg11	1.029	6.14e-07
Hdac1	Ptafr	-1.045	1.19e-06
Hdac1	Pcbd1	1.441	1.41e-06
Hdac1	Mpp4	1.68	1.56e-06
Hdac1	Sept8	1.068	1.88e-06
Hdac1	Nlgn2	1.207	2.03e-06
Hdac1	Arhgef25	1.383	2.13e-06
Hdac1	Vat1l	1.065	2.77e-06
Hdac1	Myo6	1.322	3.22e-06
Hdac1	Hes7	2.179	3.63e-06
Hdac1	Ctxn1	1.417	3.92e-06
Hdac1	Gal	-1.09	3.95e-06
Hdac1	Vangl2	1.177	5.82e-06
Hdac1	R74862	1.503	7.61e-06
Hdac1	Hlf	1.067	1.07e-05
Hdac1	Tbc1d16	2.737	1.24e-05
Hdac1	Wdr31	1.59	1.34e-05
Hdac1	Gm29017	1.688	1.34e-05
Hdac1	Sulf2	1.636	1.44e-05
Hdac1	Wfdc17	1.039	1.60e-05
Hdac1	Cpt1c	1.411	1.69e-05
Hdac1	Tmem215	1.054	1.93e-05
Hdac1	Nynrin	1.188	2.14e-05
Hdac1	Fbxo2	1.46	2.14e-05
Hdac1	Podnl1	1.111	2.81e-05
Hdac1	Cgnl1	1.059	3.23e-05
Hdac1	Ppm1j	1.804	3.63e-05
Hdac1	Lpl	1.601	3.97e-05
Hdac1	Cxcl3	1.692	4.48e-05
Hdac1	Tacr1	1.702	7.14e-05
Hdac1	Shisa4	1.421	8.63e-05
Hdac1	Med12l	1.118	9.09e-05
Hdac1	Fam169b	1.482	1.26e-04
Hdac1	Id3	1.354	1.44e-04
Hdac1	Bcl2a1a	-1.285	1.47e-04
Hdac1	Angptl2	1.146	1.48e-04
Hdac1	D630045J12Rik	1.09	1.64e-04
Hdac1	Il1f9	-1.866	1.70e-04
Hdac1	Epor	1.498	2.03e-04
Hdac1	Ston1	1.443	2.15e-04
Hdac1	Lrrc73	1.452	2.26e-04
Hdac1	Gls2	1.015	2.34e-04
Hdac1	Dlg3	1.392	2.49e-04
Hdac1	Ceacam10	-2.594	2.70e-04
Hdac1	Itgb2l	-1.497	2.79e-04
Hdac1	Neurl1b	1.245	3.17e-04
Hdac1	Glis2	1.365	3.69e-04
Hdac1	Mmp2	1.674	3.75e-04
Hdac1	Aif1	3.08	4.69e-04
Hdac1	Serpinb6b	1.006	4.89e-04
Hdac1	Plxna1	1.427	5.20e-04
Hdac1	Rsph1	1.081	5.22e-04
Hdac1	C5ar1	-1.323	5.47e-04
Hdac1	Tmem121	1.459	5.75e-04
Hdac1	Gm15821	-1.229	5.79e-04
Hdac1	2700081O15Rik	1.01	5.94e-04
Hdac1	Spire2	1.342	5.99e-04
Hdac1	Syngap1	1.739	6.07e-04
Hdac1	Katnal2	1.455	6.93e-04
Hdac1	Gpd1	1.244	6.94e-04
Hdac1	Gpr68	1.847	7.16e-04
Hdac1	Ncs1	1.093	7.34e-04
Hdac1	Igf2r	1.397	7.99e-04
Hdac1	Scnn1a	-1.12	8.35e-04
Hdac1	Sat2	1.748	8.36e-04
Hdac1	Msrb3	1.538	8.64e-04
Hdac1	Ephb6	1.159	9.28e-04
Hdac1	F730016J06Rik	-1.498	1.14e-03
Hdac1	H2-Q6	1.073	1.17e-03
Hdac1	Sept3	1.993	1.29e-03
Hdac1	Fam171a2	1.31	1.30e-03
Hdac1	Hck	-1.149	1.42e-03
Hdac1	Rhoc	1.217	1.44e-03
Hdac1	2700046G09Rik	1.154	1.70e-03
Hdac1	Mok	1.009	1.81e-03
Hdac1	Kif5a	1.038	1.90e-03
Hdac1	Cldn11	1.564	1.96e-03
Hdac1	Ltbp3	1.209	2.04e-03
Hdac1	Emid1	1.031	2.09e-03
Hdac1	Lsr	1.282	2.10e-03
Hdac1	4930438A08Rik	-1.463	2.70e-03
Hdac1	Ddit4l	1.642	2.85e-03
Hdac1	Cbs	1.188	2.87e-03
Hdac1	Sh3pxd2a	1.246	2.88e-03
Hdac1	Zbtb4	1.084	2.96e-03
Hdac1	Tmc7	-1.407	3.03e-03
Hdac1	Cacnb1	1.03	3.22e-03
Hdac1	Gem	1.031	3.31e-03
Hdac1	Jag2	1.045	3.46e-03
Hdac1	Slc6a9	1.023	3.47e-03
Hdac1	Plk2	1.184	3.48e-03
Hdac1	Plxdc1	1.017	3.79e-03
Hdac1	Plbd1	2.581	3.85e-03
Hdac1	Sorbs3	1.48	4.00e-03
Hdac1	Slc9a5	1.288	4.19e-03
Hdac1	Gm5833	-1.716	4.21e-03
Hdac1	Trem2	1.05	4.27e-03
Hdac1	Hmcn2	1.644	4.31e-03
Hdac1	Pacsin3	1.308	4.41e-03
Hdac1	Cc2d2a	1.341	4.48e-03
Hdac1	Gja5	-1.25	4.77e-03
Hdac1	Rac3	1.166	5.03e-03
Hdac1	Fblim1	2.87	5.04e-03
Hdac1	Cd6	1.371	5.06e-03
Hdac1	Gm16116	-1.665	5.10e-03
Hdac1	Radx	1.408	5.13e-03
Hdac1	Lrp1	1.048	5.30e-03
Hdac1	Zfp30	1.281	6.01e-03
Hdac1	4930550C14Rik	1.441	6.69e-03
Hdac1	Nkain1	1.679	6.94e-03
Hdac1	Crlf1	1.117	6.96e-03
Hdac1	Rhd	2.079	7.08e-03
Hdac1	Rab40b	1.063	7.56e-03
Hdac1	Bcam	2.075	7.69e-03
Hdac1	App	1.116	9.33e-03
Hdac1	Sowahc	-1.366	9.44e-03
Hdac1	Acod1	-3.349	9.75e-03
Hdac1	Ggt5	1.965	9.90e-03
Hdac3	Lyz2	1.925	3.45e-131
Hdac3	Hdac3	-1.398	1.87e-75
Hdac3	Lcn2	1.309	2.44e-72
Hdac3	Cd52	1.381	3.81e-57
Hdac3	Stfa3	5.75	4.66e-33
Hdac3	Cstdc4	2.118	2.12e-31
Hdac3	Il4	-3.466	1.51e-25
Hdac3	Gm34084	1.168	8.14e-21
Hdac3	Gm13546	1.352	1.81e-20
Hdac3	Chil1	3.554	1.60e-19
Hdac3	Csta3	2.562	1.68e-18
Hdac3	S100a9	1.135	6.69e-18
Hdac3	Scnn1a	1.521	5.24e-17
Hdac3	Stfa1	1.146	5.24e-17
Hdac3	G0s2	2.073	1.73e-16
Hdac3	Hdc	-1.067	1.65e-15
Hdac3	Lsp1	1.043	4.37e-13
Hdac3	Krt83	1.902	1.06e-12
Hdac3	Cybb	1.646	1.28e-10
Hdac3	Ncam1	-1.31	1.45e-10
Hdac3	Fcnb	1.191	1.16e-08
Hdac3	Cd177	1.059	8.85e-08
Hdac3	Itgb2l	1.401	1.14e-07
Hdac3	Epcam	-1.12	2.42e-07
Hdac3	Ltb	1.077	3.72e-07
Hdac3	Rsad2	1.095	8.78e-07
Hdac3	4930438A08Rik	1.258	3.10e-06
Hdac3	Ceacam10	1.838	4.34e-06
Hdac3	Calca	-3.868	1.30e-05
Hdac3	Msantd3	-1.438	3.29e-05
Hdac3	Tpd52l1	-1.325	3.68e-05
Hdac3	Hcar2	1.414	3.92e-05
Hdac3	Ankrd22	1.328	4.65e-05
Hdac3	Asprv1	3.212	5.56e-05
Hdac3	Tgfbi	-1.488	6.98e-05
Hdac3	Gm4117	-1.603	7.86e-05
Hdac3	Vcan	-1.281	9.32e-05
Hdac3	Tctex1d1	-1.635	1.04e-04
Hdac3	P4ha2	-1.167	1.27e-04
Hdac3	Hpgd	-1.303	1.37e-04
Hdac3	Csf1	-1.086	1.86e-04
Hdac3	Gm32913	-1.916	2.01e-04
Hdac3	Jakmip1	1.082	2.33e-04
Hdac3	Gm12589	1.075	2.57e-04
Hdac3	Bst1	1.514	4.44e-04
Hdac3	Gm36756	1.773	7.78e-04
Hdac3	Ctss	-1.377	8.59e-04
Hdac3	Poln	-1.429	1.22e-03
Hdac3	Csn2	-3.481	1.38e-03
Hdac3	Grb14	-1.019	1.63e-03
Hdac3	Gm38287	2.227	1.76e-03
Hdac3	Plcb1	-1.556	1.89e-03
Hdac3	Ifitm6	1.066	2.66e-03
Hdac3	Ms4a6d	-1.594	2.71e-03
Hdac3	B230206L02Rik	1.967	2.71e-03
Hdac3	Retnlg	1.694	3.13e-03
Hdac3	Shtn1	-1.842	4.22e-03
Hdac3	Hba-a1	-1.514	4.49e-03
Hdac3	Kcng2	-1.033	4.54e-03
Hdac3	Arg1	-3.947	4.81e-03
Hdac3	Tnni2	1.264	5.37e-03
Hdac3	Slc26a3	-2.27	6.22e-03
Hdac3	Lilra6	-1.07	7.62e-03
Hdac3	Dab2	-1.156	7.78e-03
Hdac3	Prf1	1.93	8.87e-03
Hdac3	Gm16731	-1.116	9.09e-03
Hdac3	Cdh1	-1.895	9.13e-03
Hdac3	Il27	1.297	9.18e-03
Hdac3	9830107B12Rik	1.861	9.24e-03
Hdac3	Tpsb2	-5.959	9.31e-03
Hmgxb4	Eid2	-1.043	1.02e-03
Hmgxb4	Hao1	2.025	2.32e-03
Hmgxb4	Hbb-bs	1.672	3.27e-03
Hmgxb4	B4galnt4	-1.045	5.97e-03
Hmgxb4	Inpp4b	-1.348	7.83e-03
Hmgxb4	Clstn1	-1.805	9.14e-03
Kat8	Kat8	-1.131	5.69e-08
Kat8	Hbb-bt	1.075	2.48e-05
Kat8	Cstdc4	1.536	1.38e-04
Kat8	Pcp4l1	1.75	3.29e-04
Kat8	Prnp	1.159	4.52e-04
Kat8	1700019D03Rik	1.712	6.91e-04
Kat8	Gm15915	3.644	7.09e-04
Kat8	Gm19710	2.816	8.19e-04
Kat8	Havcr2	1.114	1.17e-03
Kat8	Hba-a1	3.032	1.47e-03
Kat8	Olfm4	8.208	1.78e-03
Kat8	0610009L18Rik	1.023	1.86e-03
Kat8	Tacr1	2.354	2.47e-03
Kat8	Slamf1	1.367	2.86e-03
Kat8	Nostrin	-1.065	4.13e-03
Kat8	Sftpb	2.479	4.76e-03
Kat8	I730030J21Rik	1.139	5.02e-03
Kat8	Vdr	1.803	6.62e-03
Kat8	Neo1	3.114	7.24e-03
Kat8	Cda	2.06	7.87e-03
Kat8	Calca	5.207	8.92e-03
Kat8	Cstdc6	1.851	9.01e-03
Kat8	Doc2g	1.145	9.19e-03
Kdm1a	Ly6a	4.606	1e-115
Kdm1a	Ugdh	2.64	1.37e-114
Kdm1a	Prdx4	2.627	5.4e-103
Kdm1a	Lgals3	2.286	6.47e-94
Kdm1a	Vim	1.412	5.07e-92
Kdm1a	Upp1	3.277	8.04e-89
Kdm1a	Atp6v1g1	1.138	3.63e-84
Kdm1a	Ctsl	1.799	1.33e-78
Kdm1a	Emb	1.16	2.77e-77
Kdm1a	Tmsb10	1.141	1.99e-76
Kdm1a	Capg	1.875	2.84e-75
Kdm1a	Mgst1	2.075	2.08e-73
Kdm1a	Prtn3	-1.436	6.00e-73
Kdm1a	Ptms	2.821	1.16e-69
Kdm1a	Wfdc17	6.003	1.17e-68
Kdm1a	Sell	1.588	4.37e-65
Kdm1a	Gm2a	1.783	9.18e-64
Kdm1a	Tpm4	3.985	3.90e-61
Kdm1a	Milr1	2.286	7.92e-61
Kdm1a	Tpd52	1.499	2.70e-60
Kdm1a	Cd34	1.966	1.06e-55
Kdm1a	Ifitm3	1.087	3.27e-55
Kdm1a	S100a10	1.228	2.33e-54
Kdm1a	Mpo	-1.453	2.43e-54
Kdm1a	Gfi1b	3.555	1.85e-52
Kdm1a	Adgre1	2.565	7.78e-52
Kdm1a	Capn2	2.955	1.27e-51
Kdm1a	Ckb	3.759	3.21e-51
Kdm1a	Anxa6	1.627	6.56e-51
Kdm1a	Tarm1	2.446	1.29e-50
Kdm1a	S100a6	1.165	3.46e-50
Kdm1a	Cd52	1.963	1.57e-49
Kdm1a	Gng12	-1.057	1.19e-48
Kdm1a	S100a4	1.927	2.31e-48
Kdm1a	Tulp4	3.25	5.60e-46
Kdm1a	Mgst3	1.881	1.15e-44
Kdm1a	Prr13	1.122	5.98e-44
Kdm1a	Mgam	2.81	6.21e-44
Kdm1a	Klf2	2.718	6.56e-44
Kdm1a	Procr	2.743	1.83e-43
Kdm1a	Cisd1	1.251	5.40e-42
Kdm1a	Scpep1	2.559	6.63e-42
Kdm1a	Ms4a6c	3.439	1.90e-41
Kdm1a	Elane	-1.611	2.76e-41
Kdm1a	Kdm1a	-1.69	8.08e-41
Kdm1a	Hmox1	2.55	3.11e-40
Kdm1a	Psap	1.32	9.76e-40
Kdm1a	Cd2ap	1.641	2.46e-39
Kdm1a	Ly6g	3.278	1.55e-38
Kdm1a	Ggh	1.469	4.85e-37
Kdm1a	Cd9	1.203	5.52e-37
Kdm1a	Hopx	3.2	1.82e-36
Kdm1a	Trpv2	1.721	3.52e-36
Kdm1a	Id3	5.428	6.08e-35
Kdm1a	Ifitm6	4.846	7.30e-35
Kdm1a	Lsp1	2.497	9.60e-35
Kdm1a	Esyt1	1.222	1.21e-34
Kdm1a	Zfp36l2	-1.098	1.48e-34
Kdm1a	Mndal	2.132	3.92e-34
Kdm1a	Barx2	6.727	4.00e-34
Kdm1a	Med21	-1.11	4.80e-34
Kdm1a	Map4k4	1.977	6.46e-34
Kdm1a	Tbc1d4	2.127	6.63e-34
Kdm1a	Ctnna1	1.726	9.69e-32
Kdm1a	Adam17	1.199	3.75e-31
Kdm1a	Nlrp3	2.941	3.81e-31
Kdm1a	Slc15a3	4.882	4.91e-31
Kdm1a	Trem2	5.711	7.49e-31
Kdm1a	Il2ra	3.129	1.71e-30
Kdm1a	Dmxl2	1.157	2.73e-30
Kdm1a	Tma16	-1.089	4.01e-30
Kdm1a	Slfn2	1.28	4.26e-30
Kdm1a	Cxcr2	2.618	6.08e-30
Kdm1a	Hacd4	1.748	1.03e-29
Kdm1a	Myadm	2.191	1.06e-29
Kdm1a	Maged1	2.014	1.39e-29
Kdm1a	Retreg1	1.439	1.53e-29
Kdm1a	Rbm47	2.732	2.26e-28
Kdm1a	Cd33	1.579	3.04e-28
Kdm1a	Itgb7	1.296	3.20e-28
Kdm1a	Rnase4	3.267	6.75e-28
Kdm1a	Ms4a4b	4.554	2.78e-27
Kdm1a	Csf2rb	1.118	2.82e-27
Kdm1a	Tgfbi	3.593	4.80e-27
Kdm1a	Socs1	1.426	6.90e-27
Kdm1a	Ccr10	3.755	2.32e-26
Kdm1a	Kdm7a	1.886	3.08e-26
Kdm1a	Bmx	4.164	3.18e-26
Kdm1a	Ctss	4.963	5.41e-26
Kdm1a	Pld4	1.742	5.64e-26
Kdm1a	Lpl	5.771	7.22e-26
Kdm1a	Tcrg-C1	1.979	1.23e-25
Kdm1a	Slc35b4	1.454	1.89e-25
Kdm1a	Tmem109	1.932	2.25e-25
Kdm1a	Add3	1.143	2.29e-25
Kdm1a	Degs1	1.069	2.54e-25
Kdm1a	Tspan13	1.479	2.66e-25
Kdm1a	Anxa1	1.291	4.24e-25
Kdm1a	Camk2d	2.091	4.67e-25
Kdm1a	Apoc2	2.767	5.90e-25
Kdm1a	Fcgrt	3.314	8.40e-25
Kdm1a	Rapsn	-1.499	2.17e-24
Kdm1a	Lipa	1.272	2.71e-24
Kdm1a	Pirb	2.927	2.81e-24
Kdm1a	Arhgap5	1.428	7.81e-24
Kdm1a	Il6st	3.565	1.49e-23
Kdm1a	Shtn1	4.538	1.51e-23
Kdm1a	Slc37a3	3.57	3.52e-23
Kdm1a	Zfp36l1	2.303	3.57e-23
Kdm1a	Tmem268	3.6	4.00e-23
Kdm1a	Mgat5	-1.176	5.05e-23
Kdm1a	Tmem173	1.266	7.81e-23
Kdm1a	Ifi202b	4.51	1.31e-22
Kdm1a	Tlr2	2.266	2.28e-22
Kdm1a	Il18r1	2.196	2.49e-22
Kdm1a	Ifi203	1.904	6.72e-22
Kdm1a	Cd200r1	1.347	1.03e-21
Kdm1a	Casp6	1.184	1.97e-21
Kdm1a	Spint1	2.394	2.27e-21
Kdm1a	Plek	1.345	2.67e-21
Kdm1a	Ifngr1	-1.049	3.46e-21
Kdm1a	Rcn3	1.683	3.64e-21
Kdm1a	Il4ra	1.163	4.23e-21
Kdm1a	Kit	-1.853	5.47e-21
Kdm1a	Pira2	2.364	6.41e-21
Kdm1a	Stard3nl	1.176	7.32e-21
Kdm1a	Jak2	1.119	7.38e-21
Kdm1a	Tmem71	1.924	7.57e-21
Kdm1a	Plaur	1.182	1.22e-20
Kdm1a	Ccr1	1.392	1.22e-20
Kdm1a	Litaf	1.032	2.30e-20
Kdm1a	Ighm	-1.872	2.39e-20
Kdm1a	Pag1	1.607	3.08e-20
Kdm1a	Fxyd4	2.509	6.82e-20
Kdm1a	Itgam	1.171	1.05e-19
Kdm1a	Lilrb4a	1.432	1.11e-19
Kdm1a	Camk1d	3.806	1.36e-19
Kdm1a	Tnfaip1	1.776	1.54e-19
Kdm1a	Fosl2	2.232	1.64e-19
Kdm1a	Aldh3b1	2.163	3.38e-19
Kdm1a	Lcn2	1.001	4.18e-19
Kdm1a	Ccr2	1.598	6.72e-19
Kdm1a	Tnfsf8	2.627	1.07e-18
Kdm1a	Adora2b	2.275	1.21e-18
Kdm1a	Rara	1.608	1.42e-18
Kdm1a	Ifngr2	1.046	1.55e-18
Kdm1a	Tmtc2	3.088	1.62e-18
Kdm1a	Clec5a	1.028	1.97e-18
Kdm1a	Vcan	3.315	2.54e-18
Kdm1a	Arfgef3	1.426	2.69e-18
Kdm1a	Rasl11a	2.069	3.70e-18
Kdm1a	Slc52a3	4.299	3.74e-18
Kdm1a	Cd302	2.618	4.55e-18
Kdm1a	Agpat3	2.975	8.46e-18
Kdm1a	Jun	1.545	8.49e-18
Kdm1a	Smap2	1.158	1.06e-17
Kdm1a	Ifi204	3.96	1.26e-17
Kdm1a	Slco3a1	-1.352	1.37e-17
Kdm1a	Gria3	-1.507	1.67e-17
Kdm1a	Stard9	2.501	2.01e-17
Kdm1a	Rab19	2.797	2.16e-17
Kdm1a	Basp1	1.241	2.57e-17
Kdm1a	Nfil3	1.236	3.84e-17
Kdm1a	Fcgr4	1.973	5.29e-17
Kdm1a	Cstdc4	2.242	6.63e-17
Kdm1a	Creb3	1.432	6.76e-17
Kdm1a	Tmem37	1.877	7.81e-17
Kdm1a	Glipr2	1.131	8.25e-17
Kdm1a	Gm43305	2.459	1.03e-16
Kdm1a	Btla	3.175	1.13e-16
Kdm1a	Gch1	1.34	1.27e-16
Kdm1a	Cradd	2.012	1.33e-16
Kdm1a	Tmem51	1.869	1.83e-16
Kdm1a	Car5b	4.428	2.30e-16
Kdm1a	Lgmn	5.091	2.30e-16
Kdm1a	Khk	-1.131	2.50e-16
Kdm1a	Amotl1	3.386	2.66e-16
Kdm1a	AA467197	2.745	2.73e-16
Kdm1a	Tnfaip8l2	1.211	2.89e-16
Kdm1a	Ms4a6d	4.838	2.93e-16
Kdm1a	Lmna	1.733	3.57e-16
Kdm1a	Flt1	1.87	3.79e-16
Kdm1a	Ppic	-1.695	9.13e-16
Kdm1a	Tcf4	1.32	1.24e-15
Kdm1a	Gm42031	2.507	1.61e-15
Kdm1a	Fcgr1	2.014	1.61e-15
Kdm1a	Mef2a	1.047	1.70e-15
Kdm1a	Lpp	1.665	1.77e-15
Kdm1a	Cd38	3.381	2.29e-15
Kdm1a	Stx11	1.608	2.32e-15
Kdm1a	Ccdc80	2.764	2.45e-15
Kdm1a	Stfa3	5.77	3.14e-15
Kdm1a	Mcpt8	-1.11	3.42e-15
Kdm1a	Ms4a6b	1.767	4.08e-15
Kdm1a	Aig1	1.525	4.54e-15
Kdm1a	Bst1	5.062	5.27e-15
Kdm1a	Fcnb	-3.899	6.36e-15
Kdm1a	Ahnak	3.46	8.59e-15
Kdm1a	Slfn5	3.111	1.21e-14
Kdm1a	Mcub	1.553	1.87e-14
Kdm1a	4921529L05Rik	4.489	2.49e-14
Kdm1a	Fbxl2	1.343	3.11e-14
Kdm1a	Apobr	1.196	3.24e-14
Kdm1a	Il13ra1	3.431	3.35e-14
Kdm1a	Evi5	1.385	3.64e-14
Kdm1a	Tnfrsf23	1.979	3.90e-14
Kdm1a	Ahcyl2	1.282	4.63e-14
Kdm1a	Vwa5a	1.412	5.23e-14
Kdm1a	Fam110b	2.25	7.36e-14
Kdm1a	Trem3	-1.126	7.75e-14
Kdm1a	Golm1	1.568	7.98e-14
Kdm1a	Ap1s2	1.891	8.58e-14
Kdm1a	C3ar1	2.259	1.22e-13
Kdm1a	Zbp1	1.743	1.22e-13
Kdm1a	Myo6	2.871	1.39e-13
Kdm1a	Ccnd1	3.493	1.46e-13
Kdm1a	Tnfsf13b	4.372	1.60e-13
Kdm1a	Id2	1.395	1.70e-13
Kdm1a	Ano10	1.219	1.81e-13
Kdm1a	Susd5	2.055	1.85e-13
Kdm1a	Ptprg	3.271	2.29e-13
Kdm1a	Spink2	3.163	2.36e-13
Kdm1a	Nabp1	1.39	2.45e-13
Kdm1a	Marcks	3.118	2.62e-13
Kdm1a	Tmem243	1.538	2.84e-13
Kdm1a	Gngt2	1.041	2.93e-13
Kdm1a	Lilr4b	1.636	4.19e-13
Kdm1a	St3gal5	1.445	4.57e-13
Kdm1a	Itgb5	1.845	5.77e-13
Kdm1a	Pparg	2.541	6.53e-13
Kdm1a	Gbp2	3.21	7.98e-13
Kdm1a	Bmpr2	1.607	9.27e-13
Kdm1a	Inhba	2.307	1.16e-12
Kdm1a	Stx3	1.074	1.20e-12
Kdm1a	Tubb3	2.405	1.24e-12
Kdm1a	Iah1	-1.005	1.41e-12
Kdm1a	2210408F21Rik	1.605	1.73e-12
Kdm1a	Krt83	2.741	1.86e-12
Kdm1a	Cd300lf	1.625	1.98e-12
Kdm1a	Igsf9b	3.523	2.12e-12
Kdm1a	Arhgap10	-1.438	2.14e-12
Kdm1a	Gas7	1.114	2.49e-12
Kdm1a	Mfge8	1.77	2.56e-12
Kdm1a	Trpm6	3.596	2.74e-12
Kdm1a	Sh3bp5	1.682	3.13e-12
Kdm1a	Slc44a1	2.767	3.20e-12
Kdm1a	Dab2	2.896	3.23e-12
Kdm1a	Emp1	4.001	3.96e-12
Kdm1a	Epsti1	1.41	4.33e-12
Kdm1a	1700020L24Rik	-1.14	4.89e-12
Kdm1a	B4galt6	-1.601	5.82e-12
Kdm1a	Ang	2.433	7.05e-12
Kdm1a	Hbb-bs	-5.837	7.28e-12
Kdm1a	Nxpe2	2.307	7.62e-12
Kdm1a	St6gal1	3.506	9.39e-12
Kdm1a	Gcnt1	1.015	9.54e-12
Kdm1a	Ube2l6	2.306	1.02e-11
Kdm1a	Dapk2	2.583	1.29e-11
Kdm1a	Dhrs3	2.274	1.42e-11
Kdm1a	Abcc5	1.177	1.51e-11
Kdm1a	Slc28a2	-1.977	1.79e-11
Kdm1a	Ltc4s	1.334	2.08e-11
Kdm1a	Card6	3.232	2.08e-11
Kdm1a	Raph1	1.041	2.52e-11
Kdm1a	Isg20	1.18	2.65e-11
Kdm1a	Sgms2	-1.062	3.17e-11
Kdm1a	Ccl6	1.321	3.39e-11
Kdm1a	Met	1.316	4.85e-11
Kdm1a	Folr1	2.494	5.04e-11
Kdm1a	Sfmbt2	3.198	5.76e-11
Kdm1a	Lrrc8b	1.834	6.55e-11
Kdm1a	Tnfsf13	-1.56	7.28e-11
Kdm1a	Il18	3.494	9.24e-11
Kdm1a	Wnt2	3.572	1.01e-10
Kdm1a	Fam102a	2.073	1.02e-10
Kdm1a	Pkp3	1.159	1.13e-10
Kdm1a	Map4	1.028	1.16e-10
Kdm1a	Pea15a	1.505	1.53e-10
Kdm1a	Hdac9	2.766	1.55e-10
Kdm1a	Psd3	1.656	1.98e-10
Kdm1a	Tcf7l2	3.23	2.55e-10
Kdm1a	Cd200r4	1.649	2.57e-10
Kdm1a	Arhgap24	3.672	2.66e-10
Kdm1a	Prkd3	1.382	2.72e-10
Kdm1a	Rasgrp4	1.457	2.87e-10
Kdm1a	Cyp4f18	1.736	2.90e-10
Kdm1a	Serpinb2	2.455	2.98e-10
Kdm1a	Serpinb6b	2.258	3.20e-10
Kdm1a	Csf2rb2	1.447	3.68e-10
Kdm1a	Gsap	1.866	4.00e-10
Kdm1a	Axl	2.475	4.14e-10
Kdm1a	Acvrl1	4.398	4.63e-10
Kdm1a	Ptk2	2.895	5.27e-10
Kdm1a	Ly96	1.587	5.87e-10
Kdm1a	Crybg1	3.553	6.00e-10
Kdm1a	H2-Ob	1.831	6.18e-10
Kdm1a	Tpst1	2.522	6.24e-10
Kdm1a	Gcnt2	2.637	6.82e-10
Kdm1a	Acot1	1.358	8.03e-10
Kdm1a	E2f2	1.415	8.88e-10
Kdm1a	Cd74	4.091	9.66e-10
Kdm1a	Bvht	2.224	9.86e-10
Kdm1a	Trim30b	2.364	1.17e-09
Kdm1a	Slc11a1	6.187	1.61e-09
Kdm1a	Lamc1	1.408	1.90e-09
Kdm1a	Adrb2	2.181	2.05e-09
Kdm1a	Itgae	3.337	2.45e-09
Kdm1a	Lcn4	-1.555	2.79e-09
Kdm1a	Lpxn	2.253	3.33e-09
Kdm1a	Prune2	2.271	3.59e-09
Kdm1a	Cd300lb	1.711	3.88e-09
Kdm1a	F13a1	1.283	4.65e-09
Kdm1a	Apoe	1.843	4.65e-09
Kdm1a	Cpt1c	2.361	5.16e-09
Kdm1a	C9orf72	2.893	6.04e-09
Kdm1a	Lepr	3.29	7.27e-09
Kdm1a	Ceacam16	2.365	7.50e-09
Kdm1a	Atp1a3	-1.015	8.14e-09
Kdm1a	Clmp	2.976	8.26e-09
Kdm1a	Cep126	2.39	8.26e-09
Kdm1a	Fam129b	1.259	8.66e-09
Kdm1a	Il1f9	1.921	9.10e-09
Kdm1a	Gm20559	2.166	9.76e-09
Kdm1a	Cobll1	1.785	9.80e-09
Kdm1a	Wdr35	3.11	1.09e-08
Kdm1a	AI504432	1.504	1.94e-08
Kdm1a	Tecpr1	1.433	2.00e-08
Kdm1a	Plxnc1	1.63	2.02e-08
Kdm1a	Siglec1	2.791	2.49e-08
Kdm1a	Ifi211	3.084	2.68e-08
Kdm1a	Cdh1	3.298	2.90e-08
Kdm1a	Icam1	1.398	3.37e-08
Kdm1a	Kctd1	-1.151	3.75e-08
Kdm1a	Igfbp6	1.779	3.92e-08
Kdm1a	Bspry	2.229	4.08e-08
Kdm1a	9930111J21Rik2	1.262	4.59e-08
Kdm1a	Akr1c12	1.025	4.66e-08
Kdm1a	Adgrg6	2.481	5.55e-08
Kdm1a	Ifi27l2a	2.188	5.61e-08
Kdm1a	Stn1	1.618	6.24e-08
Kdm1a	Eif4e3	1.038	6.63e-08
Kdm1a	Mfsd6	1.44	7.57e-08
Kdm1a	Cdk14	1.516	9.53e-08
Kdm1a	Lrg1	1.421	1.00e-07
Kdm1a	Tlr13	3.633	1.14e-07
Kdm1a	Serpini1	2.256	1.15e-07
Kdm1a	Hvcn1	-1.009	1.30e-07
Kdm1a	Il11ra1	-1.444	1.38e-07
Kdm1a	Aqp9	1.475	1.46e-07
Kdm1a	Irf7	2.357	1.51e-07
Kdm1a	Cd6	3.032	1.58e-07
Kdm1a	Palld	2.783	1.62e-07
Kdm1a	Ncam1	-2.106	1.88e-07
Kdm1a	Ugt1a7c	2.229	2.03e-07
Kdm1a	Gm1673	-1.621	2.18e-07
Kdm1a	Stard10	-1.283	2.25e-07
[truncated: 6,056 more rows]

## Sheet: Supplementary Table 8
Supplementary Table 8. Primer sequences used in this study.
[truncated: 8 more rows]

[truncated: 3 more sheets: Supplementary Table 9, Supplementary Table 10, Supplementary Table 11]
