# Supplementary material for: In vivo screening characterizes chromatin factor functions during normal and malignant hematopoiesis
Source: Nat Genet. 2023 Aug 14;55(9):1542–54. doi: 10.1038/s41588-023-01471-2 (PMC10484791; doi:10.1038/s41588-023-01471-2)
Supplement: Supplementary file 5 — CRISPR screen raw sgRNA count tables. [file 41588_2023_1471_MOESM5_ESM.xlsx]

## Sheet: Matrix_aggregated
Supplementary Data 1. CRISPR-screen guide counts table (Count matrix)
	Cas9_cKit_As	Cas9_cKit_B	Cas9_cKit_Br	Cas9_cKit_P1	Cas9_cKit_P2	Cas9_cKit_R1	Cas9_GMP_As	Cas9_GMP_B	Cas9_GMP_Br	Cas9_GMP_P1	Cas9_GMP_P2	Cas9_GMP_R1	Cas9_GMP_R2	Cas9_GMP.CD11bGr1_As	Cas9_GMP.CD11bGr1_B	Cas9_GMP.CD11bGr1_Br	Cas9_GMP.CD11bGr1_TF1	Cas9_GMP.DN_As	Cas9_GMP.DN_B	Cas9_GMP.DN_Br	Cas9_GMP.DN_TF1	Cas9_LSKd7_As	Cas9_LSKd7_B	Cas9_LSKd7_Br	Cas9_LSKd7_P1	Cas9_LSKd7_P2	Cas9_LSKd7_R1	Cas9_LSKd7_R2	Cas9_LSKd9_As	Cas9_LSKd9_B	Cas9_LSKd9_Br	Cas9_LSKd9_P1	Cas9_LSKd9_P2	Cas9_LSKd9_R1	Cas9_MEP_As	Cas9_MEP_B	Cas9_MEP_Br	Cas9_MEP_P1	Cas9_MEP_P2	Cas9_MEP_R1	Cas9_MEP_R2	Cas9_Mye_A	Cas9_Mye_As	Cas9_Mye_B	Cas9_Mye_Br	Cas9_Mye_R1	Cas9_Mye_R2	Cas9_Mye_TF1	Cas9_Und_A
Actl6a_02814	NA	NA	NA	NA	NA	NA	NA	NA	NA	NA	NA	NA	NA	NA	NA	NA	NA	NA	NA	NA	NA	NA	NA	NA	NA	NA	NA	NA	NA	NA	NA	NA	NA	NA	NA	NA	NA	NA	NA	NA	NA	15521.8	NA	NA	NA	NA	NA	NA	7057
Actl6a_02815	NA	NA	NA	NA	NA	NA	NA	NA	NA	NA	NA	NA	NA	NA	NA	NA	NA	NA	NA	NA	NA	NA	NA	NA	NA	NA	NA	NA	NA	NA	NA	NA	NA	NA	NA	NA	NA	NA	NA	NA	NA	16149.6	NA	NA	NA	NA	NA	NA	5552
Actl6a_02816	NA	NA	NA	NA	NA	NA	NA	NA	NA	NA	NA	NA	NA	NA	NA	NA	NA	NA	NA	NA	NA	NA	NA	NA	NA	NA	NA	NA	NA	NA	NA	NA	NA	NA	NA	NA	NA	NA	NA	NA	NA	13762.8	NA	NA	NA	NA	NA	NA	2571
Actl6a_24850	NA	NA	9796	NA	NA	NA	NA	NA	19215	NA	NA	NA	NA	NA	NA	59732	NA	NA	NA	41584	NA	NA	NA	15054	NA	NA	NA	NA	NA	NA	11060	NA	NA	NA	NA	NA	10563	NA	NA	NA	NA	NA	NA	NA	12740.8	NA	NA	NA	NA
Actl6a_24851	NA	NA	4452	NA	NA	NA	NA	NA	10377	NA	NA	NA	NA	NA	NA	34699	NA	NA	NA	25314	NA	NA	NA	7340	NA	NA	NA	NA	NA	NA	5372	NA	NA	NA	NA	NA	5257	NA	NA	NA	NA	NA	NA	NA	5767	NA	NA	NA	NA
Actl6a_24853	NA	NA	6669	NA	NA	NA	NA	NA	20124	NA	NA	NA	NA	NA	NA	65130	NA	NA	NA	39292	NA	NA	NA	11373	NA	NA	NA	NA	NA	NA	6332	NA	NA	NA	NA	NA	8927	NA	NA	NA	NA	NA	1837.6	NA	12137	NA	NA	NA	NA
Actl6a_76114	2588	NA	NA	NA	NA	NA	6342	NA	NA	NA	NA	NA	NA	5466	NA	NA	NA	4603	NA	NA	NA	8813	NA	NA	NA	NA	NA	NA	15105	NA	NA	NA	NA	NA	5189	NA	NA	NA	NA	NA	NA	NA	2442	NA	NA	NA	NA	NA	NA
Actl6a_76115	2977	NA	NA	NA	NA	NA	4068	NA	NA	NA	NA	NA	NA	3340	NA	NA	NA	4642	NA	NA	NA	4281	NA	NA	NA	NA	NA	NA	10715	NA	NA	NA	NA	NA	4267	NA	NA	NA	NA	NA	NA	NA	1818.6	NA	NA	NA	NA	NA	NA
Actl6a_76116	4986	NA	NA	NA	NA	NA	6896	NA	NA	NA	NA	NA	NA	3071	NA	NA	NA	3909	NA	NA	NA	3248	NA	NA	NA	NA	NA	NA	7563	NA	NA	NA	NA	NA	7331	NA	NA	NA	NA	NA	NA	NA	7753.2	NA	NA	NA	NA	NA	NA
Actr5_76054	NA	NA	NA	15797	NA	NA	NA	NA	NA	12959	NA	NA	NA	NA	NA	NA	NA	NA	NA	NA	NA	NA	NA	NA	12637	NA	NA	NA	NA	NA	NA	6801	NA	NA	NA	NA	NA	11287	NA	NA	NA	NA	NA	NA	NA	NA	NA	NA	NA
Actr5_76055	NA	NA	NA	41365	NA	NA	NA	NA	NA	30712	NA	NA	NA	NA	NA	NA	NA	NA	NA	NA	NA	NA	NA	NA	32603	NA	NA	NA	NA	NA	NA	18030	NA	NA	NA	NA	NA	23438	NA	NA	NA	NA	NA	NA	NA	NA	NA	NA	NA
Actr5_76056	NA	NA	NA	16487	NA	NA	NA	NA	NA	17727	NA	NA	NA	NA	NA	NA	NA	NA	NA	NA	NA	NA	NA	NA	13216	NA	NA	NA	NA	NA	NA	9640	NA	NA	NA	NA	NA	10791	NA	NA	NA	NA	NA	NA	NA	NA	NA	NA	NA
Actr6_76050	NA	NA	NA	8126	NA	NA	NA	NA	NA	22580	NA	NA	NA	NA	NA	NA	NA	NA	NA	NA	NA	NA	NA	NA	32574	NA	NA	NA	NA	NA	NA	12998	NA	NA	NA	NA	NA	4374	NA	NA	NA	NA	NA	NA	NA	NA	NA	NA	NA
Actr6_76051	NA	NA	NA	5268	NA	NA	NA	NA	NA	14625	NA	NA	NA	NA	NA	NA	NA	NA	NA	NA	NA	NA	NA	NA	22423	NA	NA	NA	NA	NA	NA	9961	NA	NA	NA	NA	NA	2710	NA	NA	NA	NA	NA	NA	NA	NA	NA	NA	NA
Actr6_76052	NA	NA	NA	15392	NA	NA	NA	NA	NA	14388	NA	NA	NA	NA	NA	NA	NA	NA	NA	NA	NA	NA	NA	NA	20207	NA	NA	NA	NA	NA	NA	12301	NA	NA	NA	NA	NA	6180	NA	NA	NA	NA	NA	NA	NA	NA	NA	NA	NA
Actr8_76046	NA	NA	NA	15965	NA	NA	NA	NA	NA	13109	NA	NA	NA	NA	NA	NA	NA	NA	NA	NA	NA	NA	NA	NA	10854	NA	NA	NA	NA	NA	NA	10920	NA	NA	NA	NA	NA	11575	NA	NA	NA	NA	NA	NA	NA	NA	NA	NA	NA
Actr8_76047	NA	NA	NA	11232	NA	NA	NA	NA	NA	11460	NA	NA	NA	NA	NA	NA	NA	NA	NA	NA	NA	NA	NA	NA	11807	NA	NA	NA	NA	NA	NA	7224	NA	NA	NA	NA	NA	10033	NA	NA	NA	NA	NA	NA	NA	NA	NA	NA	NA
Actr8_76048	NA	NA	NA	11470	NA	NA	NA	NA	NA	8759	NA	NA	NA	NA	NA	NA	NA	NA	NA	NA	NA	NA	NA	NA	8683	NA	NA	NA	NA	NA	NA	3482	NA	NA	NA	NA	NA	14199	NA	NA	NA	NA	NA	NA	NA	NA	NA	NA	NA
Ahctf1_57108	NA	NA	NA	NA	NA	NA	NA	NA	NA	NA	NA	NA	2621	NA	NA	NA	NA	NA	NA	NA	NA	NA	NA	NA	NA	NA	NA	4950	NA	NA	NA	NA	NA	NA	NA	NA	NA	NA	NA	NA	2032	NA	NA	NA	NA	NA	4850.43	NA	NA
Ahctf1_57109	NA	NA	NA	NA	NA	NA	NA	NA	NA	NA	NA	NA	4910	NA	NA	NA	NA	NA	NA	NA	NA	NA	NA	NA	NA	NA	NA	2021	NA	NA	NA	NA	NA	NA	NA	NA	NA	NA	NA	NA	1187	NA	NA	NA	NA	NA	3708.98	NA	NA
Ahctf1_57110	NA	NA	NA	NA	NA	NA	NA	NA	NA	NA	NA	NA	8486	NA	NA	NA	NA	NA	NA	NA	NA	NA	NA	NA	NA	NA	NA	5363	NA	NA	NA	NA	NA	NA	NA	NA	NA	NA	NA	NA	3857	NA	NA	NA	NA	NA	2131.47	NA	NA
Ankra2_33062	NA	NA	NA	NA	NA	NA	NA	NA	NA	NA	NA	NA	15443	NA	NA	NA	NA	NA	NA	NA	NA	NA	NA	NA	NA	NA	NA	15243	NA	NA	NA	NA	NA	NA	NA	NA	NA	NA	NA	NA	18234	NA	NA	NA	NA	NA	9207.9	NA	NA
Ankra2_33063	NA	NA	NA	NA	NA	NA	NA	NA	NA	NA	NA	NA	28579	NA	NA	NA	NA	NA	NA	NA	NA	NA	NA	NA	NA	NA	NA	18320	NA	NA	NA	NA	NA	NA	NA	NA	NA	NA	NA	NA	27164	NA	NA	NA	NA	NA	11285.5	NA	NA
Ankra2_33064	NA	NA	NA	NA	NA	NA	NA	NA	NA	NA	NA	NA	23699	NA	NA	NA	NA	NA	NA	NA	NA	NA	NA	NA	NA	NA	NA	18474	NA	NA	NA	NA	NA	NA	NA	NA	NA	NA	NA	NA	25021	NA	NA	NA	NA	NA	11732.7	NA	NA
Ankrd32_74146	NA	NA	NA	NA	23510	NA	NA	NA	NA	NA	14123	NA	NA	NA	NA	NA	NA	NA	NA	NA	NA	NA	NA	NA	NA	16701	NA	NA	NA	NA	NA	NA	13891	NA	NA	NA	NA	NA	16507	NA	NA	NA	NA	NA	NA	NA	NA	NA	NA
Ankrd32_74147	NA	NA	NA	NA	5811	NA	NA	NA	NA	NA	3478	NA	NA	NA	NA	NA	NA	NA	NA	NA	NA	NA	NA	NA	NA	4881	NA	NA	NA	NA	NA	NA	5770	NA	NA	NA	NA	NA	2869	NA	NA	NA	NA	NA	NA	NA	NA	NA	NA
Ankrd32_74148	NA	NA	NA	NA	9982	NA	NA	NA	NA	NA	6313	NA	NA	NA	NA	NA	NA	NA	NA	NA	NA	NA	NA	NA	NA	11441	NA	NA	NA	NA	NA	NA	13677	NA	NA	NA	NA	NA	7602	NA	NA	NA	NA	NA	NA	NA	NA	NA	NA
Anp32a_73962	NA	NA	NA	24833	14433	NA	NA	NA	NA	16002	8702	NA	NA	NA	NA	NA	NA	NA	NA	NA	NA	NA	NA	NA	23533	12085	NA	NA	NA	NA	NA	14645	22677	NA	NA	NA	NA	14717	10328	NA	NA	NA	NA	NA	NA	NA	NA	NA	NA
Anp32a_73963	NA	NA	NA	15451	8852	NA	NA	NA	NA	9973	6234	NA	NA	NA	NA	NA	NA	NA	NA	NA	NA	NA	NA	NA	6200	5966	NA	NA	NA	NA	NA	5399	8820	NA	NA	NA	NA	8462	7989	NA	NA	NA	NA	NA	NA	NA	NA	NA	NA
Anp32a_73964	NA	NA	NA	24397	9712	NA	NA	NA	NA	17487	7773	NA	NA	NA	NA	NA	NA	NA	NA	NA	NA	NA	NA	NA	23848	7775	NA	NA	NA	NA	NA	22251	6855	NA	NA	NA	NA	11983	5930	NA	NA	NA	NA	NA	NA	NA	NA	NA	NA
Anp32b_73958	NA	NA	NA	21803	NA	NA	NA	NA	NA	12316	NA	NA	NA	NA	NA	NA	NA	NA	NA	NA	NA	NA	NA	NA	14625	NA	NA	NA	NA	NA	NA	10509	NA	NA	NA	NA	NA	14813	NA	NA	NA	NA	NA	NA	NA	NA	NA	NA	NA
Anp32b_73959	NA	NA	NA	15322	NA	NA	NA	NA	NA	9454	NA	NA	NA	NA	NA	NA	NA	NA	NA	NA	NA	NA	NA	NA	10270	NA	NA	NA	NA	NA	NA	7763	NA	NA	NA	NA	NA	11204	NA	NA	NA	NA	NA	NA	NA	NA	NA	NA	NA
Anp32b_73960	NA	NA	NA	6488	NA	NA	NA	NA	NA	6160	NA	NA	NA	NA	NA	NA	NA	NA	NA	NA	NA	NA	NA	NA	5268	NA	NA	NA	NA	NA	NA	1030	NA	NA	NA	NA	NA	2935	NA	NA	NA	NA	NA	NA	NA	NA	NA	NA	NA
Anp32e_73954	NA	NA	NA	16257	NA	NA	NA	NA	NA	13561	NA	NA	NA	NA	NA	NA	NA	NA	NA	NA	NA	NA	NA	NA	12839	NA	NA	NA	NA	NA	NA	7670	NA	NA	NA	NA	NA	10218	NA	NA	NA	NA	NA	NA	NA	NA	NA	NA	NA
Anp32e_73955	NA	NA	NA	37853	NA	NA	NA	NA	NA	26415	NA	NA	NA	NA	NA	NA	NA	NA	NA	NA	NA	NA	NA	NA	42070	NA	NA	NA	NA	NA	NA	36996	NA	NA	NA	NA	NA	20840	NA	NA	NA	NA	NA	NA	NA	NA	NA	NA	NA
Anp32e_73956	NA	NA	NA	34392	NA	NA	NA	NA	NA	22802	NA	NA	NA	NA	NA	NA	NA	NA	NA	NA	NA	NA	NA	NA	34636	NA	NA	NA	NA	NA	NA	16825	NA	NA	NA	NA	NA	18212	NA	NA	NA	NA	NA	NA	NA	NA	NA	NA	NA
Arid1a_05067	NA	NA	NA	NA	NA	NA	NA	NA	NA	NA	NA	NA	NA	NA	NA	NA	NA	NA	NA	NA	NA	NA	NA	NA	NA	NA	NA	NA	NA	NA	NA	NA	NA	NA	NA	NA	NA	NA	NA	NA	NA	10855.6	NA	NA	NA	NA	NA	NA	4132
Arid1a_05068	NA	NA	NA	NA	NA	NA	NA	NA	NA	NA	NA	NA	NA	NA	NA	NA	NA	NA	NA	NA	NA	NA	NA	NA	NA	NA	NA	NA	NA	NA	NA	NA	NA	NA	NA	NA	NA	NA	NA	NA	NA	10570.8	NA	NA	NA	NA	NA	NA	5505
Arid1a_05069	NA	NA	NA	NA	NA	NA	NA	NA	NA	NA	NA	NA	NA	NA	NA	NA	NA	NA	NA	NA	NA	NA	NA	NA	NA	NA	NA	NA	NA	NA	NA	NA	NA	NA	NA	NA	NA	NA	NA	NA	NA	9245.2	NA	NA	NA	NA	NA	NA	2725
Arid1a_45804	NA	NA	49851	NA	NA	NA	NA	NA	19966	NA	NA	NA	NA	NA	NA	49878	NA	NA	NA	34389	NA	NA	NA	18121	NA	NA	NA	NA	NA	NA	19706	NA	NA	NA	NA	NA	32622	NA	NA	NA	NA	NA	19698.4	NA	12672	NA	NA	NA	NA
Arid1a_45805	NA	NA	40093	NA	NA	NA	NA	NA	25747	NA	NA	NA	NA	NA	NA	61147	NA	NA	NA	50721	NA	NA	NA	17698	NA	NA	NA	NA	NA	NA	21789	NA	NA	NA	NA	NA	34771	NA	NA	NA	NA	NA	NA	NA	13720.8	NA	NA	NA	NA
Arid1a_45806	NA	NA	52007	NA	NA	NA	NA	NA	27544	NA	NA	NA	NA	NA	NA	55777	NA	NA	NA	45219	NA	NA	NA	25011	NA	NA	NA	NA	NA	NA	25939	NA	NA	NA	NA	NA	40014	NA	NA	NA	NA	NA	NA	NA	21564.4	NA	NA	NA	NA
Arid1a_73073	27509	NA	NA	NA	NA	NA	30378	NA	NA	NA	NA	NA	NA	7708	NA	NA	NA	7451	NA	NA	NA	16592	NA	NA	NA	NA	NA	NA	18758	NA	NA	NA	NA	NA	52302	NA	NA	NA	NA	NA	NA	NA	19447.8	NA	NA	NA	NA	NA	NA
Arid1a_73074	23342	NA	NA	NA	NA	NA	20325	NA	NA	NA	NA	NA	NA	5577	NA	NA	NA	4022	NA	NA	NA	11172	NA	NA	NA	NA	NA	NA	16440	NA	NA	NA	NA	NA	32335	NA	NA	NA	NA	NA	NA	NA	57028.2	NA	NA	NA	NA	NA	NA
Arid1a_73075	20130	NA	NA	NA	NA	NA	20697	NA	NA	NA	NA	NA	NA	6310	NA	NA	NA	6015	NA	NA	NA	15350	NA	NA	NA	NA	NA	NA	17000	NA	NA	NA	NA	NA	59633	NA	NA	NA	NA	NA	NA	NA	44640.8	NA	NA	NA	NA	NA	NA
Arid1b_05070	NA	NA	NA	NA	NA	NA	NA	NA	NA	NA	NA	NA	NA	NA	NA	NA	NA	NA	NA	NA	NA	NA	NA	NA	NA	NA	NA	NA	NA	NA	NA	NA	NA	NA	NA	NA	NA	NA	NA	NA	NA	12424.8	NA	NA	NA	NA	NA	NA	3511
Arid1b_05071	NA	NA	NA	NA	NA	NA	NA	NA	NA	NA	NA	NA	NA	NA	NA	NA	NA	NA	NA	NA	NA	NA	NA	NA	NA	NA	NA	NA	NA	NA	NA	NA	NA	NA	NA	NA	NA	NA	NA	NA	NA	20916.6	NA	NA	NA	NA	NA	NA	5110
Arid1b_05072	NA	NA	NA	NA	NA	NA	NA	NA	NA	NA	NA	NA	NA	NA	NA	NA	NA	NA	NA	NA	NA	NA	NA	NA	NA	NA	NA	NA	NA	NA	NA	NA	NA	NA	NA	NA	NA	NA	NA	NA	NA	12330.8	NA	NA	NA	NA	NA	NA	463
Arid1b_61669	NA	NA	33965	NA	NA	NA	NA	NA	25669	NA	NA	NA	NA	NA	NA	51601	NA	NA	NA	43582	NA	NA	NA	15354	NA	NA	NA	NA	NA	NA	18968	NA	NA	NA	NA	NA	34912	NA	NA	NA	NA	NA	NA	NA	16171.2	NA	NA	NA	NA
Arid1b_61670	NA	NA	63734	NA	NA	NA	NA	NA	30354	NA	NA	NA	NA	NA	NA	58309	NA	NA	NA	47792	NA	NA	NA	24740	NA	NA	NA	NA	NA	NA	36826	NA	NA	NA	NA	NA	47158	NA	NA	NA	NA	NA	NA	NA	21692.8	NA	NA	NA	NA
Arid1b_61671	NA	NA	68904	NA	NA	NA	NA	NA	38595	NA	NA	NA	NA	NA	NA	75487	NA	NA	NA	65080	NA	NA	NA	32888	NA	NA	NA	NA	NA	NA	29286	NA	NA	NA	NA	NA	64854	NA	NA	NA	NA	NA	NA	NA	25381	NA	NA	NA	NA
Arid1b_73069	31480	NA	NA	NA	NA	NA	25269	NA	NA	NA	NA	NA	NA	6727	NA	NA	NA	6413	NA	NA	NA	22134	NA	NA	NA	NA	NA	NA	17446	NA	NA	NA	NA	NA	39767	NA	NA	NA	NA	NA	NA	NA	50383	NA	NA	NA	NA	NA	NA
Arid1b_73070	28096	NA	NA	NA	NA	NA	23642	NA	NA	NA	NA	NA	NA	7799	NA	NA	NA	5522	NA	NA	NA	16564	NA	NA	NA	NA	NA	NA	21553	NA	NA	NA	NA	NA	41022	NA	NA	NA	NA	NA	NA	NA	59401.8	NA	NA	NA	NA	NA	NA
Arid1b_73071	31454	NA	NA	NA	NA	NA	39878	NA	NA	NA	NA	NA	NA	8074	NA	NA	NA	7509	NA	NA	NA	28535	NA	NA	NA	NA	NA	NA	19401	NA	NA	NA	NA	NA	46684	NA	NA	NA	NA	NA	NA	NA	82881.6	NA	NA	NA	NA	NA	NA
Arid2_05073	NA	NA	NA	NA	NA	NA	NA	NA	NA	NA	NA	NA	NA	NA	NA	NA	NA	NA	NA	NA	NA	NA	NA	NA	NA	NA	NA	NA	NA	NA	NA	NA	NA	NA	NA	NA	NA	NA	NA	NA	NA	18227.2	NA	NA	NA	NA	NA	NA	1204
Arid2_05074	NA	NA	NA	NA	NA	NA	NA	NA	NA	NA	NA	NA	NA	NA	NA	NA	NA	NA	NA	NA	NA	NA	NA	NA	NA	NA	NA	NA	NA	NA	NA	NA	NA	NA	NA	NA	NA	NA	NA	NA	NA	12388.8	NA	NA	NA	NA	NA	NA	1622
Arid2_05075	NA	NA	NA	NA	NA	NA	NA	NA	NA	NA	NA	NA	NA	NA	NA	NA	NA	NA	NA	NA	NA	NA	NA	NA	NA	NA	NA	NA	NA	NA	NA	NA	NA	NA	NA	NA	NA	NA	NA	NA	NA	9462.4	NA	NA	NA	NA	NA	NA	2462
Arid2_43440	NA	NA	30852	NA	NA	NA	NA	NA	21951	NA	NA	NA	NA	NA	NA	44075	NA	NA	NA	42221	NA	NA	NA	15458	NA	NA	NA	NA	NA	NA	24861	NA	NA	NA	NA	NA	25564	NA	NA	NA	NA	NA	NA	NA	17592	NA	NA	NA	NA
Arid2_43441	NA	NA	63482	NA	NA	NA	NA	NA	38720	NA	NA	NA	NA	NA	NA	75645	NA	NA	NA	59594	NA	NA	NA	31584	NA	NA	NA	NA	NA	NA	44659	NA	NA	NA	NA	NA	47810	NA	NA	NA	NA	NA	NA	NA	28993.4	NA	NA	NA	NA
Arid2_43442	NA	NA	44342	NA	NA	NA	NA	NA	32861	NA	NA	NA	NA	NA	NA	62846	NA	NA	NA	43035	NA	NA	NA	25775	NA	NA	NA	NA	NA	NA	31283	NA	NA	NA	NA	NA	44865	NA	NA	NA	NA	NA	NA	NA	25791.8	NA	NA	NA	NA
Arid2_73065	24469	NA	NA	NA	NA	NA	17664	NA	NA	NA	NA	NA	NA	7939	NA	NA	NA	8366	NA	NA	NA	24341	NA	NA	NA	NA	NA	NA	23087	NA	NA	NA	NA	NA	29382	NA	NA	NA	NA	NA	NA	NA	48388.2	NA	NA	NA	NA	NA	NA
Arid2_73066	18936	NA	NA	NA	NA	NA	17744	NA	NA	NA	NA	NA	NA	6364	NA	NA	NA	7322	NA	NA	NA	13453	NA	NA	NA	NA	NA	NA	12405	NA	NA	NA	NA	NA	25115	NA	NA	NA	NA	NA	NA	NA	60896.8	NA	NA	NA	NA	NA	NA
Arid2_73067	12859	NA	NA	NA	NA	NA	14325	NA	NA	NA	NA	NA	NA	4552	NA	NA	NA	1484	NA	NA	NA	13977	NA	NA	NA	NA	NA	NA	10819	NA	NA	NA	NA	NA	17568	NA	NA	NA	NA	NA	NA	NA	16120.2	NA	NA	NA	NA	NA	NA
Arid3a_4458	NA	NA	NA	NA	NA	NA	NA	NA	NA	NA	NA	NA	NA	NA	NA	NA	9869	NA	NA	NA	7125	NA	NA	NA	NA	NA	NA	NA	NA	NA	NA	NA	NA	NA	NA	NA	NA	NA	NA	NA	NA	NA	NA	NA	NA	NA	NA	8496	NA
Arid3a_4459	NA	NA	NA	NA	NA	NA	NA	NA	NA	NA	NA	NA	NA	NA	NA	NA	8956	NA	NA	NA	6253	NA	NA	NA	NA	NA	NA	NA	NA	NA	NA	NA	NA	NA	NA	NA	NA	NA	NA	NA	NA	NA	NA	NA	NA	NA	NA	8378	NA
Arid3a_4460	NA	NA	NA	NA	NA	NA	NA	NA	NA	NA	NA	NA	NA	NA	NA	NA	9046	NA	NA	NA	5458	NA	NA	NA	NA	NA	NA	NA	NA	NA	NA	NA	NA	NA	NA	NA	NA	NA	NA	NA	NA	NA	NA	NA	NA	NA	NA	7173	NA
Arid3b_24638	NA	NA	NA	NA	NA	NA	NA	NA	NA	NA	NA	NA	NA	NA	NA	NA	9327	NA	NA	NA	5593	NA	NA	NA	NA	NA	NA	NA	NA	NA	NA	NA	NA	NA	NA	NA	NA	NA	NA	NA	NA	NA	NA	NA	NA	NA	NA	7715	NA
Arid3b_24639	NA	NA	NA	NA	NA	NA	NA	NA	NA	NA	NA	NA	NA	NA	NA	NA	10118	NA	NA	NA	4702	NA	NA	NA	NA	NA	NA	NA	NA	NA	NA	NA	NA	NA	NA	NA	NA	NA	NA	NA	NA	NA	NA	NA	NA	NA	NA	6640	NA
Arid3b_24640	NA	NA	NA	NA	NA	NA	NA	NA	NA	NA	NA	NA	NA	NA	NA	NA	10897	NA	NA	NA	6170	NA	NA	NA	NA	NA	NA	NA	NA	NA	NA	NA	NA	NA	NA	NA	NA	NA	NA	NA	NA	NA	NA	NA	NA	NA	NA	9723	NA
Arid4a_61181	NA	NA	NA	NA	12927	NA	NA	NA	NA	NA	7340	NA	NA	NA	NA	NA	NA	NA	NA	NA	NA	NA	NA	NA	NA	2957	NA	NA	NA	NA	NA	NA	3977	NA	NA	NA	NA	NA	8670	NA	NA	NA	NA	NA	NA	NA	NA	NA	NA
Arid4a_73049	NA	NA	NA	NA	13792	NA	NA	NA	NA	NA	3312	NA	NA	NA	NA	NA	NA	NA	NA	NA	NA	NA	NA	NA	NA	9205	NA	NA	NA	NA	NA	NA	10461	NA	NA	NA	NA	NA	11721	NA	NA	NA	NA	NA	NA	NA	NA	NA	NA
Arid4a_73051	NA	NA	NA	NA	35939	NA	NA	NA	NA	NA	11192	NA	NA	NA	NA	NA	NA	NA	NA	NA	NA	NA	NA	NA	NA	23415	NA	NA	NA	NA	NA	NA	24970	NA	NA	NA	NA	NA	20414	NA	NA	NA	NA	NA	NA	NA	NA	NA	NA
Arid4b_46200	NA	NA	NA	NA	NA	NA	NA	NA	NA	NA	NA	NA	NA	NA	NA	NA	9129	NA	NA	NA	6617	NA	NA	NA	NA	NA	NA	NA	NA	NA	NA	NA	NA	NA	NA	NA	NA	NA	NA	NA	NA	NA	NA	NA	NA	NA	NA	6899	NA
Arid4b_46201	NA	NA	NA	NA	NA	NA	NA	NA	NA	NA	NA	NA	NA	NA	NA	NA	8509	NA	NA	NA	5952	NA	NA	NA	NA	NA	NA	NA	NA	NA	NA	NA	NA	NA	NA	NA	NA	NA	NA	NA	NA	NA	NA	NA	NA	NA	NA	6351	NA
Arid4b_46203	NA	NA	NA	NA	NA	NA	NA	NA	NA	NA	NA	NA	NA	NA	NA	NA	5612	NA	NA	NA	3238	NA	NA	NA	NA	NA	NA	NA	NA	NA	NA	NA	NA	NA	NA	NA	NA	NA	NA	NA	NA	NA	NA	NA	NA	NA	NA	5112	NA
Arid5a_73041	NA	NA	NA	NA	15317	NA	NA	NA	NA	NA	8691	NA	NA	NA	NA	NA	NA	NA	NA	NA	NA	NA	NA	NA	NA	15354	NA	NA	NA	NA	NA	NA	9207	NA	NA	NA	NA	NA	10641	NA	NA	NA	NA	NA	NA	NA	NA	NA	NA
Arid5a_73042	NA	NA	NA	NA	23329	NA	NA	NA	NA	NA	10541	NA	NA	NA	NA	NA	NA	NA	NA	NA	NA	NA	NA	NA	NA	24288	NA	NA	NA	NA	NA	NA	27552	NA	NA	NA	NA	NA	9355	NA	NA	NA	NA	NA	NA	NA	NA	NA	NA
Arid5a_73043	NA	NA	NA	NA	6893	NA	NA	NA	NA	NA	3331	NA	NA	NA	NA	NA	NA	NA	NA	NA	NA	NA	NA	NA	NA	4262	NA	NA	NA	NA	NA	NA	3851	NA	NA	NA	NA	NA	6852	NA	NA	NA	NA	NA	NA	NA	NA	NA	NA
Arid5b_73037	NA	NA	NA	NA	14440	NA	NA	NA	NA	NA	7236	NA	NA	NA	NA	NA	NA	NA	NA	NA	NA	NA	NA	NA	NA	7437	NA	NA	NA	NA	NA	NA	9239	NA	NA	NA	NA	NA	10577	NA	NA	NA	NA	NA	NA	NA	NA	NA	NA
Arid5b_73038	NA	NA	NA	NA	16387	NA	NA	NA	NA	NA	6551	NA	NA	NA	NA	NA	NA	NA	NA	NA	NA	NA	NA	NA	NA	9803	NA	NA	NA	NA	NA	NA	11068	NA	NA	NA	NA	NA	10148	NA	NA	NA	NA	NA	NA	NA	NA	NA	NA
Arid5b_73039	NA	NA	NA	NA	24304	NA	NA	NA	NA	NA	16853	NA	NA	NA	NA	NA	NA	NA	NA	NA	NA	NA	NA	NA	NA	16109	NA	NA	NA	NA	NA	NA	14306	NA	NA	NA	NA	NA	15375	NA	NA	NA	NA	NA	NA	NA	NA	NA	NA
Arntl_72846	NA	NA	NA	NA	13770	NA	NA	NA	NA	NA	9646	NA	NA	NA	NA	NA	NA	NA	NA	NA	NA	NA	NA	NA	NA	7616	NA	NA	NA	NA	NA	NA	7421	NA	NA	NA	NA	NA	7272	NA	NA	NA	NA	NA	NA	NA	NA	NA	NA
Arntl_72847	NA	NA	NA	NA	18057	NA	NA	NA	NA	NA	8140	NA	NA	NA	NA	NA	NA	NA	NA	NA	NA	NA	NA	NA	NA	16507	NA	NA	NA	NA	NA	NA	19514	NA	NA	NA	NA	NA	13466	NA	NA	NA	NA	NA	NA	NA	NA	NA	NA
Arntl_72848	NA	NA	NA	NA	13853	NA	NA	NA	NA	NA	8627	NA	NA	NA	NA	NA	NA	NA	NA	NA	NA	NA	NA	NA	NA	12452	NA	NA	NA	NA	NA	NA	11630	NA	NA	NA	NA	NA	8274	NA	NA	NA	NA	NA	NA	NA	NA	NA	NA
Arrb1_72798	NA	NA	NA	NA	27280	NA	NA	NA	NA	NA	15687	NA	NA	NA	NA	NA	NA	NA	NA	NA	NA	NA	NA	NA	NA	21847	NA	NA	NA	NA	NA	NA	23947	NA	NA	NA	NA	NA	17969	NA	NA	NA	NA	NA	NA	NA	NA	NA	NA
Arrb1_72799	NA	NA	NA	NA	10573	NA	NA	NA	NA	NA	5112	NA	NA	NA	NA	NA	NA	NA	NA	NA	NA	NA	NA	NA	NA	10394	NA	NA	NA	NA	NA	NA	11307	NA	NA	NA	NA	NA	8160	NA	NA	NA	NA	NA	NA	NA	NA	NA	NA
Arrb1_72800	NA	NA	NA	NA	24031	NA	NA	NA	NA	NA	16233	NA	NA	NA	NA	NA	NA	NA	NA	NA	NA	NA	NA	NA	NA	22850	NA	NA	NA	NA	NA	NA	33254	NA	NA	NA	NA	NA	14226	NA	NA	NA	NA	NA	NA	NA	NA	NA	NA
Asf1a_28278	NA	NA	NA	NA	NA	NA	NA	NA	NA	NA	NA	NA	NA	NA	NA	NA	NA	NA	NA	NA	NA	NA	NA	NA	NA	NA	NA	NA	NA	NA	NA	NA	NA	NA	NA	NA	NA	NA	NA	NA	NA	NA	NA	NA	NA	NA	NA	NA	NA
Asf1a_28279	NA	NA	NA	NA	NA	NA	NA	NA	NA	NA	NA	NA	NA	NA	NA	NA	NA	NA	NA	NA	NA	NA	NA	NA	NA	NA	NA	NA	NA	NA	NA	NA	NA	NA	NA	NA	NA	NA	NA	NA	NA	NA	NA	NA	NA	NA	NA	NA	NA
Asf1a_28280	NA	NA	NA	NA	NA	NA	NA	NA	NA	NA	NA	NA	NA	NA	NA	NA	NA	NA	NA	NA	NA	NA	NA	NA	NA	NA	NA	NA	NA	NA	NA	NA	NA	NA	NA	NA	NA	NA	NA	NA	NA	NA	NA	NA	NA	NA	NA	NA	NA
Asf1a_72578	NA	10086	NA	NA	NA	NA	NA	53317	NA	NA	NA	NA	NA	NA	7706	NA	NA	NA	6405	NA	NA	NA	16233	NA	NA	NA	NA	NA	NA	12292	NA	NA	NA	NA	NA	63392	NA	NA	NA	NA	NA	NA	NA	15790	NA	NA	NA	NA	NA
Asf1a_72579	NA	8664	NA	NA	NA	NA	NA	36054	NA	NA	NA	NA	NA	NA	6373	NA	NA	NA	2773	NA	NA	NA	27568	NA	NA	NA	NA	NA	NA	9650	NA	NA	NA	NA	NA	44009	NA	NA	NA	NA	NA	NA	NA	10761	NA	NA	NA	NA	NA
Asf1a_72580	NA	21022	NA	NA	NA	NA	NA	66979	NA	NA	NA	NA	NA	NA	6839	NA	NA	NA	6356	NA	NA	NA	36008	NA	NA	NA	NA	NA	NA	28471	NA	NA	NA	NA	NA	32483	NA	NA	NA	NA	NA	NA	NA	12529	NA	NA	NA	NA	NA
Asf1a_72581	NA	35359	NA	NA	NA	NA	NA	80286	NA	NA	NA	NA	NA	NA	7179	NA	NA	NA	4731	NA	NA	NA	19803	NA	NA	NA	NA	NA	NA	14264	NA	NA	NA	NA	NA	44973	NA	NA	NA	NA	NA	NA	NA	13103	NA	NA	NA	NA	NA
Asf1b_29507	NA	NA	NA	NA	NA	NA	NA	NA	NA	NA	NA	NA	NA	NA	NA	NA	NA	NA	NA	NA	NA	NA	NA	NA	NA	NA	NA	NA	NA	NA	NA	NA	NA	NA	NA	NA	NA	NA	NA	NA	NA	NA	NA	NA	NA	NA	NA	NA	NA
Asf1b_29508	NA	NA	NA	NA	NA	NA	NA	NA	NA	NA	NA	NA	NA	NA	NA	NA	NA	NA	NA	NA	NA	NA	NA	NA	NA	NA	NA	NA	NA	NA	NA	NA	NA	NA	NA	NA	NA	NA	NA	NA	NA	NA	NA	NA	NA	NA	NA	NA	NA
Asf1b_29509	NA	NA	NA	NA	NA	NA	NA	NA	NA	NA	NA	NA	NA	NA	NA	NA	NA	NA	NA	NA	NA	NA	NA	NA	NA	NA	NA	NA	NA	NA	NA	NA	NA	NA	NA	NA	NA	NA	NA	NA	NA	NA	NA	NA	NA	NA	NA	NA	NA
Asf1b_72574	NA	5870	NA	NA	NA	NA	NA	27717	NA	NA	NA	NA	NA	NA	4911	NA	NA	NA	3324	NA	NA	NA	53463	NA	NA	NA	NA	NA	NA	6827	NA	NA	NA	NA	NA	53153	NA	NA	NA	NA	NA	NA	NA	11152	NA	NA	NA	NA	NA
Asf1b_72575	NA	13906	NA	NA	NA	NA	NA	34158	NA	NA	NA	NA	NA	NA	5144	NA	NA	NA	6775	NA	NA	NA	25727	NA	NA	NA	NA	NA	NA	24948	NA	NA	NA	NA	NA	26288	NA	NA	NA	NA	NA	NA	NA	10800	NA	NA	NA	NA	NA
Asf1b_72576	NA	59937	NA	NA	NA	NA	NA	39687	NA	NA	NA	NA	NA	NA	8500	NA	NA	NA	5731	NA	NA	NA	41692	NA	NA	NA	NA	NA	NA	34304	NA	NA	NA	NA	NA	80608	NA	NA	NA	NA	NA	NA	NA	14280	NA	NA	NA	NA	NA
Asf1b_72577	NA	9757	NA	NA	NA	NA	NA	48293	NA	NA	NA	NA	NA	NA	8260	NA	NA	NA	5719	NA	NA	NA	24524	NA	NA	NA	NA	NA	NA	11246	NA	NA	NA	NA	NA	33344	NA	NA	NA	NA	NA	NA	NA	14238	NA	NA	NA	NA	NA
Ash1l_51792	NA	NA	NA	NA	NA	NA	NA	NA	NA	NA	NA	NA	NA	NA	NA	NA	NA	NA	NA	NA	NA	NA	NA	NA	NA	NA	NA	NA	NA	NA	NA	NA	NA	NA	NA	NA	NA	NA	NA	NA	NA	NA	NA	NA	NA	NA	NA	NA	NA
Ash1l_51793	NA	NA	NA	NA	NA	NA	NA	NA	NA	NA	NA	NA	NA	NA	NA	NA	NA	NA	NA	NA	NA	NA	NA	NA	NA	NA	NA	NA	NA	NA	NA	NA	NA	NA	NA	NA	NA	NA	NA	NA	NA	NA	NA	NA	NA	NA	NA	NA	NA
Ash1l_51795	NA	NA	NA	NA	NA	NA	NA	NA	NA	NA	NA	NA	NA	NA	NA	NA	NA	NA	NA	NA	NA	NA	NA	NA	NA	NA	NA	NA	NA	NA	NA	NA	NA	NA	NA	NA	NA	NA	NA	NA	NA	NA	NA	NA	NA	NA	NA	NA	NA
Ash1l_72562	NA	20626	NA	NA	NA	NA	NA	74005	NA	NA	NA	NA	NA	NA	5818	NA	NA	NA	4192	NA	NA	NA	10042	NA	NA	NA	NA	NA	NA	10373	NA	NA	NA	NA	NA	23690	NA	NA	NA	NA	NA	NA	NA	13518	NA	NA	NA	NA	NA
Ash1l_72563	NA	12563	NA	NA	NA	NA	NA	54411	NA	NA	NA	NA	NA	NA	4999	NA	NA	NA	1742	NA	NA	NA	8232	NA	NA	NA	NA	NA	NA	4542	NA	NA	NA	NA	NA	36079	NA	NA	NA	NA	NA	NA	NA	8624	NA	NA	NA	NA	NA
Ash1l_72564	NA	15820	NA	NA	NA	NA	NA	57654	NA	NA	NA	NA	NA	NA	6260	NA	NA	NA	5609	NA	NA	NA	10914	NA	NA	NA	NA	NA	NA	4781	NA	NA	NA	NA	NA	32653	NA	NA	NA	NA	NA	NA	NA	13900	NA	NA	NA	NA	NA
Ash1l_72565	NA	23019	NA	NA	NA	NA	NA	94539	NA	NA	NA	NA	NA	NA	6105	NA	NA	NA	3895	NA	NA	NA	11451	NA	NA	NA	NA	NA	NA	5533	NA	NA	NA	NA	NA	21772	NA	NA	NA	NA	NA	NA	NA	12571	NA	NA	NA	NA	NA
Ash2l_05466	NA	NA	NA	NA	NA	NA	NA	NA	NA	NA	NA	NA	NA	NA	NA	NA	NA	NA	NA	NA	NA	NA	NA	NA	NA	NA	NA	NA	NA	NA	NA	NA	NA	NA	NA	NA	NA	NA	NA	NA	NA	13381.4	NA	NA	NA	NA	NA	NA	6245
Ash2l_05467	NA	NA	NA	NA	NA	NA	NA	NA	NA	NA	NA	NA	NA	NA	NA	NA	NA	NA	NA	NA	NA	NA	NA	NA	NA	NA	NA	NA	NA	NA	NA	NA	NA	NA	NA	NA	NA	NA	NA	NA	NA	12820.6	NA	NA	NA	NA	NA	NA	1331
Ash2l_05468	NA	NA	NA	NA	NA	NA	NA	NA	NA	NA	NA	NA	NA	NA	NA	NA	NA	NA	NA	NA	NA	NA	NA	NA	NA	NA	NA	NA	NA	NA	NA	NA	NA	NA	NA	NA	NA	NA	NA	NA	NA	6868.6	NA	NA	NA	NA	NA	NA	0
Ash2l_19426	NA	NA	14036	NA	NA	NA	NA	NA	16814	NA	NA	NA	NA	NA	NA	37940	NA	NA	NA	28614	NA	NA	NA	38550	NA	NA	NA	NA	NA	NA	27929	NA	NA	NA	NA	NA	12311	NA	NA	NA	NA	NA	NA	NA	11157.2	NA	NA	NA	NA
Ash2l_19427	NA	NA	32132	NA	NA	NA	NA	NA	27848	NA	NA	NA	NA	NA	NA	47794	NA	NA	NA	36733	NA	NA	NA	58894	NA	NA	NA	NA	NA	NA	63835	NA	NA	NA	NA	NA	20199	NA	NA	NA	NA	NA	NA	NA	13560.2	NA	NA	NA	NA
Ash2l_19428	NA	NA	28529	NA	NA	NA	NA	NA	24566	NA	NA	NA	NA	NA	NA	49564	NA	NA	NA	37248	NA	NA	NA	64262	NA	NA	NA	NA	NA	NA	96711	NA	NA	NA	NA	NA	17797	NA	NA	NA	NA	NA	NA	NA	14526.8	NA	NA	NA	NA
Ash2l_5467	NA	NA	NA	NA	NA	NA	NA	NA	NA	NA	NA	NA	NA	NA	NA	NA	NA	NA	NA	NA	NA	NA	NA	NA	NA	NA	NA	NA	NA	NA	NA	NA	NA	NA	NA	NA	NA	NA	NA	NA	NA	NA	17594.4	NA	NA	NA	NA	NA	NA
Ash2l_72558	7582	NA	NA	NA	NA	NA	7131	NA	NA	NA	NA	NA	NA	4721	NA	NA	NA	5628	NA	NA	NA	19557	NA	NA	NA	NA	NA	NA	19198	NA	NA	NA	NA	NA	8073	NA	NA	NA	NA	NA	NA	NA	10396	NA	NA	NA	NA	NA	NA
Ash2l_72559	8079	NA	NA	NA	NA	NA	12514	NA	NA	NA	NA	NA	NA	6300	NA	NA	NA	7931	NA	NA	NA	69374	NA	NA	NA	NA	NA	NA	35600	NA	NA	NA	NA	NA	12741	NA	NA	NA	NA	NA	NA	NA	17423.4	NA	NA	NA	NA	NA	NA
Ash2l_72560	5705	NA	NA	NA	NA	NA	1953	NA	NA	NA	NA	NA	NA	4117	NA	NA	NA	6308	NA	NA	NA	24086	NA	NA	NA	NA	NA	NA	16057	NA	NA	NA	NA	NA	8181	NA	NA	NA	NA	NA	NA	NA	16765.2	NA	NA	NA	NA	NA	NA
Asxl1_57764	NA	NA	NA	NA	NA	8844	NA	NA	NA	NA	NA	8102	NA	NA	NA	NA	NA	NA	NA	NA	NA	NA	NA	NA	NA	NA	7859	NA	NA	NA	NA	NA	NA	10736	NA	NA	NA	NA	NA	15584	NA	NA	NA	NA	NA	4731	NA	NA	NA
Asxl1_57765	NA	NA	NA	NA	NA	10314	NA	NA	NA	NA	NA	5645	NA	NA	NA	NA	NA	NA	NA	NA	NA	NA	NA	NA	NA	NA	8806	NA	NA	NA	NA	NA	NA	9095	NA	NA	NA	NA	NA	11106	NA	NA	NA	NA	NA	4245	NA	NA	NA
Asxl1_57767	NA	NA	NA	NA	NA	4484	NA	NA	NA	NA	NA	5444	NA	NA	NA	NA	NA	NA	NA	NA	NA	NA	NA	NA	NA	NA	5482	NA	NA	NA	NA	NA	NA	5819	NA	NA	NA	NA	NA	5505	NA	NA	NA	NA	NA	2841	NA	NA	NA
Asxl2_41526	NA	NA	NA	NA	NA	10111	NA	NA	NA	NA	NA	16486	NA	NA	NA	NA	NA	NA	NA	NA	NA	NA	NA	NA	NA	NA	10626	NA	NA	NA	NA	NA	NA	10331	NA	NA	NA	NA	NA	10586	NA	NA	NA	NA	NA	7080	NA	NA	NA
Asxl2_41527	NA	NA	NA	NA	NA	10815	NA	NA	NA	NA	NA	14802	NA	NA	NA	NA	NA	NA	NA	NA	NA	NA	NA	NA	NA	NA	8733	NA	NA	NA	NA	NA	NA	7909	NA	NA	NA	NA	NA	12259	NA	NA	NA	NA	NA	6652	NA	NA	NA
Asxl2_41528	NA	NA	NA	NA	NA	8901	NA	NA	NA	NA	NA	12247	NA	NA	NA	NA	NA	NA	NA	NA	NA	NA	NA	NA	NA	NA	13266	NA	NA	NA	NA	NA	NA	10468	NA	NA	NA	NA	NA	7994	NA	NA	NA	NA	NA	6256	NA	NA	NA
Atad2_72430	NA	NA	NA	NA	17221	NA	NA	NA	NA	NA	13503	NA	NA	NA	NA	NA	NA	NA	NA	NA	NA	NA	NA	NA	NA	13130	NA	NA	NA	NA	NA	NA	13192	NA	NA	NA	NA	NA	12316	NA	NA	NA	NA	NA	NA	NA	NA	NA	NA
Atad2_72431	NA	NA	NA	NA	15671	NA	NA	NA	NA	NA	9022	NA	NA	NA	NA	NA	NA	NA	NA	NA	NA	NA	NA	NA	NA	13673	NA	NA	NA	NA	NA	NA	14571	NA	NA	NA	NA	NA	10162	NA	NA	NA	NA	NA	NA	NA	NA	NA	NA
Atad2_72432	NA	NA	NA	NA	20793	NA	NA	NA	NA	NA	12840	NA	NA	NA	NA	NA	NA	NA	NA	NA	NA	NA	NA	NA	NA	19121	NA	NA	NA	NA	NA	NA	25359	NA	NA	NA	NA	NA	10216	NA	NA	NA	NA	NA	NA	NA	NA	NA	NA
Atad2b_72426	NA	NA	NA	NA	17483	NA	NA	NA	NA	NA	11415	NA	NA	NA	NA	NA	NA	NA	NA	NA	NA	NA	NA	NA	NA	13028	NA	NA	NA	NA	NA	NA	14449	NA	NA	NA	NA	NA	14617	NA	NA	NA	NA	NA	NA	NA	NA	NA	NA
Atad2b_72427	NA	NA	NA	NA	9804	NA	NA	NA	NA	NA	7585	NA	NA	NA	NA	NA	NA	NA	NA	NA	NA	NA	NA	NA	NA	9548	NA	NA	NA	NA	NA	NA	11101	NA	NA	NA	NA	NA	7006	NA	NA	NA	NA	NA	NA	NA	NA	NA	NA
Atad2b_72428	NA	NA	NA	NA	15529	NA	NA	NA	NA	NA	9509	NA	NA	NA	NA	NA	NA	NA	NA	NA	NA	NA	NA	NA	NA	12590	NA	NA	NA	NA	NA	NA	12584	NA	NA	NA	NA	NA	11968	NA	NA	NA	NA	NA	NA	NA	NA	NA	NA
Atf1_1169	NA	NA	NA	NA	NA	NA	NA	NA	NA	NA	NA	NA	NA	NA	NA	NA	17661	NA	NA	NA	9497	NA	NA	NA	NA	NA	NA	NA	NA	NA	NA	NA	NA	NA	NA	NA	NA	NA	NA	NA	NA	NA	NA	NA	NA	NA	NA	11046	NA
Atf1_1171	NA	NA	NA	NA	NA	NA	NA	NA	NA	NA	NA	NA	NA	NA	NA	NA	9139	NA	NA	NA	6514	NA	NA	NA	NA	NA	NA	NA	NA	NA	NA	NA	NA	NA	NA	NA	NA	NA	NA	NA	NA	NA	NA	NA	NA	NA	NA	6823	NA
Atf1_1172	NA	NA	NA	NA	NA	NA	NA	NA	NA	NA	NA	NA	NA	NA	NA	NA	9570	NA	NA	NA	4992	NA	NA	NA	NA	NA	NA	NA	NA	NA	NA	NA	NA	NA	NA	NA	NA	NA	NA	NA	NA	NA	NA	NA	NA	NA	NA	7241	NA
Atf2_1173	NA	NA	NA	NA	NA	NA	NA	NA	NA	NA	NA	NA	NA	NA	NA	NA	10435	NA	NA	NA	5862	NA	NA	NA	NA	NA	NA	NA	NA	NA	NA	NA	NA	NA	NA	NA	NA	NA	NA	NA	NA	NA	NA	NA	NA	NA	NA	9377	NA
Atf2_1174	NA	NA	NA	NA	NA	NA	NA	NA	NA	NA	NA	NA	NA	NA	NA	NA	10184	NA	NA	NA	6696	NA	NA	NA	NA	NA	NA	NA	NA	NA	NA	NA	NA	NA	NA	NA	NA	NA	NA	NA	NA	NA	NA	NA	NA	NA	NA	9405	NA
Atf2_1175	NA	NA	NA	NA	NA	NA	NA	NA	NA	NA	NA	NA	NA	NA	NA	NA	9346	NA	NA	NA	4809	NA	NA	NA	NA	NA	NA	NA	NA	NA	NA	NA	NA	NA	NA	NA	NA	NA	NA	NA	NA	NA	NA	NA	NA	NA	NA	6617	NA
Atf4_1181	NA	NA	NA	NA	NA	NA	NA	NA	NA	NA	NA	NA	NA	NA	NA	NA	4978	NA	NA	NA	4433	NA	NA	NA	NA	NA	NA	NA	NA	NA	NA	NA	NA	NA	NA	NA	NA	NA	NA	NA	NA	NA	NA	NA	NA	NA	NA	3008	NA
Atf4_1182	NA	NA	NA	NA	NA	NA	NA	NA	NA	NA	NA	NA	NA	NA	NA	NA	6802	NA	NA	NA	3667	NA	NA	NA	NA	NA	NA	NA	NA	NA	NA	NA	NA	NA	NA	NA	NA	NA	NA	NA	NA	NA	NA	NA	NA	NA	NA	6657	NA
Atf4_1183	NA	NA	NA	NA	NA	NA	NA	NA	NA	NA	NA	NA	NA	NA	NA	NA	5911	NA	NA	NA	4171	NA	NA	NA	NA	NA	NA	NA	NA	NA	NA	NA	NA	NA	NA	NA	NA	NA	NA	NA	NA	NA	NA	NA	NA	NA	NA	3531	NA
Atf5_48596	NA	NA	NA	NA	NA	NA	NA	NA	NA	NA	NA	NA	NA	NA	NA	NA	11816	NA	NA	NA	8937	NA	NA	NA	NA	NA	NA	NA	NA	NA	NA	NA	NA	NA	NA	NA	NA	NA	NA	NA	NA	NA	NA	NA	NA	NA	NA	11236	NA
Atf5_48597	NA	NA	NA	NA	NA	NA	NA	NA	NA	NA	NA	NA	NA	NA	NA	NA	8637	NA	NA	NA	6280	NA	NA	NA	NA	NA	NA	NA	NA	NA	NA	NA	NA	NA	NA	NA	NA	NA	NA	NA	NA	NA	NA	NA	NA	NA	NA	9182	NA
Atf5_48598	NA	NA	NA	NA	NA	NA	NA	NA	NA	NA	NA	NA	NA	NA	NA	NA	10564	NA	NA	NA	6679	NA	NA	NA	NA	NA	NA	NA	NA	NA	NA	NA	NA	NA	NA	NA	NA	NA	NA	NA	NA	NA	NA	NA	NA	NA	NA	8093	NA
Atf6_57080	NA	NA	NA	NA	NA	NA	NA	NA	NA	NA	NA	NA	NA	NA	NA	NA	8377	NA	NA	NA	5489	NA	NA	NA	NA	NA	NA	NA	NA	NA	NA	NA	NA	NA	NA	NA	NA	NA	NA	NA	NA	NA	NA	NA	NA	NA	NA	6435	NA
Atf6_57081	NA	NA	NA	NA	NA	NA	NA	NA	NA	NA	NA	NA	NA	NA	NA	NA	11755	NA	NA	NA	7741	NA	NA	NA	NA	NA	NA	NA	NA	NA	NA	NA	NA	NA	NA	NA	NA	NA	NA	NA	NA	NA	NA	NA	NA	NA	NA	9464	NA
Atf6_57082	NA	NA	NA	NA	NA	NA	NA	NA	NA	NA	NA	NA	NA	NA	NA	NA	11307	NA	NA	NA	7811	NA	NA	NA	NA	NA	NA	NA	NA	NA	NA	NA	NA	NA	NA	NA	NA	NA	NA	NA	NA	NA	NA	NA	NA	NA	NA	9057	NA
Atf6b_3413	NA	NA	NA	NA	NA	NA	NA	NA	NA	NA	NA	NA	NA	NA	NA	NA	7137	NA	NA	NA	4051	NA	NA	NA	NA	NA	NA	NA	NA	NA	NA	NA	NA	NA	NA	NA	NA	NA	NA	NA	NA	NA	NA	NA	NA	NA	NA	4869	NA
Atf6b_3414	NA	NA	NA	NA	NA	NA	NA	NA	NA	NA	NA	NA	NA	NA	NA	NA	11085	NA	NA	NA	7089	NA	NA	NA	NA	NA	NA	NA	NA	NA	NA	NA	NA	NA	NA	NA	NA	NA	NA	NA	NA	NA	NA	NA	NA	NA	NA	8577	NA
Atf6b_3415	NA	NA	NA	NA	NA	NA	NA	NA	NA	NA	NA	NA	NA	NA	NA	NA	11166	NA	NA	NA	6506	NA	NA	NA	NA	NA	NA	NA	NA	NA	NA	NA	NA	NA	NA	NA	NA	NA	NA	NA	NA	NA	NA	NA	NA	NA	NA	8322	NA
Atf7_72374	NA	NA	NA	NA	NA	NA	NA	NA	NA	NA	NA	NA	NA	NA	NA	NA	8597	NA	NA	NA	5162	NA	NA	NA	NA	NA	NA	NA	NA	NA	NA	NA	NA	NA	NA	NA	NA	NA	NA	NA	NA	NA	NA	NA	NA	NA	NA	8047	NA
Atf7_72375	NA	NA	NA	NA	NA	NA	NA	NA	NA	NA	NA	NA	NA	NA	NA	NA	9694	NA	NA	NA	5712	NA	NA	NA	NA	NA	NA	NA	NA	NA	NA	NA	NA	NA	NA	NA	NA	NA	NA	NA	NA	NA	NA	NA	NA	NA	NA	7805	NA
Atf7_72376	NA	NA	NA	NA	NA	NA	NA	NA	NA	NA	NA	NA	NA	NA	NA	NA	8158	NA	NA	NA	4726	NA	NA	NA	NA	NA	NA	NA	NA	NA	NA	NA	NA	NA	NA	NA	NA	NA	NA	NA	NA	NA	NA	NA	NA	NA	NA	6709	NA
Atf7ip_23438	NA	NA	NA	NA	NA	NA	NA	NA	NA	NA	NA	NA	NA	NA	NA	NA	8924	NA	NA	NA	4312	NA	NA	NA	NA	NA	NA	NA	NA	NA	NA	NA	NA	NA	NA	NA	NA	NA	NA	NA	NA	NA	NA	NA	NA	NA	NA	9257	NA
Atf7ip_23439	NA	NA	NA	NA	NA	NA	NA	NA	NA	NA	NA	NA	NA	NA	NA	NA	11394	NA	NA	NA	6150	NA	NA	NA	NA	NA	NA	NA	NA	NA	NA	NA	NA	NA	NA	NA	NA	NA	NA	NA	NA	NA	NA	NA	NA	NA	NA	9181	NA
Atf7ip_23441	NA	NA	NA	NA	NA	NA	NA	NA	NA	NA	NA	NA	NA	NA	NA	NA	9402	NA	NA	NA	3712	NA	NA	NA	NA	NA	NA	NA	NA	NA	NA	NA	NA	NA	NA	NA	NA	NA	NA	NA	NA	NA	NA	NA	NA	NA	NA	9017	NA
Atm_72274	NA	NA	NA	NA	9431	NA	NA	NA	NA	NA	7376	NA	NA	NA	NA	NA	NA	NA	NA	NA	NA	NA	NA	NA	NA	11160	NA	NA	NA	NA	NA	NA	13196	NA	NA	NA	NA	NA	2723	NA	NA	NA	NA	NA	NA	NA	NA	NA	NA
Atm_72275	NA	NA	NA	NA	21783	NA	NA	NA	NA	NA	12691	NA	NA	NA	NA	NA	NA	NA	NA	NA	NA	NA	NA	NA	NA	19623	NA	NA	NA	NA	NA	NA	22224	NA	NA	NA	NA	NA	11264	NA	NA	NA	NA	NA	NA	NA	NA	NA	NA
Atm_72276	NA	NA	NA	NA	16043	NA	NA	NA	NA	NA	7606	NA	NA	NA	NA	NA	NA	NA	NA	NA	NA	NA	NA	NA	NA	13120	NA	NA	NA	NA	NA	NA	16672	NA	NA	NA	NA	NA	9750	NA	NA	NA	NA	NA	NA	NA	NA	NA	NA
Atn1_72266	NA	NA	NA	NA	10171	NA	NA	NA	NA	NA	9359	NA	NA	NA	NA	NA	NA	NA	NA	NA	NA	NA	NA	NA	NA	6981	NA	NA	NA	NA	NA	NA	9548	NA	NA	NA	NA	NA	8385	NA	NA	NA	NA	NA	NA	NA	NA	NA	NA
Atn1_72267	NA	NA	NA	NA	23665	NA	NA	NA	NA	NA	16435	NA	NA	NA	NA	NA	NA	NA	NA	NA	NA	NA	NA	NA	NA	20031	NA	NA	NA	NA	NA	NA	23541	NA	NA	NA	NA	NA	14558	NA	NA	NA	NA	NA	NA	NA	NA	NA	NA
Atn1_72268	NA	NA	NA	NA	28837	NA	NA	NA	NA	NA	17105	NA	NA	NA	NA	NA	NA	NA	NA	NA	NA	NA	NA	NA	NA	20309	NA	NA	NA	NA	NA	NA	24836	NA	NA	NA	NA	NA	22372	NA	NA	NA	NA	NA	NA	NA	NA	NA	NA
Atr_71906	NA	NA	NA	NA	2969	NA	NA	NA	NA	NA	6243	NA	NA	NA	NA	NA	NA	NA	NA	NA	NA	NA	NA	NA	NA	6052	NA	NA	NA	NA	NA	NA	1636	NA	NA	NA	NA	NA	2638	NA	NA	NA	NA	NA	NA	NA	NA	NA	NA
Atr_71907	NA	NA	NA	NA	4813	NA	NA	NA	NA	NA	6713	NA	NA	NA	NA	NA	NA	NA	NA	NA	NA	NA	NA	NA	NA	13147	NA	NA	NA	NA	NA	NA	6552	NA	NA	NA	NA	NA	6693	NA	NA	NA	NA	NA	NA	NA	NA	NA	NA
Atr_71908	NA	NA	NA	NA	3557	NA	NA	NA	NA	NA	4697	NA	NA	NA	NA	NA	NA	NA	NA	NA	NA	NA	NA	NA	NA	6881	NA	NA	NA	NA	NA	NA	4005	NA	NA	NA	NA	NA	2027	NA	NA	NA	NA	NA	NA	NA	NA	NA	NA
Atrx_71886	NA	NA	NA	NA	16294	NA	NA	NA	NA	NA	11496	NA	NA	NA	NA	NA	NA	NA	NA	NA	NA	NA	NA	NA	NA	10709	NA	NA	NA	NA	NA	NA	11444	NA	NA	NA	NA	NA	9364	NA	NA	NA	NA	NA	NA	NA	NA	NA	NA
Atrx_71887	NA	NA	NA	NA	12742	NA	NA	NA	NA	NA	10390	NA	NA	NA	NA	NA	NA	NA	NA	NA	NA	NA	NA	NA	NA	10738	NA	NA	NA	NA	NA	NA	13129	NA	NA	NA	NA	NA	5243	NA	NA	NA	NA	NA	NA	NA	NA	NA	NA
Atrx_71888	NA	NA	NA	NA	14493	NA	NA	NA	NA	NA	14045	NA	NA	NA	NA	NA	NA	NA	NA	NA	NA	NA	NA	NA	NA	12093	NA	NA	NA	NA	NA	NA	11494	NA	NA	NA	NA	NA	6974	NA	NA	NA	NA	NA	NA	NA	NA	NA	NA
Atxn7_71858	NA	NA	NA	NA	20346	NA	NA	NA	NA	NA	7645	NA	NA	NA	NA	NA	NA	NA	NA	NA	NA	NA	NA	NA	NA	14795	NA	NA	NA	NA	NA	NA	19516	NA	NA	NA	NA	NA	13751	NA	NA	NA	NA	NA	NA	NA	NA	NA	NA
Atxn7_71859	NA	NA	NA	NA	13296	NA	NA	NA	NA	NA	7714	NA	NA	NA	NA	NA	NA	NA	NA	NA	NA	NA	NA	NA	NA	16259	NA	NA	NA	NA	NA	NA	19850	NA	NA	NA	NA	NA	10869	NA	NA	NA	NA	NA	NA	NA	NA	NA	NA
Atxn7_71860	NA	NA	NA	NA	9442	NA	NA	NA	NA	NA	10068	NA	NA	NA	NA	NA	NA	NA	NA	NA	NA	NA	NA	NA	NA	9173	NA	NA	NA	NA	NA	NA	11231	NA	NA	NA	NA	NA	7577	NA	NA	NA	NA	NA	NA	NA	NA	NA	NA
Atxn7l3_71846	NA	NA	NA	NA	20488	NA	NA	NA	NA	NA	9086	NA	NA	NA	NA	NA	NA	NA	NA	NA	NA	NA	NA	NA	NA	20274	NA	NA	NA	NA	NA	NA	42980	NA	NA	NA	NA	NA	10602	NA	NA	NA	NA	NA	NA	NA	NA	NA	NA
Atxn7l3_71847	NA	NA	NA	NA	30269	NA	NA	NA	NA	NA	14348	NA	NA	NA	NA	NA	NA	NA	NA	NA	NA	NA	NA	NA	NA	30205	NA	NA	NA	NA	NA	NA	46283	NA	NA	NA	NA	NA	15015	NA	NA	NA	NA	NA	NA	NA	NA	NA	NA
Atxn7l3_71848	NA	NA	NA	NA	24313	NA	NA	NA	NA	NA	9864	NA	NA	NA	NA	NA	NA	NA	NA	NA	NA	NA	NA	NA	NA	24371	NA	NA	NA	NA	NA	NA	38194	NA	NA	NA	NA	NA	17249	NA	NA	NA	NA	NA	NA	NA	NA	NA	NA
Aurka_71802	NA	NA	NA	NA	6041	NA	NA	NA	NA	NA	6580	NA	NA	NA	NA	NA	NA	NA	NA	NA	NA	NA	NA	NA	NA	7042	NA	NA	NA	NA	NA	NA	8493	NA	NA	NA	NA	NA	2457	NA	NA	NA	NA	NA	NA	NA	NA	NA	NA
Aurka_71803	NA	NA	NA	NA	3876	NA	NA	NA	NA	NA	4375	NA	NA	NA	NA	NA	NA	NA	NA	NA	NA	NA	NA	NA	NA	4065	NA	NA	NA	NA	NA	NA	3410	NA	NA	NA	NA	NA	1931	NA	NA	NA	NA	NA	NA	NA	NA	NA	NA
Aurka_71804	NA	NA	NA	NA	5632	NA	NA	NA	NA	NA	4579	NA	NA	NA	NA	NA	NA	NA	NA	NA	NA	NA	NA	NA	NA	5550	NA	NA	NA	NA	NA	NA	6135	NA	NA	NA	NA	NA	4222	NA	NA	NA	NA	NA	NA	NA	NA	NA	NA
Aurkb_71794	NA	NA	NA	NA	6876	NA	NA	NA	NA	NA	2503	NA	NA	NA	NA	NA	NA	NA	NA	NA	NA	NA	NA	NA	NA	6495	NA	NA	NA	NA	NA	NA	6625	NA	NA	NA	NA	NA	2692	NA	NA	NA	NA	NA	NA	NA	NA	NA	NA
Aurkb_71795	NA	NA	NA	NA	4952	NA	NA	NA	NA	NA	1849	NA	NA	NA	NA	NA	NA	NA	NA	NA	NA	NA	NA	NA	NA	5332	NA	NA	NA	NA	NA	NA	6013	NA	NA	NA	NA	NA	2913	NA	NA	NA	NA	NA	NA	NA	NA	NA	NA
Aurkb_71796	NA	NA	NA	NA	946	NA	NA	NA	NA	NA	704	NA	NA	NA	NA	NA	NA	NA	NA	NA	NA	NA	NA	NA	NA	1001	NA	NA	NA	NA	NA	NA	706	NA	NA	NA	NA	NA	1589	NA	NA	NA	NA	NA	NA	NA	NA	NA	NA
Bach1_1393	NA	NA	NA	NA	NA	NA	NA	NA	NA	NA	NA	NA	NA	NA	NA	NA	8768	NA	NA	NA	4387	NA	NA	NA	NA	NA	NA	NA	NA	NA	NA	NA	NA	NA	NA	NA	NA	NA	NA	NA	NA	NA	NA	NA	NA	NA	NA	6450	NA
Bach1_1394	NA	NA	NA	NA	NA	NA	NA	NA	NA	NA	NA	NA	NA	NA	NA	NA	10959	NA	NA	NA	6120	NA	NA	NA	NA	NA	NA	NA	NA	NA	NA	NA	NA	NA	NA	NA	NA	NA	NA	NA	NA	NA	NA	NA	NA	NA	NA	7349	NA
Bach1_1396	NA	NA	NA	NA	NA	NA	NA	NA	NA	NA	NA	NA	NA	NA	NA	NA	12728	NA	NA	NA	7934	NA	NA	NA	NA	NA	NA	NA	NA	NA	NA	NA	NA	NA	NA	NA	NA	NA	NA	NA	NA	NA	NA	NA	NA	NA	NA	10807	NA
Batf3_72320	NA	NA	NA	NA	NA	NA	NA	NA	NA	NA	NA	NA	NA	NA	NA	NA	11639	NA	NA	NA	7514	NA	NA	NA	NA	NA	NA	NA	NA	NA	NA	NA	NA	NA	NA	NA	NA	NA	NA	NA	NA	NA	NA	NA	NA	NA	NA	9911	NA
Batf3_72321	NA	NA	NA	NA	NA	NA	NA	NA	NA	NA	NA	NA	NA	NA	NA	NA	12118	NA	NA	NA	7357	NA	NA	NA	NA	NA	NA	NA	NA	NA	NA	NA	NA	NA	NA	NA	NA	NA	NA	NA	NA	NA	NA	NA	NA	NA	NA	9612	NA
Batf3_72322	NA	NA	NA	NA	NA	NA	NA	NA	NA	NA	NA	NA	NA	NA	NA	NA	9419	NA	NA	NA	5802	NA	NA	NA	NA	NA	NA	NA	NA	NA	NA	NA	NA	NA	NA	NA	NA	NA	NA	NA	NA	NA	NA	NA	NA	NA	NA	8173	NA
Baz1a_55292	NA	NA	NA	NA	NA	NA	NA	NA	NA	NA	NA	NA	NA	NA	NA	NA	NA	NA	NA	NA	NA	NA	NA	NA	NA	NA	NA	NA	NA	NA	NA	NA	NA	NA	NA	NA	NA	NA	NA	NA	NA	NA	NA	NA	NA	NA	NA	NA	NA
Baz1a_55293	NA	NA	NA	NA	NA	NA	NA	NA	NA	NA	NA	NA	NA	NA	NA	NA	NA	NA	NA	NA	NA	NA	NA	NA	NA	NA	NA	NA	NA	NA	NA	NA	NA	NA	NA	NA	NA	NA	NA	NA	NA	NA	NA	NA	NA	NA	NA	NA	NA
Baz1a_55295	NA	NA	NA	NA	NA	NA	NA	NA	NA	NA	NA	NA	NA	NA	NA	NA	NA	NA	NA	NA	NA	NA	NA	NA	NA	NA	NA	NA	NA	NA	NA	NA	NA	NA	NA	NA	NA	NA	NA	NA	NA	NA	NA	NA	NA	NA	NA	NA	NA
Baz1a_71346	NA	27943	NA	NA	NA	NA	NA	130759	NA	NA	NA	NA	NA	NA	7092	NA	NA	NA	5124	NA	NA	NA	38892	NA	NA	NA	NA	NA	NA	17216	NA	NA	NA	NA	NA	40804	NA	NA	NA	NA	NA	NA	NA	14877	NA	NA	NA	NA	NA
Baz1a_71347	NA	14730	NA	NA	NA	NA	NA	64376	NA	NA	NA	NA	NA	NA	6369	NA	NA	NA	6051	NA	NA	NA	48920	NA	NA	NA	NA	NA	NA	32054	NA	NA	NA	NA	NA	59728	NA	NA	NA	NA	NA	NA	NA	12183	NA	NA	NA	NA	NA
Baz1a_71348	NA	9095	NA	NA	NA	NA	NA	23089	NA	NA	NA	NA	NA	NA	4146	NA	NA	NA	2495	NA	NA	NA	7792	NA	NA	NA	NA	NA	NA	1628	NA	NA	NA	NA	NA	17265	NA	NA	NA	NA	NA	NA	NA	8711	NA	NA	NA	NA	NA
Baz1a_71349	NA	15975	NA	NA	NA	NA	NA	34671	NA	NA	NA	NA	NA	NA	5365	NA	NA	NA	3395	NA	NA	NA	31688	NA	NA	NA	NA	NA	NA	21983	NA	NA	NA	NA	NA	45227	NA	NA	NA	NA	NA	NA	NA	11625	NA	NA	NA	NA	NA
Baz1b_18831	NA	NA	NA	NA	NA	NA	NA	NA	NA	NA	NA	NA	NA	NA	NA	NA	NA	NA	NA	NA	NA	NA	NA	NA	NA	NA	NA	NA	NA	NA	NA	NA	NA	NA	NA	NA	NA	NA	NA	NA	NA	NA	NA	NA	NA	NA	NA	NA	NA
Baz1b_18832	NA	NA	NA	NA	NA	NA	NA	NA	NA	NA	NA	NA	NA	NA	NA	NA	NA	NA	NA	NA	NA	NA	NA	NA	NA	NA	NA	NA	NA	NA	NA	NA	NA	NA	NA	NA	NA	NA	NA	NA	NA	NA	NA	NA	NA	NA	NA	NA	NA
Baz1b_18833	NA	NA	NA	NA	NA	NA	NA	NA	NA	NA	NA	NA	NA	NA	NA	NA	NA	NA	NA	NA	NA	NA	NA	NA	NA	NA	NA	NA	NA	NA	NA	NA	NA	NA	NA	NA	NA	NA	NA	NA	NA	NA	NA	NA	NA	NA	NA	NA	NA
Baz1b_71342	NA	10884	NA	NA	NA	NA	NA	47701	NA	NA	NA	NA	NA	NA	6247	NA	NA	NA	3333	NA	NA	NA	16574	NA	NA	NA	NA	NA	NA	22751	NA	NA	NA	NA	NA	22121	NA	NA	NA	NA	NA	NA	NA	12971	NA	NA	NA	NA	NA
Baz1b_71343	NA	14300	NA	NA	NA	NA	NA	32077	NA	NA	NA	NA	NA	NA	5390	NA	NA	NA	3435	NA	NA	NA	19275	NA	NA	NA	NA	NA	NA	8526	NA	NA	NA	NA	NA	49294	NA	NA	NA	NA	NA	NA	NA	11163	NA	NA	NA	NA	NA
Baz1b_71344	NA	25118	NA	NA	NA	NA	NA	58985	NA	NA	NA	NA	NA	NA	7175	NA	NA	NA	6912	NA	NA	NA	22805	NA	NA	NA	NA	NA	NA	12761	NA	NA	NA	NA	NA	32377	NA	NA	NA	NA	NA	NA	NA	14875	NA	NA	NA	NA	NA
Baz1b_71345	NA	13230	NA	NA	NA	NA	NA	57285	NA	NA	NA	NA	NA	NA	6546	NA	NA	NA	4337	NA	NA	NA	22617	NA	NA	NA	NA	NA	NA	12487	NA	NA	NA	NA	NA	28468	NA	NA	NA	NA	NA	NA	NA	12993	NA	NA	NA	NA	NA
Baz2a_50492	NA	NA	NA	NA	NA	10493	NA	NA	NA	NA	NA	11379	NA	NA	NA	NA	NA	NA	NA	NA	NA	NA	NA	NA	NA	NA	10882	NA	NA	NA	NA	NA	NA	11190	NA	NA	NA	NA	NA	13411	NA	NA	NA	NA	NA	5388	NA	NA	NA
Baz2a_50494	NA	NA	NA	NA	NA	14689	NA	NA	NA	NA	NA	9581	NA	NA	NA	NA	NA	NA	NA	NA	NA	NA	NA	NA	NA	NA	14927	NA	NA	NA	NA	NA	NA	14331	NA	NA	NA	NA	NA	18486	NA	NA	NA	NA	NA	6985	NA	NA	NA
Baz2a_50495	NA	NA	NA	NA	NA	10543	NA	NA	NA	NA	NA	7090	NA	NA	NA	NA	NA	NA	NA	NA	NA	NA	NA	NA	NA	NA	8088	NA	NA	NA	NA	NA	NA	6064	NA	NA	NA	NA	NA	11387	NA	NA	NA	NA	NA	5009	NA	NA	NA
Baz2b_73753	NA	NA	NA	NA	NA	10398	NA	NA	NA	NA	NA	8738	NA	NA	NA	NA	NA	NA	NA	NA	NA	NA	NA	NA	NA	NA	12714	NA	NA	NA	NA	NA	NA	12810	NA	NA	NA	NA	NA	11704	NA	NA	NA	NA	NA	5824	NA	NA	NA
Baz2b_73754	NA	NA	NA	NA	NA	16583	NA	NA	NA	NA	NA	13745	NA	NA	NA	NA	NA	NA	NA	NA	NA	NA	NA	NA	NA	NA	11723	NA	NA	NA	NA	NA	NA	12324	NA	NA	NA	NA	NA	15728	NA	NA	NA	NA	NA	7499	NA	NA	NA
Baz2b_73755	NA	NA	NA	NA	NA	11187	NA	NA	NA	NA	NA	12127	NA	NA	NA	NA	NA	NA	NA	NA	NA	NA	NA	NA	NA	NA	8416	NA	NA	NA	NA	NA	NA	9869	NA	NA	NA	NA	NA	12291	NA	NA	NA	NA	NA	5920	NA	NA	NA
Bbx_35854	NA	NA	NA	NA	NA	NA	NA	NA	NA	NA	NA	NA	13688	NA	NA	NA	NA	NA	NA	NA	NA	NA	NA	NA	NA	NA	NA	32566	NA	NA	NA	NA	NA	NA	NA	NA	NA	NA	NA	NA	27157	NA	NA	NA	NA	NA	9216.03	NA	NA
Bbx_35855	NA	NA	NA	NA	NA	NA	NA	NA	NA	NA	NA	NA	16924	NA	NA	NA	NA	NA	NA	NA	NA	NA	NA	NA	NA	NA	NA	41010	NA	NA	NA	NA	NA	NA	NA	NA	NA	NA	NA	NA	36047	NA	NA	NA	NA	NA	8633.61	NA	NA
Bbx_35856	NA	NA	NA	NA	NA	NA	NA	NA	NA	NA	NA	NA	20835	NA	NA	NA	NA	NA	NA	NA	NA	NA	NA	NA	NA	NA	NA	26305	NA	NA	NA	NA	NA	NA	NA	NA	NA	NA	NA	NA	62699	NA	NA	NA	NA	NA	11580.3	NA	NA
Bcl11a_06672	NA	NA	NA	NA	NA	NA	NA	NA	NA	NA	NA	NA	NA	NA	NA	NA	NA	NA	NA	NA	NA	NA	NA	NA	NA	NA	NA	NA	NA	NA	NA	NA	NA	NA	NA	NA	NA	NA	NA	NA	NA	12283.6	NA	NA	NA	NA	NA	NA	2769
Bcl11a_06673	NA	NA	NA	NA	NA	NA	NA	NA	NA	NA	NA	NA	NA	NA	NA	NA	NA	NA	NA	NA	NA	NA	NA	NA	NA	NA	NA	NA	NA	NA	NA	NA	NA	NA	NA	NA	NA	NA	NA	NA	NA	9400.8	NA	NA	NA	NA	NA	NA	2627
Bcl11a_06674	NA	NA	NA	NA	NA	NA	NA	NA	NA	NA	NA	NA	NA	NA	NA	NA	NA	NA	NA	NA	NA	NA	NA	NA	NA	NA	NA	NA	NA	NA	NA	NA	NA	NA	NA	NA	NA	NA	NA	NA	NA	16283	NA	NA	NA	NA	NA	NA	1883
Bcl11a_5217	NA	NA	101515	NA	NA	NA	NA	NA	38658	NA	NA	NA	NA	NA	NA	60787	NA	NA	NA	55149	NA	NA	NA	34638	NA	NA	NA	NA	NA	NA	19314	NA	NA	NA	NA	NA	43706	NA	NA	NA	NA	NA	NA	NA	27768.6	NA	NA	NA	NA
Bcl11a_5219	NA	NA	71404	NA	NA	NA	NA	NA	49099	NA	NA	NA	NA	NA	NA	65810	NA	NA	NA	51928	NA	NA	NA	25192	NA	NA	NA	NA	NA	NA	24181	NA	NA	NA	NA	NA	36924	NA	NA	NA	NA	NA	NA	NA	27264.2	NA	NA	NA	NA
Bcl11a_5220	NA	NA	74014	NA	NA	NA	NA	NA	32111	NA	NA	NA	NA	NA	NA	45750	NA	NA	NA	36293	NA	NA	NA	20868	NA	NA	NA	NA	NA	NA	16846	NA	NA	NA	NA	NA	38136	NA	NA	NA	NA	NA	NA	NA	21343.8	NA	NA	NA	NA
Bcl11a_70959	21044	NA	NA	NA	NA	NA	37967	NA	NA	NA	NA	NA	NA	5765	NA	NA	NA	2789	NA	NA	NA	10976	NA	NA	NA	NA	NA	NA	9988	NA	NA	NA	NA	NA	24979	NA	NA	NA	NA	NA	NA	NA	58288.4	NA	NA	NA	NA	NA	NA
Bcl11a_70960	33378	NA	NA	NA	NA	NA	44027	NA	NA	NA	NA	NA	NA	6495	NA	NA	NA	5787	NA	NA	NA	12044	NA	NA	NA	NA	NA	NA	9962	NA	NA	NA	NA	NA	25861	NA	NA	NA	NA	NA	NA	NA	27940.8	NA	NA	NA	NA	NA	NA
Bcl11a_70961	3023	NA	NA	NA	NA	NA	2283	NA	NA	NA	NA	NA	NA	2737	NA	NA	NA	1144	NA	NA	NA	5134	NA	NA	NA	NA	NA	NA	7264	NA	NA	NA	NA	NA	1337	NA	NA	NA	NA	NA	NA	NA	676	NA	NA	NA	NA	NA	NA
Bcl11b_06675	NA	NA	NA	NA	NA	NA	NA	NA	NA	NA	NA	NA	NA	NA	NA	NA	NA	NA	NA	NA	NA	NA	NA	NA	NA	NA	NA	NA	NA	NA	NA	NA	NA	NA	NA	NA	NA	NA	NA	NA	NA	11623	NA	NA	NA	NA	NA	NA	7348
Bcl11b_06676	NA	NA	NA	NA	NA	NA	NA	NA	NA	NA	NA	NA	NA	NA	NA	NA	NA	NA	NA	NA	NA	NA	NA	NA	NA	NA	NA	NA	NA	NA	NA	NA	NA	NA	NA	NA	NA	NA	NA	NA	NA	19947.4	NA	NA	NA	NA	NA	NA	3431
Bcl11b_06677	NA	NA	NA	NA	NA	NA	NA	NA	NA	NA	NA	NA	NA	NA	NA	NA	NA	NA	NA	NA	NA	NA	NA	NA	NA	NA	NA	NA	NA	NA	NA	NA	NA	NA	NA	NA	NA	NA	NA	NA	NA	10853.8	NA	NA	NA	NA	NA	NA	3170
Bcl11b_26102	NA	NA	60264	NA	NA	NA	NA	NA	32185	NA	NA	NA	NA	NA	NA	50996	NA	NA	NA	46842	NA	NA	NA	22583	NA	NA	NA	NA	NA	NA	39538	NA	NA	NA	NA	NA	28717	NA	NA	NA	NA	NA	NA	NA	22141.8	NA	NA	NA	NA
Bcl11b_26104	NA	NA	44768	NA	NA	NA	NA	NA	25267	NA	NA	NA	NA	NA	NA	44497	NA	NA	NA	37795	NA	NA	NA	25381	NA	NA	NA	NA	NA	NA	24622	NA	NA	NA	NA	NA	31416	NA	NA	NA	NA	NA	NA	NA	15324.8	NA	NA	NA	NA
Bcl11b_26105	NA	NA	57528	NA	NA	NA	NA	NA	34116	NA	NA	NA	NA	NA	NA	53875	NA	NA	NA	42610	NA	NA	NA	38165	NA	NA	NA	NA	NA	NA	47873	NA	NA	NA	NA	NA	40490	NA	NA	NA	NA	NA	NA	NA	22942	NA	NA	NA	NA
Bcl11b_70955	8057	NA	NA	NA	NA	NA	8440	NA	NA	NA	NA	NA	NA	1790	NA	NA	NA	1770	NA	NA	NA	5308	NA	NA	NA	NA	NA	NA	5886	NA	NA	NA	NA	NA	9095	NA	NA	NA	NA	NA	NA	NA	24955.2	NA	NA	NA	NA	NA	NA
Bcl11b_70956	31311	NA	NA	NA	NA	NA	30469	NA	NA	NA	NA	NA	NA	5937	NA	NA	NA	5431	NA	NA	NA	14924	NA	NA	NA	NA	NA	NA	21256	NA	NA	NA	NA	NA	30775	NA	NA	NA	NA	NA	NA	NA	64784.6	NA	NA	NA	NA	NA	NA
Bcl11b_70957	38333	NA	NA	NA	NA	NA	37760	NA	NA	NA	NA	NA	NA	10167	NA	NA	NA	9416	NA	NA	NA	26413	NA	NA	NA	NA	NA	NA	28239	NA	NA	NA	NA	NA	32303	NA	NA	NA	NA	NA	NA	NA	77874.6	NA	NA	NA	NA	NA	NA
Bcl6_1509	NA	NA	NA	NA	NA	NA	NA	NA	NA	NA	NA	NA	NA	NA	NA	NA	9565	NA	NA	NA	6507	NA	NA	NA	NA	NA	NA	NA	NA	NA	NA	NA	NA	NA	NA	NA	NA	NA	NA	NA	NA	NA	NA	NA	NA	NA	NA	9466	NA
Bcl6_1511	NA	NA	NA	NA	NA	NA	NA	NA	NA	NA	NA	NA	NA	NA	NA	NA	8413	NA	NA	NA	4927	NA	NA	NA	NA	NA	NA	NA	NA	NA	NA	NA	NA	NA	NA	NA	NA	NA	NA	NA	NA	NA	NA	NA	NA	NA	NA	6788	NA
Bcl6_1512	NA	NA	NA	NA	NA	NA	NA	NA	NA	NA	NA	NA	NA	NA	NA	NA	10204	NA	NA	NA	6591	NA	NA	NA	NA	NA	NA	NA	NA	NA	NA	NA	NA	NA	NA	NA	NA	NA	NA	NA	NA	NA	NA	NA	NA	NA	NA	6496	NA
Bcl7a_06726	NA	NA	NA	NA	NA	NA	NA	NA	NA	NA	NA	NA	NA	NA	NA	NA	NA	NA	NA	NA	NA	NA	NA	NA	NA	NA	NA	NA	NA	NA	NA	NA	NA	NA	NA	NA	NA	NA	NA	NA	NA	10699.4	NA	NA	NA	NA	NA	NA	7800
Bcl7a_06727	NA	NA	NA	NA	NA	NA	NA	NA	NA	NA	NA	NA	NA	NA	NA	NA	NA	NA	NA	NA	NA	NA	NA	NA	NA	NA	NA	NA	NA	NA	NA	NA	NA	NA	NA	NA	NA	NA	NA	NA	NA	12042.6	NA	NA	NA	NA	NA	NA	5038
Bcl7a_06728	NA	NA	NA	NA	NA	NA	NA	NA	NA	NA	NA	NA	NA	NA	NA	NA	NA	NA	NA	NA	NA	NA	NA	NA	NA	NA	NA	NA	NA	NA	NA	NA	NA	NA	NA	NA	NA	NA	NA	NA	NA	11714	NA	NA	NA	NA	NA	NA	3459
Bcl7a_43444	NA	NA	54500	NA	NA	NA	NA	NA	37788	NA	NA	NA	NA	NA	NA	64894	NA	NA	NA	46800	NA	NA	NA	30090	NA	NA	NA	NA	NA	NA	29324	NA	NA	NA	NA	NA	47053	NA	NA	NA	NA	NA	NA	NA	23532.8	NA	NA	NA	NA
Bcl7a_43445	NA	NA	51225	NA	NA	NA	NA	NA	26483	NA	NA	NA	NA	NA	NA	45946	NA	NA	NA	34503	NA	NA	NA	29953	NA	NA	NA	NA	NA	NA	19911	NA	NA	NA	NA	NA	29673	NA	NA	NA	NA	NA	NA	NA	16671.2	NA	NA	NA	NA
Bcl7a_43446	NA	NA	42537	NA	NA	NA	NA	NA	28755	NA	NA	NA	NA	NA	NA	56282	NA	NA	NA	45904	NA	NA	NA	28823	NA	NA	NA	NA	NA	NA	26939	NA	NA	NA	NA	NA	35896	NA	NA	NA	NA	NA	NA	NA	18985.8	NA	NA	NA	NA
Bcl7a_70896	40838	NA	NA	NA	NA	NA	34330	NA	NA	NA	NA	NA	NA	8797	NA	NA	NA	7449	NA	NA	NA	18902	NA	NA	NA	NA	NA	NA	22931	NA	NA	NA	NA	NA	42869	NA	NA	NA	NA	NA	NA	NA	64012.8	NA	NA	NA	NA	NA	NA
Bcl7a_70897	34103	NA	NA	NA	NA	NA	28098	NA	NA	NA	NA	NA	NA	8396	NA	NA	NA	10564	NA	NA	NA	19328	NA	NA	NA	NA	NA	NA	22520	NA	NA	NA	NA	NA	35372	NA	NA	NA	NA	NA	NA	NA	64514.2	NA	NA	NA	NA	NA	NA
Bcl7a_70898	28778	NA	NA	NA	NA	NA	34185	NA	NA	NA	NA	NA	NA	7401	NA	NA	NA	5475	NA	NA	NA	26074	NA	NA	NA	NA	NA	NA	22748	NA	NA	NA	NA	NA	40486	NA	NA	NA	NA	NA	NA	NA	52381.8	NA	NA	NA	NA	NA	NA
Bcl7b_06729	NA	NA	NA	NA	NA	NA	NA	NA	NA	NA	NA	NA	NA	NA	NA	NA	NA	NA	NA	NA	NA	NA	NA	NA	NA	NA	NA	NA	NA	NA	NA	NA	NA	NA	NA	NA	NA	NA	NA	NA	NA	13248.2	NA	NA	NA	NA	NA	NA	5893
Bcl7b_06730	NA	NA	NA	NA	NA	NA	NA	NA	NA	NA	NA	NA	NA	NA	NA	NA	NA	NA	NA	NA	NA	NA	NA	NA	NA	NA	NA	NA	NA	NA	NA	NA	NA	NA	NA	NA	NA	NA	NA	NA	NA	6141.4	NA	NA	NA	NA	NA	NA	5051
Bcl7b_06731	NA	NA	NA	NA	NA	NA	NA	NA	NA	NA	NA	NA	NA	NA	NA	NA	NA	NA	NA	NA	NA	NA	NA	NA	NA	NA	NA	NA	NA	NA	NA	NA	NA	NA	NA	NA	NA	NA	NA	NA	NA	8520	NA	NA	NA	NA	NA	NA	6149
Bcl7b_1513	NA	NA	85663	NA	NA	NA	NA	NA	37231	NA	NA	NA	NA	NA	NA	57225	NA	NA	NA	46633	NA	NA	NA	45460	NA	NA	NA	NA	NA	NA	40103	NA	NA	NA	NA	NA	58897	NA	NA	NA	NA	NA	NA	NA	25466.2	NA	NA	NA	NA
Bcl7b_1515	NA	NA	73007	NA	NA	NA	NA	NA	34204	NA	NA	NA	NA	NA	NA	58659	NA	NA	NA	47036	NA	NA	NA	41547	NA	NA	NA	NA	NA	NA	43539	NA	NA	NA	NA	NA	39028	NA	NA	NA	NA	NA	NA	NA	23469	NA	NA	NA	NA
Bcl7b_1516	NA	NA	72353	NA	NA	NA	NA	NA	39504	NA	NA	NA	NA	NA	NA	68477	NA	NA	NA	45934	NA	NA	NA	44565	NA	NA	NA	NA	NA	NA	43616	NA	NA	NA	NA	NA	48077	NA	NA	NA	NA	NA	NA	NA	27476.8	NA	NA	NA	NA
Bcl7b_70892	30995	NA	NA	NA	NA	NA	39779	NA	NA	NA	NA	NA	NA	7817	NA	NA	NA	6369	NA	NA	NA	20639	NA	NA	NA	NA	NA	NA	21838	NA	NA	NA	NA	NA	31991	NA	NA	NA	NA	NA	NA	NA	79211	NA	NA	NA	NA	NA	NA
Bcl7b_70893	29937	NA	NA	NA	NA	NA	29836	NA	NA	NA	NA	NA	NA	8463	NA	NA	NA	7677	NA	NA	NA	23835	NA	NA	NA	NA	NA	NA	21722	NA	NA	NA	NA	NA	34277	NA	NA	NA	NA	NA	NA	NA	53465	NA	NA	NA	NA	NA	NA
Bcl7b_70894	25773	NA	NA	NA	NA	NA	30545	NA	NA	NA	NA	NA	NA	7112	NA	NA	NA	8268	NA	NA	NA	22829	NA	NA	NA	NA	NA	NA	20279	NA	NA	NA	NA	NA	19620	NA	NA	NA	NA	NA	NA	NA	44824.2	NA	NA	NA	NA	NA	NA
Bcor_70864	NA	NA	NA	40585	NA	NA	NA	NA	NA	20815	NA	NA	NA	NA	NA	NA	NA	NA	NA	NA	NA	NA	NA	NA	24645	NA	NA	NA	NA	NA	NA	25179	NA	NA	NA	NA	NA	32893	NA	NA	NA	NA	NA	NA	NA	NA	NA	NA	NA
Bcor_70865	NA	NA	NA	18054	NA	NA	NA	NA	NA	11424	NA	NA	NA	NA	NA	NA	NA	NA	NA	NA	NA	NA	NA	NA	12669	NA	NA	NA	NA	NA	NA	11048	NA	NA	NA	NA	NA	13939	NA	NA	NA	NA	NA	NA	NA	NA	NA	NA	NA
Bcor_70866	NA	NA	NA	13295	NA	NA	NA	NA	NA	8259	NA	NA	NA	NA	NA	NA	NA	NA	NA	NA	NA	NA	NA	NA	8742	NA	NA	NA	NA	NA	NA	9312	NA	NA	NA	NA	NA	10726	NA	NA	NA	NA	NA	NA	NA	NA	NA	NA	NA
Bcorl1_70860	NA	NA	NA	36596	NA	NA	NA	NA	NA	22001	NA	NA	NA	NA	NA	NA	NA	NA	NA	NA	NA	NA	NA	NA	23187	NA	NA	NA	NA	NA	NA	16282	NA	NA	NA	NA	NA	15188	NA	NA	NA	NA	NA	NA	NA	NA	NA	NA	NA
Bcorl1_70861	NA	NA	NA	23119	NA	NA	NA	NA	NA	12092	NA	NA	NA	NA	NA	NA	NA	NA	NA	NA	NA	NA	NA	NA	17925	NA	NA	NA	NA	NA	NA	9511	NA	NA	NA	NA	NA	12466	NA	NA	NA	NA	NA	NA	NA	NA	NA	NA	NA
Bcorl1_70862	NA	NA	NA	30183	NA	NA	NA	NA	NA	17702	NA	NA	NA	NA	NA	NA	NA	NA	NA	NA	NA	NA	NA	NA	22765	NA	NA	NA	NA	NA	NA	12074	NA	NA	NA	NA	NA	14142	NA	NA	NA	NA	NA	NA	NA	NA	NA	NA	NA
Bhlhe40_16850	NA	NA	NA	NA	NA	NA	NA	NA	NA	NA	NA	NA	NA	NA	NA	NA	9738	NA	NA	NA	5467	NA	NA	NA	NA	NA	NA	NA	NA	NA	NA	NA	NA	NA	NA	NA	NA	NA	NA	NA	NA	NA	NA	NA	NA	NA	NA	9909	NA
Bhlhe40_16851	NA	NA	NA	NA	NA	NA	NA	NA	NA	NA	NA	NA	NA	NA	NA	NA	14217	NA	NA	NA	8145	NA	NA	NA	NA	NA	NA	NA	NA	NA	NA	NA	NA	NA	NA	NA	NA	NA	NA	NA	NA	NA	NA	NA	NA	NA	NA	12000	NA
Bhlhe40_16853	NA	NA	NA	NA	NA	NA	NA	NA	NA	NA	NA	NA	NA	NA	NA	NA	9214	NA	NA	NA	4803	NA	NA	NA	NA	NA	NA	NA	NA	NA	NA	NA	NA	NA	NA	NA	NA	NA	NA	NA	NA	NA	NA	NA	NA	NA	NA	6874	NA
Bmi1_70578	NA	NA	NA	10317	NA	NA	NA	NA	NA	6905	NA	NA	NA	NA	NA	NA	NA	NA	NA	NA	NA	NA	NA	NA	8312	NA	NA	NA	NA	NA	NA	6907	NA	NA	NA	NA	NA	2995	NA	NA	NA	NA	NA	NA	NA	NA	NA	NA	NA
Bmi1_70579	NA	NA	NA	34423	NA	NA	NA	NA	NA	22251	NA	NA	NA	NA	NA	NA	NA	NA	NA	NA	NA	NA	NA	NA	16141	NA	NA	NA	NA	NA	NA	14931	NA	NA	NA	NA	NA	13556	NA	NA	NA	NA	NA	NA	NA	NA	NA	NA	NA
Bmi1_70580	NA	NA	NA	57473	NA	NA	NA	NA	NA	35521	NA	NA	NA	NA	NA	NA	NA	NA	NA	NA	NA	NA	NA	NA	33038	NA	NA	NA	NA	NA	NA	24700	NA	NA	NA	NA	NA	25392	NA	NA	NA	NA	NA	NA	NA	NA	NA	NA	NA
Bptf_07131	NA	NA	NA	NA	NA	NA	NA	NA	NA	NA	NA	NA	NA	NA	NA	NA	NA	NA	NA	NA	NA	NA	NA	NA	NA	NA	NA	NA	NA	NA	NA	NA	NA	NA	NA	NA	NA	NA	NA	NA	NA	13819	NA	NA	NA	NA	NA	NA	3333
Bptf_07132	NA	NA	NA	NA	NA	NA	NA	NA	NA	NA	NA	NA	NA	NA	NA	NA	NA	NA	NA	NA	NA	NA	NA	NA	NA	NA	NA	NA	NA	NA	NA	NA	NA	NA	NA	NA	NA	NA	NA	NA	NA	9539.4	NA	NA	NA	NA	NA	NA	0
Bptf_07133	NA	NA	NA	NA	NA	NA	NA	NA	NA	NA	NA	NA	NA	NA	NA	NA	NA	NA	NA	NA	NA	NA	NA	NA	NA	NA	NA	NA	NA	NA	NA	NA	NA	NA	NA	NA	NA	NA	NA	NA	NA	10569.4	NA	NA	NA	NA	NA	NA	754
Bptf_52140	NA	NA	33159	NA	NA	NA	NA	NA	23781	NA	NA	NA	NA	NA	NA	39872	NA	NA	NA	30656	NA	NA	NA	23175	NA	NA	NA	NA	NA	NA	24999	NA	NA	NA	NA	NA	18077	NA	NA	NA	NA	NA	NA	NA	16811.6	NA	NA	NA	NA
Bptf_52141	NA	NA	24391	NA	NA	NA	NA	NA	24981	NA	NA	NA	NA	NA	NA	41430	NA	NA	NA	34551	NA	NA	NA	24608	NA	NA	NA	NA	NA	NA	43395	NA	NA	NA	NA	NA	19831	NA	NA	NA	NA	NA	NA	NA	15403.2	NA	NA	NA	NA
Bptf_52142	NA	NA	28220	NA	NA	NA	NA	NA	32724	NA	NA	NA	NA	NA	NA	68034	NA	NA	NA	52663	NA	NA	NA	38981	NA	NA	NA	NA	NA	NA	42873	NA	NA	NA	NA	NA	28726	NA	NA	NA	NA	NA	NA	NA	22127.8	NA	NA	NA	NA
Bptf_70358	18397	NA	NA	NA	NA	NA	38349	NA	NA	NA	NA	NA	NA	9671	NA	NA	NA	10397	NA	NA	NA	37306	NA	NA	NA	NA	NA	NA	28111	NA	NA	NA	NA	NA	28366	NA	NA	NA	NA	NA	NA	NA	41627.4	NA	NA	NA	NA	NA	NA
Bptf_70359	22092	NA	NA	NA	NA	NA	26534	NA	NA	NA	NA	NA	NA	6891	NA	NA	NA	7000	NA	NA	NA	23787	NA	NA	NA	NA	NA	NA	20638	NA	NA	NA	NA	NA	17617	NA	NA	NA	NA	NA	NA	NA	60130.2	NA	NA	NA	NA	NA	NA
Bptf_70360	16083	NA	NA	NA	NA	NA	30895	NA	NA	NA	NA	NA	NA	8752	NA	NA	NA	9091	NA	NA	NA	36574	NA	NA	NA	NA	NA	NA	25672	NA	NA	NA	NA	NA	17879	NA	NA	NA	NA	NA	NA	NA	85951	NA	NA	NA	NA	NA	NA
Brcc3_70334	NA	NA	NA	NA	11259	NA	NA	NA	NA	NA	8051	NA	NA	NA	NA	NA	NA	NA	NA	NA	NA	NA	NA	NA	NA	8542	NA	NA	NA	NA	NA	NA	8022	NA	NA	NA	NA	NA	6325	NA	NA	NA	NA	NA	NA	NA	NA	NA	NA
Brcc3_70335	NA	NA	NA	NA	6515	NA	NA	NA	NA	NA	3284	NA	NA	NA	NA	NA	NA	NA	NA	NA	NA	NA	NA	NA	NA	7495	NA	NA	NA	NA	NA	NA	9885	NA	NA	NA	NA	NA	3246	NA	NA	NA	NA	NA	NA	NA	NA	NA	NA
Brcc3_70336	NA	NA	NA	NA	25858	NA	NA	NA	NA	NA	16962	NA	NA	NA	NA	NA	NA	NA	NA	NA	NA	NA	NA	NA	NA	21159	NA	NA	NA	NA	NA	NA	30878	NA	NA	NA	NA	NA	10636	NA	NA	NA	NA	NA	NA	NA	NA	NA	NA
Brd1_70330	NA	NA	NA	NA	NA	5998	NA	NA	NA	NA	NA	5075	NA	NA	NA	NA	NA	NA	NA	NA	NA	NA	NA	NA	NA	NA	9099	NA	NA	NA	NA	NA	NA	6521	NA	NA	NA	NA	NA	12203	NA	NA	NA	NA	NA	4727	NA	NA	NA
Brd1_70331	NA	NA	NA	NA	NA	4530	NA	NA	NA	NA	NA	4659	NA	NA	NA	NA	NA	NA	NA	NA	NA	NA	NA	NA	NA	NA	5932	NA	NA	NA	NA	NA	NA	5556	NA	NA	NA	NA	NA	10561	NA	NA	NA	NA	NA	3840	NA	NA	NA
Brd1_703321	NA	NA	NA	NA	NA	3311	NA	NA	NA	NA	NA	3691	NA	NA	NA	NA	NA	NA	NA	NA	NA	NA	NA	NA	NA	NA	6189	NA	NA	NA	NA	NA	NA	4976	NA	NA	NA	NA	NA	4578	NA	NA	NA	NA	NA	3463	NA	NA	NA
Brd2_5865	NA	NA	NA	NA	NA	8390	NA	NA	NA	NA	NA	7069	NA	NA	NA	NA	NA	NA	NA	NA	NA	NA	NA	NA	NA	NA	13046	NA	NA	NA	NA	NA	NA	10252	NA	NA	NA	NA	NA	13458	NA	NA	NA	NA	NA	5061	NA	NA	NA
Brd2_5866	NA	NA	NA	NA	NA	5353	NA	NA	NA	NA	NA	6420	NA	NA	NA	NA	NA	NA	NA	NA	NA	NA	NA	NA	NA	NA	5602	NA	NA	NA	NA	NA	NA	4619	NA	NA	NA	NA	NA	8357	NA	NA	NA	NA	NA	3647	NA	NA	NA
Brd2_5867	NA	NA	NA	NA	NA	8841	NA	NA	NA	NA	NA	7920	NA	NA	NA	NA	NA	NA	NA	NA	NA	NA	NA	NA	NA	NA	11668	NA	NA	NA	NA	NA	NA	9019	NA	NA	NA	NA	NA	12252	NA	NA	NA	NA	NA	4996	NA	NA	NA
Brd3_30606	NA	NA	NA	NA	NA	7311	NA	NA	NA	NA	NA	8002	NA	NA	NA	NA	NA	NA	NA	NA	NA	NA	NA	NA	NA	NA	9140	NA	NA	NA	NA	NA	NA	9345	NA	NA	NA	NA	NA	8977	NA	NA	NA	NA	NA	5482	NA	NA	NA
Brd3_30608	NA	NA	NA	NA	NA	6099	NA	NA	NA	NA	NA	8206	NA	NA	NA	NA	NA	NA	NA	NA	NA	NA	NA	NA	NA	NA	8276	NA	NA	NA	NA	NA	NA	8492	NA	NA	NA	NA	NA	9886	NA	NA	NA	NA	NA	4666	NA	NA	NA
Brd3_30609	NA	NA	NA	NA	NA	6650	NA	NA	NA	NA	NA	9134	NA	NA	NA	NA	NA	NA	NA	NA	NA	NA	NA	NA	NA	NA	10040	NA	NA	NA	NA	NA	NA	8736	NA	NA	NA	NA	NA	7405	NA	NA	NA	NA	NA	5347	NA	NA	NA
Brd4_25574	NA	NA	NA	NA	NA	2737	NA	NA	NA	NA	NA	1017	NA	NA	NA	NA	NA	NA	NA	NA	NA	NA	NA	NA	NA	NA	2335	NA	NA	NA	NA	NA	NA	2676	NA	NA	NA	NA	NA	13217	NA	NA	NA	NA	NA	3080	NA	NA	NA
Brd4_25575	NA	NA	NA	NA	NA	6390	NA	NA	NA	NA	NA	5635	NA	NA	NA	NA	NA	NA	NA	NA	NA	NA	NA	NA	NA	NA	8145	NA	NA	NA	NA	NA	NA	8012	NA	NA	NA	NA	NA	11516	NA	NA	NA	NA	NA	4449	NA	NA	NA
Brd4_25577	NA	NA	NA	NA	NA	4140	NA	NA	NA	NA	NA	4276	NA	NA	NA	NA	NA	NA	NA	NA	NA	NA	NA	NA	NA	NA	3982	NA	NA	NA	NA	NA	NA	3984	NA	NA	NA	NA	NA	9572	NA	NA	NA	NA	NA	4210	NA	NA	NA
Brd7_07164	NA	NA	NA	NA	NA	NA	NA	NA	NA	NA	NA	NA	NA	NA	NA	NA	NA	NA	NA	NA	NA	NA	NA	NA	NA	NA	NA	NA	NA	NA	NA	NA	NA	NA	NA	NA	NA	NA	NA	NA	NA	9328.8	NA	NA	NA	NA	NA	NA	2350
Brd7_07165	NA	NA	NA	NA	NA	NA	NA	NA	NA	NA	NA	NA	NA	NA	NA	NA	NA	NA	NA	NA	NA	NA	NA	NA	NA	NA	NA	NA	NA	NA	NA	NA	NA	NA	NA	NA	NA	NA	NA	NA	NA	6620.8	NA	NA	NA	NA	NA	NA	5
Brd7_07166	NA	NA	NA	NA	NA	NA	NA	NA	NA	NA	NA	NA	NA	NA	NA	NA	NA	NA	NA	NA	NA	NA	NA	NA	NA	NA	NA	NA	NA	NA	NA	NA	NA	NA	NA	NA	NA	NA	NA	NA	NA	14830.2	NA	NA	NA	NA	NA	NA	1200
Brd7_20694	NA	NA	34993	NA	NA	NA	NA	NA	28145	NA	NA	NA	NA	NA	NA	59854	NA	NA	NA	50442	NA	NA	NA	23371	NA	NA	NA	NA	NA	NA	18438	NA	NA	NA	NA	NA	32674	NA	NA	NA	NA	NA	NA	NA	20502.2	NA	NA	NA	NA
Brd7_20696	NA	NA	51579	NA	NA	NA	NA	NA	33611	NA	NA	NA	NA	NA	NA	62174	NA	NA	NA	54946	NA	NA	NA	28391	NA	NA	NA	NA	NA	NA	31931	NA	NA	NA	NA	NA	44901	NA	NA	NA	NA	NA	NA	NA	25566	NA	NA	NA	NA
Brd7_20697	NA	NA	20053	NA	NA	NA	NA	NA	13276	NA	NA	NA	NA	NA	NA	18525	NA	NA	NA	12467	NA	NA	NA	14756	NA	NA	NA	NA	NA	NA	21180	NA	NA	NA	NA	NA	12215	NA	NA	NA	NA	NA	8823.8	NA	7531.2	NA	NA	NA	NA
Brd7_70314	12777	NA	NA	NA	NA	NA	11329	NA	NA	NA	NA	NA	NA	4029	NA	NA	NA	5428	NA	NA	NA	8361	NA	NA	NA	NA	NA	NA	10435	NA	NA	NA	NA	NA	17576	NA	NA	NA	NA	NA	NA	NA	9987.8	NA	NA	NA	NA	NA	NA
Brd7_70315	29864	NA	NA	NA	NA	NA	29158	NA	NA	NA	NA	NA	NA	9962	NA	NA	NA	6649	NA	NA	NA	29494	NA	NA	NA	NA	NA	NA	18422	NA	NA	NA	NA	NA	39787	NA	NA	NA	NA	NA	NA	NA	95403.8	NA	NA	NA	NA	NA	NA
Brd7_70316	24187	NA	NA	NA	NA	NA	29526	NA	NA	NA	NA	NA	NA	7550	NA	NA	NA	6893	NA	NA	NA	18766	NA	NA	NA	NA	NA	NA	22110	NA	NA	NA	NA	NA	38560	NA	NA	NA	NA	NA	NA	NA	92287	NA	NA	NA	NA	NA	NA
Brd8_44308	NA	NA	NA	NA	NA	6121	NA	NA	NA	NA	NA	7314	NA	NA	NA	NA	NA	NA	NA	NA	NA	NA	NA	NA	NA	NA	10117	NA	NA	NA	NA	NA	NA	8757	NA	NA	NA	NA	NA	8022	NA	NA	NA	NA	NA	4332	NA	NA	NA
Brd8_44309	NA	NA	NA	NA	NA	8677	NA	NA	NA	NA	NA	9165	NA	NA	NA	NA	NA	NA	NA	NA	NA	NA	NA	NA	NA	NA	14650	NA	NA	NA	NA	NA	NA	11575	NA	NA	NA	NA	NA	9487	NA	NA	NA	NA	NA	6668	NA	NA	NA
Brd8_44310	NA	NA	NA	NA	NA	7095	NA	NA	NA	NA	NA	6120	NA	NA	NA	NA	NA	NA	NA	NA	NA	NA	NA	NA	NA	NA	6654	NA	NA	NA	NA	NA	NA	10572	NA	NA	NA	NA	NA	10297	NA	NA	NA	NA	NA	4639	NA	NA	NA
Brd9_07170	NA	NA	NA	NA	NA	NA	NA	NA	NA	NA	NA	NA	NA	NA	NA	NA	NA	NA	NA	NA	NA	NA	NA	NA	NA	NA	NA	NA	NA	NA	NA	NA	NA	NA	NA	NA	NA	NA	NA	NA	NA	13223.2	NA	NA	NA	NA	NA	NA	961
Brd9_07171	NA	NA	NA	NA	NA	NA	NA	NA	NA	NA	NA	NA	NA	NA	NA	NA	NA	NA	NA	NA	NA	NA	NA	NA	NA	NA	NA	NA	NA	NA	NA	NA	NA	NA	NA	NA	NA	NA	NA	NA	NA	15249.4	NA	NA	NA	NA	NA	NA	2579
Brd9_07172	NA	NA	NA	NA	NA	NA	NA	NA	NA	NA	NA	NA	NA	NA	NA	NA	NA	NA	NA	NA	NA	NA	NA	NA	NA	NA	NA	NA	NA	NA	NA	NA	NA	NA	NA	NA	NA	NA	NA	NA	NA	23061.6	NA	NA	NA	NA	NA	NA	6491
Brd9_48004	NA	NA	58562	NA	NA	NA	NA	NA	23818	NA	NA	NA	NA	NA	NA	47980	NA	NA	NA	36297	NA	NA	NA	44435	NA	NA	NA	NA	NA	NA	74872	NA	NA	NA	NA	NA	25002	NA	NA	NA	NA	NA	NA	NA	18278.4	NA	NA	NA	NA
Brd9_480051	NA	NA	48343	NA	NA	NA	NA	NA	32464	NA	NA	NA	NA	NA	NA	64896	NA	NA	NA	52607	NA	NA	NA	51051	NA	NA	NA	NA	NA	NA	82794	NA	NA	NA	NA	NA	24600	NA	NA	NA	NA	NA	NA	NA	21603.8	NA	NA	NA	NA
Brd9_480061	NA	NA	41336	NA	NA	NA	NA	NA	31582	NA	NA	NA	NA	NA	NA	54512	NA	NA	NA	40881	NA	NA	NA	39029	NA	NA	NA	NA	NA	NA	29225	NA	NA	NA	NA	NA	35621	NA	NA	NA	NA	NA	NA	NA	19926.4	NA	NA	NA	NA
Brd9_70306	29995	NA	NA	NA	NA	NA	48320	NA	NA	NA	NA	NA	NA	7554	NA	NA	NA	9377	NA	NA	NA	37531	NA	NA	NA	NA	NA	NA	42153	NA	NA	NA	NA	NA	21788	NA	NA	NA	NA	NA	NA	NA	45346.6	NA	NA	NA	NA	NA	NA
Brd9_70307	32435	NA	NA	NA	NA	NA	50870	NA	NA	NA	NA	NA	NA	9687	NA	NA	NA	8428	NA	NA	NA	56784	NA	NA	NA	NA	NA	NA	30049	NA	NA	NA	NA	NA	28503	NA	NA	NA	NA	NA	NA	NA	60029.2	NA	NA	NA	NA	NA	NA
Brd9_70308	16459	NA	NA	NA	NA	NA	22037	NA	NA	NA	NA	NA	NA	4021	NA	NA	NA	3916	NA	NA	NA	23489	NA	NA	NA	NA	NA	NA	14648	NA	NA	NA	NA	NA	10247	NA	NA	NA	NA	NA	NA	NA	50375.2	NA	NA	NA	NA	NA	NA
Brdt_50332	NA	NA	NA	NA	NA	10903	NA	NA	NA	NA	NA	11948	NA	NA	NA	NA	NA	NA	NA	NA	NA	NA	NA	NA	NA	NA	10345	NA	NA	NA	NA	NA	NA	11598	NA	NA	NA	NA	NA	11580	NA	NA	NA	NA	NA	7251	NA	NA	NA
Brdt_50333	NA	NA	NA	NA	NA	7843	NA	NA	NA	NA	NA	10144	NA	NA	NA	NA	NA	NA	NA	NA	NA	NA	NA	NA	NA	NA	9559	NA	NA	NA	NA	NA	NA	14418	NA	NA	NA	NA	NA	9954	NA	NA	NA	NA	NA	5850	NA	NA	NA
Brdt_50335	NA	NA	NA	NA	NA	12191	NA	NA	NA	NA	NA	10274	NA	NA	NA	NA	NA	NA	NA	NA	NA	NA	NA	NA	NA	NA	10468	NA	NA	NA	NA	NA	NA	11129	NA	NA	NA	NA	NA	12629	NA	NA	NA	NA	NA	5160	NA	NA	NA
Brwd3_70214	NA	NA	NA	NA	36794	NA	NA	NA	NA	NA	16069	NA	NA	NA	NA	NA	NA	NA	NA	NA	NA	NA	NA	NA	NA	19169	NA	NA	NA	NA	NA	NA	22312	NA	NA	NA	NA	NA	25710	NA	NA	NA	NA	NA	NA	NA	NA	NA	NA
Brwd3_70215	NA	NA	NA	NA	24567	NA	NA	NA	NA	NA	12719	NA	NA	NA	NA	NA	NA	NA	NA	NA	NA	NA	NA	NA	NA	17492	NA	NA	NA	NA	NA	NA	27980	NA	NA	NA	NA	NA	14545	NA	NA	NA	NA	NA	NA	NA	NA	NA	NA
Brwd3_70216	NA	NA	NA	NA	45430	NA	NA	NA	NA	NA	15357	NA	NA	NA	NA	NA	NA	NA	NA	NA	NA	NA	NA	NA	NA	30603	NA	NA	NA	NA	NA	NA	37613	NA	NA	NA	NA	NA	26816	NA	NA	NA	NA	NA	NA	NA	NA	NA	NA
Bub1_70038	NA	NA	NA	NA	5534	NA	NA	NA	NA	NA	3604	NA	NA	NA	NA	NA	NA	NA	NA	NA	NA	NA	NA	NA	NA	7437	NA	NA	NA	NA	NA	NA	5279	NA	NA	NA	NA	NA	2661	NA	NA	NA	NA	NA	NA	NA	NA	NA	NA
Bub1_70039	NA	NA	NA	NA	5580	NA	NA	NA	NA	NA	4558	NA	NA	NA	NA	NA	NA	NA	NA	NA	NA	NA	NA	NA	NA	5558	NA	NA	NA	NA	NA	NA	6192	NA	NA	NA	NA	NA	2789	NA	NA	NA	NA	NA	NA	NA	NA	NA	NA
Bub1_70040	NA	NA	NA	NA	6914	NA	NA	NA	NA	NA	4738	NA	NA	NA	NA	NA	NA	NA	NA	NA	NA	NA	NA	NA	NA	4178	NA	NA	NA	NA	NA	NA	3330	NA	NA	NA	NA	NA	3165	NA	NA	NA	NA	NA	NA	NA	NA	NA	NA
Carm1_26458	NA	NA	NA	NA	NA	NA	NA	NA	NA	NA	NA	NA	NA	NA	NA	NA	NA	NA	NA	NA	NA	NA	NA	NA	NA	NA	NA	NA	NA	NA	NA	NA	NA	NA	NA	NA	NA	NA	NA	NA	NA	NA	NA	NA	NA	NA	NA	NA	NA
Carm1_26459	NA	NA	NA	NA	NA	NA	NA	NA	NA	NA	NA	NA	NA	NA	NA	NA	NA	NA	NA	NA	NA	NA	NA	NA	NA	NA	NA	NA	NA	NA	NA	NA	NA	NA	NA	NA	NA	NA	NA	NA	NA	NA	NA	NA	NA	NA	NA	NA	NA
Carm1_26461	NA	NA	NA	NA	NA	NA	NA	NA	NA	NA	NA	NA	NA	NA	NA	NA	NA	NA	NA	NA	NA	NA	NA	NA	NA	NA	NA	NA	NA	NA	NA	NA	NA	NA	NA	NA	NA	NA	NA	NA	NA	NA	NA	NA	NA	NA	NA	NA	NA
Carm1_69141	NA	11737	NA	NA	NA	NA	NA	74865	NA	NA	NA	NA	NA	NA	6997	NA	NA	NA	5903	NA	NA	NA	36694	NA	NA	NA	NA	NA	NA	32569	NA	NA	NA	NA	NA	22129	NA	NA	NA	NA	NA	NA	NA	16183	NA	NA	NA	NA	NA
Carm1_69142	NA	13556	NA	NA	NA	NA	NA	89856	NA	NA	NA	NA	NA	NA	6547	NA	NA	NA	3485	NA	NA	NA	25460	NA	NA	NA	NA	NA	NA	9926	NA	NA	NA	NA	NA	15519	NA	NA	NA	NA	NA	NA	NA	11453	NA	NA	NA	NA	NA
Carm1_69143	NA	18432	NA	NA	NA	NA	NA	86058	NA	NA	NA	NA	NA	NA	7351	NA	NA	NA	4608	NA	NA	NA	45806	NA	NA	NA	NA	NA	NA	24483	NA	NA	NA	NA	NA	37142	NA	NA	NA	NA	NA	NA	NA	16927	NA	NA	NA	NA	NA
Carm1_69144	NA	12537	NA	NA	NA	NA	NA	64601	NA	NA	NA	NA	NA	NA	8185	NA	NA	NA	5532	NA	NA	NA	33637	NA	NA	NA	NA	NA	NA	14398	NA	NA	NA	NA	NA	35320	NA	NA	NA	NA	NA	NA	NA	13663	NA	NA	NA	NA	NA
Cbx1_2217	NA	NA	NA	NA	NA	8954	NA	NA	NA	NA	NA	8854	NA	NA	NA	NA	NA	NA	NA	NA	NA	NA	NA	NA	NA	NA	6989	NA	NA	NA	NA	NA	NA	8512	NA	NA	NA	NA	NA	12784	NA	NA	NA	NA	NA	5183	NA	NA	NA
Cbx1_2219	NA	NA	NA	NA	NA	7006	NA	NA	NA	NA	NA	10247	NA	NA	NA	NA	NA	NA	NA	NA	NA	NA	NA	NA	NA	NA	9702	NA	NA	NA	NA	NA	NA	7133	NA	NA	NA	NA	NA	10121	NA	NA	NA	NA	NA	4047	NA	NA	NA
Cbx1_2220	NA	NA	NA	NA	NA	8305	NA	NA	NA	NA	NA	8787	NA	NA	NA	NA	NA	NA	NA	NA	NA	NA	NA	NA	NA	NA	9726	NA	NA	NA	NA	NA	NA	12876	NA	NA	NA	NA	NA	12527	NA	NA	NA	NA	NA	5908	NA	NA	NA
Cbx2_2221	NA	NA	NA	NA	NA	NA	NA	NA	NA	NA	NA	NA	NA	NA	NA	NA	NA	NA	NA	NA	NA	NA	NA	NA	NA	NA	NA	NA	NA	NA	NA	NA	NA	NA	NA	NA	NA	NA	NA	NA	NA	NA	NA	NA	NA	NA	NA	NA	NA
Cbx2_2222	NA	NA	NA	NA	NA	NA	NA	NA	NA	NA	NA	NA	NA	NA	NA	NA	NA	NA	NA	NA	NA	NA	NA	NA	NA	NA	NA	NA	NA	NA	NA	NA	NA	NA	NA	NA	NA	NA	NA	NA	NA	NA	NA	NA	NA	NA	NA	NA	NA
Cbx2_2224	NA	NA	NA	NA	NA	NA	NA	NA	NA	NA	NA	NA	NA	NA	NA	NA	NA	NA	NA	NA	NA	NA	NA	NA	NA	NA	NA	NA	NA	NA	NA	NA	NA	NA	NA	NA	NA	NA	NA	NA	NA	NA	NA	NA	NA	NA	NA	NA	NA
Cbx2_68897	NA	21052	NA	NA	NA	NA	NA	42684	NA	NA	NA	NA	NA	NA	5531	NA	NA	NA	5697	NA	NA	NA	12858	NA	NA	NA	NA	NA	NA	11055	NA	NA	NA	NA	NA	33386	NA	NA	NA	NA	NA	NA	NA	10061	NA	NA	NA	NA	NA
Cbx2_68898	NA	21833	NA	NA	NA	NA	NA	40485	NA	NA	NA	NA	NA	NA	6286	NA	NA	NA	3823	NA	NA	NA	27369	NA	NA	NA	NA	NA	NA	40800	NA	NA	NA	NA	NA	73584	NA	NA	NA	NA	NA	NA	NA	12651	NA	NA	NA	NA	NA
Cbx2_68899	NA	25910	NA	NA	NA	NA	NA	26201	NA	NA	NA	NA	NA	NA	4565	NA	NA	NA	3060	NA	NA	NA	24460	NA	NA	NA	NA	NA	NA	28090	NA	NA	NA	NA	NA	25471	NA	NA	NA	NA	NA	NA	NA	7921	NA	NA	NA	NA	NA
Cbx2_68900	NA	21248	NA	NA	NA	NA	NA	30835	NA	NA	NA	NA	NA	NA	4354	NA	NA	NA	4129	NA	NA	NA	19167	NA	NA	NA	NA	NA	NA	33026	NA	NA	NA	NA	NA	43265	NA	NA	NA	NA	NA	NA	NA	6325	NA	NA	NA	NA	NA
Cbx3_2225	NA	NA	NA	NA	NA	NA	NA	NA	NA	NA	NA	NA	NA	NA	NA	NA	NA	NA	NA	NA	NA	NA	NA	NA	NA	NA	NA	NA	NA	NA	NA	NA	NA	NA	NA	NA	NA	NA	NA	NA	NA	NA	NA	NA	NA	NA	NA	NA	NA
Cbx3_2226	NA	NA	NA	NA	NA	NA	NA	NA	NA	NA	NA	NA	NA	NA	NA	NA	NA	NA	NA	NA	NA	NA	NA	NA	NA	NA	NA	NA	NA	NA	NA	NA	NA	NA	NA	NA	NA	NA	NA	NA	NA	NA	NA	NA	NA	NA	NA	NA	NA
Cbx3_2227	NA	NA	NA	NA	NA	NA	NA	NA	NA	NA	NA	NA	NA	NA	NA	NA	NA	NA	NA	NA	NA	NA	NA	NA	NA	NA	NA	NA	NA	NA	NA	NA	NA	NA	NA	NA	NA	NA	NA	NA	NA	NA	NA	NA	NA	NA	NA	NA	NA
Cbx3_68893	NA	18265	NA	NA	NA	NA	NA	75863	NA	NA	NA	NA	NA	NA	5497	NA	NA	NA	3458	NA	NA	NA	15528	NA	NA	NA	NA	NA	NA	21120	NA	NA	NA	NA	NA	27892	NA	NA	NA	NA	NA	NA	NA	10131	NA	NA	NA	NA	NA
Cbx3_68894	NA	947	NA	NA	NA	NA	NA	7044	NA	NA	NA	NA	NA	NA	3710	NA	NA	NA	3837	NA	NA	NA	3334	NA	NA	NA	NA	NA	NA	0	NA	NA	NA	NA	NA	4196	NA	NA	NA	NA	NA	NA	NA	4056	NA	NA	NA	NA	NA
Cbx3_68895	NA	4909	NA	NA	NA	NA	NA	9485	NA	NA	NA	NA	NA	NA	1659	NA	NA	NA	971	NA	NA	NA	3005	NA	NA	NA	NA	NA	NA	2864	NA	NA	NA	NA	NA	4160	NA	NA	NA	NA	NA	NA	NA	2731	NA	NA	NA	NA	NA
Cbx3_68896	NA	4207	NA	NA	NA	NA	NA	15193	NA	NA	NA	NA	NA	NA	5485	NA	NA	NA	1026	NA	NA	NA	4135	NA	NA	NA	NA	NA	NA	11129	NA	NA	NA	NA	NA	9477	NA	NA	NA	NA	NA	NA	NA	6940	NA	NA	NA	NA	NA
Cbx4_2229	NA	NA	NA	NA	NA	NA	NA	NA	NA	NA	NA	NA	NA	NA	NA	NA	NA	NA	NA	NA	NA	NA	NA	NA	NA	NA	NA	NA	NA	NA	NA	NA	NA	NA	NA	NA	NA	NA	NA	NA	NA	NA	NA	NA	NA	NA	NA	NA	NA
Cbx4_2230	NA	NA	NA	NA	NA	NA	NA	NA	NA	NA	NA	NA	NA	NA	NA	NA	NA	NA	NA	NA	NA	NA	NA	NA	NA	NA	NA	NA	NA	NA	NA	NA	NA	NA	NA	NA	NA	NA	NA	NA	NA	NA	NA	NA	NA	NA	NA	NA	NA
Cbx4_2231	NA	NA	NA	NA	NA	NA	NA	NA	NA	NA	NA	NA	NA	NA	NA	NA	NA	NA	NA	NA	NA	NA	NA	NA	NA	NA	NA	NA	NA	NA	NA	NA	NA	NA	NA	NA	NA	NA	NA	NA	NA	NA	NA	NA	NA	NA	NA	NA	NA
Cbx4_68889	NA	54509	NA	NA	NA	NA	NA	50565	NA	NA	NA	NA	NA	NA	6191	NA	NA	NA	4661	NA	NA	NA	21402	NA	NA	NA	NA	NA	NA	18792	NA	NA	NA	NA	NA	77423	NA	NA	NA	NA	NA	NA	NA	13088	NA	NA	NA	NA	NA
Cbx4_68890	NA	45476	NA	NA	NA	NA	NA	36229	NA	NA	NA	NA	NA	NA	3594	NA	NA	NA	1509	NA	NA	NA	19118	NA	NA	NA	NA	NA	NA	41325	NA	NA	NA	NA	NA	37624	NA	NA	NA	NA	NA	NA	NA	7641	NA	NA	NA	NA	NA
Cbx4_68891	NA	15157	NA	NA	NA	NA	NA	48450	NA	NA	NA	NA	NA	NA	6365	NA	NA	NA	4912	NA	NA	NA	21774	NA	NA	NA	NA	NA	NA	6170	NA	NA	NA	NA	NA	40699	NA	NA	NA	NA	NA	NA	NA	11343	NA	NA	NA	NA	NA
Cbx4_68892	NA	14219	NA	NA	NA	NA	NA	38249	NA	NA	NA	NA	NA	NA	6702	NA	NA	NA	7021	NA	NA	NA	25356	NA	NA	NA	NA	NA	NA	21437	NA	NA	NA	NA	NA	45783	NA	NA	NA	NA	NA	NA	NA	14900	NA	NA	NA	NA	NA
Cbx5_2233	NA	NA	NA	NA	NA	NA	NA	NA	NA	NA	NA	NA	NA	NA	NA	NA	NA	NA	NA	NA	NA	NA	NA	NA	NA	NA	NA	NA	NA	NA	NA	NA	NA	NA	NA	NA	NA	NA	NA	NA	NA	NA	NA	NA	NA	NA	NA	NA	NA
Cbx5_2234	NA	NA	NA	NA	NA	NA	NA	NA	NA	NA	NA	NA	NA	NA	NA	NA	NA	NA	NA	NA	NA	NA	NA	NA	NA	NA	NA	NA	NA	NA	NA	NA	NA	NA	NA	NA	NA	NA	NA	NA	NA	NA	NA	NA	NA	NA	NA	NA	NA
Cbx5_2236	NA	NA	NA	NA	NA	NA	NA	NA	NA	NA	NA	NA	NA	NA	NA	NA	NA	NA	NA	NA	NA	NA	NA	NA	NA	NA	NA	NA	NA	NA	NA	NA	NA	NA	NA	NA	NA	NA	NA	NA	NA	NA	NA	NA	NA	NA	NA	NA	NA
Cbx5_68885	NA	8025	NA	NA	NA	NA	NA	14275	NA	NA	NA	NA	NA	NA	6065	NA	NA	NA	5107	NA	NA	NA	6051	NA	NA	NA	NA	NA	NA	9963	NA	NA	NA	NA	NA	18923	NA	NA	NA	NA	NA	NA	NA	9179	NA	NA	NA	NA	NA
Cbx5_68886	NA	4276	NA	NA	NA	NA	NA	30535	NA	NA	NA	NA	NA	NA	3940	NA	NA	NA	2696	NA	NA	NA	14240	NA	NA	NA	NA	NA	NA	6299	NA	NA	NA	NA	NA	25947	NA	NA	NA	NA	NA	NA	NA	8904	NA	NA	NA	NA	NA
Cbx5_68887	NA	9544	NA	NA	NA	NA	NA	45636	NA	NA	NA	NA	NA	NA	7410	NA	NA	NA	3514	NA	NA	NA	21517	NA	NA	NA	NA	NA	NA	30111	NA	NA	NA	NA	NA	38865	NA	NA	NA	NA	NA	NA	NA	12449	NA	NA	NA	NA	NA
Cbx5_68888	NA	15360	NA	NA	NA	NA	NA	36088	NA	NA	NA	NA	NA	NA	6070	NA	NA	NA	5031	NA	NA	NA	8301	NA	NA	NA	NA	NA	NA	3010	NA	NA	NA	NA	NA	41092	NA	NA	NA	NA	NA	NA	NA	11945	NA	NA	NA	NA	NA
Cbx6_68881	NA	42492	NA	NA	NA	NA	NA	46324	NA	NA	NA	NA	NA	NA	7960	NA	NA	NA	5603	NA	NA	NA	35820	NA	NA	NA	NA	NA	NA	41883	NA	NA	NA	NA	NA	89628	NA	NA	NA	NA	NA	NA	NA	13387	NA	NA	NA	NA	NA
Cbx6_68882	NA	13192	NA	NA	NA	NA	NA	33291	NA	NA	NA	NA	NA	NA	6400	NA	NA	NA	5991	NA	NA	NA	20638	NA	NA	NA	NA	NA	NA	13163	NA	NA	NA	NA	NA	33805	NA	NA	NA	NA	NA	NA	NA	12302	NA	NA	NA	NA	NA
Cbx6_68883	NA	19749	NA	NA	NA	NA	NA	17314	NA	NA	NA	NA	NA	NA	4327	NA	NA	NA	3403	NA	NA	NA	11681	NA	NA	NA	NA	NA	NA	4191	NA	NA	NA	NA	NA	37619	NA	NA	NA	NA	NA	NA	NA	9195	NA	NA	NA	NA	NA
Cbx6_68884	NA	17353	NA	NA	NA	NA	NA	38361	NA	NA	NA	NA	NA	NA	4879	NA	NA	NA	2363	NA	NA	NA	13463	NA	NA	NA	NA	NA	NA	11071	NA	NA	NA	NA	NA	23124	NA	NA	NA	NA	NA	NA	NA	7828	NA	NA	NA	NA	NA
Cbx7_68877	NA	13881	NA	NA	NA	NA	NA	37979	NA	NA	NA	NA	NA	NA	5679	NA	NA	NA	3415	NA	NA	NA	19826	NA	NA	NA	NA	NA	NA	14870	NA	NA	NA	NA	NA	58104	NA	NA	NA	NA	NA	NA	NA	13345	NA	NA	NA	NA	NA
Cbx7_68878	NA	11864	NA	NA	NA	NA	NA	26226	NA	NA	NA	NA	NA	NA	5659	NA	NA	NA	3605	NA	NA	NA	12388	NA	NA	NA	NA	NA	NA	9043	NA	NA	NA	NA	NA	40996	NA	NA	NA	NA	NA	NA	NA	10050	NA	NA	NA	NA	NA
Cbx7_68879	NA	22584	NA	NA	NA	NA	NA	43486	NA	NA	NA	NA	NA	NA	6480	NA	NA	NA	4658	NA	NA	NA	18505	NA	NA	NA	NA	NA	NA	13077	NA	NA	NA	NA	NA	73175	NA	NA	NA	NA	NA	NA	NA	12323	NA	NA	NA	NA	NA
Cbx7_68880	NA	17903	NA	NA	NA	NA	NA	31745	NA	NA	NA	NA	NA	NA	3580	NA	NA	NA	5562	NA	NA	NA	7315	NA	NA	NA	NA	NA	NA	949	NA	NA	NA	NA	NA	31413	NA	NA	NA	NA	NA	NA	NA	8231	NA	NA	NA	NA	NA
Cbx8_21794	NA	NA	NA	NA	NA	NA	NA	NA	NA	NA	NA	NA	16010	NA	NA	NA	NA	NA	NA	NA	NA	NA	NA	NA	NA	NA	NA	25522	NA	NA	NA	NA	NA	NA	NA	NA	NA	NA	NA	NA	21392	NA	NA	NA	NA	NA	12164.7	NA	NA
Cbx8_21795	NA	NA	NA	NA	NA	NA	NA	NA	NA	NA	NA	NA	14317	NA	NA	NA	NA	NA	NA	NA	NA	NA	NA	NA	NA	NA	NA	15364	NA	NA	NA	NA	NA	NA	NA	NA	NA	NA	NA	NA	37891	NA	NA	NA	NA	NA	8685.45	NA	NA
Cbx8_21796	NA	NA	NA	NA	NA	NA	NA	NA	NA	NA	NA	NA	13373	NA	NA	NA	NA	NA	NA	NA	NA	NA	NA	NA	NA	NA	NA	19867	NA	NA	NA	NA	NA	NA	NA	NA	NA	NA	NA	NA	13661	NA	NA	NA	NA	NA	10487.6	NA	NA
Ccdc101_68833	NA	NA	NA	NA	7087	NA	NA	NA	NA	NA	9512	NA	NA	NA	NA	NA	NA	NA	NA	NA	NA	NA	NA	NA	NA	35093	NA	NA	NA	NA	NA	NA	36676	NA	NA	NA	NA	NA	5814	NA	NA	NA	NA	NA	NA	NA	NA	NA	NA
Ccdc101_68834	NA	NA	NA	NA	22644	NA	NA	NA	NA	NA	11348	NA	NA	NA	NA	NA	NA	NA	NA	NA	NA	NA	NA	NA	NA	21683	NA	NA	NA	NA	NA	NA	22580	NA	NA	NA	NA	NA	17092	NA	NA	NA	NA	NA	NA	NA	NA	NA	NA
Ccdc101_68835	NA	NA	NA	NA	3084	NA	NA	NA	NA	NA	4944	NA	NA	NA	NA	NA	NA	NA	NA	NA	NA	NA	NA	NA	NA	18661	NA	NA	NA	NA	NA	NA	19857	NA	NA	NA	NA	NA	2616	NA	NA	NA	NA	NA	NA	NA	NA	NA	NA
Cdc73_67380	NA	NA	NA	NA	2888	NA	NA	NA	NA	NA	1851	NA	NA	NA	NA	NA	NA	NA	NA	NA	NA	NA	NA	NA	NA	4224	NA	NA	NA	NA	NA	NA	2584	NA	NA	NA	NA	NA	2541	NA	NA	NA	NA	NA	NA	NA	NA	NA	NA
Cdc73_67381	NA	NA	NA	NA	4773	NA	NA	NA	NA	NA	3305	NA	NA	NA	NA	NA	NA	NA	NA	NA	NA	NA	NA	NA	NA	1423	NA	NA	NA	NA	NA	NA	2366	NA	NA	NA	NA	NA	3805	NA	NA	NA	NA	NA	NA	NA	NA	NA	NA
Cdc73_67382	NA	NA	NA	NA	4367	NA	NA	NA	NA	NA	3961	NA	NA	NA	NA	NA	NA	NA	NA	NA	NA	NA	NA	NA	NA	6140	NA	NA	NA	NA	NA	NA	2978	NA	NA	NA	NA	NA	2571	NA	NA	NA	NA	NA	NA	NA	NA	NA	NA
Cdk17_67192	NA	NA	NA	NA	9838	NA	NA	NA	NA	NA	9826	NA	NA	NA	NA	NA	NA	NA	NA	NA	NA	NA	NA	NA	NA	9578	NA	NA	NA	NA	NA	NA	12611	NA	NA	NA	NA	NA	5250	NA	NA	NA	NA	NA	NA	NA	NA	NA	NA
Cdk17_67193	NA	NA	NA	NA	16922	NA	NA	NA	NA	NA	11429	NA	NA	NA	NA	NA	NA	NA	NA	NA	NA	NA	NA	NA	NA	15637	NA	NA	NA	NA	NA	NA	22323	NA	NA	NA	NA	NA	13088	NA	NA	NA	NA	NA	NA	NA	NA	NA	NA
Cdk17_67194	NA	NA	NA	NA	20974	NA	NA	NA	NA	NA	16135	NA	NA	NA	NA	NA	NA	NA	NA	NA	NA	NA	NA	NA	NA	20815	NA	NA	NA	NA	NA	NA	24043	NA	NA	NA	NA	NA	13929	NA	NA	NA	NA	NA	NA	NA	NA	NA	NA
Cdk1_67224	NA	NA	NA	NA	2419	NA	NA	NA	NA	NA	2175	NA	NA	NA	NA	NA	NA	NA	NA	NA	NA	NA	NA	NA	NA	3007	NA	NA	NA	NA	NA	NA	2778	NA	NA	NA	NA	NA	1074	NA	NA	NA	NA	NA	NA	NA	NA	NA	NA
Cdk1_67225	NA	NA	NA	NA	3661	NA	NA	NA	NA	NA	2588	NA	NA	NA	NA	NA	NA	NA	NA	NA	NA	NA	NA	NA	NA	5933	NA	NA	NA	NA	NA	NA	5838	NA	NA	NA	NA	NA	2531	NA	NA	NA	NA	NA	NA	NA	NA	NA	NA
Cdk1_67226	NA	NA	NA	NA	1091	NA	NA	NA	NA	NA	945	NA	NA	NA	NA	NA	NA	NA	NA	NA	NA	NA	NA	NA	NA	799	NA	NA	NA	NA	NA	NA	533	NA	NA	NA	NA	NA	674	NA	NA	NA	NA	NA	NA	NA	NA	NA	NA
Cdk5_67160	NA	NA	NA	NA	23940	NA	NA	NA	NA	NA	16636	NA	NA	NA	NA	NA	NA	NA	NA	NA	NA	NA	NA	NA	NA	15702	NA	NA	NA	NA	NA	NA	13900	NA	NA	NA	NA	NA	12003	NA	NA	NA	NA	NA	NA	NA	NA	NA	NA
Cdk5_67161	NA	NA	NA	NA	43766	NA	NA	NA	NA	NA	26298	NA	NA	NA	NA	NA	NA	NA	NA	NA	NA	NA	NA	NA	NA	21222	NA	NA	NA	NA	NA	NA	19334	NA	NA	NA	NA	NA	19356	NA	NA	NA	NA	NA	NA	NA	NA	NA	NA
Cdk5_67162	NA	NA	NA	NA	40641	NA	NA	NA	NA	NA	35156	NA	NA	NA	NA	NA	NA	NA	NA	NA	NA	NA	NA	NA	NA	26533	NA	NA	NA	NA	NA	NA	31779	NA	NA	NA	NA	NA	18771	NA	NA	NA	NA	NA	NA	NA	NA	NA	NA
Cebpa_09723	NA	NA	NA	NA	NA	NA	NA	NA	NA	NA	NA	NA	NA	NA	NA	NA	NA	NA	NA	NA	NA	NA	NA	NA	NA	NA	NA	NA	NA	NA	NA	NA	NA	NA	NA	NA	NA	NA	NA	NA	NA	14167.4	NA	NA	NA	NA	NA	NA	11314
Cebpa_09724	NA	NA	NA	NA	NA	NA	NA	NA	NA	NA	NA	NA	NA	NA	NA	NA	NA	NA	NA	NA	NA	NA	NA	NA	NA	NA	NA	NA	NA	NA	NA	NA	NA	NA	NA	NA	NA	NA	NA	NA	NA	15522.6	NA	NA	NA	NA	NA	NA	4916
Cebpa_09725	NA	NA	NA	NA	NA	NA	NA	NA	NA	NA	NA	NA	NA	NA	NA	NA	NA	NA	NA	NA	NA	NA	NA	NA	NA	NA	NA	NA	NA	NA	NA	NA	NA	NA	NA	NA	NA	NA	NA	NA	NA	26295.8	NA	NA	NA	NA	NA	NA	4071
Cebpa_2713	NA	NA	60623	NA	NA	NA	NA	NA	28400	NA	NA	NA	NA	NA	NA	57256	NA	NA	NA	64938	NA	NA	NA	53637	NA	NA	NA	NA	NA	NA	64779	NA	NA	NA	NA	NA	41735	NA	NA	NA	NA	NA	6688.6	NA	7468.4	NA	NA	NA	NA
Cebpa_27133	NA	NA	NA	NA	NA	9762	NA	NA	NA	NA	NA	5045	NA	NA	NA	NA	NA	NA	NA	NA	NA	NA	NA	NA	NA	NA	14605	NA	NA	NA	NA	NA	NA	15499	NA	NA	NA	NA	NA	17566	NA	NA	NA	NA	NA	1774	NA	NA	NA
Cebpa_27134	NA	NA	NA	NA	NA	NA	NA	NA	NA	NA	NA	NA	25974	NA	NA	NA	NA	NA	NA	NA	NA	NA	NA	NA	NA	NA	NA	53540	NA	NA	NA	NA	NA	NA	NA	NA	NA	NA	NA	NA	62244	NA	NA	NA	NA	NA	3226.17	NA	NA
Cebpa_27135	NA	NA	NA	NA	NA	NA	NA	NA	NA	NA	NA	NA	NA	NA	NA	NA	5263	NA	NA	NA	13091	NA	NA	NA	NA	NA	NA	NA	NA	NA	NA	NA	NA	NA	NA	NA	NA	NA	NA	NA	NA	NA	NA	NA	NA	NA	NA	2787	NA
Cebpa_2714	NA	NA	63539	NA	NA	NA	NA	NA	31468	NA	NA	NA	NA	NA	NA	67287	NA	NA	NA	56675	NA	NA	NA	56762	NA	NA	NA	NA	NA	NA	59369	NA	NA	NA	NA	NA	58690	NA	NA	NA	NA	NA	NA	NA	10875	NA	NA	NA	NA
Cebpa_27141	NA	NA	NA	NA	NA	9835	NA	NA	NA	NA	NA	4710	NA	NA	NA	NA	NA	NA	NA	NA	NA	NA	NA	NA	NA	NA	12296	NA	NA	NA	NA	NA	NA	18866	NA	NA	NA	NA	NA	17436	NA	NA	NA	NA	NA	3142	NA	NA	NA
Cebpa_27142	NA	NA	NA	NA	NA	NA	NA	NA	NA	NA	NA	NA	13663	NA	NA	NA	NA	NA	NA	NA	NA	NA	NA	NA	NA	NA	NA	36655	NA	NA	NA	NA	NA	NA	NA	NA	NA	NA	NA	NA	56225	NA	NA	NA	NA	NA	4140.96	NA	NA
Cebpa_27143	NA	NA	NA	NA	NA	NA	NA	NA	NA	NA	NA	NA	NA	NA	NA	NA	7701	NA	NA	NA	18237	NA	NA	NA	NA	NA	NA	NA	NA	NA	NA	NA	NA	NA	NA	NA	NA	NA	NA	NA	NA	NA	NA	NA	NA	NA	NA	3885	NA
Cebpa_2716	NA	NA	61636	NA	NA	NA	NA	NA	30477	NA	NA	NA	NA	NA	NA	58152	NA	NA	NA	46543	NA	NA	NA	48527	NA	NA	NA	NA	NA	NA	48262	NA	NA	NA	NA	NA	42788	NA	NA	NA	NA	NA	NA	NA	12247.6	NA	NA	NA	NA
Cebpa_27161	NA	NA	NA	NA	NA	14958	NA	NA	NA	NA	NA	7007	NA	NA	NA	NA	NA	NA	NA	NA	NA	NA	NA	NA	NA	NA	18705	NA	NA	NA	NA	NA	NA	27230	NA	NA	NA	NA	NA	29226	NA	NA	NA	NA	NA	4465	NA	NA	NA
Cebpa_27162	NA	NA	NA	NA	NA	NA	NA	NA	NA	NA	NA	NA	20753	NA	NA	NA	NA	NA	NA	NA	NA	NA	NA	NA	NA	NA	NA	41727	NA	NA	NA	NA	NA	NA	NA	NA	NA	NA	NA	NA	54757	NA	NA	NA	NA	NA	7188.24	NA	NA
Cebpa_27163	NA	NA	NA	NA	NA	NA	NA	NA	NA	NA	NA	NA	NA	NA	NA	NA	8414	NA	NA	NA	17121	NA	NA	NA	NA	NA	NA	NA	NA	NA	NA	NA	NA	NA	NA	NA	NA	NA	NA	NA	NA	NA	NA	NA	NA	NA	NA	4303	NA
Cebpa_66924	41491	NA	NA	NA	NA	NA	14261	NA	NA	NA	NA	NA	NA	5999	NA	NA	NA	15994	NA	NA	NA	31191	NA	NA	NA	NA	NA	NA	30619	NA	NA	NA	NA	NA	49262	NA	NA	NA	NA	NA	NA	NA	10831	NA	NA	NA	NA	NA	NA
Cebpa_669241	NA	21127	NA	NA	NA	NA	NA	25422	NA	NA	NA	NA	NA	NA	4956	NA	NA	NA	11522	NA	NA	NA	44873	NA	NA	NA	NA	NA	NA	30955	NA	NA	NA	NA	NA	71058	NA	NA	NA	NA	NA	NA	NA	4364	NA	NA	NA	NA	NA
Cebpa_66925	37609	NA	NA	NA	NA	NA	10248	NA	NA	NA	NA	NA	NA	5368	NA	NA	NA	18882	NA	NA	NA	37858	NA	NA	NA	NA	NA	NA	31841	NA	NA	NA	NA	NA	44859	NA	NA	NA	NA	NA	NA	NA	6834.6	NA	NA	NA	NA	NA	NA
Cebpa_669251	NA	7763	NA	NA	NA	NA	NA	25119	NA	NA	NA	NA	NA	NA	4115	NA	NA	NA	11886	NA	NA	NA	31429	NA	NA	NA	NA	NA	NA	10776	NA	NA	NA	NA	NA	69624	NA	NA	NA	NA	NA	NA	NA	2768	NA	NA	NA	NA	NA
Cebpa_66926	30386	NA	NA	NA	NA	NA	9838	NA	NA	NA	NA	NA	NA	4508	NA	NA	NA	9165	NA	NA	NA	22336	NA	NA	NA	NA	NA	NA	21411	NA	NA	NA	NA	NA	39528	NA	NA	NA	NA	NA	NA	NA	29355	NA	NA	NA	NA	NA	NA
Cebpa_669261	NA	18825	NA	NA	NA	NA	NA	15212	NA	NA	NA	NA	NA	NA	4166	NA	NA	NA	10150	NA	NA	NA	30764	NA	NA	NA	NA	NA	NA	19311	NA	NA	NA	NA	NA	65826	NA	NA	NA	NA	NA	NA	NA	4067	NA	NA	NA	NA	NA
Cebpa_66927	NA	26897	NA	NA	NA	NA	NA	16910	NA	NA	NA	NA	NA	NA	4423	NA	NA	NA	5240	NA	NA	NA	25482	NA	NA	NA	NA	NA	NA	55365	NA	NA	NA	NA	NA	61273	NA	NA	NA	NA	NA	NA	NA	5047	NA	NA	NA	NA	NA
Cebpa_9723	NA	NA	NA	NA	NA	NA	NA	NA	NA	NA	NA	NA	NA	NA	NA	NA	NA	NA	NA	NA	NA	NA	NA	NA	NA	NA	NA	NA	NA	NA	NA	NA	NA	NA	NA	NA	NA	NA	NA	NA	NA	NA	11003.2	NA	NA	NA	NA	NA	NA
Cebpb_2721	NA	NA	NA	NA	NA	NA	NA	NA	NA	NA	NA	NA	NA	NA	NA	NA	8999	NA	NA	NA	9419	NA	NA	NA	NA	NA	NA	NA	NA	NA	NA	NA	NA	NA	NA	NA	NA	NA	NA	NA	NA	NA	NA	NA	NA	NA	NA	7868	NA
Cebpb_2722	NA	NA	NA	NA	NA	NA	NA	NA	NA	NA	NA	NA	NA	NA	NA	NA	8393	NA	NA	NA	8658	NA	NA	NA	NA	NA	NA	NA	NA	NA	NA	NA	NA	NA	NA	NA	NA	NA	NA	NA	NA	NA	NA	NA	NA	NA	NA	8471	NA
Cebpb_2723	NA	NA	NA	NA	NA	NA	NA	NA	NA	NA	NA	NA	NA	NA	NA	NA	10480	NA	NA	NA	7617	NA	NA	NA	NA	NA	NA	NA	NA	NA	NA	NA	NA	NA	NA	NA	NA	NA	NA	NA	NA	NA	NA	NA	NA	NA	NA	8490	NA
Cebpe_49964	NA	NA	NA	NA	NA	NA	NA	NA	NA	NA	NA	NA	NA	NA	NA	NA	10120	NA	NA	NA	7035	NA	NA	NA	NA	NA	NA	NA	NA	NA	NA	NA	NA	NA	NA	NA	NA	NA	NA	NA	NA	NA	NA	NA	NA	NA	NA	9451	NA
Cebpe_49965	NA	NA	NA	NA	NA	NA	NA	NA	NA	NA	NA	NA	NA	NA	NA	NA	8646	NA	NA	NA	7295	NA	NA	NA	NA	NA	NA	NA	NA	NA	NA	NA	NA	NA	NA	NA	NA	NA	NA	NA	NA	NA	NA	NA	NA	NA	NA	8531	NA
Cebpe_49966	NA	NA	NA	NA	NA	NA	NA	NA	NA	NA	NA	NA	NA	NA	NA	NA	10706	NA	NA	NA	5906	NA	NA	NA	NA	NA	NA	NA	NA	NA	NA	NA	NA	NA	NA	NA	NA	NA	NA	NA	NA	NA	NA	NA	NA	NA	NA	10775	NA
Cebpg_2725	NA	NA	NA	NA	NA	NA	NA	NA	NA	NA	NA	NA	NA	NA	NA	NA	8407	NA	NA	NA	5735	NA	NA	NA	NA	NA	NA	NA	NA	NA	NA	NA	NA	NA	NA	NA	NA	NA	NA	NA	NA	NA	NA	NA	NA	NA	NA	6507	NA
Cebpg_2726	NA	NA	NA	NA	NA	NA	NA	NA	NA	NA	NA	NA	NA	NA	NA	NA	8065	NA	NA	NA	6605	NA	NA	NA	NA	NA	NA	NA	NA	NA	NA	NA	NA	NA	NA	NA	NA	NA	NA	NA	NA	NA	NA	NA	NA	NA	NA	7915	NA
Cebpg_2727	NA	NA	NA	NA	NA	NA	NA	NA	NA	NA	NA	NA	NA	NA	NA	NA	12152	NA	NA	NA	6769	NA	NA	NA	NA	NA	NA	NA	NA	NA	NA	NA	NA	NA	NA	NA	NA	NA	NA	NA	NA	NA	NA	NA	NA	NA	NA	10142	NA
Cebpz_2717	NA	NA	NA	NA	NA	NA	NA	NA	NA	NA	NA	NA	NA	NA	NA	NA	2835	NA	NA	NA	2560	NA	NA	NA	NA	NA	NA	NA	NA	NA	NA	NA	NA	NA	NA	NA	NA	NA	NA	NA	NA	NA	NA	NA	NA	NA	NA	2655	NA
Cebpz_2718	NA	NA	NA	NA	NA	NA	NA	NA	NA	NA	NA	NA	NA	NA	NA	NA	2603	NA	NA	NA	2576	NA	NA	NA	NA	NA	NA	NA	NA	NA	NA	NA	NA	NA	NA	NA	NA	NA	NA	NA	NA	NA	NA	NA	NA	NA	NA	2299	NA
Cebpz_2719	NA	NA	NA	NA	NA	NA	NA	NA	NA	NA	NA	NA	NA	NA	NA	NA	4894	NA	NA	NA	3686	NA	NA	NA	NA	NA	NA	NA	NA	NA	NA	NA	NA	NA	NA	NA	NA	NA	NA	NA	NA	NA	NA	NA	NA	NA	NA	3801	NA
Chaf1a_20862	NA	NA	NA	NA	NA	NA	NA	NA	NA	NA	NA	NA	NA	NA	NA	NA	NA	NA	NA	NA	NA	NA	NA	NA	NA	NA	NA	NA	NA	NA	NA	NA	NA	NA	NA	NA	NA	NA	NA	NA	NA	NA	NA	NA	NA	NA	NA	NA	NA
Chaf1a_20863	NA	NA	NA	NA	NA	NA	NA	NA	NA	NA	NA	NA	NA	NA	NA	NA	NA	NA	NA	NA	NA	NA	NA	NA	NA	NA	NA	NA	NA	NA	NA	NA	NA	NA	NA	NA	NA	NA	NA	NA	NA	NA	NA	NA	NA	NA	NA	NA	NA
Chaf1a_20865	NA	NA	NA	NA	NA	NA	NA	NA	NA	NA	NA	NA	NA	NA	NA	NA	NA	NA	NA	NA	NA	NA	NA	NA	NA	NA	NA	NA	NA	NA	NA	NA	NA	NA	NA	NA	NA	NA	NA	NA	NA	NA	NA	NA	NA	NA	NA	NA	NA
Chaf1a_66372	NA	14860	NA	NA	NA	NA	NA	55071	NA	NA	NA	NA	NA	NA	8532	NA	NA	NA	3496	NA	NA	NA	39563	NA	NA	NA	NA	NA	NA	75201	NA	NA	NA	NA	NA	33835	NA	NA	NA	NA	NA	NA	NA	14803	NA	NA	NA	NA	NA
Chaf1a_66373	NA	11862	NA	NA	NA	NA	NA	26384	NA	NA	NA	NA	NA	NA	6215	NA	NA	NA	6383	NA	NA	NA	20725	NA	NA	NA	NA	NA	NA	18077	NA	NA	NA	NA	NA	27587	NA	NA	NA	NA	NA	NA	NA	11841	NA	NA	NA	NA	NA
Chaf1a_66374	NA	7046	NA	NA	NA	NA	NA	11307	NA	NA	NA	NA	NA	NA	4407	NA	NA	NA	3527	NA	NA	NA	6046	NA	NA	NA	NA	NA	NA	7951	NA	NA	NA	NA	NA	14464	NA	NA	NA	NA	NA	NA	NA	8684	NA	NA	NA	NA	NA
Chaf1a_66375	NA	8726	NA	NA	NA	NA	NA	34279	NA	NA	NA	NA	NA	NA	4109	NA	NA	NA	3091	NA	NA	NA	6903	NA	NA	NA	NA	NA	NA	5276	NA	NA	NA	NA	NA	8240	NA	NA	NA	NA	NA	NA	NA	7333	NA	NA	NA	NA	NA
Chaf1b_49945	NA	NA	NA	NA	NA	NA	NA	NA	NA	NA	NA	NA	NA	NA	NA	NA	NA	NA	NA	NA	NA	NA	NA	NA	NA	NA	NA	NA	NA	NA	NA	NA	NA	NA	NA	NA	NA	NA	NA	NA	NA	NA	NA	NA	NA	NA	NA	NA	NA
Chaf1b_49946	NA	NA	NA	NA	NA	NA	NA	NA	NA	NA	NA	NA	NA	NA	NA	NA	NA	NA	NA	NA	NA	NA	NA	NA	NA	NA	NA	NA	NA	NA	NA	NA	NA	NA	NA	NA	NA	NA	NA	NA	NA	NA	NA	NA	NA	NA	NA	NA	NA
Chaf1b_49947	NA	NA	NA	NA	NA	NA	NA	NA	NA	NA	NA	NA	NA	NA	NA	NA	NA	NA	NA	NA	NA	NA	NA	NA	NA	NA	NA	NA	NA	NA	NA	NA	NA	NA	NA	NA	NA	NA	NA	NA	NA	NA	NA	NA	NA	NA	NA	NA	NA
Chaf1b_66368	NA	3635	NA	NA	NA	NA	NA	14637	NA	NA	NA	NA	NA	NA	5241	NA	NA	NA	3600	NA	NA	NA	11244	NA	NA	NA	NA	NA	NA	1723	NA	NA	NA	NA	NA	8011	NA	NA	NA	NA	NA	NA	NA	9343	NA	NA	NA	NA	NA
Chaf1b_66369	NA	85	NA	NA	NA	NA	NA	3866	NA	NA	NA	NA	NA	NA	4246	NA	NA	NA	4836	NA	NA	NA	3165	NA	NA	NA	NA	NA	NA	0	NA	NA	NA	NA	NA	4019	NA	NA	NA	NA	NA	NA	NA	7031	NA	NA	NA	NA	NA
Chaf1b_66370	NA	1406	NA	NA	NA	NA	NA	20599	NA	NA	NA	NA	NA	NA	5391	NA	NA	NA	2628	NA	NA	NA	9544	NA	NA	NA	NA	NA	NA	1568	NA	NA	NA	NA	NA	6682	NA	NA	NA	NA	NA	NA	NA	7822	NA	NA	NA	NA	NA
Chaf1b_66371	NA	2485	NA	NA	NA	NA	NA	9383	NA	NA	NA	NA	NA	NA	4636	NA	NA	NA	2853	NA	NA	NA	6600	NA	NA	NA	NA	NA	NA	4908	NA	NA	NA	NA	NA	5591	NA	NA	NA	NA	NA	NA	NA	8416	NA	NA	NA	NA	NA
Chd1_2801	NA	NA	NA	NA	NA	7336	NA	NA	NA	NA	NA	7800	NA	NA	NA	NA	NA	NA	NA	NA	NA	NA	NA	NA	NA	NA	13673	NA	NA	NA	NA	NA	NA	14085	NA	NA	NA	NA	NA	5108	NA	NA	NA	NA	NA	3973	NA	NA	NA
Chd1_2802	NA	NA	NA	NA	NA	12360	NA	NA	NA	NA	NA	13917	NA	NA	NA	NA	NA	NA	NA	NA	NA	NA	NA	NA	NA	NA	14680	NA	NA	NA	NA	NA	NA	13361	NA	NA	NA	NA	NA	8409	NA	NA	NA	NA	NA	5132	NA	NA	NA
Chd1_2804	NA	NA	NA	NA	NA	11371	NA	NA	NA	NA	NA	14134	NA	NA	NA	NA	NA	NA	NA	NA	NA	NA	NA	NA	NA	NA	14971	NA	NA	NA	NA	NA	NA	18800	NA	NA	NA	NA	NA	8637	NA	NA	NA	NA	NA	6922	NA	NA	NA
Chd1l_66320	NA	NA	NA	18946	NA	NA	NA	NA	NA	15913	NA	NA	NA	NA	NA	NA	NA	NA	NA	NA	NA	NA	NA	NA	13310	NA	NA	NA	NA	NA	NA	10317	NA	NA	NA	NA	NA	9113	NA	NA	NA	NA	NA	NA	NA	NA	NA	NA	NA
Chd1l_66321	NA	NA	NA	17244	NA	NA	NA	NA	NA	13206	NA	NA	NA	NA	NA	NA	NA	NA	NA	NA	NA	NA	NA	NA	14554	NA	NA	NA	NA	NA	NA	14148	NA	NA	NA	NA	NA	7856	NA	NA	NA	NA	NA	NA	NA	NA	NA	NA	NA
Chd1l_66322	NA	NA	NA	26969	NA	NA	NA	NA	NA	23831	NA	NA	NA	NA	NA	NA	NA	NA	NA	NA	NA	NA	NA	NA	22421	NA	NA	NA	NA	NA	NA	18327	NA	NA	NA	NA	NA	13717	NA	NA	NA	NA	NA	NA	NA	NA	NA	NA	NA
Chd2_62984	NA	NA	NA	NA	NA	NA	NA	NA	NA	NA	NA	NA	NA	NA	NA	NA	NA	NA	NA	NA	NA	NA	NA	NA	NA	NA	NA	NA	NA	NA	NA	NA	NA	NA	NA	NA	NA	NA	NA	NA	NA	NA	NA	NA	NA	NA	NA	NA	NA
Chd2_62985	NA	NA	NA	NA	NA	NA	NA	NA	NA	NA	NA	NA	NA	NA	NA	NA	NA	NA	NA	NA	NA	NA	NA	NA	NA	NA	NA	NA	NA	NA	NA	NA	NA	NA	NA	NA	NA	NA	NA	NA	NA	NA	NA	NA	NA	NA	NA	NA	NA
Chd2_62986	NA	NA	NA	NA	NA	NA	NA	NA	NA	NA	NA	NA	NA	NA	NA	NA	NA	NA	NA	NA	NA	NA	NA	NA	NA	NA	NA	NA	NA	NA	NA	NA	NA	NA	NA	NA	NA	NA	NA	NA	NA	NA	NA	NA	NA	NA	NA	NA	NA
Chd2_66316	NA	10846	NA	NA	NA	NA	NA	25705	NA	NA	NA	NA	NA	NA	6232	NA	NA	NA	4860	NA	NA	NA	30276	NA	NA	NA	NA	NA	NA	49024	NA	NA	NA	NA	NA	30924	NA	NA	NA	NA	NA	NA	NA	11562	NA	NA	NA	NA	NA
Chd2_66317	NA	11507	NA	NA	NA	NA	NA	34988	NA	NA	NA	NA	NA	NA	5333	NA	NA	NA	3193	NA	NA	NA	34805	NA	NA	NA	NA	NA	NA	24776	NA	NA	NA	NA	NA	53409	NA	NA	NA	NA	NA	NA	NA	10386	NA	NA	NA	NA	NA
Chd2_66318	NA	7528	NA	NA	NA	NA	NA	23604	NA	NA	NA	NA	NA	NA	5062	NA	NA	NA	2470	NA	NA	NA	21120	NA	NA	NA	NA	NA	NA	7144	NA	NA	NA	NA	NA	17866	NA	NA	NA	NA	NA	NA	NA	9672	NA	NA	NA	NA	NA
Chd2_66319	NA	22280	NA	NA	NA	NA	NA	42200	NA	NA	NA	NA	NA	NA	5176	NA	NA	NA	2690	NA	NA	NA	28323	NA	NA	NA	NA	NA	NA	26543	NA	NA	NA	NA	NA	42072	NA	NA	NA	NA	NA	NA	NA	12364	NA	NA	NA	NA	NA
Chd3_10158	NA	NA	NA	NA	NA	NA	NA	NA	NA	NA	NA	NA	NA	NA	NA	NA	NA	NA	NA	NA	NA	NA	NA	NA	NA	NA	NA	NA	NA	NA	NA	NA	NA	NA	NA	NA	NA	NA	NA	NA	NA	10252	NA	NA	NA	NA	NA	NA	1245
Chd3_10159	NA	NA	NA	NA	NA	NA	NA	NA	NA	NA	NA	NA	NA	NA	NA	NA	NA	NA	NA	NA	NA	NA	NA	NA	NA	NA	NA	NA	NA	NA	NA	NA	NA	NA	NA	NA	NA	NA	NA	NA	NA	9230.2	NA	NA	NA	NA	NA	NA	1593
Chd3_10160	NA	NA	NA	NA	NA	NA	NA	NA	NA	NA	NA	NA	NA	NA	NA	NA	NA	NA	NA	NA	NA	NA	NA	NA	NA	NA	NA	NA	NA	NA	NA	NA	NA	NA	NA	NA	NA	NA	NA	NA	NA	7417.6	NA	NA	NA	NA	NA	NA	5062
Chd3_54888	NA	NA	58146	NA	NA	NA	NA	NA	29376	NA	NA	NA	NA	NA	NA	47432	NA	NA	NA	44435	NA	NA	NA	23483	NA	NA	NA	NA	NA	NA	43532	NA	NA	NA	NA	NA	30825	NA	NA	NA	NA	NA	NA	NA	19546.6	NA	NA	NA	NA
Chd3_54889	NA	NA	66450	NA	NA	NA	NA	NA	32504	NA	NA	NA	NA	NA	NA	54958	NA	NA	NA	44448	NA	NA	NA	32449	NA	NA	NA	NA	NA	NA	41802	NA	NA	NA	NA	NA	35801	NA	NA	NA	NA	NA	NA	NA	17005.6	NA	NA	NA	NA
Chd3_54890	NA	NA	45734	NA	NA	NA	NA	NA	26959	NA	NA	NA	NA	NA	NA	46789	NA	NA	NA	36565	NA	NA	NA	29523	NA	NA	NA	NA	NA	NA	30561	NA	NA	NA	NA	NA	24136	NA	NA	NA	NA	NA	NA	NA	19312.6	NA	NA	NA	NA
Chd3_66312	41858	NA	NA	NA	NA	NA	47970	NA	NA	NA	NA	NA	NA	9147	NA	NA	NA	6589	NA	NA	NA	31513	NA	NA	NA	NA	NA	NA	27517	NA	NA	NA	NA	NA	49295	NA	NA	NA	NA	NA	NA	NA	142396	NA	NA	NA	NA	NA	NA
Chd3_66313	23357	NA	NA	NA	NA	NA	25571	NA	NA	NA	NA	NA	NA	6176	NA	NA	NA	6693	NA	NA	NA	20080	NA	NA	NA	NA	NA	NA	16567	NA	NA	NA	NA	NA	18132	NA	NA	NA	NA	NA	NA	NA	57378.4	NA	NA	NA	NA	NA	NA
Chd3_66314	28246	NA	NA	NA	NA	NA	34895	NA	NA	NA	NA	NA	NA	9332	NA	NA	NA	8073	NA	NA	NA	18483	NA	NA	NA	NA	NA	NA	19249	NA	NA	NA	NA	NA	30583	NA	NA	NA	NA	NA	NA	NA	42616.2	NA	NA	NA	NA	NA	NA
Chd4_10161	NA	NA	NA	NA	NA	NA	NA	NA	NA	NA	NA	NA	NA	NA	NA	NA	NA	NA	NA	NA	NA	NA	NA	NA	NA	NA	NA	NA	NA	NA	NA	NA	NA	NA	NA	NA	NA	NA	NA	NA	NA	15917.4	NA	NA	NA	NA	NA	NA	9220
Chd4_10162	NA	NA	NA	NA	NA	NA	NA	NA	NA	NA	NA	NA	NA	NA	NA	NA	NA	NA	NA	NA	NA	NA	NA	NA	NA	NA	NA	NA	NA	NA	NA	NA	NA	NA	NA	NA	NA	NA	NA	NA	NA	9170	NA	NA	NA	NA	NA	NA	6768
Chd4_10163	NA	NA	NA	NA	NA	NA	NA	NA	NA	NA	NA	NA	NA	NA	NA	NA	NA	NA	NA	NA	NA	NA	NA	NA	NA	NA	NA	NA	NA	NA	NA	NA	NA	NA	NA	NA	NA	NA	NA	NA	NA	11221.6	NA	NA	NA	NA	NA	NA	0
Chd4_48788	NA	NA	21449	NA	NA	NA	NA	NA	23358	NA	NA	NA	NA	NA	NA	53238	NA	NA	NA	43361	NA	NA	NA	27918	NA	NA	NA	NA	NA	NA	19956	NA	NA	NA	NA	NA	15440	NA	NA	NA	NA	NA	NA	NA	15119.4	NA	NA	NA	NA
Chd4_48789	NA	NA	8479	NA	NA	NA	NA	NA	18699	NA	NA	NA	NA	NA	NA	44530	NA	NA	NA	39018	NA	NA	NA	32267	NA	NA	NA	NA	NA	NA	18579	NA	NA	NA	NA	NA	11789	NA	NA	NA	NA	NA	NA	NA	12885	NA	NA	NA	NA
Chd4_48791	NA	NA	9138	NA	NA	NA	NA	NA	20891	NA	NA	NA	NA	NA	NA	62486	NA	NA	NA	49169	NA	NA	NA	40976	NA	NA	NA	NA	NA	NA	27198	NA	NA	NA	NA	NA	9017	NA	NA	NA	NA	NA	NA	NA	16067.6	NA	NA	NA	NA
Chd4_66308	7912	NA	NA	NA	NA	NA	17692	NA	NA	NA	NA	NA	NA	4727	NA	NA	NA	4075	NA	NA	NA	19164	NA	NA	NA	NA	NA	NA	15722	NA	NA	NA	NA	NA	4563	NA	NA	NA	NA	NA	NA	NA	44254.2	NA	NA	NA	NA	NA	NA
Chd4_66309	8440	NA	NA	NA	NA	NA	19347	NA	NA	NA	NA	NA	NA	4735	NA	NA	NA	4812	NA	NA	NA	24488	NA	NA	NA	NA	NA	NA	12228	NA	NA	NA	NA	NA	15483	NA	NA	NA	NA	NA	NA	NA	21594.8	NA	NA	NA	NA	NA	NA
Chd4_66310	11326	NA	NA	NA	NA	NA	18498	NA	NA	NA	NA	NA	NA	7346	NA	NA	NA	6490	NA	NA	NA	29843	NA	NA	NA	NA	NA	NA	14940	NA	NA	NA	NA	NA	5708	NA	NA	NA	NA	NA	NA	NA	38524.8	NA	NA	NA	NA	NA	NA
Chd6_36774	NA	NA	NA	NA	NA	10396	NA	NA	NA	NA	NA	5494	NA	NA	NA	NA	NA	NA	NA	NA	NA	NA	NA	NA	NA	NA	7496	NA	NA	NA	NA	NA	NA	7874	NA	NA	NA	NA	NA	12169	NA	NA	NA	NA	NA	5472	NA	NA	NA
Chd6_36776	NA	NA	NA	NA	NA	13053	NA	NA	NA	NA	NA	11455	NA	NA	NA	NA	NA	NA	NA	NA	NA	NA	NA	NA	NA	NA	10094	NA	NA	NA	NA	NA	NA	11764	NA	NA	NA	NA	NA	14352	NA	NA	NA	NA	NA	5617	NA	NA	NA
Chd6_36777	NA	NA	NA	NA	NA	7711	NA	NA	NA	NA	NA	8781	NA	NA	NA	NA	NA	NA	NA	NA	NA	NA	NA	NA	NA	NA	7861	NA	NA	NA	NA	NA	NA	7982	NA	NA	NA	NA	NA	6871	NA	NA	NA	NA	NA	4569	NA	NA	NA
Chd7_66296	NA	24291	NA	NA	NA	NA	NA	43626	NA	NA	NA	NA	NA	NA	4713	NA	NA	NA	2511	NA	NA	NA	18918	NA	NA	NA	NA	NA	NA	8655	NA	NA	NA	NA	NA	32657	NA	NA	NA	NA	NA	NA	NA	9631	NA	NA	NA	NA	NA
Chd7_66297	NA	13369	NA	NA	NA	NA	NA	37630	NA	NA	NA	NA	NA	NA	7399	NA	NA	NA	5292	NA	NA	NA	18834	NA	NA	NA	NA	NA	NA	10036	NA	NA	NA	NA	NA	35922	NA	NA	NA	NA	NA	NA	NA	11234	NA	NA	NA	NA	NA
Chd7_66298	NA	17564	NA	NA	NA	NA	NA	35180	NA	NA	NA	NA	NA	NA	5911	NA	NA	NA	9413	NA	NA	NA	15464	NA	NA	NA	NA	NA	NA	15595	NA	NA	NA	NA	NA	33583	NA	NA	NA	NA	NA	NA	NA	12218	NA	NA	NA	NA	NA
Chd7_66299	NA	23549	NA	NA	NA	NA	NA	48119	NA	NA	NA	NA	NA	NA	7848	NA	NA	NA	5656	NA	NA	NA	30978	NA	NA	NA	NA	NA	NA	10784	NA	NA	NA	NA	NA	64685	NA	NA	NA	NA	NA	NA	NA	15479	NA	NA	NA	NA	NA
Chd7_70332	NA	NA	NA	NA	NA	NA	NA	NA	NA	NA	NA	NA	NA	NA	NA	NA	NA	NA	NA	NA	NA	NA	NA	NA	NA	NA	NA	NA	NA	NA	NA	NA	NA	NA	NA	NA	NA	NA	NA	NA	NA	NA	NA	NA	NA	NA	NA	NA	NA
Chd7_70333	NA	NA	NA	NA	NA	NA	NA	NA	NA	NA	NA	NA	NA	NA	NA	NA	NA	NA	NA	NA	NA	NA	NA	NA	NA	NA	NA	NA	NA	NA	NA	NA	NA	NA	NA	NA	NA	NA	NA	NA	NA	NA	NA	NA	NA	NA	NA	NA	NA
Chd7_70334	NA	NA	NA	NA	NA	NA	NA	NA	NA	NA	NA	NA	NA	NA	NA	NA	NA	NA	NA	NA	NA	NA	NA	NA	NA	NA	NA	NA	NA	NA	NA	NA	NA	NA	NA	NA	NA	NA	NA	NA	NA	NA	NA	NA	NA	NA	NA	NA	NA
Chd8_31506	NA	NA	NA	NA	NA	2288	NA	NA	NA	NA	NA	4979	NA	NA	NA	NA	NA	NA	NA	NA	NA	NA	NA	NA	NA	NA	5593	NA	NA	NA	NA	NA	NA	3535	NA	NA	NA	NA	NA	3252	NA	NA	NA	NA	NA	2341	NA	NA	NA
Chd8_31507	NA	NA	NA	NA	NA	6601	NA	NA	NA	NA	NA	7972	NA	NA	NA	NA	NA	NA	NA	NA	NA	NA	NA	NA	NA	NA	9277	NA	NA	NA	NA	NA	NA	7053	NA	NA	NA	NA	NA	8075	NA	NA	NA	NA	NA	5371	NA	NA	NA
Chd8_31509	NA	NA	NA	NA	NA	5271	NA	NA	NA	NA	NA	7058	NA	NA	NA	NA	NA	NA	NA	NA	NA	NA	NA	NA	NA	NA	7691	NA	NA	NA	NA	NA	NA	7769	NA	NA	NA	NA	NA	6082	NA	NA	NA	NA	NA	3548	NA	NA	NA
Chd9_49364	NA	NA	NA	NA	NA	8965	NA	NA	NA	NA	NA	10220	NA	NA	NA	NA	NA	NA	NA	NA	NA	NA	NA	NA	NA	NA	7833	NA	NA	NA	NA	NA	NA	10768	NA	NA	NA	NA	NA	10701	NA	NA	NA	NA	NA	4828	NA	NA	NA
Chd9_49365	NA	NA	NA	NA	NA	8181	NA	NA	NA	NA	NA	6805	NA	NA	NA	NA	NA	NA	NA	NA	NA	NA	NA	NA	NA	NA	8252	NA	NA	NA	NA	NA	NA	8718	NA	NA	NA	NA	NA	12754	NA	NA	NA	NA	NA	4102	NA	NA	NA
Chd9_49366	NA	NA	NA	NA	NA	15827	NA	NA	NA	NA	NA	14299	NA	NA	NA	NA	NA	NA	NA	NA	NA	NA	NA	NA	NA	NA	14652	NA	NA	NA	NA	NA	NA	17312	NA	NA	NA	NA	NA	16568	NA	NA	NA	NA	NA	6471	NA	NA	NA
Chmp1a_60284	NA	NA	NA	NA	NA	11591	NA	NA	NA	NA	NA	11223	NA	NA	NA	NA	NA	NA	NA	NA	NA	NA	NA	NA	NA	NA	11897	NA	NA	NA	NA	NA	NA	12206	NA	NA	NA	NA	NA	13938	NA	NA	NA	NA	NA	5314	NA	NA	NA
Chmp1a_60285	NA	NA	NA	NA	NA	7265	NA	NA	NA	NA	NA	8417	NA	NA	NA	NA	NA	NA	NA	NA	NA	NA	NA	NA	NA	NA	9288	NA	NA	NA	NA	NA	NA	9784	NA	NA	NA	NA	NA	8401	NA	NA	NA	NA	NA	5332	NA	NA	NA
Chmp1a_60286	NA	NA	NA	NA	NA	8428	NA	NA	NA	NA	NA	7543	NA	NA	NA	NA	NA	NA	NA	NA	NA	NA	NA	NA	NA	NA	6218	NA	NA	NA	NA	NA	NA	7919	NA	NA	NA	NA	NA	11248	NA	NA	NA	NA	NA	4049	NA	NA	NA
Chmp2a_33686	NA	NA	NA	NA	NA	NA	NA	NA	NA	NA	NA	NA	NA	NA	NA	NA	NA	NA	NA	NA	NA	NA	NA	NA	NA	NA	NA	NA	NA	NA	NA	NA	NA	NA	NA	NA	NA	NA	NA	NA	NA	NA	NA	NA	NA	NA	NA	NA	NA
Chmp2a_33687	NA	NA	NA	NA	NA	NA	NA	NA	NA	NA	NA	NA	NA	NA	NA	NA	NA	NA	NA	NA	NA	NA	NA	NA	NA	NA	NA	NA	NA	NA	NA	NA	NA	NA	NA	NA	NA	NA	NA	NA	NA	NA	NA	NA	NA	NA	NA	NA	NA
Chmp2a_33689	NA	NA	NA	NA	NA	NA	NA	NA	NA	NA	NA	NA	NA	NA	NA	NA	NA	NA	NA	NA	NA	NA	NA	NA	NA	NA	NA	NA	NA	NA	NA	NA	NA	NA	NA	NA	NA	NA	NA	NA	NA	NA	NA	NA	NA	NA	NA	NA	NA
Chmp2a_66196	NA	105	NA	NA	NA	NA	NA	8641	NA	NA	NA	NA	NA	NA	3279	NA	NA	NA	1816	NA	NA	NA	1614	NA	NA	NA	NA	NA	NA	0	NA	NA	NA	NA	NA	8840	NA	NA	NA	NA	NA	NA	NA	3598	NA	NA	NA	NA	NA
Chmp2a_66197	NA	4746	NA	NA	NA	NA	NA	9487	NA	NA	NA	NA	NA	NA	3389	NA	NA	NA	4018	NA	NA	NA	12846	NA	NA	NA	NA	NA	NA	1734	NA	NA	NA	NA	NA	9779	NA	NA	NA	NA	NA	NA	NA	4313	NA	NA	NA	NA	NA
Chmp2a_66198	NA	974	NA	NA	NA	NA	NA	4863	NA	NA	NA	NA	NA	NA	5043	NA	NA	NA	4548	NA	NA	NA	1694	NA	NA	NA	NA	NA	NA	766	NA	NA	NA	NA	NA	7730	NA	NA	NA	NA	NA	NA	NA	4637	NA	NA	NA	NA	NA
Chmp2a_66199	NA	11079	NA	NA	NA	NA	NA	28125	NA	NA	NA	NA	NA	NA	2885	NA	NA	NA	4599	NA	NA	NA	7183	NA	NA	NA	NA	NA	NA	2434	NA	NA	NA	NA	NA	23534	NA	NA	NA	NA	NA	NA	NA	4354	NA	NA	NA	NA	NA
Chmp2b_33658	NA	NA	NA	NA	NA	NA	NA	NA	NA	NA	NA	NA	33220	NA	NA	NA	NA	NA	NA	NA	NA	NA	NA	NA	NA	NA	NA	37591	NA	NA	NA	NA	NA	NA	NA	NA	NA	NA	NA	NA	35829	NA	NA	NA	NA	NA	11100.5	NA	NA
Chmp2b_33659	NA	NA	NA	NA	NA	NA	NA	NA	NA	NA	NA	NA	25751	NA	NA	NA	NA	NA	NA	NA	NA	NA	NA	NA	NA	NA	NA	41586	NA	NA	NA	NA	NA	NA	NA	NA	NA	NA	NA	NA	18683	NA	NA	NA	NA	NA	14429.3	NA	NA
Chmp2b_33660	NA	NA	NA	NA	NA	NA	NA	NA	NA	NA	NA	NA	31238	NA	NA	NA	NA	NA	NA	NA	NA	NA	NA	NA	NA	NA	NA	26327	NA	NA	NA	NA	NA	NA	NA	NA	NA	NA	NA	NA	29065	NA	NA	NA	NA	NA	12448.3	NA	NA
Chrac1_66128	NA	NA	NA	23131	NA	NA	NA	NA	NA	18844	NA	NA	NA	NA	NA	NA	NA	NA	NA	NA	NA	NA	NA	NA	15902	NA	NA	NA	NA	NA	NA	18691	NA	NA	NA	NA	NA	7562	NA	NA	NA	NA	NA	NA	NA	NA	NA	NA	NA
Chrac1_66129	NA	NA	NA	22291	NA	NA	NA	NA	NA	16166	NA	NA	NA	NA	NA	NA	NA	NA	NA	NA	NA	NA	NA	NA	23278	NA	NA	NA	NA	NA	NA	18081	NA	NA	NA	NA	NA	8299	NA	NA	NA	NA	NA	NA	NA	NA	NA	NA	NA
Chrac1_66130	NA	NA	NA	36134	NA	NA	NA	NA	NA	28602	NA	NA	NA	NA	NA	NA	NA	NA	NA	NA	NA	NA	NA	NA	23771	NA	NA	NA	NA	NA	NA	19744	NA	NA	NA	NA	NA	13765	NA	NA	NA	NA	NA	NA	NA	NA	NA	NA	NA
Chuk_65952	NA	NA	NA	NA	17434	NA	NA	NA	NA	NA	10806	NA	NA	NA	NA	NA	NA	NA	NA	NA	NA	NA	NA	NA	NA	10931	NA	NA	NA	NA	NA	NA	14909	NA	NA	NA	NA	NA	10725	NA	NA	NA	NA	NA	NA	NA	NA	NA	NA
Chuk_65953	NA	NA	NA	NA	38268	NA	NA	NA	NA	NA	22079	NA	NA	NA	NA	NA	NA	NA	NA	NA	NA	NA	NA	NA	NA	25110	NA	NA	NA	NA	NA	NA	37693	NA	NA	NA	NA	NA	24609	NA	NA	NA	NA	NA	NA	NA	NA	NA	NA
Chuk_65954	NA	NA	NA	NA	21738	NA	NA	NA	NA	NA	16717	NA	NA	NA	NA	NA	NA	NA	NA	NA	NA	NA	NA	NA	NA	16423	NA	NA	NA	NA	NA	NA	18399	NA	NA	NA	NA	NA	15334	NA	NA	NA	NA	NA	NA	NA	NA	NA	NA
Ciita_1817	NA	NA	NA	NA	NA	NA	NA	NA	NA	NA	NA	NA	NA	NA	NA	NA	12295	NA	NA	NA	7413	NA	NA	NA	NA	NA	NA	NA	NA	NA	NA	NA	NA	NA	NA	NA	NA	NA	NA	NA	NA	NA	NA	NA	NA	NA	NA	9838	NA
Ciita_1818	NA	NA	NA	NA	NA	NA	NA	NA	NA	NA	NA	NA	NA	NA	NA	NA	11988	NA	NA	NA	6095	NA	NA	NA	NA	NA	NA	NA	NA	NA	NA	NA	NA	NA	NA	NA	NA	NA	NA	NA	NA	NA	NA	NA	NA	NA	NA	9177	NA
Ciita_1820	NA	NA	NA	NA	NA	NA	NA	NA	NA	NA	NA	NA	NA	NA	NA	NA	11711	NA	NA	NA	7652	NA	NA	NA	NA	NA	NA	NA	NA	NA	NA	NA	NA	NA	NA	NA	NA	NA	NA	NA	NA	NA	NA	NA	NA	NA	NA	9497	NA
Cir1_29526	NA	NA	NA	NA	NA	NA	NA	NA	NA	NA	NA	NA	25015	NA	NA	NA	NA	NA	NA	NA	NA	NA	NA	NA	NA	NA	NA	21885	NA	NA	NA	NA	NA	NA	NA	NA	NA	NA	NA	NA	23165	NA	NA	NA	NA	NA	13490.1	NA	NA
Cir1_29527	NA	NA	NA	NA	NA	NA	NA	NA	NA	NA	NA	NA	14953	NA	NA	NA	NA	NA	NA	NA	NA	NA	NA	NA	NA	NA	NA	30421	NA	NA	NA	NA	NA	NA	NA	NA	NA	NA	NA	NA	36236	NA	NA	NA	NA	NA	10304.6	NA	NA
Cir1_29529	NA	NA	NA	NA	NA	NA	NA	NA	NA	NA	NA	NA	15643	NA	NA	NA	NA	NA	NA	NA	NA	NA	NA	NA	NA	NA	NA	30513	NA	NA	NA	NA	NA	NA	NA	NA	NA	NA	NA	NA	15660	NA	NA	NA	NA	NA	9255.67	NA	NA
Cit_65852	NA	NA	NA	NA	6708	NA	NA	NA	NA	NA	5937	NA	NA	NA	NA	NA	NA	NA	NA	NA	NA	NA	NA	NA	NA	5510	NA	NA	NA	NA	NA	NA	3021	NA	NA	NA	NA	NA	3729	NA	NA	NA	NA	NA	NA	NA	NA	NA	NA
Cit_65853	NA	NA	NA	NA	12082	NA	NA	NA	NA	NA	13280	NA	NA	NA	NA	NA	NA	NA	NA	NA	NA	NA	NA	NA	NA	11992	NA	NA	NA	NA	NA	NA	9164	NA	NA	NA	NA	NA	5794	NA	NA	NA	NA	NA	NA	NA	NA	NA	NA
Cit_65854	NA	NA	NA	NA	14061	NA	NA	NA	NA	NA	14543	NA	NA	NA	NA	NA	NA	NA	NA	NA	NA	NA	NA	NA	NA	9128	NA	NA	NA	NA	NA	NA	9623	NA	NA	NA	NA	NA	8507	NA	NA	NA	NA	NA	NA	NA	NA	NA	NA
Cited2_10925	NA	NA	NA	NA	NA	NA	NA	NA	NA	NA	NA	NA	NA	NA	NA	NA	7450	NA	NA	NA	4640	NA	NA	NA	NA	NA	NA	NA	NA	NA	NA	NA	NA	NA	NA	NA	NA	NA	NA	NA	NA	NA	NA	NA	NA	NA	NA	7553	NA
Cited2_10926	NA	NA	NA	NA	NA	NA	NA	NA	NA	NA	NA	NA	NA	NA	NA	NA	10981	NA	NA	NA	8284	NA	NA	NA	NA	NA	NA	NA	NA	NA	NA	NA	NA	NA	NA	NA	NA	NA	NA	NA	NA	NA	NA	NA	NA	NA	NA	11105	NA
Cited2_10927	NA	NA	NA	NA	NA	NA	NA	NA	NA	NA	NA	NA	NA	NA	NA	NA	9588	NA	NA	NA	6340	NA	NA	NA	NA	NA	NA	NA	NA	NA	NA	NA	NA	NA	NA	NA	NA	NA	NA	NA	NA	NA	NA	NA	NA	NA	NA	8635	NA
Cited4_24310	NA	NA	NA	NA	NA	NA	NA	NA	NA	NA	NA	NA	NA	NA	NA	NA	15360	NA	NA	NA	8932	NA	NA	NA	NA	NA	NA	NA	NA	NA	NA	NA	NA	NA	NA	NA	NA	NA	NA	NA	NA	NA	NA	NA	NA	NA	NA	13939	NA
Cited4_24311	NA	NA	NA	NA	NA	NA	NA	NA	NA	NA	NA	NA	NA	NA	NA	NA	13069	NA	NA	NA	5723	NA	NA	NA	NA	NA	NA	NA	NA	NA	NA	NA	NA	NA	NA	NA	NA	NA	NA	NA	NA	NA	NA	NA	NA	NA	NA	10259	NA
Cited4_24312	NA	NA	NA	NA	NA	NA	NA	NA	NA	NA	NA	NA	NA	NA	NA	NA	10488	NA	NA	NA	7640	NA	NA	NA	NA	NA	NA	NA	NA	NA	NA	NA	NA	NA	NA	NA	NA	NA	NA	NA	NA	NA	NA	NA	NA	NA	NA	8285	NA
Clock_65384	NA	NA	NA	12604	NA	NA	NA	NA	NA	11882	NA	NA	NA	NA	NA	NA	NA	NA	NA	NA	NA	NA	NA	NA	10691	NA	NA	NA	NA	NA	NA	10354	NA	NA	NA	NA	NA	6475	NA	NA	NA	NA	NA	NA	NA	NA	NA	NA	NA
Clock_65385	NA	NA	NA	16135	NA	NA	NA	NA	NA	9348	NA	NA	NA	NA	NA	NA	NA	NA	NA	NA	NA	NA	NA	NA	13264	NA	NA	NA	NA	NA	NA	10727	NA	NA	NA	NA	NA	4953	NA	NA	NA	NA	NA	NA	NA	NA	NA	NA	NA
Clock_65386	NA	NA	NA	37213	NA	NA	NA	NA	NA	28188	NA	NA	NA	NA	NA	NA	NA	NA	NA	NA	NA	NA	NA	NA	29668	NA	NA	NA	NA	NA	NA	24912	NA	NA	NA	NA	NA	19487	NA	NA	NA	NA	NA	NA	NA	NA	NA	NA	NA
Creb3l2_52520	NA	NA	NA	NA	NA	NA	NA	NA	NA	NA	NA	NA	NA	NA	NA	NA	9612	NA	NA	NA	6300	NA	NA	NA	NA	NA	NA	NA	NA	NA	NA	NA	NA	NA	NA	NA	NA	NA	NA	NA	NA	NA	NA	NA	NA	NA	NA	8371	NA
Creb3l2_52521	NA	NA	NA	NA	NA	NA	NA	NA	NA	NA	NA	NA	NA	NA	NA	NA	10328	NA	NA	NA	6690	NA	NA	NA	NA	NA	NA	NA	NA	NA	NA	NA	NA	NA	NA	NA	NA	NA	NA	NA	NA	NA	NA	NA	NA	NA	NA	8723	NA
Creb3l2_52523	NA	NA	NA	NA	NA	NA	NA	NA	NA	NA	NA	NA	NA	NA	NA	NA	12165	NA	NA	NA	6914	NA	NA	NA	NA	NA	NA	NA	NA	NA	NA	NA	NA	NA	NA	NA	NA	NA	NA	NA	NA	NA	NA	NA	NA	NA	NA	8734	NA
Crebbp_34091	NA	NA	NA	NA	NA	NA	NA	NA	NA	NA	NA	NA	18551	NA	NA	NA	NA	NA	NA	NA	NA	NA	NA	NA	NA	NA	NA	5064	NA	NA	NA	NA	NA	NA	NA	NA	NA	NA	NA	NA	46262	NA	NA	NA	NA	NA	4607.51	NA	NA
Crebbp_3411	NA	NA	NA	NA	NA	NA	NA	NA	NA	NA	NA	NA	21030	NA	NA	NA	NA	NA	NA	NA	NA	NA	NA	NA	NA	NA	NA	9849	NA	NA	NA	NA	NA	NA	NA	NA	NA	NA	NA	NA	49485	NA	NA	NA	NA	NA	6608.87	NA	NA
Crebbp_3412	NA	NA	NA	NA	NA	NA	NA	NA	NA	NA	NA	NA	31629	NA	NA	NA	NA	NA	NA	NA	NA	NA	NA	NA	NA	NA	NA	24527	NA	NA	NA	NA	NA	NA	NA	NA	NA	NA	NA	NA	35032	NA	NA	NA	NA	NA	6319.18	NA	NA
Cstf1_63561	NA	NA	NA	NA	6602	NA	NA	NA	NA	NA	8919	NA	NA	NA	NA	NA	NA	NA	NA	NA	NA	NA	NA	NA	NA	5717	NA	NA	NA	NA	NA	NA	2202	NA	NA	NA	NA	NA	9505	NA	NA	NA	NA	NA	NA	NA	NA	NA	NA
Cstf1_63562	NA	NA	NA	NA	2843	NA	NA	NA	NA	NA	6340	NA	NA	NA	NA	NA	NA	NA	NA	NA	NA	NA	NA	NA	NA	1635	NA	NA	NA	NA	NA	NA	940	NA	NA	NA	NA	NA	3163	NA	NA	NA	NA	NA	NA	NA	NA	NA	NA
Cstf1_63563	NA	NA	NA	NA	9788	NA	NA	NA	NA	NA	12342	NA	NA	NA	NA	NA	NA	NA	NA	NA	NA	NA	NA	NA	NA	8684	NA	NA	NA	NA	NA	NA	9228	NA	NA	NA	NA	NA	17409	NA	NA	NA	NA	NA	NA	NA	NA	NA	NA
Ctbp1_63533	NA	NA	NA	23946	NA	NA	NA	NA	NA	22634	NA	NA	NA	NA	NA	NA	NA	NA	NA	NA	NA	NA	NA	NA	11468	NA	NA	NA	NA	NA	NA	9001	NA	NA	NA	NA	NA	13538	NA	NA	NA	NA	NA	NA	NA	NA	NA	NA	NA
Ctbp1_63534	NA	NA	NA	30407	NA	NA	NA	NA	NA	20145	NA	NA	NA	NA	NA	NA	NA	NA	NA	NA	NA	NA	NA	NA	23490	NA	NA	NA	NA	NA	NA	15653	NA	NA	NA	NA	NA	14009	NA	NA	NA	NA	NA	NA	NA	NA	NA	NA	NA
Ctbp1_63535	NA	NA	NA	28189	NA	NA	NA	NA	NA	26548	NA	NA	NA	NA	NA	NA	NA	NA	NA	NA	NA	NA	NA	NA	18300	NA	NA	NA	NA	NA	NA	15574	NA	NA	NA	NA	NA	12858	NA	NA	NA	NA	NA	NA	NA	NA	NA	NA	NA
Ctbp2_3689	NA	NA	NA	NA	NA	NA	NA	NA	NA	NA	NA	NA	NA	NA	NA	NA	14367	NA	NA	NA	8271	NA	NA	NA	NA	NA	NA	NA	NA	NA	NA	NA	NA	NA	NA	NA	NA	NA	NA	NA	NA	NA	NA	NA	NA	NA	NA	11541	NA
Ctbp2_3690	NA	NA	NA	NA	NA	NA	NA	NA	NA	NA	NA	NA	NA	NA	NA	NA	11996	NA	NA	NA	7334	NA	NA	NA	NA	NA	NA	NA	NA	NA	NA	NA	NA	NA	NA	NA	NA	NA	NA	NA	NA	NA	NA	NA	NA	NA	NA	9544	NA
Ctbp2_3692	NA	NA	NA	NA	NA	NA	NA	NA	NA	NA	NA	NA	NA	NA	NA	NA	10894	NA	NA	NA	7336	NA	NA	NA	NA	NA	NA	NA	NA	NA	NA	NA	NA	NA	NA	NA	NA	NA	NA	NA	NA	NA	NA	NA	NA	NA	NA	8378	NA
Ctbp2_63529	NA	NA	NA	18962	NA	NA	NA	NA	NA	14003	NA	NA	NA	NA	NA	NA	NA	NA	NA	NA	NA	NA	NA	NA	10993	NA	NA	NA	NA	NA	NA	5288	NA	NA	NA	NA	NA	8890	NA	NA	NA	NA	NA	NA	NA	NA	NA	NA	NA
Ctbp2_63530	NA	NA	NA	22776	NA	NA	NA	NA	NA	15720	NA	NA	NA	NA	NA	NA	NA	NA	NA	NA	NA	NA	NA	NA	15630	NA	NA	NA	NA	NA	NA	17020	NA	NA	NA	NA	NA	10086	NA	NA	NA	NA	NA	NA	NA	NA	NA	NA	NA
Ctbp2_63531	NA	NA	NA	17462	NA	NA	NA	NA	NA	15950	NA	NA	NA	NA	NA	NA	NA	NA	NA	NA	NA	NA	NA	NA	15676	NA	NA	NA	NA	NA	NA	12510	NA	NA	NA	NA	NA	9894	NA	NA	NA	NA	NA	NA	NA	NA	NA	NA	NA
Ctcf_63517	NA	NA	NA	8540	NA	NA	NA	NA	NA	8791	NA	NA	NA	NA	NA	NA	NA	NA	NA	NA	NA	NA	NA	NA	20675	NA	NA	NA	NA	NA	NA	7783	NA	NA	NA	NA	NA	4002	NA	NA	NA	NA	NA	NA	NA	NA	NA	NA	NA
Ctcf_63518	NA	NA	NA	6212	NA	NA	NA	NA	NA	13362	NA	NA	NA	NA	NA	NA	NA	NA	NA	NA	NA	NA	NA	NA	28937	NA	NA	NA	NA	NA	NA	13698	NA	NA	NA	NA	NA	3199	NA	NA	NA	NA	NA	NA	NA	NA	NA	NA	NA
Ctcf_63519	NA	NA	NA	894	NA	NA	NA	NA	NA	3112	NA	NA	NA	NA	NA	NA	NA	NA	NA	NA	NA	NA	NA	NA	7608	NA	NA	NA	NA	NA	NA	2309	NA	NA	NA	NA	NA	564	NA	NA	NA	NA	NA	NA	NA	NA	NA	NA	NA
Cul4b_63237	NA	NA	NA	NA	2199	NA	NA	NA	NA	NA	1338	NA	NA	NA	NA	NA	NA	NA	NA	NA	NA	NA	NA	NA	NA	1792	NA	NA	NA	NA	NA	NA	1904	NA	NA	NA	NA	NA	1533	NA	NA	NA	NA	NA	NA	NA	NA	NA	NA
Cul4b_63238	NA	NA	NA	NA	11335	NA	NA	NA	NA	NA	13541	NA	NA	NA	NA	NA	NA	NA	NA	NA	NA	NA	NA	NA	NA	4874	NA	NA	NA	NA	NA	NA	7840	NA	NA	NA	NA	NA	8159	NA	NA	NA	NA	NA	NA	NA	NA	NA	NA
Cul4b_63239	NA	NA	NA	NA	15525	NA	NA	NA	NA	NA	7650	NA	NA	NA	NA	NA	NA	NA	NA	NA	NA	NA	NA	NA	NA	10770	NA	NA	NA	NA	NA	NA	13863	NA	NA	NA	NA	NA	11003	NA	NA	NA	NA	NA	NA	NA	NA	NA	NA
Cux1_3761	NA	NA	NA	NA	NA	NA	NA	NA	NA	NA	NA	NA	NA	NA	NA	NA	13891	NA	NA	NA	8233	NA	NA	NA	NA	NA	NA	NA	NA	NA	NA	NA	NA	NA	NA	NA	NA	NA	NA	NA	NA	NA	NA	NA	NA	NA	NA	8330	NA
Cux1_3762	NA	NA	NA	NA	NA	NA	NA	NA	NA	NA	NA	NA	NA	NA	NA	NA	8595	NA	NA	NA	5029	NA	NA	NA	NA	NA	NA	NA	NA	NA	NA	NA	NA	NA	NA	NA	NA	NA	NA	NA	NA	NA	NA	NA	NA	NA	NA	6519	NA
Cux1_3764	NA	NA	NA	NA	NA	NA	NA	NA	NA	NA	NA	NA	NA	NA	NA	NA	8428	NA	NA	NA	5819	NA	NA	NA	NA	NA	NA	NA	NA	NA	NA	NA	NA	NA	NA	NA	NA	NA	NA	NA	NA	NA	NA	NA	NA	NA	NA	6551	NA
Cxxc1_12607	NA	NA	NA	NA	NA	NA	NA	NA	NA	NA	NA	NA	NA	NA	NA	NA	NA	NA	NA	NA	NA	NA	NA	NA	NA	NA	NA	NA	NA	NA	NA	NA	NA	NA	NA	NA	NA	NA	NA	NA	NA	21180	NA	NA	NA	NA	NA	NA	2802
Cxxc1_12608	NA	NA	NA	NA	NA	NA	NA	NA	NA	NA	NA	NA	NA	NA	NA	NA	NA	NA	NA	NA	NA	NA	NA	NA	NA	NA	NA	NA	NA	NA	NA	NA	NA	NA	NA	NA	NA	NA	NA	NA	NA	17221.6	NA	NA	NA	NA	NA	NA	3204
Cxxc1_12609	NA	NA	NA	NA	NA	NA	NA	NA	NA	NA	NA	NA	NA	NA	NA	NA	NA	NA	NA	NA	NA	NA	NA	NA	NA	NA	NA	NA	NA	NA	NA	NA	NA	NA	NA	NA	NA	NA	NA	NA	NA	14433.2	NA	NA	NA	NA	NA	NA	3900
Cxxc1_40554	NA	NA	19919	NA	NA	NA	NA	NA	19390	NA	NA	NA	NA	NA	NA	53608	NA	NA	NA	40942	NA	NA	NA	42319	NA	NA	NA	NA	NA	NA	47438	NA	NA	NA	NA	NA	14623	NA	NA	NA	NA	NA	13837.8	NA	9737.6	NA	NA	NA	NA
Cxxc1_40555	NA	NA	40582	NA	NA	NA	NA	NA	26157	NA	NA	NA	NA	NA	NA	47923	NA	NA	NA	43411	NA	NA	NA	66347	NA	NA	NA	NA	NA	NA	64307	NA	NA	NA	NA	NA	26640	NA	NA	NA	NA	NA	NA	NA	14875.8	NA	NA	NA	NA
Cxxc1_40556	NA	NA	38955	NA	NA	NA	NA	NA	21682	NA	NA	NA	NA	NA	NA	53413	NA	NA	NA	36577	NA	NA	NA	34890	NA	NA	NA	NA	NA	NA	24901	NA	NA	NA	NA	NA	17765	NA	NA	NA	NA	NA	NA	NA	12950.6	NA	NA	NA	NA
Cxxc1_63081	13223	NA	NA	NA	NA	NA	15628	NA	NA	NA	NA	NA	NA	5753	NA	NA	NA	5510	NA	NA	NA	42955	NA	NA	NA	NA	NA	NA	28892	NA	NA	NA	NA	NA	9148	NA	NA	NA	NA	NA	NA	NA	31674.6	NA	NA	NA	NA	NA	NA
Cxxc1_63082	9276	NA	NA	NA	NA	NA	19366	NA	NA	NA	NA	NA	NA	5308	NA	NA	NA	5532	NA	NA	NA	47276	NA	NA	NA	NA	NA	NA	23392	NA	NA	NA	NA	NA	7455	NA	NA	NA	NA	NA	NA	NA	14469.4	NA	NA	NA	NA	NA	NA
Cxxc1_63083	6298	NA	NA	NA	NA	NA	11024	NA	NA	NA	NA	NA	NA	5881	NA	NA	NA	5573	NA	NA	NA	31299	NA	NA	NA	NA	NA	NA	12883	NA	NA	NA	NA	NA	9352	NA	NA	NA	NA	NA	NA	NA	15540.6	NA	NA	NA	NA	NA	NA
Cxxc5_30642	NA	NA	NA	NA	NA	7486	NA	NA	NA	NA	NA	9141	NA	NA	NA	NA	NA	NA	NA	NA	NA	NA	NA	NA	NA	NA	8293	NA	NA	NA	NA	NA	NA	7613	NA	NA	NA	NA	NA	9564	NA	NA	NA	NA	NA	4683	NA	NA	NA
Cxxc5_30643	NA	NA	NA	NA	NA	10344	NA	NA	NA	NA	NA	8729	NA	NA	NA	NA	NA	NA	NA	NA	NA	NA	NA	NA	NA	NA	10617	NA	NA	NA	NA	NA	NA	9896	NA	NA	NA	NA	NA	11858	NA	NA	NA	NA	NA	5686	NA	NA	NA
Cxxc5_30644	NA	NA	NA	NA	NA	6355	NA	NA	NA	NA	NA	8372	NA	NA	NA	NA	NA	NA	NA	NA	NA	NA	NA	NA	NA	NA	7012	NA	NA	NA	NA	NA	NA	9567	NA	NA	NA	NA	NA	8088	NA	NA	NA	NA	NA	5019	NA	NA	NA
Dach1_3969	NA	NA	NA	NA	NA	NA	NA	NA	NA	NA	NA	NA	NA	NA	NA	NA	11533	NA	NA	NA	7990	NA	NA	NA	NA	NA	NA	NA	NA	NA	NA	NA	NA	NA	NA	NA	NA	NA	NA	NA	NA	NA	NA	NA	NA	NA	NA	7439	NA
Dach1_3970	NA	NA	NA	NA	NA	NA	NA	NA	NA	NA	NA	NA	NA	NA	NA	NA	5094	NA	NA	NA	5281	NA	NA	NA	NA	NA	NA	NA	NA	NA	NA	NA	NA	NA	NA	NA	NA	NA	NA	NA	NA	NA	NA	NA	NA	NA	NA	4185	NA
Dach1_3971	NA	NA	NA	NA	NA	NA	NA	NA	NA	NA	NA	NA	NA	NA	NA	NA	8461	NA	NA	NA	5089	NA	NA	NA	NA	NA	NA	NA	NA	NA	NA	NA	NA	NA	NA	NA	NA	NA	NA	NA	NA	NA	NA	NA	NA	NA	NA	6089	NA
Ddb1_61933	NA	NA	NA	NA	3463	NA	NA	NA	NA	NA	8730	NA	NA	NA	NA	NA	NA	NA	NA	NA	NA	NA	NA	NA	NA	12541	NA	NA	NA	NA	NA	NA	3750	NA	NA	NA	NA	NA	3797	NA	NA	NA	NA	NA	NA	NA	NA	NA	NA
Ddb1_61934	NA	NA	NA	NA	3575	NA	NA	NA	NA	NA	3993	NA	NA	NA	NA	NA	NA	NA	NA	NA	NA	NA	NA	NA	NA	7716	NA	NA	NA	NA	NA	NA	2944	NA	NA	NA	NA	NA	2957	NA	NA	NA	NA	NA	NA	NA	NA	NA	NA
Ddb1_61935	NA	NA	NA	NA	3896	NA	NA	NA	NA	NA	5239	NA	NA	NA	NA	NA	NA	NA	NA	NA	NA	NA	NA	NA	NA	11306	NA	NA	NA	NA	NA	NA	3974	NA	NA	NA	NA	NA	3277	NA	NA	NA	NA	NA	NA	NA	NA	NA	NA
Ddb2_61929	NA	NA	NA	NA	15150	NA	NA	NA	NA	NA	14617	NA	NA	NA	NA	NA	NA	NA	NA	NA	NA	NA	NA	NA	NA	9371	NA	NA	NA	NA	NA	NA	13452	NA	NA	NA	NA	NA	6939	NA	NA	NA	NA	NA	NA	NA	NA	NA	NA
Ddb2_61930	NA	NA	NA	NA	10579	NA	NA	NA	NA	NA	8022	NA	NA	NA	NA	NA	NA	NA	NA	NA	NA	NA	NA	NA	NA	10068	NA	NA	NA	NA	NA	NA	5871	NA	NA	NA	NA	NA	8304	NA	NA	NA	NA	NA	NA	NA	NA	NA	NA
Ddb2_61931	NA	NA	NA	NA	11446	NA	NA	NA	NA	NA	6420	NA	NA	NA	NA	NA	NA	NA	NA	NA	NA	NA	NA	NA	NA	9096	NA	NA	NA	NA	NA	NA	7445	NA	NA	NA	NA	NA	6978	NA	NA	NA	NA	NA	NA	NA	NA	NA	NA
Ddit3_4105	NA	NA	NA	NA	NA	NA	NA	NA	NA	NA	NA	NA	NA	NA	NA	NA	9074	NA	NA	NA	5911	NA	NA	NA	NA	NA	NA	NA	NA	NA	NA	NA	NA	NA	NA	NA	NA	NA	NA	NA	NA	NA	NA	NA	NA	NA	NA	7951	NA
Ddit3_4106	NA	NA	NA	NA	NA	NA	NA	NA	NA	NA	NA	NA	NA	NA	NA	NA	16077	NA	NA	NA	7854	NA	NA	NA	NA	NA	NA	NA	NA	NA	NA	NA	NA	NA	NA	NA	NA	NA	NA	NA	NA	NA	NA	NA	NA	NA	NA	12247	NA
Ddit3_4107	NA	NA	NA	NA	NA	NA	NA	NA	NA	NA	NA	NA	NA	NA	NA	NA	9530	NA	NA	NA	5324	NA	NA	NA	NA	NA	NA	NA	NA	NA	NA	NA	NA	NA	NA	NA	NA	NA	NA	NA	NA	NA	NA	NA	NA	NA	NA	9584	NA
Ddx21_61829	NA	NA	NA	5960	NA	NA	NA	NA	NA	6091	NA	NA	NA	NA	NA	NA	NA	NA	NA	NA	NA	NA	NA	NA	6900	NA	NA	NA	NA	NA	NA	1410	NA	NA	NA	NA	NA	1955	NA	NA	NA	NA	NA	NA	NA	NA	NA	NA	NA
Ddx21_61830	NA	NA	NA	1487	NA	NA	NA	NA	NA	1676	NA	NA	NA	NA	NA	NA	NA	NA	NA	NA	NA	NA	NA	NA	5087	NA	NA	NA	NA	NA	NA	5159	NA	NA	NA	NA	NA	1247	NA	NA	NA	NA	NA	NA	NA	NA	NA	NA	NA
Ddx21_61831	NA	NA	NA	5593	NA	NA	NA	NA	NA	6924	NA	NA	NA	NA	NA	NA	NA	NA	NA	NA	NA	NA	NA	NA	4435	NA	NA	NA	NA	NA	NA	2585	NA	NA	NA	NA	NA	3252	NA	NA	NA	NA	NA	NA	NA	NA	NA	NA	NA
Ddx23_61825	NA	NA	NA	NA	6253	NA	NA	NA	NA	NA	5712	NA	NA	NA	NA	NA	NA	NA	NA	NA	NA	NA	NA	NA	NA	7219	NA	NA	NA	NA	NA	NA	8536	NA	NA	NA	NA	NA	5306	NA	NA	NA	NA	NA	NA	NA	NA	NA	NA
Ddx23_61826	NA	NA	NA	NA	1975	NA	NA	NA	NA	NA	1377	NA	NA	NA	NA	NA	NA	NA	NA	NA	NA	NA	NA	NA	NA	1893	NA	NA	NA	NA	NA	NA	831	NA	NA	NA	NA	NA	1883	NA	NA	NA	NA	NA	NA	NA	NA	NA	NA
Ddx23_61827	NA	NA	NA	NA	6045	NA	NA	NA	NA	NA	2365	NA	NA	NA	NA	NA	NA	NA	NA	NA	NA	NA	NA	NA	NA	3008	NA	NA	NA	NA	NA	NA	4329	NA	NA	NA	NA	NA	4263	NA	NA	NA	NA	NA	NA	NA	NA	NA	NA
Ddx27_61809	NA	NA	NA	NA	1423	NA	NA	NA	NA	NA	566	NA	NA	NA	NA	NA	NA	NA	NA	NA	NA	NA	NA	NA	NA	820	NA	NA	NA	NA	NA	NA	506	NA	NA	NA	NA	NA	988	NA	NA	NA	NA	NA	NA	NA	NA	NA	NA
Ddx27_61810	NA	NA	NA	NA	3571	NA	NA	NA	NA	NA	2266	NA	NA	NA	NA	NA	NA	NA	NA	NA	NA	NA	NA	NA	NA	4773	NA	NA	NA	NA	NA	NA	3315	NA	NA	NA	NA	NA	3734	NA	NA	NA	NA	NA	NA	NA	NA	NA	NA
Ddx27_61811	NA	NA	NA	NA	4805	NA	NA	NA	NA	NA	3253	NA	NA	NA	NA	NA	NA	NA	NA	NA	NA	NA	NA	NA	NA	4057	NA	NA	NA	NA	NA	NA	1743	NA	NA	NA	NA	NA	3125	NA	NA	NA	NA	NA	NA	NA	NA	NA	NA
Ddx31_61801	NA	NA	NA	NA	12944	NA	NA	NA	NA	NA	10691	NA	NA	NA	NA	NA	NA	NA	NA	NA	NA	NA	NA	NA	NA	15997	NA	NA	NA	NA	NA	NA	16937	NA	NA	NA	NA	NA	7190	NA	NA	NA	NA	NA	NA	NA	NA	NA	NA
Ddx31_61802	NA	NA	NA	NA	10735	NA	NA	NA	NA	NA	9035	NA	NA	NA	NA	NA	NA	NA	NA	NA	NA	NA	NA	NA	NA	9132	NA	NA	NA	NA	NA	NA	13334	NA	NA	NA	NA	NA	9377	NA	NA	NA	NA	NA	NA	NA	NA	NA	NA
Ddx31_61803	NA	NA	NA	NA	4419	NA	NA	NA	NA	NA	7685	NA	NA	NA	NA	NA	NA	NA	NA	NA	NA	NA	NA	NA	NA	10211	NA	NA	NA	NA	NA	NA	8791	NA	NA	NA	NA	NA	5208	NA	NA	NA	NA	NA	NA	NA	NA	NA	NA
Ddx39_61797	NA	NA	NA	NA	39314	NA	NA	NA	NA	NA	18352	NA	NA	NA	NA	NA	NA	NA	NA	NA	NA	NA	NA	NA	NA	28363	NA	NA	NA	NA	NA	NA	41375	NA	NA	NA	NA	NA	21817	NA	NA	NA	NA	NA	NA	NA	NA	NA	NA
Ddx39_61798	NA	NA	NA	NA	23584	NA	NA	NA	NA	NA	10832	NA	NA	NA	NA	NA	NA	NA	NA	NA	NA	NA	NA	NA	NA	19364	NA	NA	NA	NA	NA	NA	22033	NA	NA	NA	NA	NA	16980	NA	NA	NA	NA	NA	NA	NA	NA	NA	NA
Ddx39_61799	NA	NA	NA	NA	26249	NA	NA	NA	NA	NA	20021	NA	NA	NA	NA	NA	NA	NA	NA	NA	NA	NA	NA	NA	NA	24463	NA	NA	NA	NA	NA	NA	22301	NA	NA	NA	NA	NA	15936	NA	NA	NA	NA	NA	NA	NA	NA	NA	NA
Ddx47_61761	NA	NA	NA	NA	4321	NA	NA	NA	NA	NA	4073	NA	NA	NA	NA	NA	NA	NA	NA	NA	NA	NA	NA	NA	NA	3550	NA	NA	NA	NA	NA	NA	3908	NA	NA	NA	NA	NA	2675	NA	NA	NA	NA	NA	NA	NA	NA	NA	NA
Ddx47_61762	NA	NA	NA	NA	6650	NA	NA	NA	NA	NA	4336	NA	NA	NA	NA	NA	NA	NA	NA	NA	NA	NA	NA	NA	NA	5438	NA	NA	NA	NA	NA	NA	6592	NA	NA	NA	NA	NA	4258	NA	NA	NA	NA	NA	NA	NA	NA	NA	NA
Ddx47_61763	NA	NA	NA	NA	1514	NA	NA	NA	NA	NA	1011	NA	NA	NA	NA	NA	NA	NA	NA	NA	NA	NA	NA	NA	NA	2098	NA	NA	NA	NA	NA	NA	1090	NA	NA	NA	NA	NA	1148	NA	NA	NA	NA	NA	NA	NA	NA	NA	NA
Ddx50_61749	NA	NA	NA	NA	17704	NA	NA	NA	NA	NA	10968	NA	NA	NA	NA	NA	NA	NA	NA	NA	NA	NA	NA	NA	NA	18239	NA	NA	NA	NA	NA	NA	17426	NA	NA	NA	NA	NA	9685	NA	NA	NA	NA	NA	NA	NA	NA	NA	NA
Ddx50_61750	NA	NA	NA	NA	16858	NA	NA	NA	NA	NA	9534	NA	NA	NA	NA	NA	NA	NA	NA	NA	NA	NA	NA	NA	NA	13276	NA	NA	NA	NA	NA	NA	16145	NA	NA	NA	NA	NA	10657	NA	NA	NA	NA	NA	NA	NA	NA	NA	NA
Ddx50_61751	NA	NA	NA	NA	16156	NA	NA	NA	NA	NA	11727	NA	NA	NA	NA	NA	NA	NA	NA	NA	NA	NA	NA	NA	NA	12061	NA	NA	NA	NA	NA	NA	9715	NA	NA	NA	NA	NA	8874	NA	NA	NA	NA	NA	NA	NA	NA	NA	NA
Ddx51_61745	NA	NA	NA	NA	7472	NA	NA	NA	NA	NA	3605	NA	NA	NA	NA	NA	NA	NA	NA	NA	NA	NA	NA	NA	NA	9013	NA	NA	NA	NA	NA	NA	9736	NA	NA	NA	NA	NA	6437	NA	NA	NA	NA	NA	NA	NA	NA	NA	NA
Ddx51_61746	NA	NA	NA	NA	8638	NA	NA	NA	NA	NA	7331	NA	NA	NA	NA	NA	NA	NA	NA	NA	NA	NA	NA	NA	NA	5734	NA	NA	NA	NA	NA	NA	10030	NA	NA	NA	NA	NA	6594	NA	NA	NA	NA	NA	NA	NA	NA	NA	NA
Ddx51_61747	NA	NA	NA	NA	3236	NA	NA	NA	NA	NA	4550	NA	NA	NA	NA	NA	NA	NA	NA	NA	NA	NA	NA	NA	NA	4232	NA	NA	NA	NA	NA	NA	3015	NA	NA	NA	NA	NA	3316	NA	NA	NA	NA	NA	NA	NA	NA	NA	NA
Dek_61488	NA	NA	NA	56514	NA	NA	NA	NA	NA	40043	NA	NA	NA	NA	NA	NA	NA	NA	NA	NA	NA	NA	NA	NA	31714	NA	NA	NA	NA	NA	NA	26334	NA	NA	NA	NA	NA	29658	NA	NA	NA	NA	NA	NA	NA	NA	NA	NA	NA
Dek_61489	NA	NA	NA	22582	NA	NA	NA	NA	NA	16025	NA	NA	NA	NA	NA	NA	NA	NA	NA	NA	NA	NA	NA	NA	22144	NA	NA	NA	NA	NA	NA	17830	NA	NA	NA	NA	NA	12160	NA	NA	NA	NA	NA	NA	NA	NA	NA	NA	NA
Dek_61490	NA	NA	NA	22137	NA	NA	NA	NA	NA	20009	NA	NA	NA	NA	NA	NA	NA	NA	NA	NA	NA	NA	NA	NA	17882	NA	NA	NA	NA	NA	NA	12599	NA	NA	NA	NA	NA	10464	NA	NA	NA	NA	NA	NA	NA	NA	NA	NA	NA
Dhx36_61176	NA	NA	NA	NA	11234	NA	NA	NA	NA	NA	10977	NA	NA	NA	NA	NA	NA	NA	NA	NA	NA	NA	NA	NA	NA	9426	NA	NA	NA	NA	NA	NA	7761	NA	NA	NA	NA	NA	9070	NA	NA	NA	NA	NA	NA	NA	NA	NA	NA
Dhx36_61177	NA	NA	NA	NA	15274	NA	NA	NA	NA	NA	17079	NA	NA	NA	NA	NA	NA	NA	NA	NA	NA	NA	NA	NA	NA	14611	NA	NA	NA	NA	NA	NA	13628	NA	NA	NA	NA	NA	10123	NA	NA	NA	NA	NA	NA	NA	NA	NA	NA
Dhx36_61178	NA	NA	NA	NA	8783	NA	NA	NA	NA	NA	13726	NA	NA	NA	NA	NA	NA	NA	NA	NA	NA	NA	NA	NA	NA	9910	NA	NA	NA	NA	NA	NA	7949	NA	NA	NA	NA	NA	7236	NA	NA	NA	NA	NA	NA	NA	NA	NA	NA
Dhx8_55104	NA	NA	NA	NA	NA	NA	NA	NA	NA	NA	NA	NA	3676	NA	NA	NA	NA	NA	NA	NA	NA	NA	NA	NA	NA	NA	NA	7079	NA	NA	NA	NA	NA	NA	NA	NA	NA	NA	NA	NA	5062	NA	NA	NA	NA	NA	2948.68	NA	NA
Dhx8_55105	NA	NA	NA	NA	NA	NA	NA	NA	NA	NA	NA	NA	2328	NA	NA	NA	NA	NA	NA	NA	NA	NA	NA	NA	NA	NA	NA	803	NA	NA	NA	NA	NA	NA	NA	NA	NA	NA	NA	NA	1010	NA	NA	NA	NA	NA	1328.48	NA	NA
Dhx8_55106	NA	NA	NA	NA	NA	NA	NA	NA	NA	NA	NA	NA	2263	NA	NA	NA	NA	NA	NA	NA	NA	NA	NA	NA	NA	NA	NA	579	NA	NA	NA	NA	NA	NA	NA	NA	NA	NA	NA	NA	2874	NA	NA	NA	NA	NA	2105.04	NA	NA
Dhx9_14146	NA	NA	NA	NA	NA	NA	NA	NA	NA	NA	NA	NA	NA	NA	NA	NA	NA	NA	NA	NA	NA	NA	NA	NA	NA	NA	NA	NA	NA	NA	NA	NA	NA	NA	NA	NA	NA	NA	NA	NA	NA	21757.8	NA	NA	NA	NA	NA	NA	2595
Dhx9_14147	NA	NA	NA	NA	NA	NA	NA	NA	NA	NA	NA	NA	NA	NA	NA	NA	NA	NA	NA	NA	NA	NA	NA	NA	NA	NA	NA	NA	NA	NA	NA	NA	NA	NA	NA	NA	NA	NA	NA	NA	NA	11017.8	NA	NA	NA	NA	NA	NA	3791
Dhx9_14148	NA	NA	NA	NA	NA	NA	NA	NA	NA	NA	NA	NA	NA	NA	NA	NA	NA	NA	NA	NA	NA	NA	NA	NA	NA	NA	NA	NA	NA	NA	NA	NA	NA	NA	NA	NA	NA	NA	NA	NA	NA	10514.6	NA	NA	NA	NA	NA	NA	1
Dido1_61128	NA	NA	NA	NA	16896	NA	NA	NA	NA	NA	11963	NA	NA	NA	NA	NA	NA	NA	NA	NA	NA	NA	NA	NA	NA	12234	NA	NA	NA	NA	NA	NA	11955	NA	NA	NA	NA	NA	12551	NA	NA	NA	NA	NA	NA	NA	NA	NA	NA
Dido1_61129	NA	NA	NA	NA	28250	NA	NA	NA	NA	NA	14251	NA	NA	NA	NA	NA	NA	NA	NA	NA	NA	NA	NA	NA	NA	17915	NA	NA	NA	NA	NA	NA	17058	NA	NA	NA	NA	NA	20909	NA	NA	NA	NA	NA	NA	NA	NA	NA	NA
Dido1_61130	NA	NA	NA	NA	6937	NA	NA	NA	NA	NA	5254	NA	NA	NA	NA	NA	NA	NA	NA	NA	NA	NA	NA	NA	NA	9786	NA	NA	NA	NA	NA	NA	7945	NA	NA	NA	NA	NA	5315	NA	NA	NA	NA	NA	NA	NA	NA	NA	NA
Dmap1_60920	NA	NA	NA	9176	NA	NA	NA	NA	NA	8629	NA	NA	NA	NA	NA	NA	NA	NA	NA	NA	NA	NA	NA	NA	10663	NA	NA	NA	NA	NA	NA	7298	NA	NA	NA	NA	NA	3436	NA	NA	NA	NA	NA	NA	NA	NA	NA	NA	NA
Dmap1_60921	NA	NA	NA	3556	NA	NA	NA	NA	NA	8176	NA	NA	NA	NA	NA	NA	NA	NA	NA	NA	NA	NA	NA	NA	3589	NA	NA	NA	NA	NA	NA	1402	NA	NA	NA	NA	NA	1070	NA	NA	NA	NA	NA	NA	NA	NA	NA	NA	NA
Dmap1_60922	NA	NA	NA	4851	NA	NA	NA	NA	NA	9243	NA	NA	NA	NA	NA	NA	NA	NA	NA	NA	NA	NA	NA	NA	11512	NA	NA	NA	NA	NA	NA	6592	NA	NA	NA	NA	NA	3832	NA	NA	NA	NA	NA	NA	NA	NA	NA	NA	NA
Dnajc2_60640	NA	NA	NA	NA	7607	NA	NA	NA	NA	NA	6990	NA	NA	NA	NA	NA	NA	NA	NA	NA	NA	NA	NA	NA	NA	8529	NA	NA	NA	NA	NA	NA	7224	NA	NA	NA	NA	NA	6417	NA	NA	NA	NA	NA	NA	NA	NA	NA	NA
Dnajc2_60641	NA	NA	NA	NA	14237	NA	NA	NA	NA	NA	7449	NA	NA	NA	NA	NA	NA	NA	NA	NA	NA	NA	NA	NA	NA	23692	NA	NA	NA	NA	NA	NA	13810	NA	NA	NA	NA	NA	13914	NA	NA	NA	NA	NA	NA	NA	NA	NA	NA
Dnajc2_60642	NA	NA	NA	NA	4205	NA	NA	NA	NA	NA	2092	NA	NA	NA	NA	NA	NA	NA	NA	NA	NA	NA	NA	NA	NA	2330	NA	NA	NA	NA	NA	NA	3076	NA	NA	NA	NA	NA	2196	NA	NA	NA	NA	NA	NA	NA	NA	NA	NA
Dnmt1_4353	NA	NA	NA	NA	NA	NA	NA	NA	NA	NA	NA	NA	NA	NA	NA	NA	NA	NA	NA	NA	NA	NA	NA	NA	NA	NA	NA	NA	NA	NA	NA	NA	NA	NA	NA	NA	NA	NA	NA	NA	NA	NA	NA	NA	NA	NA	NA	NA	NA
Dnmt1_4354	NA	NA	NA	NA	NA	NA	NA	NA	NA	NA	NA	NA	NA	NA	NA	NA	NA	NA	NA	NA	NA	NA	NA	NA	NA	NA	NA	NA	NA	NA	NA	NA	NA	NA	NA	NA	NA	NA	NA	NA	NA	NA	NA	NA	NA	NA	NA	NA	NA
Dnmt1_4355	NA	NA	NA	NA	NA	NA	NA	NA	NA	NA	NA	NA	NA	NA	NA	NA	NA	NA	NA	NA	NA	NA	NA	NA	NA	NA	NA	NA	NA	NA	NA	NA	NA	NA	NA	NA	NA	NA	NA	NA	NA	NA	NA	NA	NA	NA	NA	NA	NA
Dnmt1_60504	NA	2845	NA	NA	NA	NA	NA	27614	NA	NA	NA	NA	NA	NA	5765	NA	NA	NA	4313	NA	NA	NA	4719	NA	NA	NA	NA	NA	NA	1450	NA	NA	NA	NA	NA	21794	NA	NA	NA	NA	NA	NA	NA	13449	NA	NA	NA	NA	NA
Dnmt1_60505	NA	7662	NA	NA	NA	NA	NA	29186	NA	NA	NA	NA	NA	NA	6284	NA	NA	NA	2686	NA	NA	NA	5728	NA	NA	NA	NA	NA	NA	4399	NA	NA	NA	NA	NA	15101	NA	NA	NA	NA	NA	NA	NA	12439	NA	NA	NA	NA	NA
Dnmt1_60506	NA	8470	NA	NA	NA	NA	NA	11104	NA	NA	NA	NA	NA	NA	6564	NA	NA	NA	5193	NA	NA	NA	3641	NA	NA	NA	NA	NA	NA	166	NA	NA	NA	NA	NA	8571	NA	NA	NA	NA	NA	NA	NA	15833	NA	NA	NA	NA	NA
Dnmt1_60507	NA	4253	NA	NA	NA	NA	NA	14880	NA	NA	NA	NA	NA	NA	7047	NA	NA	NA	3469	NA	NA	NA	6155	NA	NA	NA	NA	NA	NA	2734	NA	NA	NA	NA	NA	7384	NA	NA	NA	NA	NA	NA	NA	13874	NA	NA	NA	NA	NA
Dnmt3a_4361	NA	NA	NA	NA	NA	NA	NA	NA	NA	NA	NA	NA	NA	NA	NA	NA	NA	NA	NA	NA	NA	NA	NA	NA	NA	NA	NA	NA	NA	NA	NA	NA	NA	NA	NA	NA	NA	NA	NA	NA	NA	NA	NA	NA	NA	NA	NA	NA	NA
Dnmt3a_4362	NA	NA	NA	NA	NA	NA	NA	NA	NA	NA	NA	NA	NA	NA	NA	NA	NA	NA	NA	NA	NA	NA	NA	NA	NA	NA	NA	NA	NA	NA	NA	NA	NA	NA	NA	NA	NA	NA	NA	NA	NA	NA	NA	NA	NA	NA	NA	NA	NA
Dnmt3a_4364	NA	NA	NA	NA	NA	NA	NA	NA	NA	NA	NA	NA	NA	NA	NA	NA	NA	NA	NA	NA	NA	NA	NA	NA	NA	NA	NA	NA	NA	NA	NA	NA	NA	NA	NA	NA	NA	NA	NA	NA	NA	NA	NA	NA	NA	NA	NA	NA	NA
Dnmt3a_60500	NA	22815	NA	NA	NA	NA	NA	24205	NA	NA	NA	NA	NA	NA	5374	NA	NA	NA	4215	NA	NA	NA	16560	NA	NA	NA	NA	NA	NA	24738	NA	NA	NA	NA	NA	40098	NA	NA	NA	NA	NA	NA	NA	9559	NA	NA	NA	NA	NA
Dnmt3a_60501	NA	13091	NA	NA	NA	NA	NA	36276	NA	NA	NA	NA	NA	NA	7280	NA	NA	NA	3591	NA	NA	NA	17963	NA	NA	NA	NA	NA	NA	17118	NA	NA	NA	NA	NA	60547	NA	NA	NA	NA	NA	NA	NA	13777	NA	NA	NA	NA	NA
Dnmt3a_60502	NA	16846	NA	NA	NA	NA	NA	25417	NA	NA	NA	NA	NA	NA	6525	NA	NA	NA	4135	NA	NA	NA	13095	NA	NA	NA	NA	NA	NA	7850	NA	NA	NA	NA	NA	40522	NA	NA	NA	NA	NA	NA	NA	12633	NA	NA	NA	NA	NA
Dnmt3a_60503	NA	22134	NA	NA	NA	NA	NA	54397	NA	NA	NA	NA	NA	NA	6275	NA	NA	NA	4561	NA	NA	NA	18086	NA	NA	NA	NA	NA	NA	23782	NA	NA	NA	NA	NA	43859	NA	NA	NA	NA	NA	NA	NA	10112	NA	NA	NA	NA	NA
Dnmt3b_4365	NA	NA	NA	NA	NA	NA	NA	NA	NA	NA	NA	NA	NA	NA	NA	NA	NA	NA	NA	NA	NA	NA	NA	NA	NA	NA	NA	NA	NA	NA	NA	NA	NA	NA	NA	NA	NA	NA	NA	NA	NA	NA	NA	NA	NA	NA	NA	NA	NA
Dnmt3b_4366	NA	NA	NA	NA	NA	NA	NA	NA	NA	NA	NA	NA	NA	NA	NA	NA	NA	NA	NA	NA	NA	NA	NA	NA	NA	NA	NA	NA	NA	NA	NA	NA	NA	NA	NA	NA	NA	NA	NA	NA	NA	NA	NA	NA	NA	NA	NA	NA	NA
Dnmt3b_4367	NA	NA	NA	NA	NA	NA	NA	NA	NA	NA	NA	NA	NA	NA	NA	NA	NA	NA	NA	NA	NA	NA	NA	NA	NA	NA	NA	NA	NA	NA	NA	NA	NA	NA	NA	NA	NA	NA	NA	NA	NA	NA	NA	NA	NA	NA	NA	NA	NA
Dnmt3b_60496	NA	40230	NA	NA	NA	NA	NA	48035	NA	NA	NA	NA	NA	NA	6708	NA	NA	NA	8470	NA	NA	NA	32209	NA	NA	NA	NA	NA	NA	25100	NA	NA	NA	NA	NA	53273	NA	NA	NA	NA	NA	NA	NA	12619	NA	NA	NA	NA	NA
Dnmt3b_60497	NA	11028	NA	NA	NA	NA	NA	35536	NA	NA	NA	NA	NA	NA	5239	NA	NA	NA	3655	NA	NA	NA	15532	NA	NA	NA	NA	NA	NA	19890	NA	NA	NA	NA	NA	36941	NA	NA	NA	NA	NA	NA	NA	12805	NA	NA	NA	NA	NA
Dnmt3b_60498	NA	22300	NA	NA	NA	NA	NA	53955	NA	NA	NA	NA	NA	NA	6789	NA	NA	NA	6709	NA	NA	NA	25810	NA	NA	NA	NA	NA	NA	24181	NA	NA	NA	NA	NA	47478	NA	NA	NA	NA	NA	NA	NA	12113	NA	NA	NA	NA	NA
Dnmt3b_60499	NA	26703	NA	NA	NA	NA	NA	46342	NA	NA	NA	NA	NA	NA	5382	NA	NA	NA	2716	NA	NA	NA	23519	NA	NA	NA	NA	NA	NA	33387	NA	NA	NA	NA	NA	40231	NA	NA	NA	NA	NA	NA	NA	11373	NA	NA	NA	NA	NA
Dnmt3l_60492	NA	NA	NA	NA	19310	NA	NA	NA	NA	NA	7403	NA	NA	NA	NA	NA	NA	NA	NA	NA	NA	NA	NA	NA	NA	13513	NA	NA	NA	NA	NA	NA	13415	NA	NA	NA	NA	NA	11586	NA	NA	NA	NA	NA	NA	NA	NA	NA	NA
Dnmt3l_60493	NA	NA	NA	NA	34804	NA	NA	NA	NA	NA	17735	NA	NA	NA	NA	NA	NA	NA	NA	NA	NA	NA	NA	NA	NA	22776	NA	NA	NA	NA	NA	NA	28577	NA	NA	NA	NA	NA	18656	NA	NA	NA	NA	NA	NA	NA	NA	NA	NA
Dnmt3l_60494	NA	NA	NA	NA	16719	NA	NA	NA	NA	NA	11936	NA	NA	NA	NA	NA	NA	NA	NA	NA	NA	NA	NA	NA	NA	20553	NA	NA	NA	NA	NA	NA	19505	NA	NA	NA	NA	NA	12601	NA	NA	NA	NA	NA	NA	NA	NA	NA	NA
Dnttip2_60472	NA	NA	NA	7397	NA	NA	NA	NA	NA	4885	NA	NA	NA	NA	NA	NA	NA	NA	NA	NA	NA	NA	NA	NA	5044	NA	NA	NA	NA	NA	NA	1506	NA	NA	NA	NA	NA	2998	NA	NA	NA	NA	NA	NA	NA	NA	NA	NA	NA
Dnttip2_60473	NA	NA	NA	11792	NA	NA	NA	NA	NA	6193	NA	NA	NA	NA	NA	NA	NA	NA	NA	NA	NA	NA	NA	NA	17970	NA	NA	NA	NA	NA	NA	12897	NA	NA	NA	NA	NA	5183	NA	NA	NA	NA	NA	NA	NA	NA	NA	NA	NA
Dnttip2_60474	NA	NA	NA	20121	NA	NA	NA	NA	NA	26148	NA	NA	NA	NA	NA	NA	NA	NA	NA	NA	NA	NA	NA	NA	21097	NA	NA	NA	NA	NA	NA	14566	NA	NA	NA	NA	NA	9543	NA	NA	NA	NA	NA	NA	NA	NA	NA	NA	NA
Dot1l_60360	NA	NA	NA	3402	NA	NA	NA	NA	NA	12221	NA	NA	NA	NA	NA	NA	NA	NA	NA	NA	NA	NA	NA	NA	8877	NA	NA	NA	NA	NA	NA	3441	NA	NA	NA	NA	NA	1163	NA	NA	NA	NA	NA	NA	NA	NA	NA	NA	NA
Dot1l_60361	NA	NA	NA	4451	NA	NA	NA	NA	NA	12759	NA	NA	NA	NA	NA	NA	NA	NA	NA	NA	NA	NA	NA	NA	13838	NA	NA	NA	NA	NA	NA	5866	NA	NA	NA	NA	NA	1896	NA	NA	NA	NA	NA	NA	NA	NA	NA	NA	NA
Dot1l_60362	NA	NA	NA	16843	NA	NA	NA	NA	NA	17273	NA	NA	NA	NA	NA	NA	NA	NA	NA	NA	NA	NA	NA	NA	16597	NA	NA	NA	NA	NA	NA	10143	NA	NA	NA	NA	NA	7818	NA	NA	NA	NA	NA	NA	NA	NA	NA	NA	NA
Dpf2_14642	NA	NA	67641	NA	NA	NA	NA	NA	34146	NA	NA	NA	NA	NA	NA	60850	NA	NA	NA	52558	NA	NA	NA	40097	NA	NA	NA	NA	NA	NA	38893	NA	NA	NA	NA	NA	47103	NA	NA	NA	NA	NA	NA	NA	23348.2	NA	NA	NA	NA
Dpf2_14643	NA	NA	62989	NA	NA	NA	NA	NA	27213	NA	NA	NA	NA	NA	NA	67024	NA	NA	NA	54774	NA	NA	NA	19378	NA	NA	NA	NA	NA	NA	14415	NA	NA	NA	NA	NA	39971	NA	NA	NA	NA	NA	NA	NA	21032.2	NA	NA	NA	NA
Dpf2_14645	NA	NA	28519	NA	NA	NA	NA	NA	23012	NA	NA	NA	NA	NA	NA	67738	NA	NA	NA	54016	NA	NA	NA	13315	NA	NA	NA	NA	NA	NA	14770	NA	NA	NA	NA	NA	27021	NA	NA	NA	NA	NA	34493.4	NA	23476	NA	NA	NA	NA
Dpf2_14770	NA	NA	NA	NA	NA	NA	NA	NA	NA	NA	NA	NA	NA	NA	NA	NA	NA	NA	NA	NA	NA	NA	NA	NA	NA	NA	NA	NA	NA	NA	NA	NA	NA	NA	NA	NA	NA	NA	NA	NA	NA	11632	NA	NA	NA	NA	NA	NA	5131
Dpf2_14771	NA	NA	NA	NA	NA	NA	NA	NA	NA	NA	NA	NA	NA	NA	NA	NA	NA	NA	NA	NA	NA	NA	NA	NA	NA	NA	NA	NA	NA	NA	NA	NA	NA	NA	NA	NA	NA	NA	NA	NA	NA	10835.8	NA	NA	NA	NA	NA	NA	1727
Dpf2_14772	NA	NA	NA	NA	NA	NA	NA	NA	NA	NA	NA	NA	NA	NA	NA	NA	NA	NA	NA	NA	NA	NA	NA	NA	NA	NA	NA	NA	NA	NA	NA	NA	NA	NA	NA	NA	NA	NA	NA	NA	NA	13448.8	NA	NA	NA	NA	NA	NA	6005
Dpf2_60324	14876	NA	NA	NA	NA	NA	10273	NA	NA	NA	NA	NA	NA	4843	NA	NA	NA	5859	NA	NA	NA	7404	NA	NA	NA	NA	NA	NA	12997	NA	NA	NA	NA	NA	26469	NA	NA	NA	NA	NA	NA	NA	27426.6	NA	NA	NA	NA	NA	NA
Dpf2_60325	25740	NA	NA	NA	NA	NA	19264	NA	NA	NA	NA	NA	NA	6580	NA	NA	NA	7049	NA	NA	NA	10314	NA	NA	NA	NA	NA	NA	13189	NA	NA	NA	NA	NA	37294	NA	NA	NA	NA	NA	NA	NA	56936.4	NA	NA	NA	NA	NA	NA
Dpf2_60326	17844	NA	NA	NA	NA	NA	12096	NA	NA	NA	NA	NA	NA	6581	NA	NA	NA	6262	NA	NA	NA	6626	NA	NA	NA	NA	NA	NA	15151	NA	NA	NA	NA	NA	43232	NA	NA	NA	NA	NA	NA	NA	37656.4	NA	NA	NA	NA	NA	NA
Dpf3_14773	NA	NA	NA	NA	NA	NA	NA	NA	NA	NA	NA	NA	NA	NA	NA	NA	NA	NA	NA	NA	NA	NA	NA	NA	NA	NA	NA	NA	NA	NA	NA	NA	NA	NA	NA	NA	NA	NA	NA	NA	NA	16676	NA	NA	NA	NA	NA	NA	2317
Dpf3_14774	NA	NA	NA	NA	NA	NA	NA	NA	NA	NA	NA	NA	NA	NA	NA	NA	NA	NA	NA	NA	NA	NA	NA	NA	NA	NA	NA	NA	NA	NA	NA	NA	NA	NA	NA	NA	NA	NA	NA	NA	NA	17204.4	NA	NA	NA	NA	NA	NA	4066
Dpf3_14775	NA	NA	NA	NA	NA	NA	NA	NA	NA	NA	NA	NA	NA	NA	NA	NA	NA	NA	NA	NA	NA	NA	NA	NA	NA	NA	NA	NA	NA	NA	NA	NA	NA	NA	NA	NA	NA	NA	NA	NA	NA	10721.8	NA	NA	NA	NA	NA	NA	0
Dpf3_35414	NA	NA	71946	NA	NA	NA	NA	NA	36923	NA	NA	NA	NA	NA	NA	63594	NA	NA	NA	54868	NA	NA	NA	27523	NA	NA	NA	NA	NA	NA	43741	NA	NA	NA	NA	NA	37945	NA	NA	NA	NA	NA	NA	NA	26499.6	NA	NA	NA	NA
Dpf3_35415	NA	NA	97392	NA	NA	NA	NA	NA	46016	NA	NA	NA	NA	NA	NA	75919	NA	NA	NA	59633	NA	NA	NA	41732	NA	NA	NA	NA	NA	NA	79756	NA	NA	NA	NA	NA	49624	NA	NA	NA	NA	NA	NA	NA	27881.4	NA	NA	NA	NA
Dpf3_35416	NA	NA	37108	NA	NA	NA	NA	NA	28944	NA	NA	NA	NA	NA	NA	46905	NA	NA	NA	36016	NA	NA	NA	31919	NA	NA	NA	NA	NA	NA	31511	NA	NA	NA	NA	NA	39624	NA	NA	NA	NA	NA	NA	NA	20109.4	NA	NA	NA	NA
Dpf3_60320	18300	NA	NA	NA	NA	NA	31394	NA	NA	NA	NA	NA	NA	4722	NA	NA	NA	5774	NA	NA	NA	18899	NA	NA	NA	NA	NA	NA	16369	NA	NA	NA	NA	NA	21426	NA	NA	NA	NA	NA	NA	NA	27396.4	NA	NA	NA	NA	NA	NA
Dpf3_60321	21605	NA	NA	NA	NA	NA	27065	NA	NA	NA	NA	NA	NA	6520	NA	NA	NA	5038	NA	NA	NA	22233	NA	NA	NA	NA	NA	NA	19563	NA	NA	NA	NA	NA	27332	NA	NA	NA	NA	NA	NA	NA	70971.8	NA	NA	NA	NA	NA	NA
Dpf3_60322	27518	NA	NA	NA	NA	NA	30520	NA	NA	NA	NA	NA	NA	6133	NA	NA	NA	3923	NA	NA	NA	15375	NA	NA	NA	NA	NA	NA	25273	NA	NA	NA	NA	NA	29970	NA	NA	NA	NA	NA	NA	NA	51744.8	NA	NA	NA	NA	NA	NA
Dpy30_14854	NA	NA	NA	NA	NA	NA	NA	NA	NA	NA	NA	NA	NA	NA	NA	NA	NA	NA	NA	NA	NA	NA	NA	NA	NA	NA	NA	NA	NA	NA	NA	NA	NA	NA	NA	NA	NA	NA	NA	NA	NA	13415.8	NA	NA	NA	NA	NA	NA	1268
Dpy30_14855	NA	NA	NA	NA	NA	NA	NA	NA	NA	NA	NA	NA	NA	NA	NA	NA	NA	NA	NA	NA	NA	NA	NA	NA	NA	NA	NA	NA	NA	NA	NA	NA	NA	NA	NA	NA	NA	NA	NA	NA	NA	11148	NA	NA	NA	NA	NA	NA	2005
Dpy30_14856	NA	NA	NA	NA	NA	NA	NA	NA	NA	NA	NA	NA	NA	NA	NA	NA	NA	NA	NA	NA	NA	NA	NA	NA	NA	NA	NA	NA	NA	NA	NA	NA	NA	NA	NA	NA	NA	NA	NA	NA	NA	11069	NA	NA	NA	NA	NA	NA	1234
Dpy30_28034	NA	NA	26255	NA	NA	NA	NA	NA	27816	NA	NA	NA	NA	NA	NA	47362	NA	NA	NA	44834	NA	NA	NA	42299	NA	NA	NA	NA	NA	NA	37855	NA	NA	NA	NA	NA	28882	NA	NA	NA	NA	NA	NA	NA	15977	NA	NA	NA	NA
Dpy30_28035	NA	NA	49500	NA	NA	NA	NA	NA	34263	NA	NA	NA	NA	NA	NA	74698	NA	NA	NA	59308	NA	NA	NA	70814	NA	NA	NA	NA	NA	NA	72758	NA	NA	NA	NA	NA	30359	NA	NA	NA	NA	NA	NA	NA	21062	NA	NA	NA	NA
Dpy30_28036	NA	NA	35850	NA	NA	NA	NA	NA	25044	NA	NA	NA	NA	NA	NA	53557	NA	NA	NA	35122	NA	NA	NA	38987	NA	NA	NA	NA	NA	NA	44236	NA	NA	NA	NA	NA	22157	NA	NA	NA	NA	NA	NA	NA	17165.2	NA	NA	NA	NA
Dpy30_60212	12402	NA	NA	NA	NA	NA	13950	NA	NA	NA	NA	NA	NA	5060	NA	NA	NA	5009	NA	NA	NA	28977	NA	NA	NA	NA	NA	NA	22335	NA	NA	NA	NA	NA	10270	NA	NA	NA	NA	NA	NA	NA	21234.2	NA	NA	NA	NA	NA	NA
Dpy30_60213	12692	NA	NA	NA	NA	NA	11292	NA	NA	NA	NA	NA	NA	5732	NA	NA	NA	4568	NA	NA	NA	43312	NA	NA	NA	NA	NA	NA	21298	NA	NA	NA	NA	NA	8814	NA	NA	NA	NA	NA	NA	NA	18858.2	NA	NA	NA	NA	NA	NA
Dpy30_60214	8696	NA	NA	NA	NA	NA	12620	NA	NA	NA	NA	NA	NA	4647	NA	NA	NA	3937	NA	NA	NA	34559	NA	NA	NA	NA	NA	NA	15444	NA	NA	NA	NA	NA	6161	NA	NA	NA	NA	NA	NA	NA	34186.6	NA	NA	NA	NA	NA	NA
Dr1_60180	NA	NA	NA	NA	5310	NA	NA	NA	NA	NA	6352	NA	NA	NA	NA	NA	NA	NA	NA	NA	NA	NA	NA	NA	NA	8414	NA	NA	NA	NA	NA	NA	4043	NA	NA	NA	NA	NA	5989	NA	NA	NA	NA	NA	NA	NA	NA	NA	NA
Dr1_60181	NA	NA	NA	NA	4310	NA	NA	NA	NA	NA	15939	NA	NA	NA	NA	NA	NA	NA	NA	NA	NA	NA	NA	NA	NA	13372	NA	NA	NA	NA	NA	NA	5317	NA	NA	NA	NA	NA	6649	NA	NA	NA	NA	NA	NA	NA	NA	NA	NA
Dr1_60182	NA	NA	NA	NA	13341	NA	NA	NA	NA	NA	10437	NA	NA	NA	NA	NA	NA	NA	NA	NA	NA	NA	NA	NA	NA	17831	NA	NA	NA	NA	NA	NA	9934	NA	NA	NA	NA	NA	12680	NA	NA	NA	NA	NA	NA	NA	NA	NA	NA
Dtx3l_59992	NA	NA	NA	NA	19984	NA	NA	NA	NA	NA	9316	NA	NA	NA	NA	NA	NA	NA	NA	NA	NA	NA	NA	NA	NA	12139	NA	NA	NA	NA	NA	NA	10816	NA	NA	NA	NA	NA	11534	NA	NA	NA	NA	NA	NA	NA	NA	NA	NA
Dtx3l_59993	NA	NA	NA	NA	31040	NA	NA	NA	NA	NA	17683	NA	NA	NA	NA	NA	NA	NA	NA	NA	NA	NA	NA	NA	NA	34177	NA	NA	NA	NA	NA	NA	47683	NA	NA	NA	NA	NA	17300	NA	NA	NA	NA	NA	NA	NA	NA	NA	NA
Dtx3l_59994	NA	NA	NA	NA	26072	NA	NA	NA	NA	NA	17612	NA	NA	NA	NA	NA	NA	NA	NA	NA	NA	NA	NA	NA	NA	13650	NA	NA	NA	NA	NA	NA	18192	NA	NA	NA	NA	NA	12195	NA	NA	NA	NA	NA	NA	NA	NA	NA	NA
Dzip3_59706	NA	NA	NA	NA	11509	NA	NA	NA	NA	NA	6384	NA	NA	NA	NA	NA	NA	NA	NA	NA	NA	NA	NA	NA	NA	6985	NA	NA	NA	NA	NA	NA	5668	NA	NA	NA	NA	NA	6311	NA	NA	NA	NA	NA	NA	NA	NA	NA	NA
Dzip3_59707	NA	NA	NA	NA	30857	NA	NA	NA	NA	NA	16845	NA	NA	NA	NA	NA	NA	NA	NA	NA	NA	NA	NA	NA	NA	23453	NA	NA	NA	NA	NA	NA	24462	NA	NA	NA	NA	NA	21963	NA	NA	NA	NA	NA	NA	NA	NA	NA	NA
Dzip3_59708	NA	NA	NA	NA	21857	NA	NA	NA	NA	NA	18466	NA	NA	NA	NA	NA	NA	NA	NA	NA	NA	NA	NA	NA	NA	18679	NA	NA	NA	NA	NA	NA	30965	NA	NA	NA	NA	NA	15539	NA	NA	NA	NA	NA	NA	NA	NA	NA	NA
Ebf1_15388	NA	NA	NA	NA	NA	NA	NA	NA	NA	NA	NA	NA	NA	NA	NA	NA	NA	NA	NA	NA	NA	NA	NA	NA	NA	NA	NA	NA	NA	NA	NA	NA	NA	NA	NA	NA	NA	NA	NA	NA	NA	12970.2	NA	NA	NA	NA	NA	NA	5165
Ebf1_15389	NA	NA	NA	NA	NA	NA	NA	NA	NA	NA	NA	NA	NA	NA	NA	NA	NA	NA	NA	NA	NA	NA	NA	NA	NA	NA	NA	NA	NA	NA	NA	NA	NA	NA	NA	NA	NA	NA	NA	NA	NA	12467	NA	NA	NA	NA	NA	NA	4400
Ebf1_15390	NA	NA	NA	NA	NA	NA	NA	NA	NA	NA	NA	NA	NA	NA	NA	NA	NA	NA	NA	NA	NA	NA	NA	NA	NA	NA	NA	NA	NA	NA	NA	NA	NA	NA	NA	NA	NA	NA	NA	NA	NA	12735.4	NA	NA	NA	NA	NA	NA	0
Ebf1_4597	NA	NA	72901	NA	NA	NA	NA	NA	31901	NA	NA	NA	NA	NA	NA	52721	NA	NA	NA	52721	NA	NA	NA	30826	NA	NA	NA	NA	NA	NA	35586	NA	NA	NA	NA	NA	41690	NA	NA	NA	NA	NA	NA	NA	19579.2	NA	NA	NA	NA
Ebf1_45971	NA	NA	NA	NA	NA	NA	NA	NA	NA	NA	NA	NA	NA	NA	NA	NA	10951	NA	NA	NA	6331	NA	NA	NA	NA	NA	NA	NA	NA	NA	NA	NA	NA	NA	NA	NA	NA	NA	NA	NA	NA	NA	NA	NA	NA	NA	NA	8899	NA
Ebf1_4598	NA	NA	53627	NA	NA	NA	NA	NA	28827	NA	NA	NA	NA	NA	NA	50717	NA	NA	NA	41432	NA	NA	NA	29343	NA	NA	NA	NA	NA	NA	31219	NA	NA	NA	NA	NA	34104	NA	NA	NA	NA	NA	NA	NA	15725.8	NA	NA	NA	NA
Ebf1_45981	NA	NA	NA	NA	NA	NA	NA	NA	NA	NA	NA	NA	NA	NA	NA	NA	7905	NA	NA	NA	4938	NA	NA	NA	NA	NA	NA	NA	NA	NA	NA	NA	NA	NA	NA	NA	NA	NA	NA	NA	NA	NA	NA	NA	NA	NA	NA	6754	NA
Ebf1_4599	NA	NA	48714	NA	NA	NA	NA	NA	30421	NA	NA	NA	NA	NA	NA	47008	NA	NA	NA	40834	NA	NA	NA	31063	NA	NA	NA	NA	NA	NA	27843	NA	NA	NA	NA	NA	33940	NA	NA	NA	NA	NA	NA	NA	19085.8	NA	NA	NA	NA
Ebf1_45991	NA	NA	NA	NA	NA	NA	NA	NA	NA	NA	NA	NA	NA	NA	NA	NA	11795	NA	NA	NA	8507	NA	NA	NA	NA	NA	NA	NA	NA	NA	NA	NA	NA	NA	NA	NA	NA	NA	NA	NA	NA	NA	NA	NA	NA	NA	NA	10069	NA
Ebf1_59558	36452	NA	NA	NA	NA	NA	34942	NA	NA	NA	NA	NA	NA	10328	NA	NA	NA	8297	NA	NA	NA	29844	NA	NA	NA	NA	NA	NA	21809	NA	NA	NA	NA	NA	43900	NA	NA	NA	NA	NA	NA	NA	81213.6	NA	NA	NA	NA	NA	NA
Ebf1_595581	NA	23616	NA	NA	NA	NA	NA	39828	NA	NA	NA	NA	NA	NA	7579	NA	NA	NA	6607	NA	NA	NA	37039	NA	NA	NA	NA	NA	NA	18590	NA	NA	NA	NA	NA	67267	NA	NA	NA	NA	NA	NA	NA	14077	NA	NA	NA	NA	NA
Ebf1_59559	27645	NA	NA	NA	NA	NA	21790	NA	NA	NA	NA	NA	NA	6999	NA	NA	NA	7884	NA	NA	NA	19539	NA	NA	NA	NA	NA	NA	15225	NA	NA	NA	NA	NA	29999	NA	NA	NA	NA	NA	NA	NA	60473.4	NA	NA	NA	NA	NA	NA
Ebf1_595591	NA	23330	NA	NA	NA	NA	NA	42535	NA	NA	NA	NA	NA	NA	6630	NA	NA	NA	5903	NA	NA	NA	25969	NA	NA	NA	NA	NA	NA	17825	NA	NA	NA	NA	NA	62664	NA	NA	NA	NA	NA	NA	NA	13791	NA	NA	NA	NA	NA
Ebf1_59560	34493	NA	NA	NA	NA	NA	29430	NA	NA	NA	NA	NA	NA	7265	NA	NA	NA	7689	NA	NA	NA	22995	NA	NA	NA	NA	NA	NA	18078	NA	NA	NA	NA	NA	30790	NA	NA	NA	NA	NA	NA	NA	56109.8	NA	NA	NA	NA	NA	NA
Ebf1_595601	NA	14037	NA	NA	NA	NA	NA	48715	NA	NA	NA	NA	NA	NA	6068	NA	NA	NA	2728	NA	NA	NA	18824	NA	NA	NA	NA	NA	NA	23667	NA	NA	NA	NA	NA	48986	NA	NA	NA	NA	NA	NA	NA	12218	NA	NA	NA	NA	NA
Ebf1_59561	NA	28793	NA	NA	NA	NA	NA	46421	NA	NA	NA	NA	NA	NA	5744	NA	NA	NA	6049	NA	NA	NA	27172	NA	NA	NA	NA	NA	NA	32685	NA	NA	NA	NA	NA	69084	NA	NA	NA	NA	NA	NA	NA	10764	NA	NA	NA	NA	NA
Egr1_4757	NA	NA	NA	NA	NA	NA	NA	NA	NA	NA	NA	NA	NA	NA	NA	NA	11277	NA	NA	NA	5768	NA	NA	NA	NA	NA	NA	NA	NA	NA	NA	NA	NA	NA	NA	NA	NA	NA	NA	NA	NA	NA	NA	NA	NA	NA	NA	9592	NA
Egr1_4758	NA	NA	NA	NA	NA	NA	NA	NA	NA	NA	NA	NA	NA	NA	NA	NA	8011	NA	NA	NA	4876	NA	NA	NA	NA	NA	NA	NA	NA	NA	NA	NA	NA	NA	NA	NA	NA	NA	NA	NA	NA	NA	NA	NA	NA	NA	NA	7649	NA
Egr1_4760	NA	NA	NA	NA	NA	NA	NA	NA	NA	NA	NA	NA	NA	NA	NA	NA	10333	NA	NA	NA	7344	NA	NA	NA	NA	NA	NA	NA	NA	NA	NA	NA	NA	NA	NA	NA	NA	NA	NA	NA	NA	NA	NA	NA	NA	NA	NA	9200	NA
Ehmt1_43752	NA	NA	NA	NA	NA	NA	NA	NA	NA	NA	NA	NA	NA	NA	NA	NA	NA	NA	NA	NA	NA	NA	NA	NA	NA	NA	NA	NA	NA	NA	NA	NA	NA	NA	NA	NA	NA	NA	NA	NA	NA	NA	NA	NA	NA	NA	NA	NA	NA
Ehmt1_43753	NA	NA	NA	NA	NA	NA	NA	NA	NA	NA	NA	NA	NA	NA	NA	NA	NA	NA	NA	NA	NA	NA	NA	NA	NA	NA	NA	NA	NA	NA	NA	NA	NA	NA	NA	NA	NA	NA	NA	NA	NA	NA	NA	NA	NA	NA	NA	NA	NA
Ehmt1_43754	NA	NA	NA	NA	NA	NA	NA	NA	NA	NA	NA	NA	NA	NA	NA	NA	NA	NA	NA	NA	NA	NA	NA	NA	NA	NA	NA	NA	NA	NA	NA	NA	NA	NA	NA	NA	NA	NA	NA	NA	NA	NA	NA	NA	NA	NA	NA	NA	NA
Ehmt1_59110	NA	13247	NA	NA	NA	NA	NA	56119	NA	NA	NA	NA	NA	NA	5477	NA	NA	NA	6303	NA	NA	NA	43504	NA	NA	NA	NA	NA	NA	46369	NA	NA	NA	NA	NA	42558	NA	NA	NA	NA	NA	NA	NA	12240	NA	NA	NA	NA	NA
Ehmt1_59111	NA	16536	NA	NA	NA	NA	NA	32238	NA	NA	NA	NA	NA	NA	5016	NA	NA	NA	4622	NA	NA	NA	52945	NA	NA	NA	NA	NA	NA	25626	NA	NA	NA	NA	NA	17037	NA	NA	NA	NA	NA	NA	NA	8933	NA	NA	NA	NA	NA
Ehmt1_59112	NA	5178	NA	NA	NA	NA	NA	32242	NA	NA	NA	NA	NA	NA	5098	NA	NA	NA	4048	NA	NA	NA	84069	NA	NA	NA	NA	NA	NA	30577	NA	NA	NA	NA	NA	16018	NA	NA	NA	NA	NA	NA	NA	10286	NA	NA	NA	NA	NA
Ehmt1_59113	NA	28512	NA	NA	NA	NA	NA	54521	NA	NA	NA	NA	NA	NA	5107	NA	NA	NA	3346	NA	NA	NA	23972	NA	NA	NA	NA	NA	NA	31491	NA	NA	NA	NA	NA	30569	NA	NA	NA	NA	NA	NA	NA	7181	NA	NA	NA	NA	NA
Ehmt2_49736	NA	NA	NA	NA	NA	NA	NA	NA	NA	NA	NA	NA	NA	NA	NA	NA	NA	NA	NA	NA	NA	NA	NA	NA	NA	NA	NA	NA	NA	NA	NA	NA	NA	NA	NA	NA	NA	NA	NA	NA	NA	NA	NA	NA	NA	NA	NA	NA	NA
Ehmt2_49737	NA	NA	NA	NA	NA	NA	NA	NA	NA	NA	NA	NA	NA	NA	NA	NA	NA	NA	NA	NA	NA	NA	NA	NA	NA	NA	NA	NA	NA	NA	NA	NA	NA	NA	NA	NA	NA	NA	NA	NA	NA	NA	NA	NA	NA	NA	NA	NA	NA
Ehmt2_49738	NA	NA	NA	NA	NA	NA	NA	NA	NA	NA	NA	NA	NA	NA	NA	NA	NA	NA	NA	NA	NA	NA	NA	NA	NA	NA	NA	NA	NA	NA	NA	NA	NA	NA	NA	NA	NA	NA	NA	NA	NA	NA	NA	NA	NA	NA	NA	NA	NA
Ehmt2_59106	NA	15530	NA	NA	NA	NA	NA	59270	NA	NA	NA	NA	NA	NA	6632	NA	NA	NA	5269	NA	NA	NA	81020	NA	NA	NA	NA	NA	NA	24455	NA	NA	NA	NA	NA	32356	NA	NA	NA	NA	NA	NA	NA	13634	NA	NA	NA	NA	NA
Ehmt2_59107	NA	13352	NA	NA	NA	NA	NA	35985	NA	NA	NA	NA	NA	NA	5628	NA	NA	NA	6283	NA	NA	NA	23977	NA	NA	NA	NA	NA	NA	19820	NA	NA	NA	NA	NA	31196	NA	NA	NA	NA	NA	NA	NA	11432	NA	NA	NA	NA	NA
Ehmt2_59108	NA	11550	NA	NA	NA	NA	NA	20691	NA	NA	NA	NA	NA	NA	5248	NA	NA	NA	4458	NA	NA	NA	43956	NA	NA	NA	NA	NA	NA	29439	NA	NA	NA	NA	NA	24729	NA	NA	NA	NA	NA	NA	NA	10061	NA	NA	NA	NA	NA
Ehmt2_59109	NA	18144	NA	NA	NA	NA	NA	22853	NA	NA	NA	NA	NA	NA	4988	NA	NA	NA	3406	NA	NA	NA	47848	NA	NA	NA	NA	NA	NA	41670	NA	NA	NA	NA	NA	36303	NA	NA	NA	NA	NA	NA	NA	8331	NA	NA	NA	NA	NA
Eid1_59098	NA	NA	NA	NA	26562	NA	NA	NA	NA	NA	15023	NA	NA	NA	NA	NA	NA	NA	NA	NA	NA	NA	NA	NA	NA	20924	NA	NA	NA	NA	NA	NA	19721	NA	NA	NA	NA	NA	18022	NA	NA	NA	NA	NA	NA	NA	NA	NA	NA
Eid1_59099	NA	NA	NA	NA	13794	NA	NA	NA	NA	NA	10178	NA	NA	NA	NA	NA	NA	NA	NA	NA	NA	NA	NA	NA	NA	9734	NA	NA	NA	NA	NA	NA	9916	NA	NA	NA	NA	NA	12294	NA	NA	NA	NA	NA	NA	NA	NA	NA	NA
Eid1_59100	NA	NA	NA	NA	34356	NA	NA	NA	NA	NA	21216	NA	NA	NA	NA	NA	NA	NA	NA	NA	NA	NA	NA	NA	NA	25240	NA	NA	NA	NA	NA	NA	24621	NA	NA	NA	NA	NA	20718	NA	NA	NA	NA	NA	NA	NA	NA	NA	NA
Eid2_59094	NA	NA	NA	NA	43991	NA	NA	NA	NA	NA	38573	NA	NA	NA	NA	NA	NA	NA	NA	NA	NA	NA	NA	NA	NA	27199	NA	NA	NA	NA	NA	NA	34544	NA	NA	NA	NA	NA	25897	NA	NA	NA	NA	NA	NA	NA	NA	NA	NA
Eid2_59095	NA	NA	NA	NA	10449	NA	NA	NA	NA	NA	10642	NA	NA	NA	NA	NA	NA	NA	NA	NA	NA	NA	NA	NA	NA	17278	NA	NA	NA	NA	NA	NA	19093	NA	NA	NA	NA	NA	5985	NA	NA	NA	NA	NA	NA	NA	NA	NA	NA
Eid2_59096	NA	NA	NA	NA	19105	NA	NA	NA	NA	NA	15370	NA	NA	NA	NA	NA	NA	NA	NA	NA	NA	NA	NA	NA	NA	14323	NA	NA	NA	NA	NA	NA	18943	NA	NA	NA	NA	NA	10446	NA	NA	NA	NA	NA	NA	NA	NA	NA	NA
Eif3b_21242	NA	NA	NA	NA	NA	NA	NA	NA	NA	NA	NA	NA	NA	NA	NA	NA	NA	NA	NA	NA	NA	NA	NA	NA	NA	NA	NA	NA	NA	NA	NA	NA	NA	NA	NA	NA	NA	NA	NA	NA	NA	NA	NA	NA	NA	NA	NA	NA	NA
Eif3b_212421	NA	NA	NA	NA	NA	4205	NA	NA	NA	NA	NA	2480	NA	NA	NA	NA	NA	NA	NA	NA	NA	NA	NA	NA	NA	NA	2758	NA	NA	NA	NA	NA	NA	2905	NA	NA	NA	NA	NA	4265	NA	NA	NA	NA	NA	1533	NA	NA	NA
Eif3b_212422	NA	NA	NA	NA	NA	NA	NA	NA	NA	NA	NA	NA	2352	NA	NA	NA	NA	NA	NA	NA	NA	NA	NA	NA	NA	NA	NA	3776	NA	NA	NA	NA	NA	NA	NA	NA	NA	NA	NA	NA	7195	NA	NA	NA	NA	NA	5263.11	NA	NA
Eif3b_212423	NA	NA	NA	NA	NA	NA	NA	NA	NA	NA	NA	NA	NA	NA	NA	NA	4485	NA	NA	NA	6307	NA	NA	NA	NA	NA	NA	NA	NA	NA	NA	NA	NA	NA	NA	NA	NA	NA	NA	NA	NA	NA	NA	NA	NA	NA	NA	3243	NA
Eif3b_21243	NA	NA	NA	NA	NA	NA	NA	NA	NA	NA	NA	NA	NA	NA	NA	NA	NA	NA	NA	NA	NA	NA	NA	NA	NA	NA	NA	NA	NA	NA	NA	NA	NA	NA	NA	NA	NA	NA	NA	NA	NA	NA	NA	NA	NA	NA	NA	NA	NA
Eif3b_212431	NA	NA	NA	NA	NA	2101	NA	NA	NA	NA	NA	1226	NA	NA	NA	NA	NA	NA	NA	NA	NA	NA	NA	NA	NA	NA	2592	NA	NA	NA	NA	NA	NA	1972	NA	NA	NA	NA	NA	5210	NA	NA	NA	NA	NA	1748	NA	NA	NA
Eif3b_212432	NA	NA	NA	NA	NA	NA	NA	NA	NA	NA	NA	NA	4621	NA	NA	NA	NA	NA	NA	NA	NA	NA	NA	NA	NA	NA	NA	8298	NA	NA	NA	NA	NA	NA	NA	NA	NA	NA	NA	NA	3931	NA	NA	NA	NA	NA	1445.37	NA	NA
Eif3b_212433	NA	NA	NA	NA	NA	NA	NA	NA	NA	NA	NA	NA	NA	NA	NA	NA	2060	NA	NA	NA	3867	NA	NA	NA	NA	NA	NA	NA	NA	NA	NA	NA	NA	NA	NA	NA	NA	NA	NA	NA	NA	NA	NA	NA	NA	NA	NA	1675	NA
Eif3b_21244	NA	NA	NA	NA	NA	NA	NA	NA	NA	NA	NA	NA	NA	NA	NA	NA	NA	NA	NA	NA	NA	NA	NA	NA	NA	NA	NA	NA	NA	NA	NA	NA	NA	NA	NA	NA	NA	NA	NA	NA	NA	NA	NA	NA	NA	NA	NA	NA	NA
Eif3b_212441	NA	NA	NA	NA	NA	2644	NA	NA	NA	NA	NA	2630	NA	NA	NA	NA	NA	NA	NA	NA	NA	NA	NA	NA	NA	NA	3111	NA	NA	NA	NA	NA	NA	3390	NA	NA	NA	NA	NA	2984	NA	NA	NA	NA	NA	1299	NA	NA	NA
Eif3b_212442	NA	NA	NA	NA	NA	NA	NA	NA	NA	NA	NA	NA	5190	NA	NA	NA	NA	NA	NA	NA	NA	NA	NA	NA	NA	NA	NA	11837	NA	NA	NA	NA	NA	NA	NA	NA	NA	NA	NA	NA	32041	NA	NA	NA	NA	NA	3183.48	NA	NA
Eif3b_212443	NA	NA	NA	NA	NA	NA	NA	NA	NA	NA	NA	NA	NA	NA	NA	NA	2603	NA	NA	NA	4720	NA	NA	NA	NA	NA	NA	NA	NA	NA	NA	NA	NA	NA	NA	NA	NA	NA	NA	NA	NA	NA	NA	NA	NA	NA	NA	2925	NA
Eif3d_23902	NA	NA	NA	NA	NA	NA	NA	NA	NA	NA	NA	NA	NA	NA	NA	NA	NA	NA	NA	NA	NA	NA	NA	NA	NA	NA	NA	NA	NA	NA	NA	NA	NA	NA	NA	NA	NA	NA	NA	NA	NA	NA	NA	NA	NA	NA	NA	NA	NA
Eif3d_239021	NA	NA	NA	NA	NA	2828	NA	NA	NA	NA	NA	1164	NA	NA	NA	NA	NA	NA	NA	NA	NA	NA	NA	NA	NA	NA	1628	NA	NA	NA	NA	NA	NA	1631	NA	NA	NA	NA	NA	5409	NA	NA	NA	NA	NA	2044	NA	NA	NA
Eif3d_239022	NA	NA	NA	NA	NA	NA	NA	NA	NA	NA	NA	NA	3350	NA	NA	NA	NA	NA	NA	NA	NA	NA	NA	NA	NA	NA	NA	2879	NA	NA	NA	NA	NA	NA	NA	NA	NA	NA	NA	NA	5678	NA	NA	NA	NA	NA	3011.7	NA	NA
Eif3d_239023	NA	NA	NA	NA	NA	NA	NA	NA	NA	NA	NA	NA	NA	NA	NA	NA	2988	NA	NA	NA	7018	NA	NA	NA	NA	NA	NA	NA	NA	NA	NA	NA	NA	NA	NA	NA	NA	NA	NA	NA	NA	NA	NA	NA	NA	NA	NA	2143	NA
Eif3d_23903	NA	NA	NA	NA	NA	NA	NA	NA	NA	NA	NA	NA	NA	NA	NA	NA	NA	NA	NA	NA	NA	NA	NA	NA	NA	NA	NA	NA	NA	NA	NA	NA	NA	NA	NA	NA	NA	NA	NA	NA	NA	NA	NA	NA	NA	NA	NA	NA	NA
Eif3d_239031	NA	NA	NA	NA	NA	3443	NA	NA	NA	NA	NA	2962	NA	NA	NA	NA	NA	NA	NA	NA	NA	NA	NA	NA	NA	NA	2962	NA	NA	NA	NA	NA	NA	2529	NA	NA	NA	NA	NA	3744	NA	NA	NA	NA	NA	1755	NA	NA	NA
Eif3d_239032	NA	NA	NA	NA	NA	NA	NA	NA	NA	NA	NA	NA	2189	NA	NA	NA	NA	NA	NA	NA	NA	NA	NA	NA	NA	NA	NA	12308	NA	NA	NA	NA	NA	NA	NA	NA	NA	NA	NA	NA	10341	NA	NA	NA	NA	NA	3214.99	NA	NA
Eif3d_239033	NA	NA	NA	NA	NA	NA	NA	NA	NA	NA	NA	NA	NA	NA	NA	NA	2927	NA	NA	NA	6259	NA	NA	NA	NA	NA	NA	NA	NA	NA	NA	NA	NA	NA	NA	NA	NA	NA	NA	NA	NA	NA	NA	NA	NA	NA	NA	2089	NA
Eif3d_23905	NA	NA	NA	NA	NA	NA	NA	NA	NA	NA	NA	NA	NA	NA	NA	NA	NA	NA	NA	NA	NA	NA	NA	NA	NA	NA	NA	NA	NA	NA	NA	NA	NA	NA	NA	NA	NA	NA	NA	NA	NA	NA	NA	NA	NA	NA	NA	NA	NA
Eif3d_239051	NA	NA	NA	NA	NA	773	NA	NA	NA	NA	NA	910	NA	NA	NA	NA	NA	NA	NA	NA	NA	NA	NA	NA	NA	NA	1350	NA	NA	NA	NA	NA	NA	1244	NA	NA	NA	NA	NA	1411	NA	NA	NA	NA	NA	1134	NA	NA	NA
Eif3d_239052	NA	NA	NA	NA	NA	NA	NA	NA	NA	NA	NA	NA	5900	NA	NA	NA	NA	NA	NA	NA	NA	NA	NA	NA	NA	NA	NA	4033	NA	NA	NA	NA	NA	NA	NA	NA	NA	NA	NA	NA	3363	NA	NA	NA	NA	NA	2603.09	NA	NA
Eif3d_239053	NA	NA	NA	NA	NA	NA	NA	NA	NA	NA	NA	NA	NA	NA	NA	NA	1575	NA	NA	NA	5439	NA	NA	NA	NA	NA	NA	NA	NA	NA	NA	NA	NA	NA	NA	NA	NA	NA	NA	NA	NA	NA	NA	NA	NA	NA	NA	1359	NA
Eif4a2_58950	NA	NA	NA	NA	24466	NA	NA	NA	NA	NA	16562	NA	NA	NA	NA	NA	NA	NA	NA	NA	NA	NA	NA	NA	NA	22318	NA	NA	NA	NA	NA	NA	25462	NA	NA	NA	NA	NA	16024	NA	NA	NA	NA	NA	NA	NA	NA	NA	NA
Eif4a2_58951	NA	NA	NA	NA	11439	NA	NA	NA	NA	NA	8223	NA	NA	NA	NA	NA	NA	NA	NA	NA	NA	NA	NA	NA	NA	10667	NA	NA	NA	NA	NA	NA	12459	NA	NA	NA	NA	NA	7440	NA	NA	NA	NA	NA	NA	NA	NA	NA	NA
Eif4a2_58952	NA	NA	NA	NA	18931	NA	NA	NA	NA	NA	10752	NA	NA	NA	NA	NA	NA	NA	NA	NA	NA	NA	NA	NA	NA	16659	NA	NA	NA	NA	NA	NA	24682	NA	NA	NA	NA	NA	10703	NA	NA	NA	NA	NA	NA	NA	NA	NA	NA
Eif4a3_58946	NA	NA	NA	NA	940	NA	NA	NA	NA	NA	897	NA	NA	NA	NA	NA	NA	NA	NA	NA	NA	NA	NA	NA	NA	2008	NA	NA	NA	NA	NA	NA	1531	NA	NA	NA	NA	NA	942	NA	NA	NA	NA	NA	NA	NA	NA	NA	NA
Eif4a3_58947	NA	NA	NA	NA	720	NA	NA	NA	NA	NA	579	NA	NA	NA	NA	NA	NA	NA	NA	NA	NA	NA	NA	NA	NA	1558	NA	NA	NA	NA	NA	NA	3181	NA	NA	NA	NA	NA	172	NA	NA	NA	NA	NA	NA	NA	NA	NA	NA
Eif4a3_58948	NA	NA	NA	NA	3848	NA	NA	NA	NA	NA	2868	NA	NA	NA	NA	NA	NA	NA	NA	NA	NA	NA	NA	NA	NA	1645	NA	NA	NA	NA	NA	NA	1510	NA	NA	NA	NA	NA	2057	NA	NA	NA	NA	NA	NA	NA	NA	NA	NA
Elf1_4837	NA	NA	NA	NA	NA	NA	NA	NA	NA	NA	NA	NA	NA	NA	NA	NA	10576	NA	NA	NA	6234	NA	NA	NA	NA	NA	NA	NA	NA	NA	NA	NA	NA	NA	NA	NA	NA	NA	NA	NA	NA	NA	NA	NA	NA	NA	NA	7530	NA
Elf1_4838	NA	NA	NA	NA	NA	NA	NA	NA	NA	NA	NA	NA	NA	NA	NA	NA	11689	NA	NA	NA	6476	NA	NA	NA	NA	NA	NA	NA	NA	NA	NA	NA	NA	NA	NA	NA	NA	NA	NA	NA	NA	NA	NA	NA	NA	NA	NA	9514	NA
Elf1_4839	NA	NA	NA	NA	NA	NA	NA	NA	NA	NA	NA	NA	NA	NA	NA	NA	10464	NA	NA	NA	6377	NA	NA	NA	NA	NA	NA	NA	NA	NA	NA	NA	NA	NA	NA	NA	NA	NA	NA	NA	NA	NA	NA	NA	NA	NA	NA	8820	NA
Elf2_34166	NA	NA	NA	NA	NA	NA	NA	NA	NA	NA	NA	NA	NA	NA	NA	NA	14017	NA	NA	NA	9419	NA	NA	NA	NA	NA	NA	NA	NA	NA	NA	NA	NA	NA	NA	NA	NA	NA	NA	NA	NA	NA	NA	NA	NA	NA	NA	12708	NA
Elf2_34167	NA	NA	NA	NA	NA	NA	NA	NA	NA	NA	NA	NA	NA	NA	NA	NA	7733	NA	NA	NA	4382	NA	NA	NA	NA	NA	NA	NA	NA	NA	NA	NA	NA	NA	NA	NA	NA	NA	NA	NA	NA	NA	NA	NA	NA	NA	NA	5472	NA
Elf2_34169	NA	NA	NA	NA	NA	NA	NA	NA	NA	NA	NA	NA	NA	NA	NA	NA	11731	NA	NA	NA	7466	NA	NA	NA	NA	NA	NA	NA	NA	NA	NA	NA	NA	NA	NA	NA	NA	NA	NA	NA	NA	NA	NA	NA	NA	NA	NA	10018	NA
Elf4_24954	NA	NA	NA	NA	NA	NA	NA	NA	NA	NA	NA	NA	NA	NA	NA	NA	12281	NA	NA	NA	7385	NA	NA	NA	NA	NA	NA	NA	NA	NA	NA	NA	NA	NA	NA	NA	NA	NA	NA	NA	NA	NA	NA	NA	NA	NA	NA	9202	NA
Elf4_24955	NA	NA	NA	NA	NA	NA	NA	NA	NA	NA	NA	NA	NA	NA	NA	NA	9410	NA	NA	NA	6250	NA	NA	NA	NA	NA	NA	NA	NA	NA	NA	NA	NA	NA	NA	NA	NA	NA	NA	NA	NA	NA	NA	NA	NA	NA	NA	8016	NA
Elf4_24956	NA	NA	NA	NA	NA	NA	NA	NA	NA	NA	NA	NA	NA	NA	NA	NA	8410	NA	NA	NA	4389	NA	NA	NA	NA	NA	NA	NA	NA	NA	NA	NA	NA	NA	NA	NA	NA	NA	NA	NA	NA	NA	NA	NA	NA	NA	NA	6145	NA
Elk3_4853	NA	NA	NA	NA	NA	NA	NA	NA	NA	NA	NA	NA	NA	NA	NA	NA	7514	NA	NA	NA	3745	NA	NA	NA	NA	NA	NA	NA	NA	NA	NA	NA	NA	NA	NA	NA	NA	NA	NA	NA	NA	NA	NA	NA	NA	NA	NA	6162	NA
Elk3_4854	NA	NA	NA	NA	NA	NA	NA	NA	NA	NA	NA	NA	NA	NA	NA	NA	13515	NA	NA	NA	6617	NA	NA	NA	NA	NA	NA	NA	NA	NA	NA	NA	NA	NA	NA	NA	NA	NA	NA	NA	NA	NA	NA	NA	NA	NA	NA	9974	NA
Elk3_4855	NA	NA	NA	NA	NA	NA	NA	NA	NA	NA	NA	NA	NA	NA	NA	NA	10669	NA	NA	NA	6812	NA	NA	NA	NA	NA	NA	NA	NA	NA	NA	NA	NA	NA	NA	NA	NA	NA	NA	NA	NA	NA	NA	NA	NA	NA	NA	7930	NA
Elk4_4857	NA	NA	NA	NA	NA	NA	NA	NA	NA	NA	NA	NA	NA	NA	NA	NA	12104	NA	NA	NA	4157	NA	NA	NA	NA	NA	NA	NA	NA	NA	NA	NA	NA	NA	NA	NA	NA	NA	NA	NA	NA	NA	NA	NA	NA	NA	NA	7940	NA
Elk4_4858	NA	NA	NA	NA	NA	NA	NA	NA	NA	NA	NA	NA	NA	NA	NA	NA	13574	NA	NA	NA	5090	NA	NA	NA	NA	NA	NA	NA	NA	NA	NA	NA	NA	NA	NA	NA	NA	NA	NA	NA	NA	NA	NA	NA	NA	NA	NA	8968	NA
Elk4_4860	NA	NA	NA	NA	NA	NA	NA	NA	NA	NA	NA	NA	NA	NA	NA	NA	10988	NA	NA	NA	6453	NA	NA	NA	NA	NA	NA	NA	NA	NA	NA	NA	NA	NA	NA	NA	NA	NA	NA	NA	NA	NA	NA	NA	NA	NA	NA	9036	NA
Elp5_58714	NA	NA	NA	NA	8450	NA	NA	NA	NA	NA	6788	NA	NA	NA	NA	NA	NA	NA	NA	NA	NA	NA	NA	NA	NA	13366	NA	NA	NA	NA	NA	NA	16105	NA	NA	NA	NA	NA	12227	NA	NA	NA	NA	NA	NA	NA	NA	NA	NA
Elp5_58715	NA	NA	NA	NA	6782	NA	NA	NA	NA	NA	6297	NA	NA	NA	NA	NA	NA	NA	NA	NA	NA	NA	NA	NA	NA	10057	NA	NA	NA	NA	NA	NA	6247	NA	NA	NA	NA	NA	11496	NA	NA	NA	NA	NA	NA	NA	NA	NA	NA
Elp5_58716	NA	NA	NA	NA	8713	NA	NA	NA	NA	NA	6510	NA	NA	NA	NA	NA	NA	NA	NA	NA	NA	NA	NA	NA	NA	15369	NA	NA	NA	NA	NA	NA	11422	NA	NA	NA	NA	NA	14702	NA	NA	NA	NA	NA	NA	NA	NA	NA	NA
Ep300_58406	NA	NA	NA	9431	NA	NA	NA	NA	NA	4049	NA	NA	NA	NA	NA	NA	NA	NA	NA	NA	NA	NA	NA	NA	8552	NA	NA	NA	NA	NA	NA	8844	NA	NA	NA	NA	NA	6048	NA	NA	NA	NA	NA	NA	NA	NA	NA	NA	NA
Ep300_58407	NA	NA	NA	17331	NA	NA	NA	NA	NA	8889	NA	NA	NA	NA	NA	NA	NA	NA	NA	NA	NA	NA	NA	NA	16712	NA	NA	NA	NA	NA	NA	21079	NA	NA	NA	NA	NA	14185	NA	NA	NA	NA	NA	NA	NA	NA	NA	NA	NA
Ep300_58408	NA	NA	NA	10919	NA	NA	NA	NA	NA	5775	NA	NA	NA	NA	NA	NA	NA	NA	NA	NA	NA	NA	NA	NA	3497	NA	NA	NA	NA	NA	NA	3203	NA	NA	NA	NA	NA	5676	NA	NA	NA	NA	NA	NA	NA	NA	NA	NA	NA
Ep400_58402	NA	NA	NA	11779	NA	NA	NA	NA	NA	8460	NA	NA	NA	NA	NA	NA	NA	NA	NA	NA	NA	NA	NA	NA	9803	NA	NA	NA	NA	NA	NA	6577	NA	NA	NA	NA	NA	5136	NA	NA	NA	NA	NA	NA	NA	NA	NA	NA	NA
Ep400_58403	NA	NA	NA	4756	NA	NA	NA	NA	NA	5036	NA	NA	NA	NA	NA	NA	NA	NA	NA	NA	NA	NA	NA	NA	3548	NA	NA	NA	NA	NA	NA	874	NA	NA	NA	NA	NA	1476	NA	NA	NA	NA	NA	NA	NA	NA	NA	NA	NA
Ep400_58404	NA	NA	NA	13090	NA	NA	NA	NA	NA	8937	NA	NA	NA	NA	NA	NA	NA	NA	NA	NA	NA	NA	NA	NA	10703	NA	NA	NA	NA	NA	NA	6727	NA	NA	NA	NA	NA	7914	NA	NA	NA	NA	NA	NA	NA	NA	NA	NA	NA
Ercc6_58130	NA	NA	NA	20278	NA	NA	NA	NA	NA	15751	NA	NA	NA	NA	NA	NA	NA	NA	NA	NA	NA	NA	NA	NA	12956	NA	NA	NA	NA	NA	NA	10509	NA	NA	NA	NA	NA	9234	NA	NA	NA	NA	NA	NA	NA	NA	NA	NA	NA
Ercc6_58131	NA	NA	NA	17889	NA	NA	NA	NA	NA	9894	NA	NA	NA	NA	NA	NA	NA	NA	NA	NA	NA	NA	NA	NA	14592	NA	NA	NA	NA	NA	NA	10414	NA	NA	NA	NA	NA	8611	NA	NA	NA	NA	NA	NA	NA	NA	NA	NA	NA
Ercc6_58132	NA	NA	NA	28336	NA	NA	NA	NA	NA	15048	NA	NA	NA	NA	NA	NA	NA	NA	NA	NA	NA	NA	NA	NA	19262	NA	NA	NA	NA	NA	NA	18086	NA	NA	NA	NA	NA	11654	NA	NA	NA	NA	NA	NA	NA	NA	NA	NA	NA
Erg_5125	NA	NA	NA	NA	NA	NA	NA	NA	NA	NA	NA	NA	NA	NA	NA	NA	11408	NA	NA	NA	8475	NA	NA	NA	NA	NA	NA	NA	NA	NA	NA	NA	NA	NA	NA	NA	NA	NA	NA	NA	NA	NA	NA	NA	NA	NA	NA	8226	NA
Erg_5127	NA	NA	NA	NA	NA	NA	NA	NA	NA	NA	NA	NA	NA	NA	NA	NA	11419	NA	NA	NA	7273	NA	NA	NA	NA	NA	NA	NA	NA	NA	NA	NA	NA	NA	NA	NA	NA	NA	NA	NA	NA	NA	NA	NA	NA	NA	NA	8955	NA
Erg_5128	NA	NA	NA	NA	NA	NA	NA	NA	NA	NA	NA	NA	NA	NA	NA	NA	9884	NA	NA	NA	6591	NA	NA	NA	NA	NA	NA	NA	NA	NA	NA	NA	NA	NA	NA	NA	NA	NA	NA	NA	NA	NA	NA	NA	NA	NA	NA	7155	NA
Esco1_57982	NA	NA	NA	NA	17165	NA	NA	NA	NA	NA	9507	NA	NA	NA	NA	NA	NA	NA	NA	NA	NA	NA	NA	NA	NA	10376	NA	NA	NA	NA	NA	NA	14072	NA	NA	NA	NA	NA	11430	NA	NA	NA	NA	NA	NA	NA	NA	NA	NA
Esco1_57983	NA	NA	NA	NA	23525	NA	NA	NA	NA	NA	19846	NA	NA	NA	NA	NA	NA	NA	NA	NA	NA	NA	NA	NA	NA	15891	NA	NA	NA	NA	NA	NA	15487	NA	NA	NA	NA	NA	17093	NA	NA	NA	NA	NA	NA	NA	NA	NA	NA
Esco1_57984	NA	NA	NA	NA	26334	NA	NA	NA	NA	NA	19266	NA	NA	NA	NA	NA	NA	NA	NA	NA	NA	NA	NA	NA	NA	16027	NA	NA	NA	NA	NA	NA	15282	NA	NA	NA	NA	NA	16341	NA	NA	NA	NA	NA	NA	NA	NA	NA	NA
Esco2_57978	NA	NA	NA	NA	11589	NA	NA	NA	NA	NA	9830	NA	NA	NA	NA	NA	NA	NA	NA	NA	NA	NA	NA	NA	NA	10358	NA	NA	NA	NA	NA	NA	9433	NA	NA	NA	NA	NA	9589	NA	NA	NA	NA	NA	NA	NA	NA	NA	NA
Esco2_57979	NA	NA	NA	NA	6198	NA	NA	NA	NA	NA	7356	NA	NA	NA	NA	NA	NA	NA	NA	NA	NA	NA	NA	NA	NA	8055	NA	NA	NA	NA	NA	NA	6161	NA	NA	NA	NA	NA	4152	NA	NA	NA	NA	NA	NA	NA	NA	NA	NA
Esco2_57980	NA	NA	NA	NA	16789	NA	NA	NA	NA	NA	9733	NA	NA	NA	NA	NA	NA	NA	NA	NA	NA	NA	NA	NA	NA	15802	NA	NA	NA	NA	NA	NA	14917	NA	NA	NA	NA	NA	9144	NA	NA	NA	NA	NA	NA	NA	NA	NA	NA
Ets1_19518	NA	NA	NA	NA	NA	NA	NA	NA	NA	NA	NA	NA	NA	NA	NA	NA	11027	NA	NA	NA	7412	NA	NA	NA	NA	NA	NA	NA	NA	NA	NA	NA	NA	NA	NA	NA	NA	NA	NA	NA	NA	NA	NA	NA	NA	NA	NA	9167	NA
Ets1_19519	NA	NA	NA	NA	NA	NA	NA	NA	NA	NA	NA	NA	NA	NA	NA	NA	12756	NA	NA	NA	6579	NA	NA	NA	NA	NA	NA	NA	NA	NA	NA	NA	NA	NA	NA	NA	NA	NA	NA	NA	NA	NA	NA	NA	NA	NA	NA	12022	NA
Ets1_19520	NA	NA	NA	NA	NA	NA	NA	NA	NA	NA	NA	NA	NA	NA	NA	NA	10062	NA	NA	NA	6630	NA	NA	NA	NA	NA	NA	NA	NA	NA	NA	NA	NA	NA	NA	NA	NA	NA	NA	NA	NA	NA	NA	NA	NA	NA	NA	7216	NA
Ets2_19522	NA	NA	NA	NA	NA	NA	NA	NA	NA	NA	NA	NA	NA	NA	NA	NA	10463	NA	NA	NA	4746	NA	NA	NA	NA	NA	NA	NA	NA	NA	NA	NA	NA	NA	NA	NA	NA	NA	NA	NA	NA	NA	NA	NA	NA	NA	NA	7727	NA
Ets2_19523	NA	NA	NA	NA	NA	NA	NA	NA	NA	NA	NA	NA	NA	NA	NA	NA	11644	NA	NA	NA	7749	NA	NA	NA	NA	NA	NA	NA	NA	NA	NA	NA	NA	NA	NA	NA	NA	NA	NA	NA	NA	NA	NA	NA	NA	NA	NA	8808	NA
Ets2_19525	NA	NA	NA	NA	NA	NA	NA	NA	NA	NA	NA	NA	NA	NA	NA	NA	10741	NA	NA	NA	5090	NA	NA	NA	NA	NA	NA	NA	NA	NA	NA	NA	NA	NA	NA	NA	NA	NA	NA	NA	NA	NA	NA	NA	NA	NA	NA	8114	NA
Etv6_5201	NA	NA	NA	NA	NA	NA	NA	NA	NA	NA	NA	NA	NA	NA	NA	NA	10764	NA	NA	NA	9399	NA	NA	NA	NA	NA	NA	NA	NA	NA	NA	NA	NA	NA	NA	NA	NA	NA	NA	NA	NA	NA	NA	NA	NA	NA	NA	8257	NA
Etv6_5202	NA	NA	NA	NA	NA	NA	NA	NA	NA	NA	NA	NA	NA	NA	NA	NA	8729	NA	NA	NA	6999	NA	NA	NA	NA	NA	NA	NA	NA	NA	NA	NA	NA	NA	NA	NA	NA	NA	NA	NA	NA	NA	NA	NA	NA	NA	NA	6866	NA
Etv6_5203	NA	NA	NA	NA	NA	NA	NA	NA	NA	NA	NA	NA	NA	NA	NA	NA	7008	NA	NA	NA	5745	NA	NA	NA	NA	NA	NA	NA	NA	NA	NA	NA	NA	NA	NA	NA	NA	NA	NA	NA	NA	NA	NA	NA	NA	NA	NA	5555	NA
Exosc2_57644	NA	NA	NA	NA	3461	NA	NA	NA	NA	NA	4569	NA	NA	NA	NA	NA	NA	NA	NA	NA	NA	NA	NA	NA	NA	6044	NA	NA	NA	NA	NA	NA	2904	NA	NA	NA	NA	NA	1570	NA	NA	NA	NA	NA	NA	NA	NA	NA	NA
Exosc2_57645	NA	NA	NA	NA	2504	NA	NA	NA	NA	NA	1980	NA	NA	NA	NA	NA	NA	NA	NA	NA	NA	NA	NA	NA	NA	2958	NA	NA	NA	NA	NA	NA	2242	NA	NA	NA	NA	NA	1375	NA	NA	NA	NA	NA	NA	NA	NA	NA	NA
Exosc2_57646	NA	NA	NA	NA	1819	NA	NA	NA	NA	NA	2454	NA	NA	NA	NA	NA	NA	NA	NA	NA	NA	NA	NA	NA	NA	4802	NA	NA	NA	NA	NA	NA	4129	NA	NA	NA	NA	NA	1135	NA	NA	NA	NA	NA	NA	NA	NA	NA	NA
Eya1_57592	NA	NA	NA	15248	NA	NA	NA	NA	NA	10076	NA	NA	NA	NA	NA	NA	NA	NA	NA	NA	NA	NA	NA	NA	8998	NA	NA	NA	NA	NA	NA	5915	NA	NA	NA	NA	NA	9163	NA	NA	NA	NA	NA	NA	NA	NA	NA	NA	NA
Eya1_57593	NA	NA	NA	24991	NA	NA	NA	NA	NA	14958	NA	NA	NA	NA	NA	NA	NA	NA	NA	NA	NA	NA	NA	NA	16449	NA	NA	NA	NA	NA	NA	14916	NA	NA	NA	NA	NA	15500	NA	NA	NA	NA	NA	NA	NA	NA	NA	NA	NA
Eya1_57594	NA	NA	NA	15670	NA	NA	NA	NA	NA	10836	NA	NA	NA	NA	NA	NA	NA	NA	NA	NA	NA	NA	NA	NA	14434	NA	NA	NA	NA	NA	NA	14458	NA	NA	NA	NA	NA	9339	NA	NA	NA	NA	NA	NA	NA	NA	NA	NA	NA
Eya2_5253	NA	NA	NA	NA	NA	6115	NA	NA	NA	NA	NA	5661	NA	NA	NA	NA	NA	NA	NA	NA	NA	NA	NA	NA	NA	NA	5835	NA	NA	NA	NA	NA	NA	6436	NA	NA	NA	NA	NA	6714	NA	NA	NA	NA	NA	3672	NA	NA	NA
Eya2_52531	NA	NA	NA	NA	NA	NA	NA	NA	NA	NA	NA	NA	NA	NA	NA	NA	5182	NA	NA	NA	4558	NA	NA	NA	NA	NA	NA	NA	NA	NA	NA	NA	NA	NA	NA	NA	NA	NA	NA	NA	NA	NA	NA	NA	NA	NA	NA	4363	NA
Eya2_5254	NA	NA	NA	NA	NA	10750	NA	NA	NA	NA	NA	7397	NA	NA	NA	NA	NA	NA	NA	NA	NA	NA	NA	NA	NA	NA	8888	NA	NA	NA	NA	NA	NA	8862	NA	NA	NA	NA	NA	14425	NA	NA	NA	NA	NA	4382	NA	NA	NA
Eya2_52541	NA	NA	NA	NA	NA	NA	NA	NA	NA	NA	NA	NA	NA	NA	NA	NA	10178	NA	NA	NA	6164	NA	NA	NA	NA	NA	NA	NA	NA	NA	NA	NA	NA	NA	NA	NA	NA	NA	NA	NA	NA	NA	NA	NA	NA	NA	NA	8795	NA
Eya2_5255	NA	NA	NA	NA	NA	12311	NA	NA	NA	NA	NA	11053	NA	NA	NA	NA	NA	NA	NA	NA	NA	NA	NA	NA	NA	NA	9977	NA	NA	NA	NA	NA	NA	10865	NA	NA	NA	NA	NA	14325	NA	NA	NA	NA	NA	5673	NA	NA	NA
Eya2_52551	NA	NA	NA	NA	NA	NA	NA	NA	NA	NA	NA	NA	NA	NA	NA	NA	12199	NA	NA	NA	6923	NA	NA	NA	NA	NA	NA	NA	NA	NA	NA	NA	NA	NA	NA	NA	NA	NA	NA	NA	NA	NA	NA	NA	NA	NA	NA	7920	NA
Eya3_5257	NA	NA	NA	NA	NA	NA	NA	NA	NA	NA	NA	NA	18214	NA	NA	NA	NA	NA	NA	NA	NA	NA	NA	NA	NA	NA	NA	21770	NA	NA	NA	NA	NA	NA	NA	NA	NA	NA	NA	NA	13565	NA	NA	NA	NA	NA	9449.81	NA	NA
Eya3_5258	NA	NA	NA	NA	NA	NA	NA	NA	NA	NA	NA	NA	15076	NA	NA	NA	NA	NA	NA	NA	NA	NA	NA	NA	NA	NA	NA	21882	NA	NA	NA	NA	NA	NA	NA	NA	NA	NA	NA	NA	26754	NA	NA	NA	NA	NA	7426.08	NA	NA
Eya3_5260	NA	NA	NA	NA	NA	NA	NA	NA	NA	NA	NA	NA	26851	NA	NA	NA	NA	NA	NA	NA	NA	NA	NA	NA	NA	NA	NA	48255	NA	NA	NA	NA	NA	NA	NA	NA	NA	NA	NA	NA	21234	NA	NA	NA	NA	NA	10700	NA	NA
Eya4_57580	NA	NA	NA	9827	NA	NA	NA	NA	NA	8017	NA	NA	NA	NA	NA	NA	NA	NA	NA	NA	NA	NA	NA	NA	4668	NA	NA	NA	NA	NA	NA	2738	NA	NA	NA	NA	NA	4881	NA	NA	NA	NA	NA	NA	NA	NA	NA	NA	NA
Eya4_57581	NA	NA	NA	13278	NA	NA	NA	NA	NA	10078	NA	NA	NA	NA	NA	NA	NA	NA	NA	NA	NA	NA	NA	NA	10049	NA	NA	NA	NA	NA	NA	7721	NA	NA	NA	NA	NA	5381	NA	NA	NA	NA	NA	NA	NA	NA	NA	NA	NA
Eya4_57582	NA	NA	NA	13406	NA	NA	NA	NA	NA	9290	NA	NA	NA	NA	NA	NA	NA	NA	NA	NA	NA	NA	NA	NA	8399	NA	NA	NA	NA	NA	NA	7751	NA	NA	NA	NA	NA	5341	NA	NA	NA	NA	NA	NA	NA	NA	NA	NA	NA
Ezh1_16888	NA	NA	NA	NA	NA	NA	NA	NA	NA	NA	NA	NA	NA	NA	NA	NA	NA	NA	NA	NA	NA	NA	NA	NA	NA	NA	NA	NA	NA	NA	NA	NA	NA	NA	NA	NA	NA	NA	NA	NA	NA	16336.6	NA	NA	NA	NA	NA	NA	4876
Ezh1_16889	NA	NA	NA	NA	NA	NA	NA	NA	NA	NA	NA	NA	NA	NA	NA	NA	NA	NA	NA	NA	NA	NA	NA	NA	NA	NA	NA	NA	NA	NA	NA	NA	NA	NA	NA	NA	NA	NA	NA	NA	NA	10524	NA	NA	NA	NA	NA	NA	1200
Ezh1_16890	NA	NA	NA	NA	NA	NA	NA	NA	NA	NA	NA	NA	NA	NA	NA	NA	NA	NA	NA	NA	NA	NA	NA	NA	NA	NA	NA	NA	NA	NA	NA	NA	NA	NA	NA	NA	NA	NA	NA	NA	NA	14385.8	NA	NA	NA	NA	NA	NA	3929
Ezh1_5265	NA	NA	55581	NA	NA	NA	NA	NA	38316	NA	NA	NA	NA	NA	NA	60462	NA	NA	NA	50149	NA	NA	NA	32147	NA	NA	NA	NA	NA	NA	33957	NA	NA	NA	NA	NA	42799	NA	NA	NA	NA	NA	NA	NA	25248.8	NA	NA	NA	NA
Ezh1_5266	NA	NA	60433	NA	NA	NA	NA	NA	30774	NA	NA	NA	NA	NA	NA	62790	NA	NA	NA	53043	NA	NA	NA	31489	NA	NA	NA	NA	NA	NA	36190	NA	NA	NA	NA	NA	35876	NA	NA	NA	NA	NA	NA	NA	23021.8	NA	NA	NA	NA
Ezh1_5268	NA	NA	61770	NA	NA	NA	NA	NA	28098	NA	NA	NA	NA	NA	NA	43810	NA	NA	NA	37437	NA	NA	NA	19622	NA	NA	NA	NA	NA	NA	25057	NA	NA	NA	NA	NA	27788	NA	NA	NA	NA	NA	NA	NA	18458	NA	NA	NA	NA
Ezh1_57576	24205	NA	NA	NA	NA	NA	24228	NA	NA	NA	NA	NA	NA	6199	NA	NA	NA	5063	NA	NA	NA	15112	NA	NA	NA	NA	NA	NA	18581	NA	NA	NA	NA	NA	34100	NA	NA	NA	NA	NA	NA	NA	34651.8	NA	NA	NA	NA	NA	NA
Ezh1_57577	28245	NA	NA	NA	NA	NA	38025	NA	NA	NA	NA	NA	NA	7306	NA	NA	NA	4924	NA	NA	NA	21671	NA	NA	NA	NA	NA	NA	21055	NA	NA	NA	NA	NA	41291	NA	NA	NA	NA	NA	NA	NA	43170.4	NA	NA	NA	NA	NA	NA
Ezh1_57578	38087	NA	NA	NA	NA	NA	36840	NA	NA	NA	NA	NA	NA	7105	NA	NA	NA	10374	NA	NA	NA	39150	NA	NA	NA	NA	NA	NA	23387	NA	NA	NA	NA	NA	40747	NA	NA	NA	NA	NA	NA	NA	54037.6	NA	NA	NA	NA	NA	NA
Ezh2_16891	NA	NA	NA	NA	NA	NA	NA	NA	NA	NA	NA	NA	NA	NA	NA	NA	NA	NA	NA	NA	NA	NA	NA	NA	NA	NA	NA	NA	NA	NA	NA	NA	NA	NA	NA	NA	NA	NA	NA	NA	NA	12261.6	NA	NA	NA	NA	NA	NA	6105
Ezh2_16892	NA	NA	NA	NA	NA	NA	NA	NA	NA	NA	NA	NA	NA	NA	NA	NA	NA	NA	NA	NA	NA	NA	NA	NA	NA	NA	NA	NA	NA	NA	NA	NA	NA	NA	NA	NA	NA	NA	NA	NA	NA	11656.2	37440.4	NA	NA	NA	NA	NA	2124
Ezh2_16893	NA	NA	NA	NA	NA	NA	NA	NA	NA	NA	NA	NA	NA	NA	NA	NA	NA	NA	NA	NA	NA	NA	NA	NA	NA	NA	NA	NA	NA	NA	NA	NA	NA	NA	NA	NA	NA	NA	NA	NA	NA	17055.2	NA	NA	NA	NA	NA	NA	7868
Ezh2_5269	NA	NA	107391	NA	NA	NA	NA	NA	41366	NA	NA	NA	NA	NA	NA	69612	NA	NA	NA	58209	NA	NA	NA	37907	NA	NA	NA	NA	NA	NA	51959	NA	NA	NA	NA	NA	51774	NA	NA	NA	NA	NA	NA	NA	32847.8	NA	NA	NA	NA
Ezh2_5270	NA	NA	63242	NA	NA	NA	NA	NA	41591	NA	NA	NA	NA	NA	NA	63130	NA	NA	NA	50385	NA	NA	NA	34396	NA	NA	NA	NA	NA	NA	36943	NA	NA	NA	NA	NA	41794	NA	NA	NA	NA	NA	46176.2	NA	26118.6	NA	NA	NA	NA
Ezh2_5271	NA	NA	78867	NA	NA	NA	NA	NA	38297	NA	NA	NA	NA	NA	NA	64593	NA	NA	NA	54235	NA	NA	NA	31016	NA	NA	NA	NA	NA	NA	34186	NA	NA	NA	NA	NA	48359	NA	NA	NA	NA	NA	NA	NA	24666.6	NA	NA	NA	NA
Ezh2_57572	51530	NA	NA	NA	NA	NA	42567	NA	NA	NA	NA	NA	NA	10293	NA	NA	NA	9981	NA	NA	NA	28490	NA	NA	NA	NA	NA	NA	23927	NA	NA	NA	NA	NA	48842	NA	NA	NA	NA	NA	NA	NA	67785	NA	NA	NA	NA	NA	NA
Ezh2_575721	NA	44910	NA	NA	NA	NA	NA	41649	NA	NA	NA	NA	NA	NA	5482	NA	NA	NA	7192	NA	NA	NA	22523	NA	NA	NA	NA	NA	NA	34568	NA	NA	NA	NA	NA	69996	NA	NA	NA	NA	NA	NA	NA	13218	NA	NA	NA	NA	NA
Ezh2_57573	45129	NA	NA	NA	NA	NA	34788	NA	NA	NA	NA	NA	NA	9233	NA	NA	NA	7023	NA	NA	NA	26887	NA	NA	NA	NA	NA	NA	24468	NA	NA	NA	NA	NA	46342	NA	NA	NA	NA	NA	NA	NA	36206.2	NA	NA	NA	NA	NA	NA
Ezh2_575731	NA	28375	NA	NA	NA	NA	NA	73108	NA	NA	NA	NA	NA	NA	8979	NA	NA	NA	7669	NA	NA	NA	25056	NA	NA	NA	NA	NA	NA	13823	NA	NA	NA	NA	NA	79058	NA	NA	NA	NA	NA	NA	NA	16377	NA	NA	NA	NA	NA
Ezh2_57574	31304	NA	NA	NA	NA	NA	38349	NA	NA	NA	NA	NA	NA	8103	NA	NA	NA	6044	NA	NA	NA	11653	NA	NA	NA	NA	NA	NA	23218	NA	NA	NA	NA	NA	40342	NA	NA	NA	NA	NA	NA	NA	44191	NA	NA	NA	NA	NA	NA
Ezh2_575741	NA	29426	NA	NA	NA	NA	NA	57587	NA	NA	NA	NA	NA	NA	6201	NA	NA	NA	6082	NA	NA	NA	21828	NA	NA	NA	NA	NA	NA	18547	NA	NA	NA	NA	NA	41655	NA	NA	NA	NA	NA	NA	NA	10525	NA	NA	NA	NA	NA
Ezh2_57575	NA	17006	NA	NA	NA	NA	NA	25620	NA	NA	NA	NA	NA	NA	4609	NA	NA	NA	4184	NA	NA	NA	17823	NA	NA	NA	NA	NA	NA	8029	NA	NA	NA	NA	NA	37050	NA	NA	NA	NA	NA	NA	NA	8463	NA	NA	NA	NA	NA
Fam208a_56880	NA	NA	NA	NA	33226	NA	NA	NA	NA	NA	14395	NA	NA	NA	NA	NA	NA	NA	NA	NA	NA	NA	NA	NA	NA	20277	NA	NA	NA	NA	NA	NA	19496	NA	NA	NA	NA	NA	16498	NA	NA	NA	NA	NA	NA	NA	NA	NA	NA
Fam208a_56881	NA	NA	NA	NA	22827	NA	NA	NA	NA	NA	18979	NA	NA	NA	NA	NA	NA	NA	NA	NA	NA	NA	NA	NA	NA	21153	NA	NA	NA	NA	NA	NA	18693	NA	NA	NA	NA	NA	13485	NA	NA	NA	NA	NA	NA	NA	NA	NA	NA
Fam208a_56882	NA	NA	NA	NA	24674	NA	NA	NA	NA	NA	17211	NA	NA	NA	NA	NA	NA	NA	NA	NA	NA	NA	NA	NA	NA	18351	NA	NA	NA	NA	NA	NA	21914	NA	NA	NA	NA	NA	15393	NA	NA	NA	NA	NA	NA	NA	NA	NA	NA
Fbxw9_55973	NA	NA	NA	NA	25707	NA	NA	NA	NA	NA	15830	NA	NA	NA	NA	NA	NA	NA	NA	NA	NA	NA	NA	NA	NA	18489	NA	NA	NA	NA	NA	NA	17918	NA	NA	NA	NA	NA	11688	NA	NA	NA	NA	NA	NA	NA	NA	NA	NA
Fbxw9_55974	NA	NA	NA	NA	21063	NA	NA	NA	NA	NA	16644	NA	NA	NA	NA	NA	NA	NA	NA	NA	NA	NA	NA	NA	NA	18139	NA	NA	NA	NA	NA	NA	17459	NA	NA	NA	NA	NA	12572	NA	NA	NA	NA	NA	NA	NA	NA	NA	NA
Fbxw9_55975	NA	NA	NA	NA	16835	NA	NA	NA	NA	NA	11359	NA	NA	NA	NA	NA	NA	NA	NA	NA	NA	NA	NA	NA	NA	14352	NA	NA	NA	NA	NA	NA	17481	NA	NA	NA	NA	NA	8335	NA	NA	NA	NA	NA	NA	NA	NA	NA	NA
Fos_5797	NA	NA	NA	NA	NA	NA	NA	NA	NA	NA	NA	NA	NA	NA	NA	NA	9840	NA	NA	NA	6895	NA	NA	NA	NA	NA	NA	NA	NA	NA	NA	NA	NA	NA	NA	NA	NA	NA	NA	NA	NA	NA	NA	NA	NA	NA	NA	10396	NA
Fos_5798	NA	NA	NA	NA	NA	NA	NA	NA	NA	NA	NA	NA	NA	NA	NA	NA	7956	NA	NA	NA	8663	NA	NA	NA	NA	NA	NA	NA	NA	NA	NA	NA	NA	NA	NA	NA	NA	NA	NA	NA	NA	NA	NA	NA	NA	NA	NA	12519	NA
Fos_5799	NA	NA	NA	NA	NA	NA	NA	NA	NA	NA	NA	NA	NA	NA	NA	NA	11346	NA	NA	NA	7713	NA	NA	NA	NA	NA	NA	NA	NA	NA	NA	NA	NA	NA	NA	NA	NA	NA	NA	NA	NA	NA	NA	NA	NA	NA	NA	9747	NA
Foxp2_55013	NA	NA	NA	50017	NA	NA	NA	NA	NA	39720	NA	NA	NA	NA	NA	NA	NA	NA	NA	NA	NA	NA	NA	NA	38916	NA	NA	NA	NA	NA	NA	33481	NA	NA	NA	NA	NA	24377	NA	NA	NA	NA	NA	NA	NA	NA	NA	NA	NA
Foxp2_55014	NA	NA	NA	16423	NA	NA	NA	NA	NA	11409	NA	NA	NA	NA	NA	NA	NA	NA	NA	NA	NA	NA	NA	NA	9842	NA	NA	NA	NA	NA	NA	5786	NA	NA	NA	NA	NA	7233	NA	NA	NA	NA	NA	NA	NA	NA	NA	NA	NA
Foxp2_55015	NA	NA	NA	28265	NA	NA	NA	NA	NA	19677	NA	NA	NA	NA	NA	NA	NA	NA	NA	NA	NA	NA	NA	NA	16414	NA	NA	NA	NA	NA	NA	11168	NA	NA	NA	NA	NA	14998	NA	NA	NA	NA	NA	NA	NA	NA	NA	NA	NA
Gabpa_6009	NA	NA	NA	NA	NA	NA	NA	NA	NA	NA	NA	NA	NA	NA	NA	NA	7150	NA	NA	NA	4130	NA	NA	NA	NA	NA	NA	NA	NA	NA	NA	NA	NA	NA	NA	NA	NA	NA	NA	NA	NA	NA	NA	NA	NA	NA	NA	6103	NA
Gabpa_6010	NA	NA	NA	NA	NA	NA	NA	NA	NA	NA	NA	NA	NA	NA	NA	NA	13421	NA	NA	NA	7448	NA	NA	NA	NA	NA	NA	NA	NA	NA	NA	NA	NA	NA	NA	NA	NA	NA	NA	NA	NA	NA	NA	NA	NA	NA	NA	11467	NA
Gabpa_6011	NA	NA	NA	NA	NA	NA	NA	NA	NA	NA	NA	NA	NA	NA	NA	NA	8839	NA	NA	NA	6765	NA	NA	NA	NA	NA	NA	NA	NA	NA	NA	NA	NA	NA	NA	NA	NA	NA	NA	NA	NA	NA	NA	NA	NA	NA	NA	7463	NA
Gadd45a_54393	NA	NA	NA	NA	17949	NA	NA	NA	NA	NA	11040	NA	NA	NA	NA	NA	NA	NA	NA	NA	NA	NA	NA	NA	NA	16148	NA	NA	NA	NA	NA	NA	16263	NA	NA	NA	NA	NA	6151	NA	NA	NA	NA	NA	NA	NA	NA	NA	NA
Gadd45a_54394	NA	NA	NA	NA	11331	NA	NA	NA	NA	NA	4874	NA	NA	NA	NA	NA	NA	NA	NA	NA	NA	NA	NA	NA	NA	6200	NA	NA	NA	NA	NA	NA	6998	NA	NA	NA	NA	NA	7611	NA	NA	NA	NA	NA	NA	NA	NA	NA	NA
Gadd45a_54395	NA	NA	NA	NA	30762	NA	NA	NA	NA	NA	20179	NA	NA	NA	NA	NA	NA	NA	NA	NA	NA	NA	NA	NA	NA	20236	NA	NA	NA	NA	NA	NA	23580	NA	NA	NA	NA	NA	19946	NA	NA	NA	NA	NA	NA	NA	NA	NA	NA
Gadd45b_54389	NA	NA	NA	NA	25016	NA	NA	NA	NA	NA	16546	NA	NA	NA	NA	NA	NA	NA	NA	NA	NA	NA	NA	NA	NA	15811	NA	NA	NA	NA	NA	NA	16293	NA	NA	NA	NA	NA	21998	NA	NA	NA	NA	NA	NA	NA	NA	NA	NA
Gadd45b_54390	NA	NA	NA	NA	41001	NA	NA	NA	NA	NA	23578	NA	NA	NA	NA	NA	NA	NA	NA	NA	NA	NA	NA	NA	NA	27281	NA	NA	NA	NA	NA	NA	30087	NA	NA	NA	NA	NA	30284	NA	NA	NA	NA	NA	NA	NA	NA	NA	NA
Gadd45b_54391	NA	NA	NA	NA	37130	NA	NA	NA	NA	NA	19538	NA	NA	NA	NA	NA	NA	NA	NA	NA	NA	NA	NA	NA	NA	30592	NA	NA	NA	NA	NA	NA	29167	NA	NA	NA	NA	NA	25036	NA	NA	NA	NA	NA	NA	NA	NA	NA	NA
Gadd45g_54385	NA	NA	NA	NA	11895	NA	NA	NA	NA	NA	7359	NA	NA	NA	NA	NA	NA	NA	NA	NA	NA	NA	NA	NA	NA	8946	NA	NA	NA	NA	NA	NA	9273	NA	NA	NA	NA	NA	7539	NA	NA	NA	NA	NA	NA	NA	NA	NA	NA
Gadd45g_54386	NA	NA	NA	NA	14467	NA	NA	NA	NA	NA	10735	NA	NA	NA	NA	NA	NA	NA	NA	NA	NA	NA	NA	NA	NA	14988	NA	NA	NA	NA	NA	NA	17753	NA	NA	NA	NA	NA	6934	NA	NA	NA	NA	NA	NA	NA	NA	NA	NA
Gadd45g_54387	NA	NA	NA	NA	28944	NA	NA	NA	NA	NA	11515	NA	NA	NA	NA	NA	NA	NA	NA	NA	NA	NA	NA	NA	NA	13731	NA	NA	NA	NA	NA	NA	14162	NA	NA	NA	NA	NA	18561	NA	NA	NA	NA	NA	NA	NA	NA	NA	NA
Gata1_19507	NA	NA	NA	NA	NA	NA	NA	NA	NA	NA	NA	NA	NA	NA	NA	NA	NA	NA	NA	NA	NA	NA	NA	NA	NA	NA	NA	NA	NA	NA	NA	NA	NA	NA	NA	NA	NA	NA	NA	NA	NA	20308.4	NA	NA	NA	NA	NA	NA	5936
Gata1_19508	NA	NA	NA	NA	NA	NA	NA	NA	NA	NA	NA	NA	NA	NA	NA	NA	NA	NA	NA	NA	NA	NA	NA	NA	NA	NA	NA	NA	NA	NA	NA	NA	NA	NA	NA	NA	NA	NA	NA	NA	NA	11506.4	NA	NA	NA	NA	NA	NA	0
Gata1_19509	NA	NA	NA	NA	NA	NA	NA	NA	NA	NA	NA	NA	NA	NA	NA	NA	NA	NA	NA	NA	NA	NA	NA	NA	NA	NA	NA	NA	NA	NA	NA	NA	NA	NA	NA	NA	NA	NA	NA	NA	NA	9713.8	NA	NA	NA	NA	NA	NA	3755
Gata1_54141	57806	NA	NA	NA	NA	NA	47395	NA	NA	NA	NA	NA	NA	8954	NA	NA	NA	7433	NA	NA	NA	38999	NA	NA	NA	NA	NA	NA	30710	NA	NA	NA	NA	NA	49187	NA	NA	NA	NA	NA	NA	NA	45747.4	NA	NA	NA	NA	NA	NA
Gata1_541411	NA	22664	NA	NA	NA	NA	NA	58583	NA	NA	NA	NA	NA	NA	6706	NA	NA	NA	4342	NA	NA	NA	21307	NA	NA	NA	NA	NA	NA	14364	NA	NA	NA	NA	NA	100651	NA	NA	NA	NA	NA	NA	NA	12669	NA	NA	NA	NA	NA
Gata1_54142	61432	NA	NA	NA	NA	NA	45450	NA	NA	NA	NA	NA	NA	9716	NA	NA	NA	8782	NA	NA	NA	23537	NA	NA	NA	NA	NA	NA	23831	NA	NA	NA	NA	NA	49881	NA	NA	NA	NA	NA	NA	NA	106019	NA	NA	NA	NA	NA	NA
Gata1_541421	NA	32057	NA	NA	NA	NA	NA	80915	NA	NA	NA	NA	NA	NA	8229	NA	NA	NA	6227	NA	NA	NA	32673	NA	NA	NA	NA	NA	NA	40744	NA	NA	NA	NA	NA	93376	NA	NA	NA	NA	NA	NA	NA	15280	NA	NA	NA	NA	NA
Gata1_54143	30366	NA	NA	NA	NA	NA	31107	NA	NA	NA	NA	NA	NA	6632	NA	NA	NA	5976	NA	NA	NA	26504	NA	NA	NA	NA	NA	NA	19894	NA	NA	NA	NA	NA	48566	NA	NA	NA	NA	NA	NA	NA	84237.6	NA	NA	NA	NA	NA	NA
Gata1_541431	NA	848953	NA	NA	NA	NA	NA	92156	NA	NA	NA	NA	NA	NA	6725	NA	NA	NA	7140	NA	NA	NA	175070	NA	NA	NA	NA	NA	NA	36222	NA	NA	NA	NA	NA	74846	NA	NA	NA	NA	NA	NA	NA	12241	NA	NA	NA	NA	NA
Gata1_54144	NA	50818	NA	NA	NA	NA	NA	57765	NA	NA	NA	NA	NA	NA	6667	NA	NA	NA	9669	NA	NA	NA	29516	NA	NA	NA	NA	NA	NA	30322	NA	NA	NA	NA	NA	77869	NA	NA	NA	NA	NA	NA	NA	14019	NA	NA	NA	NA	NA
Gata1_6173	NA	NA	71678	NA	NA	NA	NA	NA	41092	NA	NA	NA	NA	NA	NA	60373	NA	NA	NA	53062	NA	NA	NA	43316	NA	NA	NA	NA	NA	NA	31558	NA	NA	NA	NA	NA	49540	NA	NA	NA	NA	NA	NA	NA	24195.2	NA	NA	NA	NA
Gata1_61731	NA	NA	NA	NA	NA	NA	NA	NA	NA	NA	NA	NA	NA	NA	NA	NA	12648	NA	NA	NA	10473	NA	NA	NA	NA	NA	NA	NA	NA	NA	NA	NA	NA	NA	NA	NA	NA	NA	NA	NA	NA	NA	NA	NA	NA	NA	NA	9902	NA
Gata1_6174	NA	NA	89779	NA	NA	NA	NA	NA	43038	NA	NA	NA	NA	NA	NA	67507	NA	NA	NA	66566	NA	NA	NA	39953	NA	NA	NA	NA	NA	NA	60681	NA	NA	NA	NA	NA	50771	NA	NA	NA	NA	NA	39358	NA	28153.6	NA	NA	NA	NA
Gata1_61741	NA	NA	NA	NA	NA	NA	NA	NA	NA	NA	NA	NA	NA	NA	NA	NA	12446	NA	NA	NA	9559	NA	NA	NA	NA	NA	NA	NA	NA	NA	NA	NA	NA	NA	NA	NA	NA	NA	NA	NA	NA	NA	NA	NA	NA	NA	NA	8177	NA
Gata1_6175	NA	NA	73036	NA	NA	NA	NA	NA	31975	NA	NA	NA	NA	NA	NA	53494	NA	NA	NA	42205	NA	NA	NA	28689	NA	NA	NA	NA	NA	NA	35415	NA	NA	NA	NA	NA	42250	NA	NA	NA	NA	NA	NA	NA	20426.4	NA	NA	NA	NA
Gata1_61751	NA	NA	NA	NA	NA	NA	NA	NA	NA	NA	NA	NA	NA	NA	NA	NA	8612	NA	NA	NA	6079	NA	NA	NA	NA	NA	NA	NA	NA	NA	NA	NA	NA	NA	NA	NA	NA	NA	NA	NA	NA	NA	NA	NA	NA	NA	NA	6141	NA
Gata2_19510	NA	NA	NA	NA	NA	NA	NA	NA	NA	NA	NA	NA	NA	NA	NA	NA	NA	NA	NA	NA	NA	NA	NA	NA	NA	NA	NA	NA	NA	NA	NA	NA	NA	NA	NA	NA	NA	NA	NA	NA	NA	19246	NA	NA	NA	NA	NA	NA	3604
Gata2_19511	NA	NA	NA	NA	NA	NA	NA	NA	NA	NA	NA	NA	NA	NA	NA	NA	NA	NA	NA	NA	NA	NA	NA	NA	NA	NA	NA	NA	NA	NA	NA	NA	NA	NA	NA	NA	NA	NA	NA	NA	NA	11302.2	NA	NA	NA	NA	NA	NA	12242
Gata2_19512	NA	NA	NA	NA	NA	NA	NA	NA	NA	NA	NA	NA	NA	NA	NA	NA	NA	NA	NA	NA	NA	NA	NA	NA	NA	NA	NA	NA	NA	NA	NA	NA	NA	NA	NA	NA	NA	NA	NA	NA	NA	16354.6	NA	NA	NA	NA	NA	NA	0
Gata2_54137	6961	NA	NA	NA	NA	NA	9015	NA	NA	NA	NA	NA	NA	6107	NA	NA	NA	6467	NA	NA	NA	9473	NA	NA	NA	NA	NA	NA	13322	NA	NA	NA	NA	NA	12501	NA	NA	NA	NA	NA	NA	NA	68495.4	NA	NA	NA	NA	NA	NA
Gata2_541371	NA	3757	NA	NA	NA	NA	NA	7360	NA	NA	NA	NA	NA	NA	5600	NA	NA	NA	6006	NA	NA	NA	5960	NA	NA	NA	NA	NA	NA	1501	NA	NA	NA	NA	NA	13621	NA	NA	NA	NA	NA	NA	NA	5732	NA	NA	NA	NA	NA
Gata2_54138	4908	NA	NA	NA	NA	NA	6742	NA	NA	NA	NA	NA	NA	4729	NA	NA	NA	5245	NA	NA	NA	2763	NA	NA	NA	NA	NA	NA	9729	NA	NA	NA	NA	NA	4040	NA	NA	NA	NA	NA	NA	NA	27232.2	NA	NA	NA	NA	NA	NA
Gata2_541381	NA	3028	NA	NA	NA	NA	NA	15189	NA	NA	NA	NA	NA	NA	3753	NA	NA	NA	4765	NA	NA	NA	4377	NA	NA	NA	NA	NA	NA	2388	NA	NA	NA	NA	NA	7296	NA	NA	NA	NA	NA	NA	NA	6835	NA	NA	NA	NA	NA
Gata2_54139	9686	NA	NA	NA	NA	NA	10105	NA	NA	NA	NA	NA	NA	9105	NA	NA	NA	10920	NA	NA	NA	5398	NA	NA	NA	NA	NA	NA	13785	NA	NA	NA	NA	NA	10326	NA	NA	NA	NA	NA	NA	NA	93544.8	NA	NA	NA	NA	NA	NA
Gata2_541391	NA	1122	NA	NA	NA	NA	NA	15959	NA	NA	NA	NA	NA	NA	5983	NA	NA	NA	6588	NA	NA	NA	5546	NA	NA	NA	NA	NA	NA	853	NA	NA	NA	NA	NA	12893	NA	NA	NA	NA	NA	NA	NA	10181	NA	NA	NA	NA	NA
Gata2_54140	NA	12134	NA	NA	NA	NA	NA	37118	NA	NA	NA	NA	NA	NA	5349	NA	NA	NA	3874	NA	NA	NA	8783	NA	NA	NA	NA	NA	NA	13527	NA	NA	NA	NA	NA	18938	NA	NA	NA	NA	NA	NA	NA	7612	NA	NA	NA	NA	NA
Gata2_6177	NA	NA	7928	NA	NA	NA	NA	NA	21027	NA	NA	NA	NA	NA	NA	52627	NA	NA	NA	33784	NA	NA	NA	12346	NA	NA	NA	NA	NA	NA	11345	NA	NA	NA	NA	NA	10458	NA	NA	NA	NA	NA	2713	NA	16651.2	NA	NA	NA	NA
Gata2_61771	NA	NA	NA	NA	NA	3813	NA	NA	NA	NA	NA	4354	NA	NA	NA	NA	NA	NA	NA	NA	NA	NA	NA	NA	NA	NA	5344	NA	NA	NA	NA	NA	NA	3590	NA	NA	NA	NA	NA	3590	NA	NA	NA	NA	NA	3625	NA	NA	NA
Gata2_61772	NA	NA	NA	NA	NA	NA	NA	NA	NA	NA	NA	NA	10176	NA	NA	NA	NA	NA	NA	NA	NA	NA	NA	NA	NA	NA	NA	2561	NA	NA	NA	NA	NA	NA	NA	NA	NA	NA	NA	NA	8797	NA	NA	NA	NA	NA	6388.3	NA	NA
Gata2_61773	NA	NA	NA	NA	NA	NA	NA	NA	NA	NA	NA	NA	NA	NA	NA	NA	13652	NA	NA	NA	8790	NA	NA	NA	NA	NA	NA	NA	NA	NA	NA	NA	NA	NA	NA	NA	NA	NA	NA	NA	NA	NA	NA	NA	NA	NA	NA	7188	NA
Gata2_6178	NA	NA	5501	NA	NA	NA	NA	NA	16975	NA	NA	NA	NA	NA	NA	65679	NA	NA	NA	45263	NA	NA	NA	9617	NA	NA	NA	NA	NA	NA	8249	NA	NA	NA	NA	NA	10104	NA	NA	NA	NA	NA	NA	NA	10614.2	NA	NA	NA	NA
Gata2_61781	NA	NA	NA	NA	NA	836	NA	NA	NA	NA	NA	847	NA	NA	NA	NA	NA	NA	NA	NA	NA	NA	NA	NA	NA	NA	2089	NA	NA	NA	NA	NA	NA	1948	NA	NA	NA	NA	NA	2955	NA	NA	NA	NA	NA	2416	NA	NA	NA
Gata2_61782	NA	NA	NA	NA	NA	NA	NA	NA	NA	NA	NA	NA	3414	NA	NA	NA	NA	NA	NA	NA	NA	NA	NA	NA	NA	NA	NA	5567	NA	NA	NA	NA	NA	NA	NA	NA	NA	NA	NA	NA	3167	NA	NA	NA	NA	NA	3958	NA	NA
Gata2_61783	NA	NA	NA	NA	NA	NA	NA	NA	NA	NA	NA	NA	NA	NA	NA	NA	10783	NA	NA	NA	7324	NA	NA	NA	NA	NA	NA	NA	NA	NA	NA	NA	NA	NA	NA	NA	NA	NA	NA	NA	NA	NA	NA	NA	NA	NA	NA	4359	NA
Gata2_6179	NA	NA	17820	NA	NA	NA	NA	NA	24819	NA	NA	NA	NA	NA	NA	71824	NA	NA	NA	55071	NA	NA	NA	18113	NA	NA	NA	NA	NA	NA	12776	NA	NA	NA	NA	NA	16928	NA	NA	NA	NA	NA	NA	NA	17201.2	NA	NA	NA	NA
Gata2_61791	NA	NA	NA	NA	NA	4283	NA	NA	NA	NA	NA	4851	NA	NA	NA	NA	NA	NA	NA	NA	NA	NA	NA	NA	NA	NA	5564	NA	NA	NA	NA	NA	NA	4777	NA	NA	NA	NA	NA	5362	NA	NA	NA	NA	NA	3954	NA	NA	NA
Gata2_61792	NA	NA	NA	NA	NA	NA	NA	NA	NA	NA	NA	NA	7868	NA	NA	NA	NA	NA	NA	NA	NA	NA	NA	NA	NA	NA	NA	17452	NA	NA	NA	NA	NA	NA	NA	NA	NA	NA	NA	NA	4645	NA	NA	NA	NA	NA	10258.9	NA	NA
Gata2_61793	NA	NA	NA	NA	NA	NA	NA	NA	NA	NA	NA	NA	NA	NA	NA	NA	11018	NA	NA	NA	7971	NA	NA	NA	NA	NA	NA	NA	NA	NA	NA	NA	NA	NA	NA	NA	NA	NA	NA	NA	NA	NA	NA	NA	NA	NA	NA	5751	NA
Gatad1_30230	NA	NA	NA	NA	NA	6325	NA	NA	NA	NA	NA	7004	NA	NA	NA	NA	NA	NA	NA	NA	NA	NA	NA	NA	NA	NA	7352	NA	NA	NA	NA	NA	NA	8386	NA	NA	NA	NA	NA	7045	NA	NA	NA	NA	NA	4621	NA	NA	NA
Gatad1_30231	NA	NA	NA	NA	NA	5397	NA	NA	NA	NA	NA	8863	NA	NA	NA	NA	NA	NA	NA	NA	NA	NA	NA	NA	NA	NA	8025	NA	NA	NA	NA	NA	NA	8953	NA	NA	NA	NA	NA	5544	NA	NA	NA	NA	NA	4519	NA	NA	NA
Gatad1_30233	NA	NA	NA	NA	NA	12019	NA	NA	NA	NA	NA	14510	NA	NA	NA	NA	NA	NA	NA	NA	NA	NA	NA	NA	NA	NA	9468	NA	NA	NA	NA	NA	NA	11222	NA	NA	NA	NA	NA	7736	NA	NA	NA	NA	NA	7668	NA	NA	NA
Gatad2a_60072	NA	NA	NA	NA	NA	5944	NA	NA	NA	NA	NA	7784	NA	NA	NA	NA	NA	NA	NA	NA	NA	NA	NA	NA	NA	NA	8214	NA	NA	NA	NA	NA	NA	8303	NA	NA	NA	NA	NA	7471	NA	NA	NA	NA	NA	6041	NA	NA	NA
Gatad2a_60073	NA	NA	NA	NA	NA	11134	NA	NA	NA	NA	NA	13033	NA	NA	NA	NA	NA	NA	NA	NA	NA	NA	NA	NA	NA	NA	10982	NA	NA	NA	NA	NA	NA	13077	NA	NA	NA	NA	NA	11308	NA	NA	NA	NA	NA	6372	NA	NA	NA
Gatad2a_60075	NA	NA	NA	NA	NA	8564	NA	NA	NA	NA	NA	10399	NA	NA	NA	NA	NA	NA	NA	NA	NA	NA	NA	NA	NA	NA	8978	NA	NA	NA	NA	NA	NA	10129	NA	NA	NA	NA	NA	8706	NA	NA	NA	NA	NA	5077	NA	NA	NA
Gatad2b_54109	NA	16079	NA	NA	NA	NA	NA	55977	NA	NA	NA	NA	NA	NA	7948	NA	NA	NA	7727	NA	NA	NA	14779	NA	NA	NA	NA	NA	NA	10411	NA	NA	NA	NA	NA	28945	NA	NA	NA	NA	NA	NA	NA	13685	NA	NA	NA	NA	NA
Gatad2b_54110	NA	25852	NA	NA	NA	NA	NA	49815	NA	NA	NA	NA	NA	NA	5815	NA	NA	NA	5156	NA	NA	NA	17546	NA	NA	NA	NA	NA	NA	13572	NA	NA	NA	NA	NA	37626	NA	NA	NA	NA	NA	NA	NA	10817	NA	NA	NA	NA	NA
Gatad2b_54111	NA	18448	NA	NA	NA	NA	NA	25037	NA	NA	NA	NA	NA	NA	5663	NA	NA	NA	2832	NA	NA	NA	14192	NA	NA	NA	NA	NA	NA	20788	NA	NA	NA	NA	NA	22456	NA	NA	NA	NA	NA	NA	NA	10598	NA	NA	NA	NA	NA
Gatad2b_54112	NA	19878	NA	NA	NA	NA	NA	45278	NA	NA	NA	NA	NA	NA	7658	NA	NA	NA	5174	NA	NA	NA	22431	NA	NA	NA	NA	NA	NA	19666	NA	NA	NA	NA	NA	33669	NA	NA	NA	NA	NA	NA	NA	14985	NA	NA	NA	NA	NA
Gfi1_6341	NA	NA	NA	NA	NA	NA	NA	NA	NA	NA	NA	NA	NA	NA	NA	NA	8121	NA	NA	NA	7104	NA	NA	NA	NA	NA	NA	NA	NA	NA	NA	NA	NA	NA	NA	NA	NA	NA	NA	NA	NA	NA	NA	NA	NA	NA	NA	8466	NA
Gfi1_6342	NA	NA	NA	NA	NA	NA	NA	NA	NA	NA	NA	NA	NA	NA	NA	NA	10096	NA	NA	NA	7404	NA	NA	NA	NA	NA	NA	NA	NA	NA	NA	NA	NA	NA	NA	NA	NA	NA	NA	NA	NA	NA	NA	NA	NA	NA	NA	9621	NA
Gfi1_6344	NA	NA	NA	NA	NA	NA	NA	NA	NA	NA	NA	NA	NA	NA	NA	NA	11059	NA	NA	NA	8814	NA	NA	NA	NA	NA	NA	NA	NA	NA	NA	NA	NA	NA	NA	NA	NA	NA	NA	NA	NA	NA	NA	NA	NA	NA	NA	11961	NA
Gltscr1_20200	NA	NA	NA	NA	NA	NA	NA	NA	NA	NA	NA	NA	NA	NA	NA	NA	NA	NA	NA	NA	NA	NA	NA	NA	NA	NA	NA	NA	NA	NA	NA	NA	NA	NA	NA	NA	NA	NA	NA	NA	NA	11607.8	NA	NA	NA	NA	NA	NA	3580
Gltscr1_20201	NA	NA	NA	NA	NA	NA	NA	NA	NA	NA	NA	NA	NA	NA	NA	NA	NA	NA	NA	NA	NA	NA	NA	NA	NA	NA	NA	NA	NA	NA	NA	NA	NA	NA	NA	NA	NA	NA	NA	NA	NA	18900.6	NA	NA	NA	NA	NA	NA	3172
Gltscr1_20202	NA	NA	NA	NA	NA	NA	NA	NA	NA	NA	NA	NA	NA	NA	NA	NA	NA	NA	NA	NA	NA	NA	NA	NA	NA	NA	NA	NA	NA	NA	NA	NA	NA	NA	NA	NA	NA	NA	NA	NA	NA	9328.6	NA	NA	NA	NA	NA	NA	3484
Gltscr1_53229	20360	NA	NA	NA	NA	NA	20478	NA	NA	NA	NA	NA	NA	8351	NA	NA	NA	5414	NA	NA	NA	17881	NA	NA	NA	NA	NA	NA	21626	NA	NA	NA	NA	NA	18072	NA	NA	NA	NA	NA	NA	NA	57007	NA	NA	NA	NA	NA	NA
Gltscr1_53230	51312	NA	NA	NA	NA	NA	354201	NA	NA	NA	NA	NA	NA	14576	NA	NA	NA	86999	NA	NA	NA	253507	NA	NA	NA	NA	NA	NA	109937	NA	NA	NA	NA	NA	367730	NA	NA	NA	NA	NA	NA	NA	95933.6	NA	NA	NA	NA	NA	NA
Gltscr1_53231	45060	NA	NA	NA	NA	NA	77047	NA	NA	NA	NA	NA	NA	10582	NA	NA	NA	17868	NA	NA	NA	67073	NA	NA	NA	NA	NA	NA	49346	NA	NA	NA	NA	NA	71991	NA	NA	NA	NA	NA	NA	NA	98883	NA	NA	NA	NA	NA	NA
Gltscr1_62864	NA	NA	43808	NA	NA	NA	NA	NA	26977	NA	NA	NA	NA	NA	NA	45190	NA	NA	NA	39760	NA	NA	NA	34683	NA	NA	NA	NA	NA	NA	41172	NA	NA	NA	NA	NA	26928	NA	NA	NA	NA	NA	NA	NA	21903.8	NA	NA	NA	NA
Gltscr1_62865	NA	NA	44375	NA	NA	NA	NA	NA	30243	NA	NA	NA	NA	NA	NA	51374	NA	NA	NA	44987	NA	NA	NA	29612	NA	NA	NA	NA	NA	NA	37142	NA	NA	NA	NA	NA	29487	NA	NA	NA	NA	NA	NA	NA	24570.2	NA	NA	NA	NA
Gltscr1_62866	NA	NA	37957	NA	NA	NA	NA	NA	27055	NA	NA	NA	NA	NA	NA	47670	NA	NA	NA	39600	NA	NA	NA	22147	NA	NA	NA	NA	NA	NA	33440	NA	NA	NA	NA	NA	20698	NA	NA	NA	NA	NA	NA	NA	17794	NA	NA	NA	NA
Gltscr1l_20197	NA	NA	NA	NA	NA	NA	NA	NA	NA	NA	NA	NA	NA	NA	NA	NA	NA	NA	NA	NA	NA	NA	NA	NA	NA	NA	NA	NA	NA	NA	NA	NA	NA	NA	NA	NA	NA	NA	NA	NA	NA	11372.6	NA	NA	NA	NA	NA	NA	25
Gltscr1l_20198	NA	NA	NA	NA	NA	NA	NA	NA	NA	NA	NA	NA	NA	NA	NA	NA	NA	NA	NA	NA	NA	NA	NA	NA	NA	NA	NA	NA	NA	NA	NA	NA	NA	NA	NA	NA	NA	NA	NA	NA	NA	9031	NA	NA	NA	NA	NA	NA	686
Gltscr1l_20199	NA	NA	NA	NA	NA	NA	NA	NA	NA	NA	NA	NA	NA	NA	NA	NA	NA	NA	NA	NA	NA	NA	NA	NA	NA	NA	NA	NA	NA	NA	NA	NA	NA	NA	NA	NA	NA	NA	NA	NA	NA	17142.2	NA	NA	NA	NA	NA	NA	2697
Gltscr1l_53120	NA	NA	73412	NA	NA	NA	NA	NA	36664	NA	NA	NA	NA	NA	NA	62030	NA	NA	NA	51577	NA	NA	NA	32971	NA	NA	NA	NA	NA	NA	32212	NA	NA	NA	NA	NA	43764	NA	NA	NA	NA	NA	NA	NA	26830.8	NA	NA	NA	NA
Gltscr1l_53121	NA	NA	66864	NA	NA	NA	NA	NA	27706	NA	NA	NA	NA	NA	NA	46511	NA	NA	NA	31574	NA	NA	NA	24024	NA	NA	NA	NA	NA	NA	19993	NA	NA	NA	NA	NA	40546	NA	NA	NA	NA	NA	NA	NA	18303.6	NA	NA	NA	NA
Gltscr1l_53123	NA	NA	80607	NA	NA	NA	NA	NA	38084	NA	NA	NA	NA	NA	NA	69230	NA	NA	NA	51155	NA	NA	NA	31385	NA	NA	NA	NA	NA	NA	28494	NA	NA	NA	NA	NA	52496	NA	NA	NA	NA	NA	NA	NA	25167.6	NA	NA	NA	NA
Gltscr1l_53225	33708	NA	NA	NA	NA	NA	44989	NA	NA	NA	NA	NA	NA	10407	NA	NA	NA	6591	NA	NA	NA	31448	NA	NA	NA	NA	NA	NA	24890	NA	NA	NA	NA	NA	35587	NA	NA	NA	NA	NA	NA	NA	57117	NA	NA	NA	NA	NA	NA
Gltscr1l_53226	31066	NA	NA	NA	NA	NA	30851	NA	NA	NA	NA	NA	NA	6365	NA	NA	NA	4406	NA	NA	NA	19208	NA	NA	NA	NA	NA	NA	21025	NA	NA	NA	NA	NA	26808	NA	NA	NA	NA	NA	NA	NA	28079.8	NA	NA	NA	NA	NA	NA
Gltscr1l_53227	25043	NA	NA	NA	NA	NA	29316	NA	NA	NA	NA	NA	NA	7342	NA	NA	NA	4510	NA	NA	NA	21691	NA	NA	NA	NA	NA	NA	21190	NA	NA	NA	NA	NA	24254	NA	NA	NA	NA	NA	NA	NA	44257.8	NA	NA	NA	NA	NA	NA
Gltscr2_32262	NA	NA	NA	NA	NA	NA	NA	NA	NA	NA	NA	NA	5817	NA	NA	NA	NA	NA	NA	NA	NA	NA	NA	NA	NA	NA	NA	7652	NA	NA	NA	NA	NA	NA	NA	NA	NA	NA	NA	NA	691	NA	NA	NA	NA	NA	3404.05	NA	NA
Gltscr2_32263	NA	NA	NA	NA	NA	NA	NA	NA	NA	NA	NA	NA	9595	NA	NA	NA	NA	NA	NA	NA	NA	NA	NA	NA	NA	NA	NA	22894	NA	NA	NA	NA	NA	NA	NA	NA	NA	NA	NA	NA	14338	NA	NA	NA	NA	NA	6552.97	NA	NA
Gltscr2_32264	NA	NA	NA	NA	NA	NA	NA	NA	NA	NA	NA	NA	2695	NA	NA	NA	NA	NA	NA	NA	NA	NA	NA	NA	NA	NA	NA	924	NA	NA	NA	NA	NA	NA	NA	NA	NA	NA	NA	NA	4185	NA	NA	NA	NA	NA	1470.78	NA	NA
Gon4l_42362	NA	NA	NA	NA	NA	NA	NA	NA	NA	NA	NA	NA	15648	NA	NA	NA	NA	NA	NA	NA	NA	NA	NA	NA	NA	NA	NA	10186	NA	NA	NA	NA	NA	NA	NA	NA	NA	NA	NA	NA	21639	NA	NA	NA	NA	NA	5614.79	NA	NA
Gon4l_42363	NA	NA	NA	NA	NA	NA	NA	NA	NA	NA	NA	NA	14592	NA	NA	NA	NA	NA	NA	NA	NA	NA	NA	NA	NA	NA	NA	7968	NA	NA	NA	NA	NA	NA	NA	NA	NA	NA	NA	NA	13739	NA	NA	NA	NA	NA	7352.9	NA	NA
Gon4l_42364	NA	NA	NA	NA	NA	NA	NA	NA	NA	NA	NA	NA	4095	NA	NA	NA	NA	NA	NA	NA	NA	NA	NA	NA	NA	NA	NA	7025	NA	NA	NA	NA	NA	NA	NA	NA	NA	NA	NA	NA	4315	NA	NA	NA	NA	NA	4551.6	NA	NA
Gse1_50576	NA	NA	NA	NA	8616	NA	NA	NA	NA	NA	8015	NA	NA	NA	NA	NA	NA	NA	NA	NA	NA	NA	NA	NA	NA	7428	NA	NA	NA	NA	NA	NA	9247	NA	NA	NA	NA	NA	12776	NA	NA	NA	NA	NA	NA	NA	NA	NA	NA
Gse1_50577	NA	NA	NA	NA	7757	NA	NA	NA	NA	NA	8390	NA	NA	NA	NA	NA	NA	NA	NA	NA	NA	NA	NA	NA	NA	6789	NA	NA	NA	NA	NA	NA	6092	NA	NA	NA	NA	NA	6710	NA	NA	NA	NA	NA	NA	NA	NA	NA	NA
Gse1_50578	NA	NA	NA	NA	13351	NA	NA	NA	NA	NA	10548	NA	NA	NA	NA	NA	NA	NA	NA	NA	NA	NA	NA	NA	NA	5922	NA	NA	NA	NA	NA	NA	8351	NA	NA	NA	NA	NA	11711	NA	NA	NA	NA	NA	NA	NA	NA	NA	NA
Gtf2a1_45324	NA	NA	NA	NA	NA	NA	NA	NA	NA	NA	NA	NA	7831	NA	NA	NA	NA	NA	NA	NA	NA	NA	NA	NA	NA	NA	NA	11834	NA	NA	NA	NA	NA	NA	NA	NA	NA	NA	NA	NA	9916	NA	NA	NA	NA	NA	6505.19	NA	NA
Gtf2a1_45325	NA	NA	NA	NA	NA	NA	NA	NA	NA	NA	NA	NA	8697	NA	NA	NA	NA	NA	NA	NA	NA	NA	NA	NA	NA	NA	NA	6830	NA	NA	NA	NA	NA	NA	NA	NA	NA	NA	NA	NA	10285	NA	NA	NA	NA	NA	6671.89	NA	NA
Gtf2a1_45326	NA	NA	NA	NA	NA	NA	NA	NA	NA	NA	NA	NA	5448	NA	NA	NA	NA	NA	NA	NA	NA	NA	NA	NA	NA	NA	NA	5308	NA	NA	NA	NA	NA	NA	NA	NA	NA	NA	NA	NA	8253	NA	NA	NA	NA	NA	7500.28	NA	NA
Gtf2h3_52752	NA	NA	NA	NA	NA	NA	NA	NA	NA	NA	NA	NA	5429	NA	NA	NA	NA	NA	NA	NA	NA	NA	NA	NA	NA	NA	NA	4329	NA	NA	NA	NA	NA	NA	NA	NA	NA	NA	NA	NA	2846	NA	NA	NA	NA	NA	5342.39	NA	NA
Gtf2h3_52753	NA	NA	NA	NA	NA	NA	NA	NA	NA	NA	NA	NA	7846	NA	NA	NA	NA	NA	NA	NA	NA	NA	NA	NA	NA	NA	NA	8837	NA	NA	NA	NA	NA	NA	NA	NA	NA	NA	NA	NA	7328	NA	NA	NA	NA	NA	7409.82	NA	NA
Gtf2h3_52754	NA	NA	NA	NA	NA	NA	NA	NA	NA	NA	NA	NA	14514	NA	NA	NA	NA	NA	NA	NA	NA	NA	NA	NA	NA	NA	NA	22144	NA	NA	NA	NA	NA	NA	NA	NA	NA	NA	NA	NA	18795	NA	NA	NA	NA	NA	15031.1	NA	NA
Gtf2h4_7093	NA	NA	NA	NA	NA	NA	NA	NA	NA	NA	NA	NA	10159	NA	NA	NA	NA	NA	NA	NA	NA	NA	NA	NA	NA	NA	NA	23286	NA	NA	NA	NA	NA	NA	NA	NA	NA	NA	NA	NA	4847	NA	NA	NA	NA	NA	7900.76	NA	NA
Gtf2h4_7094	NA	NA	NA	NA	NA	NA	NA	NA	NA	NA	NA	NA	5641	NA	NA	NA	NA	NA	NA	NA	NA	NA	NA	NA	NA	NA	NA	6697	NA	NA	NA	NA	NA	NA	NA	NA	NA	NA	NA	NA	7955	NA	NA	NA	NA	NA	6825.37	NA	NA
Gtf2h4_7096	NA	NA	NA	NA	NA	NA	NA	NA	NA	NA	NA	NA	12946	NA	NA	NA	NA	NA	NA	NA	NA	NA	NA	NA	NA	NA	NA	13634	NA	NA	NA	NA	NA	NA	NA	NA	NA	NA	NA	NA	9104	NA	NA	NA	NA	NA	11842.5	NA	NA
Gtf3a_28730	NA	NA	NA	NA	NA	NA	NA	NA	NA	NA	NA	NA	9369	NA	NA	NA	NA	NA	NA	NA	NA	NA	NA	NA	NA	NA	NA	7842	NA	NA	NA	NA	NA	NA	NA	NA	NA	NA	NA	NA	10618	NA	NA	NA	NA	NA	5011.03	NA	NA
Gtf3a_28731	NA	NA	NA	NA	NA	NA	NA	NA	NA	NA	NA	NA	1305	NA	NA	NA	NA	NA	NA	NA	NA	NA	NA	NA	NA	NA	NA	6612	NA	NA	NA	NA	NA	NA	NA	NA	NA	NA	NA	NA	5328	NA	NA	NA	NA	NA	5760.14	NA	NA
Gtf3a_28732	NA	NA	NA	NA	NA	NA	NA	NA	NA	NA	NA	NA	18222	NA	NA	NA	NA	NA	NA	NA	NA	NA	NA	NA	NA	NA	NA	13279	NA	NA	NA	NA	NA	NA	NA	NA	NA	NA	NA	NA	6747	NA	NA	NA	NA	NA	5992.91	NA	NA
H2afx_49968	NA	NA	NA	21805	NA	NA	NA	NA	NA	17041	NA	NA	NA	NA	NA	NA	NA	NA	NA	NA	NA	NA	NA	NA	24624	NA	NA	NA	NA	NA	NA	11621	NA	NA	NA	NA	NA	9420	NA	NA	NA	NA	NA	NA	NA	NA	NA	NA	NA
H2afx_49969	NA	NA	NA	16694	NA	NA	NA	NA	NA	12621	NA	NA	NA	NA	NA	NA	NA	NA	NA	NA	NA	NA	NA	NA	21261	NA	NA	NA	NA	NA	NA	13463	NA	NA	NA	NA	NA	9870	NA	NA	NA	NA	NA	NA	NA	NA	NA	NA	NA
H2afx_49970	NA	NA	NA	12990	NA	NA	NA	NA	NA	10529	NA	NA	NA	NA	NA	NA	NA	NA	NA	NA	NA	NA	NA	NA	11478	NA	NA	NA	NA	NA	NA	4822	NA	NA	NA	NA	NA	10086	NA	NA	NA	NA	NA	NA	NA	NA	NA	NA	NA
H2afy2_49960	NA	NA	NA	17918	NA	NA	NA	NA	NA	11603	NA	NA	NA	NA	NA	NA	NA	NA	NA	NA	NA	NA	NA	NA	16896	NA	NA	NA	NA	NA	NA	16381	NA	NA	NA	NA	NA	8983	NA	NA	NA	NA	NA	NA	NA	NA	NA	NA	NA
H2afy2_49961	NA	NA	NA	25960	NA	NA	NA	NA	NA	16660	NA	NA	NA	NA	NA	NA	NA	NA	NA	NA	NA	NA	NA	NA	22472	NA	NA	NA	NA	NA	NA	23113	NA	NA	NA	NA	NA	15233	NA	NA	NA	NA	NA	NA	NA	NA	NA	NA	NA
H2afy2_49962	NA	NA	NA	35175	NA	NA	NA	NA	NA	29814	NA	NA	NA	NA	NA	NA	NA	NA	NA	NA	NA	NA	NA	NA	30606	NA	NA	NA	NA	NA	NA	22716	NA	NA	NA	NA	NA	15287	NA	NA	NA	NA	NA	NA	NA	NA	NA	NA	NA
H2afy_49964	NA	NA	NA	15356	NA	NA	NA	NA	NA	10306	NA	NA	NA	NA	NA	NA	NA	NA	NA	NA	NA	NA	NA	NA	18666	NA	NA	NA	NA	NA	NA	13876	NA	NA	NA	NA	NA	6940	NA	NA	NA	NA	NA	NA	NA	NA	NA	NA	NA
H2afy_49965	NA	NA	NA	15098	NA	NA	NA	NA	NA	9642	NA	NA	NA	NA	NA	NA	NA	NA	NA	NA	NA	NA	NA	NA	8438	NA	NA	NA	NA	NA	NA	5123	NA	NA	NA	NA	NA	10145	NA	NA	NA	NA	NA	NA	NA	NA	NA	NA	NA
H2afy_49966	NA	NA	NA	41080	NA	NA	NA	NA	NA	29216	NA	NA	NA	NA	NA	NA	NA	NA	NA	NA	NA	NA	NA	NA	25042	NA	NA	NA	NA	NA	NA	15298	NA	NA	NA	NA	NA	24614	NA	NA	NA	NA	NA	NA	NA	NA	NA	NA	NA
H3f3a_49948	NA	NA	NA	NA	1825	NA	NA	NA	NA	NA	1048	NA	NA	NA	NA	NA	NA	NA	NA	NA	NA	NA	NA	NA	NA	2480	NA	NA	NA	NA	NA	NA	3009	NA	NA	NA	NA	NA	422	NA	NA	NA	NA	NA	NA	NA	NA	NA	NA
H3f3a_49949	NA	NA	NA	NA	10072	NA	NA	NA	NA	NA	6684	NA	NA	NA	NA	NA	NA	NA	NA	NA	NA	NA	NA	NA	NA	10482	NA	NA	NA	NA	NA	NA	11570	NA	NA	NA	NA	NA	4859	NA	NA	NA	NA	NA	NA	NA	NA	NA	NA
H3f3a_49950	NA	NA	NA	NA	7666	NA	NA	NA	NA	NA	2536	NA	NA	NA	NA	NA	NA	NA	NA	NA	NA	NA	NA	NA	NA	7187	NA	NA	NA	NA	NA	NA	7914	NA	NA	NA	NA	NA	4529	NA	NA	NA	NA	NA	NA	NA	NA	NA	NA
Hat1_48576	NA	NA	NA	NA	NA	NA	NA	NA	NA	NA	NA	NA	NA	NA	NA	NA	NA	NA	NA	NA	NA	NA	NA	NA	NA	NA	NA	NA	NA	NA	NA	NA	NA	NA	NA	NA	NA	NA	NA	NA	NA	NA	NA	NA	NA	NA	NA	NA	NA
Hat1_48578	NA	NA	NA	NA	NA	NA	NA	NA	NA	NA	NA	NA	NA	NA	NA	NA	NA	NA	NA	NA	NA	NA	NA	NA	NA	NA	NA	NA	NA	NA	NA	NA	NA	NA	NA	NA	NA	NA	NA	NA	NA	NA	NA	NA	NA	NA	NA	NA	NA
Hat1_48579	NA	NA	NA	NA	NA	NA	NA	NA	NA	NA	NA	NA	NA	NA	NA	NA	NA	NA	NA	NA	NA	NA	NA	NA	NA	NA	NA	NA	NA	NA	NA	NA	NA	NA	NA	NA	NA	NA	NA	NA	NA	NA	NA	NA	NA	NA	NA	NA	NA
Hat1_49817	NA	4013	NA	NA	NA	NA	NA	30403	NA	NA	NA	NA	NA	NA	4833	NA	NA	NA	2206	NA	NA	NA	22314	NA	NA	NA	NA	NA	NA	3210	NA	NA	NA	NA	NA	37091	NA	NA	NA	NA	NA	NA	NA	11063	NA	NA	NA	NA	NA
Hat1_49818	NA	16932	NA	NA	NA	NA	NA	27435	NA	NA	NA	NA	NA	NA	4666	NA	NA	NA	7060	NA	NA	NA	14790	NA	NA	NA	NA	NA	NA	5896	NA	NA	NA	NA	NA	52256	NA	NA	NA	NA	NA	NA	NA	9696	NA	NA	NA	NA	NA
Hat1_49819	NA	6976	NA	NA	NA	NA	NA	17522	NA	NA	NA	NA	NA	NA	3930	NA	NA	NA	1935	NA	NA	NA	9083	NA	NA	NA	NA	NA	NA	11935	NA	NA	NA	NA	NA	28532	NA	NA	NA	NA	NA	NA	NA	7073	NA	NA	NA	NA	NA
Hat1_49820	NA	17406	NA	NA	NA	NA	NA	31048	NA	NA	NA	NA	NA	NA	5185	NA	NA	NA	2567	NA	NA	NA	22251	NA	NA	NA	NA	NA	NA	6085	NA	NA	NA	NA	NA	31535	NA	NA	NA	NA	NA	NA	NA	9008	NA	NA	NA	NA	NA
Hcfc1_23815	NA	NA	NA	NA	NA	NA	NA	NA	NA	NA	NA	NA	NA	NA	NA	NA	NA	NA	NA	NA	NA	NA	NA	NA	NA	NA	NA	NA	NA	NA	NA	NA	NA	NA	NA	NA	NA	NA	NA	NA	NA	11381	11237.8	NA	NA	NA	NA	NA	4280
Hcfc1_23816	NA	NA	NA	NA	NA	NA	NA	NA	NA	NA	NA	NA	NA	NA	NA	NA	NA	NA	NA	NA	NA	NA	NA	NA	NA	NA	NA	NA	NA	NA	NA	NA	NA	NA	NA	NA	NA	NA	NA	NA	NA	13757	NA	NA	NA	NA	NA	NA	3786
Hcfc1_23817	NA	NA	NA	NA	NA	NA	NA	NA	NA	NA	NA	NA	NA	NA	NA	NA	NA	NA	NA	NA	NA	NA	NA	NA	NA	NA	NA	NA	NA	NA	NA	NA	NA	NA	NA	NA	NA	NA	NA	NA	NA	16081.2	NA	NA	NA	NA	NA	NA	2580
Hcfc1_49709	2831	NA	NA	NA	NA	NA	4536	NA	NA	NA	NA	NA	NA	5939	NA	NA	NA	7474	NA	NA	NA	28148	NA	NA	NA	NA	NA	NA	15742	NA	NA	NA	NA	NA	7886	NA	NA	NA	NA	NA	NA	NA	8080.4	NA	NA	NA	NA	NA	NA
Hcfc1_49710	10830	NA	NA	NA	NA	NA	12895	NA	NA	NA	NA	NA	NA	4314	NA	NA	NA	6206	NA	NA	NA	19477	NA	NA	NA	NA	NA	NA	10278	NA	NA	NA	NA	NA	8814	NA	NA	NA	NA	NA	NA	NA	18047.8	NA	NA	NA	NA	NA	NA
Hcfc1_49711	9302	NA	NA	NA	NA	NA	9676	NA	NA	NA	NA	NA	NA	6336	NA	NA	NA	8269	NA	NA	NA	33346	NA	NA	NA	NA	NA	NA	19610	NA	NA	NA	NA	NA	9586	NA	NA	NA	NA	NA	NA	NA	12385.4	NA	NA	NA	NA	NA	NA
Hcfc1_7397	NA	NA	8324	NA	NA	NA	NA	NA	15614	NA	NA	NA	NA	NA	NA	46050	NA	NA	NA	34653	NA	NA	NA	26090	NA	NA	NA	NA	NA	NA	21211	NA	NA	NA	NA	NA	13356	NA	NA	NA	NA	NA	NA	NA	11343.6	NA	NA	NA	NA
Hcfc1_7398	NA	NA	2341	NA	NA	NA	NA	NA	13111	NA	NA	NA	NA	NA	NA	46584	NA	NA	NA	33418	NA	NA	NA	10786	NA	NA	NA	NA	NA	NA	5722	NA	NA	NA	NA	NA	6284	NA	NA	NA	NA	NA	8048.6	NA	8878	NA	NA	NA	NA
Hcfc1_7399	NA	NA	19785	NA	NA	NA	NA	NA	18711	NA	NA	NA	NA	NA	NA	49121	NA	NA	NA	40945	NA	NA	NA	37190	NA	NA	NA	NA	NA	NA	26653	NA	NA	NA	NA	NA	17175	NA	NA	NA	NA	NA	NA	NA	11812.8	NA	NA	NA	NA
Hdac10_49653	NA	39007	NA	NA	NA	NA	NA	39905	NA	NA	NA	NA	NA	NA	5359	NA	NA	NA	4503	NA	NA	NA	30772	NA	NA	NA	NA	NA	NA	26183	NA	NA	NA	NA	NA	76201	NA	NA	NA	NA	NA	NA	NA	12756	NA	NA	NA	NA	NA
Hdac10_49654	NA	14027	NA	NA	NA	NA	NA	46529	NA	NA	NA	NA	NA	NA	8598	NA	NA	NA	7227	NA	NA	NA	35096	NA	NA	NA	NA	NA	NA	51266	NA	NA	NA	NA	NA	49458	NA	NA	NA	NA	NA	NA	NA	13897	NA	NA	NA	NA	NA
Hdac10_49655	NA	19490	NA	NA	NA	NA	NA	41362	NA	NA	NA	NA	NA	NA	6023	NA	NA	NA	3855	NA	NA	NA	22530	NA	NA	NA	NA	NA	NA	26242	NA	NA	NA	NA	NA	37494	NA	NA	NA	NA	NA	NA	NA	12736	NA	NA	NA	NA	NA
Hdac10_49656	NA	21663	NA	NA	NA	NA	NA	67235	NA	NA	NA	NA	NA	NA	6776	NA	NA	NA	4576	NA	NA	NA	28712	NA	NA	NA	NA	NA	NA	31945	NA	NA	NA	NA	NA	49057	NA	NA	NA	NA	NA	NA	NA	16595	NA	NA	NA	NA	NA
Hdac10_51188	NA	NA	NA	NA	NA	NA	NA	NA	NA	NA	NA	NA	NA	NA	NA	NA	NA	NA	NA	NA	NA	NA	NA	NA	NA	NA	NA	NA	NA	NA	NA	NA	NA	NA	NA	NA	NA	NA	NA	NA	NA	NA	NA	NA	NA	NA	NA	NA	NA
Hdac10_51189	NA	NA	NA	NA	NA	NA	NA	NA	NA	NA	NA	NA	NA	NA	NA	NA	NA	NA	NA	NA	NA	NA	NA	NA	NA	NA	NA	NA	NA	NA	NA	NA	NA	NA	NA	NA	NA	NA	NA	NA	NA	NA	NA	NA	NA	NA	NA	NA	NA
Hdac10_51190	NA	NA	NA	NA	NA	NA	NA	NA	NA	NA	NA	NA	NA	NA	NA	NA	NA	NA	NA	NA	NA	NA	NA	NA	NA	NA	NA	NA	NA	NA	NA	NA	NA	NA	NA	NA	NA	NA	NA	NA	NA	NA	NA	NA	NA	NA	NA	NA	NA
Hdac11_59220	NA	NA	NA	NA	NA	10897	NA	NA	NA	NA	NA	9943	NA	NA	NA	NA	NA	NA	NA	NA	NA	NA	NA	NA	NA	NA	7382	NA	NA	NA	NA	NA	NA	11232	NA	NA	NA	NA	NA	10309	NA	NA	NA	NA	NA	6151	NA	NA	NA
Hdac11_59221	NA	NA	NA	NA	NA	12266	NA	NA	NA	NA	NA	13134	NA	NA	NA	NA	NA	NA	NA	NA	NA	NA	NA	NA	NA	NA	9957	NA	NA	NA	NA	NA	NA	10416	NA	NA	NA	NA	NA	16794	NA	NA	NA	NA	NA	4852	NA	NA	NA
Hdac11_59223	NA	NA	NA	NA	NA	11506	NA	NA	NA	NA	NA	12848	NA	NA	NA	NA	NA	NA	NA	NA	NA	NA	NA	NA	NA	NA	11929	NA	NA	NA	NA	NA	NA	14783	NA	NA	NA	NA	NA	14161	NA	NA	NA	NA	NA	5794	NA	NA	NA
Hdac1_23860	NA	NA	NA	NA	NA	NA	NA	NA	NA	NA	NA	NA	NA	NA	NA	NA	NA	NA	NA	NA	NA	NA	NA	NA	NA	NA	NA	NA	NA	NA	NA	NA	NA	NA	NA	NA	NA	NA	NA	NA	NA	11380.2	NA	NA	NA	NA	NA	NA	5831
Hdac1_23861	NA	NA	NA	NA	NA	NA	NA	NA	NA	NA	NA	NA	NA	NA	NA	NA	NA	NA	NA	NA	NA	NA	NA	NA	NA	NA	NA	NA	NA	NA	NA	NA	NA	NA	NA	NA	NA	NA	NA	NA	NA	15495.8	NA	NA	NA	NA	NA	NA	3724
Hdac1_23862	NA	NA	NA	NA	NA	NA	NA	NA	NA	NA	NA	NA	NA	NA	NA	NA	NA	NA	NA	NA	NA	NA	NA	NA	NA	NA	NA	NA	NA	NA	NA	NA	NA	NA	NA	NA	NA	NA	NA	NA	NA	9542.2	NA	NA	NA	NA	NA	NA	0
Hdac1_49657	9114	NA	NA	NA	NA	NA	10674	NA	NA	NA	NA	NA	NA	4748	NA	NA	NA	4848	NA	NA	NA	8827	NA	NA	NA	NA	NA	NA	13135	NA	NA	NA	NA	NA	8015	NA	NA	NA	NA	NA	NA	NA	24145.6	NA	NA	NA	NA	NA	NA
Hdac1_49658	18477	NA	NA	NA	NA	NA	19933	NA	NA	NA	NA	NA	NA	6560	NA	NA	NA	8287	NA	NA	NA	8766	NA	NA	NA	NA	NA	NA	18156	NA	NA	NA	NA	NA	27641	NA	NA	NA	NA	NA	NA	NA	42260.6	NA	NA	NA	NA	NA	NA
Hdac1_49659	25546	NA	NA	NA	NA	NA	30953	NA	NA	NA	NA	NA	NA	6988	NA	NA	NA	9866	NA	NA	NA	12064	NA	NA	NA	NA	NA	NA	14826	NA	NA	NA	NA	NA	19225	NA	NA	NA	NA	NA	NA	NA	91390.8	NA	NA	NA	NA	NA	NA
Hdac1_74136	NA	NA	52451	NA	NA	NA	NA	NA	39400	NA	NA	NA	NA	NA	NA	58990	NA	NA	NA	50344	NA	NA	NA	33234	NA	NA	NA	NA	NA	NA	26846	NA	NA	NA	NA	NA	29163	NA	NA	NA	NA	NA	NA	NA	24153.8	NA	NA	NA	NA
Hdac1_74137	NA	NA	64937	NA	NA	NA	NA	NA	41234	NA	NA	NA	NA	NA	NA	60260	NA	NA	NA	55105	NA	NA	NA	30849	NA	NA	NA	NA	NA	NA	24051	NA	NA	NA	NA	NA	32419	NA	NA	NA	NA	NA	21343	NA	29819.2	NA	NA	NA	NA
Hdac1_74139	NA	NA	58565	NA	NA	NA	NA	NA	36830	NA	NA	NA	NA	NA	NA	67411	NA	NA	NA	48650	NA	NA	NA	39563	NA	NA	NA	NA	NA	NA	28259	NA	NA	NA	NA	NA	24645	NA	NA	NA	NA	NA	NA	NA	28883.8	NA	NA	NA	NA
Hdac2_23863	NA	NA	NA	NA	NA	NA	NA	NA	NA	NA	NA	NA	NA	NA	NA	NA	NA	NA	NA	NA	NA	NA	NA	NA	NA	NA	NA	NA	NA	NA	NA	NA	NA	NA	NA	NA	NA	NA	NA	NA	NA	12846.8	NA	NA	NA	NA	NA	NA	3014
Hdac2_23864	NA	NA	NA	NA	NA	NA	NA	NA	NA	NA	NA	NA	NA	NA	NA	NA	NA	NA	NA	NA	NA	NA	NA	NA	NA	NA	NA	NA	NA	NA	NA	NA	NA	NA	NA	NA	NA	NA	NA	NA	NA	12430	NA	NA	NA	NA	NA	NA	6641
Hdac2_23865	NA	NA	NA	NA	NA	NA	NA	NA	NA	NA	NA	NA	NA	NA	NA	NA	NA	NA	NA	NA	NA	NA	NA	NA	NA	NA	NA	NA	NA	NA	NA	NA	NA	NA	NA	NA	NA	NA	NA	NA	NA	9448.4	NA	NA	NA	NA	NA	NA	1355
Hdac2_49645	34251	NA	NA	NA	NA	NA	26363	NA	NA	NA	NA	NA	NA	6401	NA	NA	NA	7065	NA	NA	NA	18930	NA	NA	NA	NA	NA	NA	25492	NA	NA	NA	NA	NA	27305	NA	NA	NA	NA	NA	NA	NA	43922.2	NA	NA	NA	NA	NA	NA
Hdac2_49646	16600	NA	NA	NA	NA	NA	20674	NA	NA	NA	NA	NA	NA	4625	NA	NA	NA	3656	NA	NA	NA	6514	NA	NA	NA	NA	NA	NA	9833	NA	NA	NA	NA	NA	22281	NA	NA	NA	NA	NA	NA	NA	14664.8	NA	NA	NA	NA	NA	NA
Hdac2_49647	50088	NA	NA	NA	NA	NA	39170	NA	NA	NA	NA	NA	NA	10455	NA	NA	NA	12552	NA	NA	NA	22388	NA	NA	NA	NA	NA	NA	24406	NA	NA	NA	NA	NA	53538	NA	NA	NA	NA	NA	NA	NA	57309.6	NA	NA	NA	NA	NA	NA
Hdac2_7429	NA	NA	52232	NA	NA	NA	NA	NA	32277	NA	NA	NA	NA	NA	NA	49793	NA	NA	NA	47211	NA	NA	NA	30167	NA	NA	NA	NA	NA	NA	32546	NA	NA	NA	NA	NA	29257	NA	NA	NA	NA	NA	NA	NA	19926.2	NA	NA	NA	NA
Hdac2_7430	NA	NA	58015	NA	NA	NA	NA	NA	28906	NA	NA	NA	NA	NA	NA	41843	NA	NA	NA	35614	NA	NA	NA	25042	NA	NA	NA	NA	NA	NA	27006	NA	NA	NA	NA	NA	24575	NA	NA	NA	NA	NA	NA	NA	18333	NA	NA	NA	NA
Hdac2_7432	NA	NA	73351	NA	NA	NA	NA	NA	38911	NA	NA	NA	NA	NA	NA	65043	NA	NA	NA	62084	NA	NA	NA	35376	NA	NA	NA	NA	NA	NA	44306	NA	NA	NA	NA	NA	36667	NA	NA	NA	NA	NA	NA	NA	24128.4	NA	NA	NA	NA
Hdac3_23866	NA	NA	NA	NA	NA	NA	NA	NA	NA	NA	NA	NA	NA	NA	NA	NA	NA	NA	NA	NA	NA	NA	NA	NA	NA	NA	NA	NA	NA	NA	NA	NA	NA	NA	NA	NA	NA	NA	NA	NA	NA	7836.8	NA	NA	NA	NA	NA	NA	3538
Hdac3_23867	NA	NA	NA	NA	NA	NA	NA	NA	NA	NA	NA	NA	NA	NA	NA	NA	NA	NA	NA	NA	NA	NA	NA	NA	NA	NA	NA	NA	NA	NA	NA	NA	NA	NA	NA	NA	NA	NA	NA	NA	NA	8140.2	NA	NA	NA	NA	NA	NA	4283
Hdac3_23868	NA	NA	NA	NA	NA	NA	NA	NA	NA	NA	NA	NA	NA	NA	NA	NA	NA	NA	NA	NA	NA	NA	NA	NA	NA	NA	NA	NA	NA	NA	NA	NA	NA	NA	NA	NA	NA	NA	NA	NA	NA	11395.8	NA	NA	NA	NA	NA	NA	1369
Hdac3_49641	8007	NA	NA	NA	NA	NA	41150	NA	NA	NA	NA	NA	NA	6518	NA	NA	NA	7058	NA	NA	NA	34581	NA	NA	NA	NA	NA	NA	17944	NA	NA	NA	NA	NA	10039	NA	NA	NA	NA	NA	NA	NA	61830	NA	NA	NA	NA	NA	NA
Hdac3_49642	5678	NA	NA	NA	NA	NA	22278	NA	NA	NA	NA	NA	NA	3257	NA	NA	NA	3904	NA	NA	NA	20399	NA	NA	NA	NA	NA	NA	10778	NA	NA	NA	NA	NA	6257	NA	NA	NA	NA	NA	NA	NA	25713.4	NA	NA	NA	NA	NA	NA
Hdac3_49643	7622	NA	NA	NA	NA	NA	28285	NA	NA	NA	NA	NA	NA	6048	NA	NA	NA	7130	NA	NA	NA	25561	NA	NA	NA	NA	NA	NA	16484	NA	NA	NA	NA	NA	10303	NA	NA	NA	NA	NA	NA	NA	40840.4	NA	NA	NA	NA	NA	NA
Hdac3_7433	NA	NA	12660	NA	NA	NA	NA	NA	20480	NA	NA	NA	NA	NA	NA	49811	NA	NA	NA	38152	NA	NA	NA	19682	NA	NA	NA	NA	NA	NA	18133	NA	NA	NA	NA	NA	12067	NA	NA	NA	NA	NA	NA	NA	18160	NA	NA	NA	NA
Hdac3_7434	NA	NA	24178	NA	NA	NA	NA	NA	27839	NA	NA	NA	NA	NA	NA	60557	NA	NA	NA	40601	NA	NA	NA	27634	NA	NA	NA	NA	NA	NA	31964	NA	NA	NA	NA	NA	17084	NA	NA	NA	NA	NA	NA	NA	16695.8	NA	NA	NA	NA
Hdac3_7435	NA	NA	20238	NA	NA	NA	NA	NA	27822	NA	NA	NA	NA	NA	NA	66891	NA	NA	NA	42395	NA	NA	NA	34527	NA	NA	NA	NA	NA	NA	32546	NA	NA	NA	NA	NA	16320	NA	NA	NA	NA	NA	NA	NA	20826.6	NA	NA	NA	NA
Hdac4_49637	NA	52524	NA	NA	NA	NA	NA	44549	NA	NA	NA	NA	NA	NA	9978	NA	NA	NA	11813	NA	NA	NA	22356	NA	NA	NA	NA	NA	NA	26136	NA	NA	NA	NA	NA	101280	NA	NA	NA	NA	NA	NA	NA	17198	NA	NA	NA	NA	NA
Hdac4_49638	NA	29316	NA	NA	NA	NA	NA	30235	NA	NA	NA	NA	NA	NA	8217	NA	NA	NA	4162	NA	NA	NA	13135	NA	NA	NA	NA	NA	NA	25412	NA	NA	NA	NA	NA	62036	NA	NA	NA	NA	NA	NA	NA	11444	NA	NA	NA	NA	NA
Hdac4_49639	NA	24909	NA	NA	NA	NA	NA	42216	NA	NA	NA	NA	NA	NA	7537	NA	NA	NA	6652	NA	NA	NA	27381	NA	NA	NA	NA	NA	NA	30142	NA	NA	NA	NA	NA	44112	NA	NA	NA	NA	NA	NA	NA	13526	NA	NA	NA	NA	NA
Hdac4_49640	NA	11197	NA	NA	NA	NA	NA	40552	NA	NA	NA	NA	NA	NA	5547	NA	NA	NA	5152	NA	NA	NA	18283	NA	NA	NA	NA	NA	NA	4767	NA	NA	NA	NA	NA	32534	NA	NA	NA	NA	NA	NA	NA	8846	NA	NA	NA	NA	NA
Hdac4_52556	NA	NA	NA	NA	NA	NA	NA	NA	NA	NA	NA	NA	NA	NA	NA	NA	NA	NA	NA	NA	NA	NA	NA	NA	NA	NA	NA	NA	NA	NA	NA	NA	NA	NA	NA	NA	NA	NA	NA	NA	NA	NA	NA	NA	NA	NA	NA	NA	NA
Hdac4_52558	NA	NA	NA	NA	NA	NA	NA	NA	NA	NA	NA	NA	NA	NA	NA	NA	NA	NA	NA	NA	NA	NA	NA	NA	NA	NA	NA	NA	NA	NA	NA	NA	NA	NA	NA	NA	NA	NA	NA	NA	NA	NA	NA	NA	NA	NA	NA	NA	NA
Hdac4_52559	NA	NA	NA	NA	NA	NA	NA	NA	NA	NA	NA	NA	NA	NA	NA	NA	NA	NA	NA	NA	NA	NA	NA	NA	NA	NA	NA	NA	NA	NA	NA	NA	NA	NA	NA	NA	NA	NA	NA	NA	NA	NA	NA	NA	NA	NA	NA	NA	NA
Hdac5_7437	NA	NA	NA	NA	NA	13296	NA	NA	NA	NA	NA	9722	NA	NA	NA	NA	NA	NA	NA	NA	NA	NA	NA	NA	NA	NA	10286	NA	NA	NA	NA	NA	NA	10439	NA	NA	NA	NA	NA	16661	NA	NA	NA	NA	NA	5819	NA	NA	NA
Hdac5_7438	NA	NA	NA	NA	NA	13964	NA	NA	NA	NA	NA	13469	NA	NA	NA	NA	NA	NA	NA	NA	NA	NA	NA	NA	NA	NA	13234	NA	NA	NA	NA	NA	NA	14658	NA	NA	NA	NA	NA	18994	NA	NA	NA	NA	NA	8658	NA	NA	NA
Hdac5_7439	NA	NA	NA	NA	NA	7114	NA	NA	NA	NA	NA	9281	NA	NA	NA	NA	NA	NA	NA	NA	NA	NA	NA	NA	NA	NA	7113	NA	NA	NA	NA	NA	NA	7757	NA	NA	NA	NA	NA	8093	NA	NA	NA	NA	NA	3751	NA	NA	NA
Hdac6_7441	NA	NA	NA	NA	NA	10867	NA	NA	NA	NA	NA	10455	NA	NA	NA	NA	NA	NA	NA	NA	NA	NA	NA	NA	NA	NA	11339	NA	NA	NA	NA	NA	NA	12225	NA	NA	NA	NA	NA	15557	NA	NA	NA	NA	NA	5262	NA	NA	NA
Hdac6_7442	NA	NA	NA	NA	NA	12658	NA	NA	NA	NA	NA	6789	NA	NA	NA	NA	NA	NA	NA	NA	NA	NA	NA	NA	NA	NA	8829	NA	NA	NA	NA	NA	NA	9238	NA	NA	NA	NA	NA	16208	NA	NA	NA	NA	NA	5742	NA	NA	NA
Hdac6_7444	NA	NA	NA	NA	NA	11881	NA	NA	NA	NA	NA	13828	NA	NA	NA	NA	NA	NA	NA	NA	NA	NA	NA	NA	NA	NA	12280	NA	NA	NA	NA	NA	NA	13563	NA	NA	NA	NA	NA	15871	NA	NA	NA	NA	NA	6146	NA	NA	NA
Hdac7_24335	NA	NA	NA	NA	NA	NA	NA	NA	NA	NA	NA	NA	NA	NA	NA	NA	NA	NA	NA	NA	NA	NA	NA	NA	NA	NA	NA	NA	NA	NA	NA	NA	NA	NA	NA	NA	NA	NA	NA	NA	NA	NA	NA	NA	NA	NA	NA	NA	NA
Hdac7_24336	NA	NA	NA	NA	NA	NA	NA	NA	NA	NA	NA	NA	NA	NA	NA	NA	NA	NA	NA	NA	NA	NA	NA	NA	NA	NA	NA	NA	NA	NA	NA	NA	NA	NA	NA	NA	NA	NA	NA	NA	NA	NA	NA	NA	NA	NA	NA	NA	NA
Hdac7_24337	NA	NA	NA	NA	NA	NA	NA	NA	NA	NA	NA	NA	NA	NA	NA	NA	NA	NA	NA	NA	NA	NA	NA	NA	NA	NA	NA	NA	NA	NA	NA	NA	NA	NA	NA	NA	NA	NA	NA	NA	NA	NA	NA	NA	NA	NA	NA	NA	NA
Hdac7_49625	NA	20227	NA	NA	NA	NA	NA	56753	NA	NA	NA	NA	NA	NA	6214	NA	NA	NA	5471	NA	NA	NA	14319	NA	NA	NA	NA	NA	NA	15098	NA	NA	NA	NA	NA	37503	NA	NA	NA	NA	NA	NA	NA	10874	NA	NA	NA	NA	NA
Hdac7_49626	NA	21865	NA	NA	NA	NA	NA	44314	NA	NA	NA	NA	NA	NA	7591	NA	NA	NA	7303	NA	NA	NA	40374	NA	NA	NA	NA	NA	NA	19758	NA	NA	NA	NA	NA	89034	NA	NA	NA	NA	NA	NA	NA	16756	NA	NA	NA	NA	NA
Hdac7_49627	NA	12104	NA	NA	NA	NA	NA	19191	NA	NA	NA	NA	NA	NA	6356	NA	NA	NA	1948	NA	NA	NA	18742	NA	NA	NA	NA	NA	NA	5583	NA	NA	NA	NA	NA	47342	NA	NA	NA	NA	NA	NA	NA	10152	NA	NA	NA	NA	NA
Hdac7_49628	NA	31451	NA	NA	NA	NA	NA	68313	NA	NA	NA	NA	NA	NA	9549	NA	NA	NA	4593	NA	NA	NA	21908	NA	NA	NA	NA	NA	NA	12628	NA	NA	NA	NA	NA	89776	NA	NA	NA	NA	NA	NA	NA	17944	NA	NA	NA	NA	NA
Hdac8_35586	NA	NA	NA	NA	NA	NA	NA	NA	NA	NA	NA	NA	28973	NA	NA	NA	NA	NA	NA	NA	NA	NA	NA	NA	NA	NA	NA	16236	NA	NA	NA	NA	NA	NA	NA	NA	NA	NA	NA	NA	7849	NA	NA	NA	NA	NA	9424.4	NA	NA
Hdac8_35587	NA	NA	NA	NA	NA	NA	NA	NA	NA	NA	NA	NA	20739	NA	NA	NA	NA	NA	NA	NA	NA	NA	NA	NA	NA	NA	NA	22843	NA	NA	NA	NA	NA	NA	NA	NA	NA	NA	NA	NA	24052	NA	NA	NA	NA	NA	11805.9	NA	NA
Hdac8_35588	NA	NA	NA	NA	NA	NA	NA	NA	NA	NA	NA	NA	21855	NA	NA	NA	NA	NA	NA	NA	NA	NA	NA	NA	NA	NA	NA	10352	NA	NA	NA	NA	NA	NA	NA	NA	NA	NA	NA	NA	10815	NA	NA	NA	NA	NA	7549.07	NA	NA
Hdac9_44628	NA	NA	NA	NA	NA	NA	NA	NA	NA	NA	NA	NA	NA	NA	NA	NA	NA	NA	NA	NA	NA	NA	NA	NA	NA	NA	NA	NA	NA	NA	NA	NA	NA	NA	NA	NA	NA	NA	NA	NA	NA	NA	NA	NA	NA	NA	NA	NA	NA
Hdac9_44630	NA	NA	NA	NA	NA	NA	NA	NA	NA	NA	NA	NA	NA	NA	NA	NA	NA	NA	NA	NA	NA	NA	NA	NA	NA	NA	NA	NA	NA	NA	NA	NA	NA	NA	NA	NA	NA	NA	NA	NA	NA	NA	NA	NA	NA	NA	NA	NA	NA
Hdac9_44631	NA	NA	NA	NA	NA	NA	NA	NA	NA	NA	NA	NA	NA	NA	NA	NA	NA	NA	NA	NA	NA	NA	NA	NA	NA	NA	NA	NA	NA	NA	NA	NA	NA	NA	NA	NA	NA	NA	NA	NA	NA	NA	NA	NA	NA	NA	NA	NA	NA
Hdac9_49617	NA	31759	NA	NA	NA	NA	NA	45937	NA	NA	NA	NA	NA	NA	5575	NA	NA	NA	2482	NA	NA	NA	18457	NA	NA	NA	NA	NA	NA	16675	NA	NA	NA	NA	NA	68964	NA	NA	NA	NA	NA	NA	NA	12322	NA	NA	NA	NA	NA
Hdac9_49618	NA	9789	NA	NA	NA	NA	NA	75935	NA	NA	NA	NA	NA	NA	5353	NA	NA	NA	8581	NA	NA	NA	22682	NA	NA	NA	NA	NA	NA	24528	NA	NA	NA	NA	NA	26268	NA	NA	NA	NA	NA	NA	NA	10367	NA	NA	NA	NA	NA
Hdac9_49619	NA	26432	NA	NA	NA	NA	NA	24479	NA	NA	NA	NA	NA	NA	5311	NA	NA	NA	5355	NA	NA	NA	24550	NA	NA	NA	NA	NA	NA	12721	NA	NA	NA	NA	NA	51876	NA	NA	NA	NA	NA	NA	NA	8455	NA	NA	NA	NA	NA
Hdac9_49620	NA	30968	NA	NA	NA	NA	NA	73270	NA	NA	NA	NA	NA	NA	10303	NA	NA	NA	6504	NA	NA	NA	25742	NA	NA	NA	NA	NA	NA	21724	NA	NA	NA	NA	NA	73699	NA	NA	NA	NA	NA	NA	NA	16653	NA	NA	NA	NA	NA
Hdgf_49601	NA	NA	NA	NA	10159	NA	NA	NA	NA	NA	3953	NA	NA	NA	NA	NA	NA	NA	NA	NA	NA	NA	NA	NA	NA	7330	NA	NA	NA	NA	NA	NA	5326	NA	NA	NA	NA	NA	6968	NA	NA	NA	NA	NA	NA	NA	NA	NA	NA
Hdgf_49602	NA	NA	NA	NA	31436	NA	NA	NA	NA	NA	21170	NA	NA	NA	NA	NA	NA	NA	NA	NA	NA	NA	NA	NA	NA	22014	NA	NA	NA	NA	NA	NA	24651	NA	NA	NA	NA	NA	21977	NA	NA	NA	NA	NA	NA	NA	NA	NA	NA
Hdgf_49603	NA	NA	NA	NA	24215	NA	NA	NA	NA	NA	18172	NA	NA	NA	NA	NA	NA	NA	NA	NA	NA	NA	NA	NA	NA	15674	NA	NA	NA	NA	NA	NA	19449	NA	NA	NA	NA	NA	11803	NA	NA	NA	NA	NA	NA	NA	NA	NA	NA
Hells_49505	NA	NA	NA	NA	13716	NA	NA	NA	NA	NA	5654	NA	NA	NA	NA	NA	NA	NA	NA	NA	NA	NA	NA	NA	NA	13019	NA	NA	NA	NA	NA	NA	15825	NA	NA	NA	NA	NA	6661	NA	NA	NA	NA	NA	NA	NA	NA	NA	NA
Hells_49506	NA	NA	NA	NA	19961	NA	NA	NA	NA	NA	12815	NA	NA	NA	NA	NA	NA	NA	NA	NA	NA	NA	NA	NA	NA	13978	NA	NA	NA	NA	NA	NA	10120	NA	NA	NA	NA	NA	9637	NA	NA	NA	NA	NA	NA	NA	NA	NA	NA
Hells_49507	NA	NA	NA	NA	31423	NA	NA	NA	NA	NA	14089	NA	NA	NA	NA	NA	NA	NA	NA	NA	NA	NA	NA	NA	NA	25584	NA	NA	NA	NA	NA	NA	29175	NA	NA	NA	NA	NA	14338	NA	NA	NA	NA	NA	NA	NA	NA	NA	NA
Hes6_23870	NA	NA	NA	NA	NA	NA	NA	NA	NA	NA	NA	NA	NA	NA	NA	NA	14296	NA	NA	NA	7752	NA	NA	NA	NA	NA	NA	NA	NA	NA	NA	NA	NA	NA	NA	NA	NA	NA	NA	NA	NA	NA	NA	NA	NA	NA	NA	11112	NA
Hes6_23871	NA	NA	NA	NA	NA	NA	NA	NA	NA	NA	NA	NA	NA	NA	NA	NA	10446	NA	NA	NA	7533	NA	NA	NA	NA	NA	NA	NA	NA	NA	NA	NA	NA	NA	NA	NA	NA	NA	NA	NA	NA	NA	NA	NA	NA	NA	NA	9161	NA
Hes6_23872	NA	NA	NA	NA	NA	NA	NA	NA	NA	NA	NA	NA	NA	NA	NA	NA	10312	NA	NA	NA	6464	NA	NA	NA	NA	NA	NA	NA	NA	NA	NA	NA	NA	NA	NA	NA	NA	NA	NA	NA	NA	NA	NA	NA	NA	NA	NA	7147	NA
Hhex_7569	NA	NA	NA	NA	NA	NA	NA	NA	NA	NA	NA	NA	NA	NA	NA	NA	14206	NA	NA	NA	11452	NA	NA	NA	NA	NA	NA	NA	NA	NA	NA	NA	NA	NA	NA	NA	NA	NA	NA	NA	NA	NA	NA	NA	NA	NA	NA	8707	NA
Hhex_7570	NA	NA	NA	NA	NA	NA	NA	NA	NA	NA	NA	NA	NA	NA	NA	NA	9485	NA	NA	NA	9412	NA	NA	NA	NA	NA	NA	NA	NA	NA	NA	NA	NA	NA	NA	NA	NA	NA	NA	NA	NA	NA	NA	NA	NA	NA	NA	7453	NA
Hhex_7572	NA	NA	NA	NA	NA	NA	NA	NA	NA	NA	NA	NA	NA	NA	NA	NA	9591	NA	NA	NA	6021	NA	NA	NA	NA	NA	NA	NA	NA	NA	NA	NA	NA	NA	NA	NA	NA	NA	NA	NA	NA	NA	NA	NA	NA	NA	NA	5166	NA
Hira_7605	NA	NA	NA	NA	NA	NA	NA	NA	NA	NA	NA	NA	32060	NA	NA	NA	NA	NA	NA	NA	NA	NA	NA	NA	NA	NA	NA	2829	NA	NA	NA	NA	NA	NA	NA	NA	NA	NA	NA	NA	21154	NA	NA	NA	NA	NA	9401.02	NA	NA
Hira_7607	NA	NA	NA	NA	NA	NA	NA	NA	NA	NA	NA	NA	48039	NA	NA	NA	NA	NA	NA	NA	NA	NA	NA	NA	NA	NA	NA	23477	NA	NA	NA	NA	NA	NA	NA	NA	NA	NA	NA	NA	15989	NA	NA	NA	NA	NA	13565.4	NA	NA
Hira_7608	NA	NA	NA	NA	NA	NA	NA	NA	NA	NA	NA	NA	30825	NA	NA	NA	NA	NA	NA	NA	NA	NA	NA	NA	NA	NA	NA	16330	NA	NA	NA	NA	NA	NA	NA	NA	NA	NA	NA	NA	18260	NA	NA	NA	NA	NA	11722.6	NA	NA
Hirip3_59900	NA	NA	NA	NA	NA	NA	NA	NA	NA	NA	NA	NA	35786	NA	NA	NA	NA	NA	NA	NA	NA	NA	NA	NA	NA	NA	NA	39477	NA	NA	NA	NA	NA	NA	NA	NA	NA	NA	NA	NA	27121	NA	NA	NA	NA	NA	22613.7	NA	NA
Hirip3_59901	NA	NA	NA	NA	NA	NA	NA	NA	NA	NA	NA	NA	31691	NA	NA	NA	NA	NA	NA	NA	NA	NA	NA	NA	NA	NA	NA	30737	NA	NA	NA	NA	NA	NA	NA	NA	NA	NA	NA	NA	25106	NA	NA	NA	NA	NA	11981.8	NA	NA
Hirip3_59902	NA	NA	NA	NA	NA	NA	NA	NA	NA	NA	NA	NA	20232	NA	NA	NA	NA	NA	NA	NA	NA	NA	NA	NA	NA	NA	NA	39010	NA	NA	NA	NA	NA	NA	NA	NA	NA	NA	NA	NA	21449	NA	NA	NA	NA	NA	12427	NA	NA
Hlf_55028	NA	NA	NA	NA	NA	NA	NA	NA	NA	NA	NA	NA	NA	NA	NA	NA	9331	NA	NA	NA	5059	NA	NA	NA	NA	NA	NA	NA	NA	NA	NA	NA	NA	NA	NA	NA	NA	NA	NA	NA	NA	NA	NA	NA	NA	NA	NA	6896	NA
Hlf_55030	NA	NA	NA	NA	NA	NA	NA	NA	NA	NA	NA	NA	NA	NA	NA	NA	9313	NA	NA	NA	5589	NA	NA	NA	NA	NA	NA	NA	NA	NA	NA	NA	NA	NA	NA	NA	NA	NA	NA	NA	NA	NA	NA	NA	NA	NA	NA	7659	NA
Hlf_55031	NA	NA	NA	NA	NA	NA	NA	NA	NA	NA	NA	NA	NA	NA	NA	NA	8555	NA	NA	NA	5730	NA	NA	NA	NA	NA	NA	NA	NA	NA	NA	NA	NA	NA	NA	NA	NA	NA	NA	NA	NA	NA	NA	NA	NA	NA	NA	6515	NA
Hltf_48974	NA	NA	NA	NA	18369	NA	NA	NA	NA	NA	9878	NA	NA	NA	NA	NA	NA	NA	NA	NA	NA	NA	NA	NA	NA	12609	NA	NA	NA	NA	NA	NA	10508	NA	NA	NA	NA	NA	11125	NA	NA	NA	NA	NA	NA	NA	NA	NA	NA
Hltf_48975	NA	NA	NA	NA	10075	NA	NA	NA	NA	NA	5000	NA	NA	NA	NA	NA	NA	NA	NA	NA	NA	NA	NA	NA	NA	7597	NA	NA	NA	NA	NA	NA	12468	NA	NA	NA	NA	NA	4289	NA	NA	NA	NA	NA	NA	NA	NA	NA	NA
Hltf_48976	NA	NA	NA	NA	23355	NA	NA	NA	NA	NA	19042	NA	NA	NA	NA	NA	NA	NA	NA	NA	NA	NA	NA	NA	NA	19112	NA	NA	NA	NA	NA	NA	31123	NA	NA	NA	NA	NA	12478	NA	NA	NA	NA	NA	NA	NA	NA	NA	NA
Hmbox1_55812	NA	NA	NA	NA	NA	NA	NA	NA	NA	NA	NA	NA	42946	NA	NA	NA	NA	NA	NA	NA	NA	NA	NA	NA	NA	NA	NA	32931	NA	NA	NA	NA	NA	NA	NA	NA	NA	NA	NA	NA	29203	NA	NA	NA	NA	NA	15508.8	NA	NA
Hmbox1_55813	NA	NA	NA	NA	NA	NA	NA	NA	NA	NA	NA	NA	17036	NA	NA	NA	NA	NA	NA	NA	NA	NA	NA	NA	NA	NA	NA	24012	NA	NA	NA	NA	NA	NA	NA	NA	NA	NA	NA	NA	17287	NA	NA	NA	NA	NA	8214.84	NA	NA
Hmbox1_55815	NA	NA	NA	NA	NA	NA	NA	NA	NA	NA	NA	NA	25396	NA	NA	NA	NA	NA	NA	NA	NA	NA	NA	NA	NA	NA	NA	25090	NA	NA	NA	NA	NA	NA	NA	NA	NA	NA	NA	NA	33777	NA	NA	NA	NA	NA	14990.4	NA	NA
Hmg20a_29342	NA	NA	NA	NA	NA	NA	NA	NA	NA	NA	NA	NA	NA	NA	NA	NA	NA	NA	NA	NA	NA	NA	NA	NA	NA	NA	NA	NA	NA	NA	NA	NA	NA	NA	NA	NA	NA	NA	NA	NA	NA	NA	NA	NA	NA	NA	NA	NA	NA
Hmg20a_29343	NA	NA	NA	NA	NA	NA	NA	NA	NA	NA	NA	NA	NA	NA	NA	NA	NA	NA	NA	NA	NA	NA	NA	NA	NA	NA	NA	NA	NA	NA	NA	NA	NA	NA	NA	NA	NA	NA	NA	NA	NA	NA	NA	NA	NA	NA	NA	NA	NA
Hmg20a_29345	NA	NA	NA	NA	NA	NA	NA	NA	NA	NA	NA	NA	NA	NA	NA	NA	NA	NA	NA	NA	NA	NA	NA	NA	NA	NA	NA	NA	NA	NA	NA	NA	NA	NA	NA	NA	NA	NA	NA	NA	NA	NA	NA	NA	NA	NA	NA	NA	NA
Hmg20a_48950	NA	12803	NA	NA	NA	NA	NA	45100	NA	NA	NA	NA	NA	NA	6062	NA	NA	NA	5596	NA	NA	NA	30448	NA	NA	NA	NA	NA	NA	25159	NA	NA	NA	NA	NA	40872	NA	NA	NA	NA	NA	NA	NA	12757	NA	NA	NA	NA	NA
Hmg20a_48951	NA	30768	NA	NA	NA	NA	NA	60754	NA	NA	NA	NA	NA	NA	6924	NA	NA	NA	4887	NA	NA	NA	34639	NA	NA	NA	NA	NA	NA	47397	NA	NA	NA	NA	NA	56721	NA	NA	NA	NA	NA	NA	NA	14611	NA	NA	NA	NA	NA
Hmg20a_48952	NA	20239	NA	NA	NA	NA	NA	20653	NA	NA	NA	NA	NA	NA	6290	NA	NA	NA	3421	NA	NA	NA	33153	NA	NA	NA	NA	NA	NA	35114	NA	NA	NA	NA	NA	52052	NA	NA	NA	NA	NA	NA	NA	11498	NA	NA	NA	NA	NA
Hmg20a_48953	NA	25082	NA	NA	NA	NA	NA	61066	NA	NA	NA	NA	NA	NA	7854	NA	NA	NA	7617	NA	NA	NA	26402	NA	NA	NA	NA	NA	NA	6318	NA	NA	NA	NA	NA	47795	NA	NA	NA	NA	NA	NA	NA	13883	NA	NA	NA	NA	NA
Hmg20b_7657	NA	NA	NA	NA	NA	NA	NA	NA	NA	NA	NA	NA	11481	NA	NA	NA	NA	NA	NA	NA	NA	NA	NA	NA	NA	NA	NA	8502	NA	NA	NA	NA	NA	NA	NA	NA	NA	NA	NA	NA	14471	NA	NA	NA	NA	NA	7299.03	NA	NA
Hmg20b_7658	NA	NA	NA	NA	NA	NA	NA	NA	NA	NA	NA	NA	23879	NA	NA	NA	NA	NA	NA	NA	NA	NA	NA	NA	NA	NA	NA	18508	NA	NA	NA	NA	NA	NA	NA	NA	NA	NA	NA	NA	15837	NA	NA	NA	NA	NA	7964.8	NA	NA
Hmg20b_7660	NA	NA	NA	NA	NA	NA	NA	NA	NA	NA	NA	NA	45042	NA	NA	NA	NA	NA	NA	NA	NA	NA	NA	NA	NA	NA	NA	37684	NA	NA	NA	NA	NA	NA	NA	NA	NA	NA	NA	NA	34927	NA	NA	NA	NA	NA	14369.4	NA	NA
Hmga1_7677	NA	NA	NA	NA	NA	NA	NA	NA	NA	NA	NA	NA	13556	NA	NA	NA	NA	NA	NA	NA	NA	NA	NA	NA	NA	NA	NA	21211	NA	NA	NA	NA	NA	NA	NA	NA	NA	NA	NA	NA	22312	NA	NA	NA	NA	NA	7998.34	NA	NA
Hmga1_7678	NA	NA	NA	NA	NA	NA	NA	NA	NA	NA	NA	NA	6403	NA	NA	NA	NA	NA	NA	NA	NA	NA	NA	NA	NA	NA	NA	9348	NA	NA	NA	NA	NA	NA	NA	NA	NA	NA	NA	NA	10830	NA	NA	NA	NA	NA	4159.26	NA	NA
Hmga1_7679	NA	NA	NA	NA	NA	NA	NA	NA	NA	NA	NA	NA	30128	NA	NA	NA	NA	NA	NA	NA	NA	NA	NA	NA	NA	NA	NA	42317	NA	NA	NA	NA	NA	NA	NA	NA	NA	NA	NA	NA	35787	NA	NA	NA	NA	NA	13254.3	NA	NA
Hmga2_7681	NA	NA	NA	NA	NA	NA	NA	NA	NA	NA	NA	NA	25158	NA	NA	NA	NA	NA	NA	NA	NA	NA	NA	NA	NA	NA	NA	33024	NA	NA	NA	NA	NA	NA	NA	NA	NA	NA	NA	NA	36033	NA	NA	NA	NA	NA	13098.8	NA	NA
Hmga2_7682	NA	NA	NA	NA	NA	NA	NA	NA	NA	NA	NA	NA	17187	NA	NA	NA	NA	NA	NA	NA	NA	NA	NA	NA	NA	NA	NA	11065	NA	NA	NA	NA	NA	NA	NA	NA	NA	NA	NA	NA	23878	NA	NA	NA	NA	NA	7387.46	NA	NA
Hmga2_7683	NA	NA	NA	NA	NA	NA	NA	NA	NA	NA	NA	NA	21454	NA	NA	NA	NA	NA	NA	NA	NA	NA	NA	NA	NA	NA	NA	36744	NA	NA	NA	NA	NA	NA	NA	NA	NA	NA	NA	NA	32370	NA	NA	NA	NA	NA	12820.3	NA	NA
Hmgb1_7645	NA	NA	NA	NA	NA	NA	NA	NA	NA	NA	NA	NA	5096	NA	NA	NA	NA	NA	NA	NA	NA	NA	NA	NA	NA	NA	NA	11736	NA	NA	NA	NA	NA	NA	NA	NA	NA	NA	NA	NA	15666	NA	NA	NA	NA	NA	9244.49	NA	NA
Hmgb1_7646	NA	NA	NA	NA	NA	NA	NA	NA	NA	NA	NA	NA	3768	NA	NA	NA	NA	NA	NA	NA	NA	NA	NA	NA	NA	NA	NA	1101	NA	NA	NA	NA	NA	NA	NA	NA	NA	NA	NA	NA	424	NA	NA	NA	NA	NA	867.02	NA	NA
Hmgb1_7647	NA	NA	NA	NA	NA	NA	NA	NA	NA	NA	NA	NA	1695	NA	NA	NA	NA	NA	NA	NA	NA	NA	NA	NA	NA	NA	NA	847	NA	NA	NA	NA	NA	NA	NA	NA	NA	NA	NA	NA	2121	NA	NA	NA	NA	NA	2542.11	NA	NA
Hmgb2_46308	NA	NA	NA	NA	NA	NA	NA	NA	NA	NA	NA	NA	19805	NA	NA	NA	NA	NA	NA	NA	NA	NA	NA	NA	NA	NA	NA	26524	NA	NA	NA	NA	NA	NA	NA	NA	NA	NA	NA	NA	35319	NA	NA	NA	NA	NA	10441.9	NA	NA
Hmgb2_46309	NA	NA	NA	NA	NA	NA	NA	NA	NA	NA	NA	NA	5213	NA	NA	NA	NA	NA	NA	NA	NA	NA	NA	NA	NA	NA	NA	3651	NA	NA	NA	NA	NA	NA	NA	NA	NA	NA	NA	NA	9194	NA	NA	NA	NA	NA	4538.39	NA	NA
Hmgb2_46310	NA	NA	NA	NA	NA	NA	NA	NA	NA	NA	NA	NA	18776	NA	NA	NA	NA	NA	NA	NA	NA	NA	NA	NA	NA	NA	NA	11271	NA	NA	NA	NA	NA	NA	NA	NA	NA	NA	NA	NA	23367	NA	NA	NA	NA	NA	15073.8	NA	NA
Hmgb3_48923	NA	9921	NA	NA	NA	NA	NA	47294	NA	NA	NA	NA	NA	NA	5558	NA	NA	NA	4010	NA	NA	NA	22379	NA	NA	NA	NA	NA	NA	16842	NA	NA	NA	NA	NA	39816	NA	NA	NA	NA	NA	NA	NA	12143	NA	NA	NA	NA	NA
Hmgb3_48924	NA	19693	NA	NA	NA	NA	NA	18038	NA	NA	NA	NA	NA	NA	3767	NA	NA	NA	1658	NA	NA	NA	6679	NA	NA	NA	NA	NA	NA	5365	NA	NA	NA	NA	NA	25107	NA	NA	NA	NA	NA	NA	NA	6943	NA	NA	NA	NA	NA
Hmgb3_48925	NA	25091	NA	NA	NA	NA	NA	20438	NA	NA	NA	NA	NA	NA	5251	NA	NA	NA	4660	NA	NA	NA	9783	NA	NA	NA	NA	NA	NA	12930	NA	NA	NA	NA	NA	32437	NA	NA	NA	NA	NA	NA	NA	8458	NA	NA	NA	NA	NA
Hmgb3_48926	NA	5268	NA	NA	NA	NA	NA	6340	NA	NA	NA	NA	NA	NA	2898	NA	NA	NA	2932	NA	NA	NA	6779	NA	NA	NA	NA	NA	NA	5919	NA	NA	NA	NA	NA	17844	NA	NA	NA	NA	NA	NA	NA	4932	NA	NA	NA	NA	NA
Hmgb3_7661	NA	NA	NA	NA	NA	NA	NA	NA	NA	NA	NA	NA	NA	NA	NA	NA	NA	NA	NA	NA	NA	NA	NA	NA	NA	NA	NA	NA	NA	NA	NA	NA	NA	NA	NA	NA	NA	NA	NA	NA	NA	NA	NA	NA	NA	NA	NA	NA	NA
Hmgb3_7662	NA	NA	NA	NA	NA	NA	NA	NA	NA	NA	NA	NA	NA	NA	NA	NA	NA	NA	NA	NA	NA	NA	NA	NA	NA	NA	NA	NA	NA	NA	NA	NA	NA	NA	NA	NA	NA	NA	NA	NA	NA	NA	NA	NA	NA	NA	NA	NA	NA
Hmgb3_7663	NA	NA	NA	NA	NA	NA	NA	NA	NA	NA	NA	NA	NA	NA	NA	NA	NA	NA	NA	NA	NA	NA	NA	NA	NA	NA	NA	NA	NA	NA	NA	NA	NA	NA	NA	NA	NA	NA	NA	NA	NA	NA	NA	NA	NA	NA	NA	NA	NA
Hmgn1_48895	NA	25489	NA	NA	NA	NA	NA	30333	NA	NA	NA	NA	NA	NA	6413	NA	NA	NA	5165	NA	NA	NA	22915	NA	NA	NA	NA	NA	NA	26761	NA	NA	NA	NA	NA	47179	NA	NA	NA	NA	NA	NA	NA	11955	NA	NA	NA	NA	NA
Hmgn1_48896	NA	17272	NA	NA	NA	NA	NA	48366	NA	NA	NA	NA	NA	NA	4587	NA	NA	NA	3694	NA	NA	NA	26107	NA	NA	NA	NA	NA	NA	10453	NA	NA	NA	NA	NA	52603	NA	NA	NA	NA	NA	NA	NA	9517	NA	NA	NA	NA	NA
Hmgn1_48897	NA	24608	NA	NA	NA	NA	NA	53850	NA	NA	NA	NA	NA	NA	9611	NA	NA	NA	6917	NA	NA	NA	30207	NA	NA	NA	NA	NA	NA	12006	NA	NA	NA	NA	NA	59334	NA	NA	NA	NA	NA	NA	NA	16016	NA	NA	NA	NA	NA
Hmgn1_48898	NA	26704	NA	NA	NA	NA	NA	38641	NA	NA	NA	NA	NA	NA	5499	NA	NA	NA	5715	NA	NA	NA	21899	NA	NA	NA	NA	NA	NA	32716	NA	NA	NA	NA	NA	49550	NA	NA	NA	NA	NA	NA	NA	9911	NA	NA	NA	NA	NA
Hmgn1_7649	NA	NA	NA	NA	NA	NA	NA	NA	NA	NA	NA	NA	NA	NA	NA	NA	NA	NA	NA	NA	NA	NA	NA	NA	NA	NA	NA	NA	NA	NA	NA	NA	NA	NA	NA	NA	NA	NA	NA	NA	NA	NA	NA	NA	NA	NA	NA	NA	NA
Hmgn1_7650	NA	NA	NA	NA	NA	NA	NA	NA	NA	NA	NA	NA	NA	NA	NA	NA	NA	NA	NA	NA	NA	NA	NA	NA	NA	NA	NA	NA	NA	NA	NA	NA	NA	NA	NA	NA	NA	NA	NA	NA	NA	NA	NA	NA	NA	NA	NA	NA	NA
Hmgn1_7651	NA	NA	NA	NA	NA	NA	NA	NA	NA	NA	NA	NA	NA	NA	NA	NA	NA	NA	NA	NA	NA	NA	NA	NA	NA	NA	NA	NA	NA	NA	NA	NA	NA	NA	NA	NA	NA	NA	NA	NA	NA	NA	NA	NA	NA	NA	NA	NA	NA
Hmgn2_48891	NA	NA	NA	NA	25479	NA	NA	NA	NA	NA	19049	NA	NA	NA	NA	NA	NA	NA	NA	NA	NA	NA	NA	NA	NA	20695	NA	NA	NA	NA	NA	NA	32580	NA	NA	NA	NA	NA	15596	NA	NA	NA	NA	NA	NA	NA	NA	NA	NA
Hmgn2_48892	NA	NA	NA	NA	20945	NA	NA	NA	NA	NA	11291	NA	NA	NA	NA	NA	NA	NA	NA	NA	NA	NA	NA	NA	NA	13625	NA	NA	NA	NA	NA	NA	14257	NA	NA	NA	NA	NA	11477	NA	NA	NA	NA	NA	NA	NA	NA	NA	NA
Hmgn2_48893	NA	NA	NA	NA	26923	NA	NA	NA	NA	NA	12880	NA	NA	NA	NA	NA	NA	NA	NA	NA	NA	NA	NA	NA	NA	18661	NA	NA	NA	NA	NA	NA	23084	NA	NA	NA	NA	NA	15374	NA	NA	NA	NA	NA	NA	NA	NA	NA	NA
Hmgn3_46256	NA	NA	NA	NA	NA	NA	NA	NA	NA	NA	NA	NA	21772	NA	NA	NA	NA	NA	NA	NA	NA	NA	NA	NA	NA	NA	NA	24573	NA	NA	NA	NA	NA	NA	NA	NA	NA	NA	NA	NA	40255	NA	NA	NA	NA	NA	10460.1	NA	NA
Hmgn3_46257	NA	NA	NA	NA	NA	NA	NA	NA	NA	NA	NA	NA	52886	NA	NA	NA	NA	NA	NA	NA	NA	NA	NA	NA	NA	NA	NA	24702	NA	NA	NA	NA	NA	NA	NA	NA	NA	NA	NA	NA	30284	NA	NA	NA	NA	NA	11000.9	NA	NA
Hmgn3_46259	NA	NA	NA	NA	NA	NA	NA	NA	NA	NA	NA	NA	19982	NA	NA	NA	NA	NA	NA	NA	NA	NA	NA	NA	NA	NA	NA	22078	NA	NA	NA	NA	NA	NA	NA	NA	NA	NA	NA	NA	22073	NA	NA	NA	NA	NA	10189.8	NA	NA
Hmgn5_22150	NA	NA	NA	NA	NA	NA	NA	NA	NA	NA	NA	NA	29920	NA	NA	NA	NA	NA	NA	NA	NA	NA	NA	NA	NA	NA	NA	17395	NA	NA	NA	NA	NA	NA	NA	NA	NA	NA	NA	NA	22172	NA	NA	NA	NA	NA	6579.39	NA	NA
Hmgn5_22152	NA	NA	NA	NA	NA	NA	NA	NA	NA	NA	NA	NA	14953	NA	NA	NA	NA	NA	NA	NA	NA	NA	NA	NA	NA	NA	NA	22992	NA	NA	NA	NA	NA	NA	NA	NA	NA	NA	NA	NA	16645	NA	NA	NA	NA	NA	11507.1	NA	NA
Hmgn5_22153	NA	NA	NA	NA	NA	NA	NA	NA	NA	NA	NA	NA	17652	NA	NA	NA	NA	NA	NA	NA	NA	NA	NA	NA	NA	NA	NA	6073	NA	NA	NA	NA	NA	NA	NA	NA	NA	NA	NA	NA	8658	NA	NA	NA	NA	NA	7389.49	NA	NA
Hmgxb3_48428	NA	NA	NA	NA	NA	NA	NA	NA	NA	NA	NA	NA	30340	NA	NA	NA	NA	NA	NA	NA	NA	NA	NA	NA	NA	NA	NA	14880	NA	NA	NA	NA	NA	NA	NA	NA	NA	NA	NA	NA	21725	NA	NA	NA	NA	NA	9868.58	NA	NA
Hmgxb3_48429	NA	NA	NA	NA	NA	NA	NA	NA	NA	NA	NA	NA	14195	NA	NA	NA	NA	NA	NA	NA	NA	NA	NA	NA	NA	NA	NA	24112	NA	NA	NA	NA	NA	NA	NA	NA	NA	NA	NA	NA	52648	NA	NA	NA	NA	NA	8536.03	NA	NA
Hmgxb3_48431	NA	NA	NA	NA	NA	NA	NA	NA	NA	NA	NA	NA	31623	NA	NA	NA	NA	NA	NA	NA	NA	NA	NA	NA	NA	NA	NA	34334	NA	NA	NA	NA	NA	NA	NA	NA	NA	NA	NA	NA	55457	NA	NA	NA	NA	NA	12753.2	NA	NA
Hmgxb4_36202	NA	NA	NA	NA	NA	NA	NA	NA	NA	NA	NA	NA	26553	NA	NA	NA	NA	NA	NA	NA	NA	NA	NA	NA	NA	NA	NA	20803	NA	NA	NA	NA	NA	NA	NA	NA	NA	NA	NA	NA	23232	NA	NA	NA	NA	NA	13247.2	NA	NA
Hmgxb4_36203	NA	NA	NA	NA	NA	NA	NA	NA	NA	NA	NA	NA	26861	NA	NA	NA	NA	NA	NA	NA	NA	NA	NA	NA	NA	NA	NA	33828	NA	NA	NA	NA	NA	NA	NA	NA	NA	NA	NA	NA	28535	NA	NA	NA	NA	NA	13155.7	NA	NA
Hmgxb4_36205	NA	NA	NA	NA	NA	NA	NA	NA	NA	NA	NA	NA	45609	NA	NA	NA	NA	NA	NA	NA	NA	NA	NA	NA	NA	NA	NA	32908	NA	NA	NA	NA	NA	NA	NA	NA	NA	NA	NA	NA	37435	NA	NA	NA	NA	NA	10951.1	NA	NA
Hoxa3_7777	NA	NA	NA	NA	NA	NA	NA	NA	NA	NA	NA	NA	NA	NA	NA	NA	11228	NA	NA	NA	6542	NA	NA	NA	NA	NA	NA	NA	NA	NA	NA	NA	NA	NA	NA	NA	NA	NA	NA	NA	NA	NA	NA	NA	NA	NA	NA	9815	NA
Hoxa3_7778	NA	NA	NA	NA	NA	NA	NA	NA	NA	NA	NA	NA	NA	NA	NA	NA	7321	NA	NA	NA	4586	NA	NA	NA	NA	NA	NA	NA	NA	NA	NA	NA	NA	NA	NA	NA	NA	NA	NA	NA	NA	NA	NA	NA	NA	NA	NA	6082	NA
Hoxa3_7779	NA	NA	NA	NA	NA	NA	NA	NA	NA	NA	NA	NA	NA	NA	NA	NA	8476	NA	NA	NA	5007	NA	NA	NA	NA	NA	NA	NA	NA	NA	NA	NA	NA	NA	NA	NA	NA	NA	NA	NA	NA	NA	NA	NA	NA	NA	NA	8959	NA
Hoxa5_7785	NA	NA	NA	NA	NA	NA	NA	NA	NA	NA	NA	NA	NA	NA	NA	NA	15736	NA	NA	NA	9659	NA	NA	NA	NA	NA	NA	NA	NA	NA	NA	NA	NA	NA	NA	NA	NA	NA	NA	NA	NA	NA	NA	NA	NA	NA	NA	13688	NA
Hoxa5_7786	NA	NA	NA	NA	NA	NA	NA	NA	NA	NA	NA	NA	NA	NA	NA	NA	9682	NA	NA	NA	6665	NA	NA	NA	NA	NA	NA	NA	NA	NA	NA	NA	NA	NA	NA	NA	NA	NA	NA	NA	NA	NA	NA	NA	NA	NA	NA	6728	NA
Hoxa5_7787	NA	NA	NA	NA	NA	NA	NA	NA	NA	NA	NA	NA	NA	NA	NA	NA	9363	NA	NA	NA	5251	NA	NA	NA	NA	NA	NA	NA	NA	NA	NA	NA	NA	NA	NA	NA	NA	NA	NA	NA	NA	NA	NA	NA	NA	NA	NA	7851	NA
Hoxa7_7793	NA	NA	NA	NA	NA	NA	NA	NA	NA	NA	NA	NA	NA	NA	NA	NA	13564	NA	NA	NA	6005	NA	NA	NA	NA	NA	NA	NA	NA	NA	NA	NA	NA	NA	NA	NA	NA	NA	NA	NA	NA	NA	NA	NA	NA	NA	NA	13028	NA
Hoxa7_7794	NA	NA	NA	NA	NA	NA	NA	NA	NA	NA	NA	NA	NA	NA	NA	NA	14227	NA	NA	NA	6935	NA	NA	NA	NA	NA	NA	NA	NA	NA	NA	NA	NA	NA	NA	NA	NA	NA	NA	NA	NA	NA	NA	NA	NA	NA	NA	8395	NA
Hoxa7_7795	NA	NA	NA	NA	NA	NA	NA	NA	NA	NA	NA	NA	NA	NA	NA	NA	11257	NA	NA	NA	5885	NA	NA	NA	NA	NA	NA	NA	NA	NA	NA	NA	NA	NA	NA	NA	NA	NA	NA	NA	NA	NA	NA	NA	NA	NA	NA	10482	NA
Hoxa9_7797	NA	NA	NA	NA	NA	NA	NA	NA	NA	NA	NA	NA	NA	NA	NA	NA	8996	NA	NA	NA	5149	NA	NA	NA	NA	NA	NA	NA	NA	NA	NA	NA	NA	NA	NA	NA	NA	NA	NA	NA	NA	NA	NA	NA	NA	NA	NA	8065	NA
Hoxa9_7798	NA	NA	NA	NA	NA	NA	NA	NA	NA	NA	NA	NA	NA	NA	NA	NA	8948	NA	NA	NA	6421	NA	NA	NA	NA	NA	NA	NA	NA	NA	NA	NA	NA	NA	NA	NA	NA	NA	NA	NA	NA	NA	NA	NA	NA	NA	NA	9009	NA
Hoxa9_7799	NA	NA	NA	NA	NA	NA	NA	NA	NA	NA	NA	NA	NA	NA	NA	NA	12324	NA	NA	NA	7456	NA	NA	NA	NA	NA	NA	NA	NA	NA	NA	NA	NA	NA	NA	NA	NA	NA	NA	NA	NA	NA	NA	NA	NA	NA	NA	11464	NA
Hoxb4_7813	NA	NA	NA	NA	NA	NA	NA	NA	NA	NA	NA	NA	NA	NA	NA	NA	7423	NA	NA	NA	4858	NA	NA	NA	NA	NA	NA	NA	NA	NA	NA	NA	NA	NA	NA	NA	NA	NA	NA	NA	NA	NA	NA	NA	NA	NA	NA	7921	NA
Hoxb4_7814	NA	NA	NA	NA	NA	NA	NA	NA	NA	NA	NA	NA	NA	NA	NA	NA	8959	NA	NA	NA	7439	NA	NA	NA	NA	NA	NA	NA	NA	NA	NA	NA	NA	NA	NA	NA	NA	NA	NA	NA	NA	NA	NA	NA	NA	NA	NA	8091	NA
Hoxb4_7816	NA	NA	NA	NA	NA	NA	NA	NA	NA	NA	NA	NA	NA	NA	NA	NA	12494	NA	NA	NA	9331	NA	NA	NA	NA	NA	NA	NA	NA	NA	NA	NA	NA	NA	NA	NA	NA	NA	NA	NA	NA	NA	NA	NA	NA	NA	NA	11174	NA
Ing1_20030	NA	NA	NA	NA	NA	NA	NA	NA	NA	NA	NA	NA	25756	NA	NA	NA	NA	NA	NA	NA	NA	NA	NA	NA	NA	NA	NA	16269	NA	NA	NA	NA	NA	NA	NA	NA	NA	NA	NA	NA	32133	NA	NA	NA	NA	NA	12202.3	NA	NA
Ing1_20031	NA	NA	NA	NA	NA	NA	NA	NA	NA	NA	NA	NA	17406	NA	NA	NA	NA	NA	NA	NA	NA	NA	NA	NA	NA	NA	NA	22280	NA	NA	NA	NA	NA	NA	NA	NA	NA	NA	NA	NA	39888	NA	NA	NA	NA	NA	8488.26	NA	NA
Ing1_20033	NA	NA	NA	NA	NA	NA	NA	NA	NA	NA	NA	NA	8173	NA	NA	NA	NA	NA	NA	NA	NA	NA	NA	NA	NA	NA	NA	12517	NA	NA	NA	NA	NA	NA	NA	NA	NA	NA	NA	NA	30074	NA	NA	NA	NA	NA	9572.8	NA	NA
Ing2_34174	NA	NA	NA	NA	NA	NA	NA	NA	NA	NA	NA	NA	21745	NA	NA	NA	NA	NA	NA	NA	NA	NA	NA	NA	NA	NA	NA	17810	NA	NA	NA	NA	NA	NA	NA	NA	NA	NA	NA	NA	24657	NA	NA	NA	NA	NA	9098.12	NA	NA
Ing2_34175	NA	NA	NA	NA	NA	NA	NA	NA	NA	NA	NA	NA	15418	NA	NA	NA	NA	NA	NA	NA	NA	NA	NA	NA	NA	NA	NA	14251	NA	NA	NA	NA	NA	NA	NA	NA	NA	NA	NA	NA	38505	NA	NA	NA	NA	NA	7368.15	NA	NA
Ing2_34176	NA	NA	NA	NA	NA	NA	NA	NA	NA	NA	NA	NA	11636	NA	NA	NA	NA	NA	NA	NA	NA	NA	NA	NA	NA	NA	NA	24907	NA	NA	NA	NA	NA	NA	NA	NA	NA	NA	NA	NA	27121	NA	NA	NA	NA	NA	12670.9	NA	NA
Ing3_37254	NA	NA	NA	NA	NA	NA	NA	NA	NA	NA	NA	NA	36845	NA	NA	NA	NA	NA	NA	NA	NA	NA	NA	NA	NA	NA	NA	15276	NA	NA	NA	NA	NA	NA	NA	NA	NA	NA	NA	NA	29688	NA	NA	NA	NA	NA	10768.1	NA	NA
Ing3_37255	NA	NA	NA	NA	NA	NA	NA	NA	NA	NA	NA	NA	28624	NA	NA	NA	NA	NA	NA	NA	NA	NA	NA	NA	NA	NA	NA	20166	NA	NA	NA	NA	NA	NA	NA	NA	NA	NA	NA	NA	10729	NA	NA	NA	NA	NA	6488.93	NA	NA
Ing3_37256	NA	NA	NA	NA	NA	NA	NA	NA	NA	NA	NA	NA	49114	NA	NA	NA	NA	NA	NA	NA	NA	NA	NA	NA	NA	NA	NA	49331	NA	NA	NA	NA	NA	NA	NA	NA	NA	NA	NA	NA	30467	NA	NA	NA	NA	NA	12792.9	NA	NA
Ing4_21286	NA	NA	NA	NA	NA	NA	NA	NA	NA	NA	NA	NA	9917	NA	NA	NA	NA	NA	NA	NA	NA	NA	NA	NA	NA	NA	NA	22304	NA	NA	NA	NA	NA	NA	NA	NA	NA	NA	NA	NA	17995	NA	NA	NA	NA	NA	6376.11	NA	NA
Ing4_21287	NA	NA	NA	NA	NA	NA	NA	NA	NA	NA	NA	NA	18639	NA	NA	NA	NA	NA	NA	NA	NA	NA	NA	NA	NA	NA	NA	32196	NA	NA	NA	NA	NA	NA	NA	NA	NA	NA	NA	NA	22396	NA	NA	NA	NA	NA	5870.94	NA	NA
Ing4_21289	NA	NA	NA	NA	NA	NA	NA	NA	NA	NA	NA	NA	14311	NA	NA	NA	NA	NA	NA	NA	NA	NA	NA	NA	NA	NA	NA	16629	NA	NA	NA	NA	NA	NA	NA	NA	NA	NA	NA	NA	13829	NA	NA	NA	NA	NA	8098.96	NA	NA
Ing5_27911	NA	NA	NA	NA	NA	NA	NA	NA	NA	NA	NA	NA	46319	NA	NA	NA	NA	NA	NA	NA	NA	NA	NA	NA	NA	NA	NA	16412	NA	NA	NA	NA	NA	NA	NA	NA	NA	NA	NA	NA	22309	NA	NA	NA	NA	NA	13300.1	NA	NA
Ing5_27912	NA	NA	NA	NA	NA	NA	NA	NA	NA	NA	NA	NA	21870	NA	NA	NA	NA	NA	NA	NA	NA	NA	NA	NA	NA	NA	NA	22054	NA	NA	NA	NA	NA	NA	NA	NA	NA	NA	NA	NA	9677	NA	NA	NA	NA	NA	10501.8	NA	NA
Ing5_27913	NA	NA	NA	NA	NA	NA	NA	NA	NA	NA	NA	NA	26040	NA	NA	NA	NA	NA	NA	NA	NA	NA	NA	NA	NA	NA	NA	22361	NA	NA	NA	NA	NA	NA	NA	NA	NA	NA	NA	NA	13822	NA	NA	NA	NA	NA	11439	NA	NA
Ino80_46860	NA	NA	NA	9875	NA	NA	NA	NA	NA	9711	NA	NA	NA	NA	NA	NA	NA	NA	NA	NA	NA	NA	NA	NA	11767	NA	NA	NA	NA	NA	NA	4395	NA	NA	NA	NA	NA	8995	NA	NA	NA	NA	NA	NA	NA	NA	NA	NA	NA
Ino80_46861	NA	NA	NA	7527	NA	NA	NA	NA	NA	6538	NA	NA	NA	NA	NA	NA	NA	NA	NA	NA	NA	NA	NA	NA	6845	NA	NA	NA	NA	NA	NA	4307	NA	NA	NA	NA	NA	6452	NA	NA	NA	NA	NA	NA	NA	NA	NA	NA	NA
Ino80_46862	NA	NA	NA	10033	NA	NA	NA	NA	NA	10534	NA	NA	NA	NA	NA	NA	NA	NA	NA	NA	NA	NA	NA	NA	11437	NA	NA	NA	NA	NA	NA	6853	NA	NA	NA	NA	NA	7375	NA	NA	NA	NA	NA	NA	NA	NA	NA	NA	NA
Ino80b_46856	NA	NA	NA	3472	NA	NA	NA	NA	NA	2180	NA	NA	NA	NA	NA	NA	NA	NA	NA	NA	NA	NA	NA	NA	6617	NA	NA	NA	NA	NA	NA	2403	NA	NA	NA	NA	NA	1972	NA	NA	NA	NA	NA	NA	NA	NA	NA	NA	NA
Ino80b_46857	NA	NA	NA	13483	NA	NA	NA	NA	NA	12206	NA	NA	NA	NA	NA	NA	NA	NA	NA	NA	NA	NA	NA	NA	11675	NA	NA	NA	NA	NA	NA	7171	NA	NA	NA	NA	NA	9822	NA	NA	NA	NA	NA	NA	NA	NA	NA	NA	NA
Ino80b_46858	NA	NA	NA	23209	NA	NA	NA	NA	NA	18588	NA	NA	NA	NA	NA	NA	NA	NA	NA	NA	NA	NA	NA	NA	18039	NA	NA	NA	NA	NA	NA	9322	NA	NA	NA	NA	NA	12694	NA	NA	NA	NA	NA	NA	NA	NA	NA	NA	NA
Ino80c_46852	NA	NA	NA	17786	NA	NA	NA	NA	NA	11566	NA	NA	NA	NA	NA	NA	NA	NA	NA	NA	NA	NA	NA	NA	15737	NA	NA	NA	NA	NA	NA	14961	NA	NA	NA	NA	NA	7272	NA	NA	NA	NA	NA	NA	NA	NA	NA	NA	NA
Ino80c_46853	NA	NA	NA	25031	NA	NA	NA	NA	NA	14041	NA	NA	NA	NA	NA	NA	NA	NA	NA	NA	NA	NA	NA	NA	24762	NA	NA	NA	NA	NA	NA	19202	NA	NA	NA	NA	NA	10747	NA	NA	NA	NA	NA	NA	NA	NA	NA	NA	NA
Ino80c_46854	NA	NA	NA	18754	NA	NA	NA	NA	NA	7299	NA	NA	NA	NA	NA	NA	NA	NA	NA	NA	NA	NA	NA	NA	14690	NA	NA	NA	NA	NA	NA	9682	NA	NA	NA	NA	NA	10261	NA	NA	NA	NA	NA	NA	NA	NA	NA	NA	NA
Ino80d_46848	NA	NA	NA	3321	NA	NA	NA	NA	NA	2993	NA	NA	NA	NA	NA	NA	NA	NA	NA	NA	NA	NA	NA	NA	4095	NA	NA	NA	NA	NA	NA	2439	NA	NA	NA	NA	NA	1344	NA	NA	NA	NA	NA	NA	NA	NA	NA	NA	NA
Ino80d_46849	NA	NA	NA	15746	NA	NA	NA	NA	NA	11913	NA	NA	NA	NA	NA	NA	NA	NA	NA	NA	NA	NA	NA	NA	13134	NA	NA	NA	NA	NA	NA	7467	NA	NA	NA	NA	NA	7702	NA	NA	NA	NA	NA	NA	NA	NA	NA	NA	NA
Ino80d_46850	NA	NA	NA	11265	NA	NA	NA	NA	NA	10042	NA	NA	NA	NA	NA	NA	NA	NA	NA	NA	NA	NA	NA	NA	15623	NA	NA	NA	NA	NA	NA	15356	NA	NA	NA	NA	NA	6073	NA	NA	NA	NA	NA	NA	NA	NA	NA	NA	NA
Ino80e_46844	NA	NA	NA	25291	NA	NA	NA	NA	NA	12624	NA	NA	NA	NA	NA	NA	NA	NA	NA	NA	NA	NA	NA	NA	13174	NA	NA	NA	NA	NA	NA	7591	NA	NA	NA	NA	NA	16611	NA	NA	NA	NA	NA	NA	NA	NA	NA	NA	NA
Ino80e_46845	NA	NA	NA	25584	NA	NA	NA	NA	NA	16010	NA	NA	NA	NA	NA	NA	NA	NA	NA	NA	NA	NA	NA	NA	13673	NA	NA	NA	NA	NA	NA	7720	NA	NA	NA	NA	NA	15272	NA	NA	NA	NA	NA	NA	NA	NA	NA	NA	NA
Ino80e_46846	NA	NA	NA	13856	NA	NA	NA	NA	NA	10908	NA	NA	NA	NA	NA	NA	NA	NA	NA	NA	NA	NA	NA	NA	7653	NA	NA	NA	NA	NA	NA	5066	NA	NA	NA	NA	NA	6828	NA	NA	NA	NA	NA	NA	NA	NA	NA	NA	NA
Irf1_8721	NA	NA	NA	NA	NA	NA	NA	NA	NA	NA	NA	NA	NA	NA	NA	NA	7587	NA	NA	NA	5185	NA	NA	NA	NA	NA	NA	NA	NA	NA	NA	NA	NA	NA	NA	NA	NA	NA	NA	NA	NA	NA	NA	NA	NA	NA	NA	6553	NA
Irf1_8722	NA	NA	NA	NA	NA	NA	NA	NA	NA	NA	NA	NA	NA	NA	NA	NA	10797	NA	NA	NA	6277	NA	NA	NA	NA	NA	NA	NA	NA	NA	NA	NA	NA	NA	NA	NA	NA	NA	NA	NA	NA	NA	NA	NA	NA	NA	NA	7327	NA
Irf1_8723	NA	NA	NA	NA	NA	NA	NA	NA	NA	NA	NA	NA	NA	NA	NA	NA	12500	NA	NA	NA	8955	NA	NA	NA	NA	NA	NA	NA	NA	NA	NA	NA	NA	NA	NA	NA	NA	NA	NA	NA	NA	NA	NA	NA	NA	NA	NA	11215	NA
Irf2_8725	NA	NA	NA	NA	NA	NA	NA	NA	NA	NA	NA	NA	NA	NA	NA	NA	5507	NA	NA	NA	4045	NA	NA	NA	NA	NA	NA	NA	NA	NA	NA	NA	NA	NA	NA	NA	NA	NA	NA	NA	NA	NA	NA	NA	NA	NA	NA	5755	NA
Irf2_8726	NA	NA	NA	NA	NA	NA	NA	NA	NA	NA	NA	NA	NA	NA	NA	NA	9862	NA	NA	NA	4981	NA	NA	NA	NA	NA	NA	NA	NA	NA	NA	NA	NA	NA	NA	NA	NA	NA	NA	NA	NA	NA	NA	NA	NA	NA	NA	7046	NA
Irf2_8727	NA	NA	NA	NA	NA	NA	NA	NA	NA	NA	NA	NA	NA	NA	NA	NA	10159	NA	NA	NA	6480	NA	NA	NA	NA	NA	NA	NA	NA	NA	NA	NA	NA	NA	NA	NA	NA	NA	NA	NA	NA	NA	NA	NA	NA	NA	NA	8099	NA
Irf3_23270	NA	NA	NA	NA	NA	NA	NA	NA	NA	NA	NA	NA	NA	NA	NA	NA	13942	NA	NA	NA	11957	NA	NA	NA	NA	NA	NA	NA	NA	NA	NA	NA	NA	NA	NA	NA	NA	NA	NA	NA	NA	NA	NA	NA	NA	NA	NA	11522	NA
Irf3_23271	NA	NA	NA	NA	NA	NA	NA	NA	NA	NA	NA	NA	NA	NA	NA	NA	9270	NA	NA	NA	5179	NA	NA	NA	NA	NA	NA	NA	NA	NA	NA	NA	NA	NA	NA	NA	NA	NA	NA	NA	NA	NA	NA	NA	NA	NA	NA	7252	NA
Irf3_23273	NA	NA	NA	NA	NA	NA	NA	NA	NA	NA	NA	NA	NA	NA	NA	NA	10000	NA	NA	NA	7146	NA	NA	NA	NA	NA	NA	NA	NA	NA	NA	NA	NA	NA	NA	NA	NA	NA	NA	NA	NA	NA	NA	NA	NA	NA	NA	9275	NA
Irf4_8729	NA	NA	NA	NA	NA	NA	NA	NA	NA	NA	NA	NA	NA	NA	NA	NA	10256	NA	NA	NA	4573	NA	NA	NA	NA	NA	NA	NA	NA	NA	NA	NA	NA	NA	NA	NA	NA	NA	NA	NA	NA	NA	NA	NA	NA	NA	NA	7458	NA
Irf4_8730	NA	NA	NA	NA	NA	NA	NA	NA	NA	NA	NA	NA	NA	NA	NA	NA	9240	NA	NA	NA	6853	NA	NA	NA	NA	NA	NA	NA	NA	NA	NA	NA	NA	NA	NA	NA	NA	NA	NA	NA	NA	NA	NA	NA	NA	NA	NA	8042	NA
Irf4_8731	NA	NA	NA	NA	NA	NA	NA	NA	NA	NA	NA	NA	NA	NA	NA	NA	9003	NA	NA	NA	6913	NA	NA	NA	NA	NA	NA	NA	NA	NA	NA	NA	NA	NA	NA	NA	NA	NA	NA	NA	NA	NA	NA	NA	NA	NA	NA	7490	NA
Irf5_20758	NA	NA	NA	NA	NA	NA	NA	NA	NA	NA	NA	NA	NA	NA	NA	NA	10755	NA	NA	NA	7640	NA	NA	NA	NA	NA	NA	NA	NA	NA	NA	NA	NA	NA	NA	NA	NA	NA	NA	NA	NA	NA	NA	NA	NA	NA	NA	8611	NA
Irf5_20759	NA	NA	NA	NA	NA	NA	NA	NA	NA	NA	NA	NA	NA	NA	NA	NA	13904	NA	NA	NA	8268	NA	NA	NA	NA	NA	NA	NA	NA	NA	NA	NA	NA	NA	NA	NA	NA	NA	NA	NA	NA	NA	NA	NA	NA	NA	NA	9576	NA
Irf5_20760	NA	NA	NA	NA	NA	NA	NA	NA	NA	NA	NA	NA	NA	NA	NA	NA	9915	NA	NA	NA	6886	NA	NA	NA	NA	NA	NA	NA	NA	NA	NA	NA	NA	NA	NA	NA	NA	NA	NA	NA	NA	NA	NA	NA	NA	NA	NA	8995	NA
Irf7_23242	NA	NA	NA	NA	NA	NA	NA	NA	NA	NA	NA	NA	NA	NA	NA	NA	7745	NA	NA	NA	5049	NA	NA	NA	NA	NA	NA	NA	NA	NA	NA	NA	NA	NA	NA	NA	NA	NA	NA	NA	NA	NA	NA	NA	NA	NA	NA	7228	NA
Irf7_23243	NA	NA	NA	NA	NA	NA	NA	NA	NA	NA	NA	NA	NA	NA	NA	NA	7770	NA	NA	NA	4866	NA	NA	NA	NA	NA	NA	NA	NA	NA	NA	NA	NA	NA	NA	NA	NA	NA	NA	NA	NA	NA	NA	NA	NA	NA	NA	6951	NA
Irf7_23244	NA	NA	NA	NA	NA	NA	NA	NA	NA	NA	NA	NA	NA	NA	NA	NA	15285	NA	NA	NA	7832	NA	NA	NA	NA	NA	NA	NA	NA	NA	NA	NA	NA	NA	NA	NA	NA	NA	NA	NA	NA	NA	NA	NA	NA	NA	NA	11474	NA
Irf8_8213	NA	NA	NA	NA	NA	NA	NA	NA	NA	NA	NA	NA	NA	NA	NA	NA	11644	NA	NA	NA	7156	NA	NA	NA	NA	NA	NA	NA	NA	NA	NA	NA	NA	NA	NA	NA	NA	NA	NA	NA	NA	NA	NA	NA	NA	NA	NA	10016	NA
Irf8_8215	NA	NA	NA	NA	NA	NA	NA	NA	NA	NA	NA	NA	NA	NA	NA	NA	12797	NA	NA	NA	8967	NA	NA	NA	NA	NA	NA	NA	NA	NA	NA	NA	NA	NA	NA	NA	NA	NA	NA	NA	NA	NA	NA	NA	NA	NA	NA	9774	NA
Irf8_8216	NA	NA	NA	NA	NA	NA	NA	NA	NA	NA	NA	NA	NA	NA	NA	NA	10176	NA	NA	NA	5881	NA	NA	NA	NA	NA	NA	NA	NA	NA	NA	NA	NA	NA	NA	NA	NA	NA	NA	NA	NA	NA	NA	NA	NA	NA	NA	8602	NA
Irf9_8761	NA	NA	NA	NA	NA	NA	NA	NA	NA	NA	NA	NA	NA	NA	NA	NA	9330	NA	NA	NA	5028	NA	NA	NA	NA	NA	NA	NA	NA	NA	NA	NA	NA	NA	NA	NA	NA	NA	NA	NA	NA	NA	NA	NA	NA	NA	NA	7369	NA
Irf9_8762	NA	NA	NA	NA	NA	NA	NA	NA	NA	NA	NA	NA	NA	NA	NA	NA	9708	NA	NA	NA	5387	NA	NA	NA	NA	NA	NA	NA	NA	NA	NA	NA	NA	NA	NA	NA	NA	NA	NA	NA	NA	NA	NA	NA	NA	NA	NA	8268	NA
Irf9_8763	NA	NA	NA	NA	NA	NA	NA	NA	NA	NA	NA	NA	NA	NA	NA	NA	10540	NA	NA	NA	5340	NA	NA	NA	NA	NA	NA	NA	NA	NA	NA	NA	NA	NA	NA	NA	NA	NA	NA	NA	NA	NA	NA	NA	NA	NA	NA	8581	NA
Jade1_46076	NA	NA	NA	14639	NA	NA	NA	NA	NA	11047	NA	NA	NA	NA	NA	NA	NA	NA	NA	NA	NA	NA	NA	NA	20576	NA	NA	NA	NA	NA	NA	17628	NA	NA	NA	NA	NA	5774	NA	NA	NA	NA	NA	NA	NA	NA	NA	NA	NA
Jade1_46077	NA	NA	NA	10924	NA	NA	NA	NA	NA	6898	NA	NA	NA	NA	NA	NA	NA	NA	NA	NA	NA	NA	NA	NA	12521	NA	NA	NA	NA	NA	NA	10483	NA	NA	NA	NA	NA	5022	NA	NA	NA	NA	NA	NA	NA	NA	NA	NA	NA
Jade1_46078	NA	NA	NA	27167	NA	NA	NA	NA	NA	17118	NA	NA	NA	NA	NA	NA	NA	NA	NA	NA	NA	NA	NA	NA	29147	NA	NA	NA	NA	NA	NA	19304	NA	NA	NA	NA	NA	12979	NA	NA	NA	NA	NA	NA	NA	NA	NA	NA	NA
Jade2_46072	NA	NA	NA	26166	NA	NA	NA	NA	NA	21459	NA	NA	NA	NA	NA	NA	NA	NA	NA	NA	NA	NA	NA	NA	13327	NA	NA	NA	NA	NA	NA	7742	NA	NA	NA	NA	NA	11937	NA	NA	NA	NA	NA	NA	NA	NA	NA	NA	NA
Jade2_46073	NA	NA	NA	25168	NA	NA	NA	NA	NA	24118	NA	NA	NA	NA	NA	NA	NA	NA	NA	NA	NA	NA	NA	NA	10910	NA	NA	NA	NA	NA	NA	8230	NA	NA	NA	NA	NA	10252	NA	NA	NA	NA	NA	NA	NA	NA	NA	NA	NA
Jade2_46074	NA	NA	NA	12104	NA	NA	NA	NA	NA	11297	NA	NA	NA	NA	NA	NA	NA	NA	NA	NA	NA	NA	NA	NA	5681	NA	NA	NA	NA	NA	NA	3066	NA	NA	NA	NA	NA	5772	NA	NA	NA	NA	NA	NA	NA	NA	NA	NA	NA
Jade3_46068	NA	NA	NA	18318	NA	NA	NA	NA	NA	12662	NA	NA	NA	NA	NA	NA	NA	NA	NA	NA	NA	NA	NA	NA	30531	NA	NA	NA	NA	NA	NA	25947	NA	NA	NA	NA	NA	10591	NA	NA	NA	NA	NA	NA	NA	NA	NA	NA	NA
Jade3_46069	NA	NA	NA	30769	NA	NA	NA	NA	NA	16075	NA	NA	NA	NA	NA	NA	NA	NA	NA	NA	NA	NA	NA	NA	34934	NA	NA	NA	NA	NA	NA	27631	NA	NA	NA	NA	NA	18157	NA	NA	NA	NA	NA	NA	NA	NA	NA	NA	NA
Jade3_46070	NA	NA	NA	30008	NA	NA	NA	NA	NA	12488	NA	NA	NA	NA	NA	NA	NA	NA	NA	NA	NA	NA	NA	NA	29825	NA	NA	NA	NA	NA	NA	26468	NA	NA	NA	NA	NA	16327	NA	NA	NA	NA	NA	NA	NA	NA	NA	NA	NA
Jarid2_8949	NA	NA	NA	NA	NA	12403	NA	NA	NA	NA	NA	9887	NA	NA	NA	NA	NA	NA	NA	NA	NA	NA	NA	NA	NA	NA	8722	NA	NA	NA	NA	NA	NA	8123	NA	NA	NA	NA	NA	18125	NA	NA	NA	NA	NA	6309	NA	NA	NA
Jarid2_8950	NA	NA	NA	NA	NA	13735	NA	NA	NA	NA	NA	13498	NA	NA	NA	NA	NA	NA	NA	NA	NA	NA	NA	NA	NA	NA	9876	NA	NA	NA	NA	NA	NA	9614	NA	NA	NA	NA	NA	17269	NA	NA	NA	NA	NA	7735	NA	NA	NA
Jarid2_8951	NA	NA	NA	NA	NA	13508	NA	NA	NA	NA	NA	10927	NA	NA	NA	NA	NA	NA	NA	NA	NA	NA	NA	NA	NA	NA	11491	NA	NA	NA	NA	NA	NA	14173	NA	NA	NA	NA	NA	18905	NA	NA	NA	NA	NA	7476	NA	NA	NA
Jdp2_45108	NA	NA	NA	NA	NA	NA	NA	NA	NA	NA	NA	NA	NA	NA	NA	NA	12540	NA	NA	NA	6926	NA	NA	NA	NA	NA	NA	NA	NA	NA	NA	NA	NA	NA	NA	NA	NA	NA	NA	NA	NA	NA	NA	NA	NA	NA	NA	9312	NA
Jdp2_45110	NA	NA	NA	NA	NA	NA	NA	NA	NA	NA	NA	NA	NA	NA	NA	NA	10242	NA	NA	NA	6672	NA	NA	NA	NA	NA	NA	NA	NA	NA	NA	NA	NA	NA	NA	NA	NA	NA	NA	NA	NA	NA	NA	NA	NA	NA	NA	8541	NA
Jdp2_45111	NA	NA	NA	NA	NA	NA	NA	NA	NA	NA	NA	NA	NA	NA	NA	NA	9654	NA	NA	NA	5253	NA	NA	NA	NA	NA	NA	NA	NA	NA	NA	NA	NA	NA	NA	NA	NA	NA	NA	NA	NA	NA	NA	NA	NA	NA	NA	7421	NA
Jmjd1c_49164	NA	NA	NA	NA	NA	16606	NA	NA	NA	NA	NA	14577	NA	NA	NA	NA	NA	NA	NA	NA	NA	NA	NA	NA	NA	NA	13025	NA	NA	NA	NA	NA	NA	11748	NA	NA	NA	NA	NA	17799	NA	NA	NA	NA	NA	7668	NA	NA	NA
Jmjd1c_49165	NA	NA	NA	NA	NA	9593	NA	NA	NA	NA	NA	7766	NA	NA	NA	NA	NA	NA	NA	NA	NA	NA	NA	NA	NA	NA	8565	NA	NA	NA	NA	NA	NA	9910	NA	NA	NA	NA	NA	15147	NA	NA	NA	NA	NA	5713	NA	NA	NA
Jmjd1c_49166	NA	NA	NA	NA	NA	11067	NA	NA	NA	NA	NA	7341	NA	NA	NA	NA	NA	NA	NA	NA	NA	NA	NA	NA	NA	NA	7461	NA	NA	NA	NA	NA	NA	9827	NA	NA	NA	NA	NA	16152	NA	NA	NA	NA	NA	4744	NA	NA	NA
Jmjd4_46004	NA	NA	NA	24186	NA	NA	NA	NA	NA	16088	NA	NA	NA	NA	NA	NA	NA	NA	NA	NA	NA	NA	NA	NA	12373	NA	NA	NA	NA	NA	NA	10180	NA	NA	NA	NA	NA	12605	NA	NA	NA	NA	NA	NA	NA	NA	NA	NA	NA
Jmjd4_46005	NA	NA	NA	25458	NA	NA	NA	NA	NA	17016	NA	NA	NA	NA	NA	NA	NA	NA	NA	NA	NA	NA	NA	NA	20952	NA	NA	NA	NA	NA	NA	18519	NA	NA	NA	NA	NA	13131	NA	NA	NA	NA	NA	NA	NA	NA	NA	NA	NA
Jmjd4_46006	NA	NA	NA	29694	NA	NA	NA	NA	NA	20305	NA	NA	NA	NA	NA	NA	NA	NA	NA	NA	NA	NA	NA	NA	27182	NA	NA	NA	NA	NA	NA	23793	NA	NA	NA	NA	NA	13682	NA	NA	NA	NA	NA	NA	NA	NA	NA	NA	NA
Jmjd6_46000	NA	NA	NA	25584	NA	NA	NA	NA	NA	14024	NA	NA	NA	NA	NA	NA	NA	NA	NA	NA	NA	NA	NA	NA	32999	NA	NA	NA	NA	NA	NA	28276	NA	NA	NA	NA	NA	9585	NA	NA	NA	NA	NA	NA	NA	NA	NA	NA	NA
Jmjd6_46001	NA	NA	NA	27045	NA	NA	NA	NA	NA	17793	NA	NA	NA	NA	NA	NA	NA	NA	NA	NA	NA	NA	NA	NA	32416	NA	NA	NA	NA	NA	NA	22901	NA	NA	NA	NA	NA	12250	NA	NA	NA	NA	NA	NA	NA	NA	NA	NA	NA
Jmjd6_46002	NA	NA	NA	17097	NA	NA	NA	NA	NA	13030	NA	NA	NA	NA	NA	NA	NA	NA	NA	NA	NA	NA	NA	NA	17338	NA	NA	NA	NA	NA	NA	10297	NA	NA	NA	NA	NA	8683	NA	NA	NA	NA	NA	NA	NA	NA	NA	NA	NA
Jmjd8_45992	NA	NA	NA	20331	NA	NA	NA	NA	NA	14017	NA	NA	NA	NA	NA	NA	NA	NA	NA	NA	NA	NA	NA	NA	13391	NA	NA	NA	NA	NA	NA	13986	NA	NA	NA	NA	NA	8262	NA	NA	NA	NA	NA	NA	NA	NA	NA	NA	NA
Jmjd8_45993	NA	NA	NA	32439	NA	NA	NA	NA	NA	20805	NA	NA	NA	NA	NA	NA	NA	NA	NA	NA	NA	NA	NA	NA	24459	NA	NA	NA	NA	NA	NA	15872	NA	NA	NA	NA	NA	13148	NA	NA	NA	NA	NA	NA	NA	NA	NA	NA	NA
Jmjd8_45994	NA	NA	NA	14750	NA	NA	NA	NA	NA	10154	NA	NA	NA	NA	NA	NA	NA	NA	NA	NA	NA	NA	NA	NA	14419	NA	NA	NA	NA	NA	NA	13870	NA	NA	NA	NA	NA	8228	NA	NA	NA	NA	NA	NA	NA	NA	NA	NA	NA
Junb_8969	NA	NA	NA	NA	NA	NA	NA	NA	NA	NA	NA	NA	NA	NA	NA	NA	8626	NA	NA	NA	4533	NA	NA	NA	NA	NA	NA	NA	NA	NA	NA	NA	NA	NA	NA	NA	NA	NA	NA	NA	NA	NA	NA	NA	NA	NA	NA	5868	NA
Junb_8970	NA	NA	NA	NA	NA	NA	NA	NA	NA	NA	NA	NA	NA	NA	NA	NA	12712	NA	NA	NA	6631	NA	NA	NA	NA	NA	NA	NA	NA	NA	NA	NA	NA	NA	NA	NA	NA	NA	NA	NA	NA	NA	NA	NA	NA	NA	NA	8948	NA
Junb_8972	NA	NA	NA	NA	NA	NA	NA	NA	NA	NA	NA	NA	NA	NA	NA	NA	15731	NA	NA	NA	8041	NA	NA	NA	NA	NA	NA	NA	NA	NA	NA	NA	NA	NA	NA	NA	NA	NA	NA	NA	NA	NA	NA	NA	NA	NA	NA	10082	NA
Kansl1_45908	NA	NA	NA	12645	NA	NA	NA	NA	NA	18316	NA	NA	NA	NA	NA	NA	NA	NA	NA	NA	NA	NA	NA	NA	34632	NA	NA	NA	NA	NA	NA	24582	NA	NA	NA	NA	NA	8883	NA	NA	NA	NA	NA	NA	NA	NA	NA	NA	NA
Kansl1_45909	NA	NA	NA	12506	NA	NA	NA	NA	NA	16925	NA	NA	NA	NA	NA	NA	NA	NA	NA	NA	NA	NA	NA	NA	19491	NA	NA	NA	NA	NA	NA	12937	NA	NA	NA	NA	NA	9202	NA	NA	NA	NA	NA	NA	NA	NA	NA	NA	NA
Kansl1_45910	NA	NA	NA	6184	NA	NA	NA	NA	NA	5958	NA	NA	NA	NA	NA	NA	NA	NA	NA	NA	NA	NA	NA	NA	21031	NA	NA	NA	NA	NA	NA	14599	NA	NA	NA	NA	NA	3278	NA	NA	NA	NA	NA	NA	NA	NA	NA	NA	NA
Kansl2_45900	NA	NA	NA	13207	NA	NA	NA	NA	NA	10179	NA	NA	NA	NA	NA	NA	NA	NA	NA	NA	NA	NA	NA	NA	18673	NA	NA	NA	NA	NA	NA	11732	NA	NA	NA	NA	NA	6576	NA	NA	NA	NA	NA	NA	NA	NA	NA	NA	NA
Kansl2_45901	NA	NA	NA	22559	NA	NA	NA	NA	NA	19126	NA	NA	NA	NA	NA	NA	NA	NA	NA	NA	NA	NA	NA	NA	23772	NA	NA	NA	NA	NA	NA	21764	NA	NA	NA	NA	NA	10232	NA	NA	NA	NA	NA	NA	NA	NA	NA	NA	NA
Kansl2_45902	NA	NA	NA	17585	NA	NA	NA	NA	NA	14626	NA	NA	NA	NA	NA	NA	NA	NA	NA	NA	NA	NA	NA	NA	15507	NA	NA	NA	NA	NA	NA	15854	NA	NA	NA	NA	NA	8260	NA	NA	NA	NA	NA	NA	NA	NA	NA	NA	NA
Kansl3_45896	NA	NA	NA	7534	NA	NA	NA	NA	NA	7607	NA	NA	NA	NA	NA	NA	NA	NA	NA	NA	NA	NA	NA	NA	10198	NA	NA	NA	NA	NA	NA	8112	NA	NA	NA	NA	NA	3918	NA	NA	NA	NA	NA	NA	NA	NA	NA	NA	NA
Kansl3_45897	NA	NA	NA	6368	NA	NA	NA	NA	NA	8233	NA	NA	NA	NA	NA	NA	NA	NA	NA	NA	NA	NA	NA	NA	13757	NA	NA	NA	NA	NA	NA	9167	NA	NA	NA	NA	NA	4901	NA	NA	NA	NA	NA	NA	NA	NA	NA	NA	NA
Kansl3_45898	NA	NA	NA	14057	NA	NA	NA	NA	NA	11969	NA	NA	NA	NA	NA	NA	NA	NA	NA	NA	NA	NA	NA	NA	15737	NA	NA	NA	NA	NA	NA	9299	NA	NA	NA	NA	NA	10484	NA	NA	NA	NA	NA	NA	NA	NA	NA	NA	NA
Kat2a_45884	NA	25100	NA	NA	NA	NA	NA	45531	NA	NA	NA	NA	NA	NA	8715	NA	NA	NA	3051	NA	NA	NA	53337	NA	NA	NA	NA	NA	NA	54506	NA	NA	NA	NA	NA	47054	NA	NA	NA	NA	NA	NA	NA	15371	NA	NA	NA	NA	NA
Kat2a_45885	NA	36048	NA	NA	NA	NA	NA	43237	NA	NA	NA	NA	NA	NA	6851	NA	NA	NA	5635	NA	NA	NA	22768	NA	NA	NA	NA	NA	NA	9551	NA	NA	NA	NA	NA	45122	NA	NA	NA	NA	NA	NA	NA	14419	NA	NA	NA	NA	NA
Kat2a_45886	NA	24979	NA	NA	NA	NA	NA	42230	NA	NA	NA	NA	NA	NA	7900	NA	NA	NA	7829	NA	NA	NA	62181	NA	NA	NA	NA	NA	NA	65571	NA	NA	NA	NA	NA	55201	NA	NA	NA	NA	NA	NA	NA	15539	NA	NA	NA	NA	NA
Kat2a_45887	NA	21646	NA	NA	NA	NA	NA	47797	NA	NA	NA	NA	NA	NA	7330	NA	NA	NA	4374	NA	NA	NA	32124	NA	NA	NA	NA	NA	NA	29796	NA	NA	NA	NA	NA	54463	NA	NA	NA	NA	NA	NA	NA	15279	NA	NA	NA	NA	NA
Kat2a_6253	NA	NA	NA	NA	NA	NA	NA	NA	NA	NA	NA	NA	NA	NA	NA	NA	NA	NA	NA	NA	NA	NA	NA	NA	NA	NA	NA	NA	NA	NA	NA	NA	NA	NA	NA	NA	NA	NA	NA	NA	NA	NA	NA	NA	NA	NA	NA	NA	NA
Kat2a_6254	NA	NA	NA	NA	NA	NA	NA	NA	NA	NA	NA	NA	NA	NA	NA	NA	NA	NA	NA	NA	NA	NA	NA	NA	NA	NA	NA	NA	NA	NA	NA	NA	NA	NA	NA	NA	NA	NA	NA	NA	NA	NA	NA	NA	NA	NA	NA	NA	NA
Kat2a_6255	NA	NA	NA	NA	NA	NA	NA	NA	NA	NA	NA	NA	NA	NA	NA	NA	NA	NA	NA	NA	NA	NA	NA	NA	NA	NA	NA	NA	NA	NA	NA	NA	NA	NA	NA	NA	NA	NA	NA	NA	NA	NA	NA	NA	NA	NA	NA	NA	NA
Kat2b_12574	NA	NA	NA	NA	NA	11747	NA	NA	NA	NA	NA	8109	NA	NA	NA	NA	NA	NA	NA	NA	NA	NA	NA	NA	NA	NA	11508	NA	NA	NA	NA	NA	NA	10920	NA	NA	NA	NA	NA	12238	NA	NA	NA	NA	NA	5335	NA	NA	NA
Kat2b_12575	NA	NA	NA	NA	NA	9497	NA	NA	NA	NA	NA	12115	NA	NA	NA	NA	NA	NA	NA	NA	NA	NA	NA	NA	NA	NA	7473	NA	NA	NA	NA	NA	NA	8894	NA	NA	NA	NA	NA	9951	NA	NA	NA	NA	NA	5029	NA	NA	NA
Kat2b_12576	NA	NA	NA	NA	NA	13918	NA	NA	NA	NA	NA	10668	NA	NA	NA	NA	NA	NA	NA	NA	NA	NA	NA	NA	NA	NA	7320	NA	NA	NA	NA	NA	NA	10371	NA	NA	NA	NA	NA	19131	NA	NA	NA	NA	NA	6666	NA	NA	NA
Kat5_45092	NA	NA	NA	NA	NA	4978	NA	NA	NA	NA	NA	6089	NA	NA	NA	NA	NA	NA	NA	NA	NA	NA	NA	NA	NA	NA	7364	NA	NA	NA	NA	NA	NA	5921	NA	NA	NA	NA	NA	7369	NA	NA	NA	NA	NA	5446	NA	NA	NA
Kat5_45093	NA	NA	NA	NA	NA	1260	NA	NA	NA	NA	NA	1532	NA	NA	NA	NA	NA	NA	NA	NA	NA	NA	NA	NA	NA	NA	3045	NA	NA	NA	NA	NA	NA	1277	NA	NA	NA	NA	NA	1209	NA	NA	NA	NA	NA	2696	NA	NA	NA
Kat5_45094	NA	NA	NA	NA	NA	1230	NA	NA	NA	NA	NA	3140	NA	NA	NA	NA	NA	NA	NA	NA	NA	NA	NA	NA	NA	NA	3670	NA	NA	NA	NA	NA	NA	2279	NA	NA	NA	NA	NA	1761	NA	NA	NA	NA	NA	2905	NA	NA	NA
Kat6a_63088	NA	NA	NA	NA	NA	NA	NA	NA	NA	NA	NA	NA	99833	NA	NA	NA	NA	NA	NA	NA	NA	NA	NA	NA	NA	NA	NA	25146	NA	NA	NA	NA	NA	NA	NA	NA	NA	NA	NA	NA	20320	NA	NA	NA	NA	NA	19845.9	NA	NA
Kat6a_63089	NA	NA	NA	NA	NA	NA	NA	NA	NA	NA	NA	NA	40947	NA	NA	NA	NA	NA	NA	NA	NA	NA	NA	NA	NA	NA	NA	23440	NA	NA	NA	NA	NA	NA	NA	NA	NA	NA	NA	NA	13538	NA	NA	NA	NA	NA	9633.78	NA	NA
Kat6a_63091	NA	NA	NA	NA	NA	NA	NA	NA	NA	NA	NA	NA	78333	NA	NA	NA	NA	NA	NA	NA	NA	NA	NA	NA	NA	NA	NA	20038	NA	NA	NA	NA	NA	NA	NA	NA	NA	NA	NA	NA	5616	NA	NA	NA	NA	NA	14020.7	NA	NA
Kat6b_23334	NA	NA	NA	NA	NA	NA	NA	NA	NA	NA	NA	NA	42084	NA	NA	NA	NA	NA	NA	NA	NA	NA	NA	NA	NA	NA	NA	20242	NA	NA	NA	NA	NA	NA	NA	NA	NA	NA	NA	NA	21343	NA	NA	NA	NA	NA	14485.2	NA	NA
Kat6b_23335	NA	NA	NA	NA	NA	NA	NA	NA	NA	NA	NA	NA	16586	NA	NA	NA	NA	NA	NA	NA	NA	NA	NA	NA	NA	NA	NA	17274	NA	NA	NA	NA	NA	NA	NA	NA	NA	NA	NA	NA	31639	NA	NA	NA	NA	NA	7532.81	NA	NA
Kat6b_23337	NA	NA	NA	NA	NA	NA	NA	NA	NA	NA	NA	NA	46435	NA	NA	NA	NA	NA	NA	NA	NA	NA	NA	NA	NA	NA	NA	37092	NA	NA	NA	NA	NA	NA	NA	NA	NA	NA	NA	NA	14387	NA	NA	NA	NA	NA	11433.9	NA	NA
Kat7_55052	NA	NA	NA	NA	NA	NA	NA	NA	NA	NA	NA	NA	3258	NA	NA	NA	NA	NA	NA	NA	NA	NA	NA	NA	NA	NA	NA	2387	NA	NA	NA	NA	NA	NA	NA	NA	NA	NA	NA	NA	1098	NA	NA	NA	NA	NA	7923.12	NA	NA
Kat7_55053	NA	NA	NA	NA	NA	NA	NA	NA	NA	NA	NA	NA	19138	NA	NA	NA	NA	NA	NA	NA	NA	NA	NA	NA	NA	NA	NA	16534	NA	NA	NA	NA	NA	NA	NA	NA	NA	NA	NA	NA	14329	NA	NA	NA	NA	NA	16689.9	NA	NA
Kat7_55054	NA	NA	NA	NA	NA	NA	NA	NA	NA	NA	NA	NA	5441	NA	NA	NA	NA	NA	NA	NA	NA	NA	NA	NA	NA	NA	NA	3352	NA	NA	NA	NA	NA	NA	NA	NA	NA	NA	NA	NA	12226	NA	NA	NA	NA	NA	8292.09	NA	NA
Kat8_26797	NA	NA	NA	NA	NA	NA	NA	NA	NA	NA	NA	NA	NA	NA	NA	NA	NA	NA	NA	NA	NA	NA	NA	NA	NA	NA	NA	NA	NA	NA	NA	NA	NA	NA	NA	NA	NA	NA	NA	NA	NA	10727.4	NA	NA	NA	NA	NA	NA	2578
Kat8_26798	NA	NA	NA	NA	NA	NA	NA	NA	NA	NA	NA	NA	NA	NA	NA	NA	NA	NA	NA	NA	NA	NA	NA	NA	NA	NA	NA	NA	NA	NA	NA	NA	NA	NA	NA	NA	NA	NA	NA	NA	NA	8745	NA	NA	NA	NA	NA	NA	7894
Kat8_26799	NA	NA	NA	NA	NA	NA	NA	NA	NA	NA	NA	NA	NA	NA	NA	NA	NA	NA	NA	NA	NA	NA	NA	NA	NA	NA	NA	NA	NA	NA	NA	NA	NA	NA	NA	NA	NA	NA	NA	NA	NA	9852.4	NA	NA	NA	NA	NA	NA	1482
Kat8_31510	NA	NA	10028	NA	NA	NA	NA	NA	19269	NA	NA	NA	NA	NA	NA	63007	NA	NA	NA	55088	NA	NA	NA	10863	NA	NA	NA	NA	NA	NA	16946	NA	NA	NA	NA	NA	12851	NA	NA	NA	NA	NA	NA	NA	16948.6	NA	NA	NA	NA
Kat8_31511	NA	NA	13883	NA	NA	NA	NA	NA	20803	NA	NA	NA	NA	NA	NA	56479	NA	NA	NA	44821	NA	NA	NA	12021	NA	NA	NA	NA	NA	NA	9389	NA	NA	NA	NA	NA	13900	NA	NA	NA	NA	NA	NA	NA	14008.2	NA	NA	NA	NA
Kat8_31513	NA	NA	6303	NA	NA	NA	NA	NA	13747	NA	NA	NA	NA	NA	NA	41638	NA	NA	NA	27800	NA	NA	NA	7628	NA	NA	NA	NA	NA	NA	6450	NA	NA	NA	NA	NA	10332	NA	NA	NA	NA	NA	2812	NA	9285	NA	NA	NA	NA
Kat8_45860	15999	NA	NA	NA	NA	NA	23287	NA	NA	NA	NA	NA	NA	6565	NA	NA	NA	7059	NA	NA	NA	14661	NA	NA	NA	NA	NA	NA	16668	NA	NA	NA	NA	NA	22340	NA	NA	NA	NA	NA	NA	NA	17412.2	NA	NA	NA	NA	NA	NA
Kat8_45861	8263	NA	NA	NA	NA	NA	9705	NA	NA	NA	NA	NA	NA	4861	NA	NA	NA	4895	NA	NA	NA	8588	NA	NA	NA	NA	NA	NA	10008	NA	NA	NA	NA	NA	7487	NA	NA	NA	NA	NA	NA	NA	3158.8	NA	NA	NA	NA	NA	NA
Kat8_45862	16358	NA	NA	NA	NA	NA	19641	NA	NA	NA	NA	NA	NA	5188	NA	NA	NA	6169	NA	NA	NA	10944	NA	NA	NA	NA	NA	NA	14605	NA	NA	NA	NA	NA	15637	NA	NA	NA	NA	NA	NA	NA	31780.4	NA	NA	NA	NA	NA	NA
Kdm1a_27214	NA	NA	NA	NA	NA	NA	NA	NA	NA	NA	NA	NA	NA	NA	NA	NA	NA	NA	NA	NA	NA	NA	NA	NA	NA	NA	NA	NA	NA	NA	NA	NA	NA	NA	NA	NA	NA	NA	NA	NA	NA	9798.8	NA	NA	NA	NA	NA	NA	0
Kdm1a_27215	NA	NA	NA	NA	NA	NA	NA	NA	NA	NA	NA	NA	NA	NA	NA	NA	NA	NA	NA	NA	NA	NA	NA	NA	NA	NA	NA	NA	NA	NA	NA	NA	NA	NA	NA	NA	NA	NA	NA	NA	NA	14150.8	NA	NA	NA	NA	NA	NA	3336
Kdm1a_27216	NA	NA	NA	NA	NA	NA	NA	NA	NA	NA	NA	NA	NA	NA	NA	NA	NA	NA	NA	NA	NA	NA	NA	NA	NA	NA	NA	NA	NA	NA	NA	NA	NA	NA	NA	NA	NA	NA	NA	NA	NA	8306.4	NA	NA	NA	NA	NA	NA	5003
Kdm1a_45308	10198	NA	NA	NA	NA	NA	21176	NA	NA	NA	NA	NA	NA	7790	NA	NA	NA	5325	NA	NA	NA	18280	NA	NA	NA	NA	NA	NA	17530	NA	NA	NA	NA	NA	11936	NA	NA	NA	NA	NA	NA	NA	60973.6	NA	NA	NA	NA	NA	NA
Kdm1a_45309	13963	NA	NA	NA	NA	NA	25812	NA	NA	NA	NA	NA	NA	9024	NA	NA	NA	6711	NA	NA	NA	27246	NA	NA	NA	NA	NA	NA	18236	NA	NA	NA	NA	NA	20754	NA	NA	NA	NA	NA	NA	NA	41557.4	NA	NA	NA	NA	NA	NA
Kdm1a_45310	8935	NA	NA	NA	NA	NA	20210	NA	NA	NA	NA	NA	NA	9036	NA	NA	NA	6313	NA	NA	NA	24115	NA	NA	NA	NA	NA	NA	21451	NA	NA	NA	NA	NA	9719	NA	NA	NA	NA	NA	NA	NA	78078	NA	NA	NA	NA	NA	NA
Kdm1a_46768	NA	NA	14977	NA	NA	NA	NA	NA	16772	NA	NA	NA	NA	NA	NA	48438	NA	NA	NA	40658	NA	NA	NA	20000	NA	NA	NA	NA	NA	NA	17241	NA	NA	NA	NA	NA	11426	NA	NA	NA	NA	NA	NA	NA	14914.8	NA	NA	NA	NA
Kdm1a_46770	NA	NA	10586	NA	NA	NA	NA	NA	16464	NA	NA	NA	NA	NA	NA	51855	NA	NA	NA	54517	NA	NA	NA	16113	NA	NA	NA	NA	NA	NA	20512	NA	NA	NA	NA	NA	11156	NA	NA	NA	NA	NA	NA	NA	17825.8	NA	NA	NA	NA
Kdm1a_46771	NA	NA	10924	NA	NA	NA	NA	NA	18136	NA	NA	NA	NA	NA	NA	58778	NA	NA	NA	59029	NA	NA	NA	20499	NA	NA	NA	NA	NA	NA	24116	NA	NA	NA	NA	NA	9348	NA	NA	NA	NA	NA	NA	NA	19128.4	NA	NA	NA	NA
Kdm1b_55524	NA	NA	NA	NA	NA	8834	NA	NA	NA	NA	NA	8668	NA	NA	NA	NA	NA	NA	NA	NA	NA	NA	NA	NA	NA	NA	10604	NA	NA	NA	NA	NA	NA	11980	NA	NA	NA	NA	NA	13620	NA	NA	NA	NA	NA	6073	NA	NA	NA
Kdm1b_55525	NA	NA	NA	NA	NA	6355	NA	NA	NA	NA	NA	8052	NA	NA	NA	NA	NA	NA	NA	NA	NA	NA	NA	NA	NA	NA	7567	NA	NA	NA	NA	NA	NA	6958	NA	NA	NA	NA	NA	7248	NA	NA	NA	NA	NA	4263	NA	NA	NA
Kdm1b_55526	NA	NA	NA	NA	NA	7902	NA	NA	NA	NA	NA	7732	NA	NA	NA	NA	NA	NA	NA	NA	NA	NA	NA	NA	NA	NA	10406	NA	NA	NA	NA	NA	NA	8336	NA	NA	NA	NA	NA	10422	NA	NA	NA	NA	NA	5027	NA	NA	NA
Kdm2a_56736	NA	NA	NA	NA	NA	12519	NA	NA	NA	NA	NA	13423	NA	NA	NA	NA	NA	NA	NA	NA	NA	NA	NA	NA	NA	NA	12139	NA	NA	NA	NA	NA	NA	19223	NA	NA	NA	NA	NA	12499	NA	NA	NA	NA	NA	5697	NA	NA	NA
Kdm2a_56737	NA	NA	NA	NA	NA	10212	NA	NA	NA	NA	NA	5788	NA	NA	NA	NA	NA	NA	NA	NA	NA	NA	NA	NA	NA	NA	10259	NA	NA	NA	NA	NA	NA	15010	NA	NA	NA	NA	NA	10877	NA	NA	NA	NA	NA	5169	NA	NA	NA
Kdm2a_56738	NA	NA	NA	NA	NA	8576	NA	NA	NA	NA	NA	9969	NA	NA	NA	NA	NA	NA	NA	NA	NA	NA	NA	NA	NA	NA	11174	NA	NA	NA	NA	NA	NA	10576	NA	NA	NA	NA	NA	8329	NA	NA	NA	NA	NA	3751	NA	NA	NA
Kdm2b_21670	NA	NA	NA	NA	NA	NA	NA	NA	NA	NA	NA	NA	35865	NA	NA	NA	NA	NA	NA	NA	NA	NA	NA	NA	NA	NA	NA	9294	NA	NA	NA	NA	NA	NA	NA	NA	NA	NA	NA	NA	15026	NA	NA	NA	NA	NA	11171.7	NA	NA
Kdm2b_21671	NA	NA	NA	NA	NA	NA	NA	NA	NA	NA	NA	NA	16451	NA	NA	NA	NA	NA	NA	NA	NA	NA	NA	NA	NA	NA	NA	10288	NA	NA	NA	NA	NA	NA	NA	NA	NA	NA	NA	NA	13007	NA	NA	NA	NA	NA	6951.41	NA	NA
Kdm2b_21672	NA	NA	NA	NA	NA	NA	NA	NA	NA	NA	NA	NA	39053	NA	NA	NA	NA	NA	NA	NA	NA	NA	NA	NA	NA	NA	NA	18658	NA	NA	NA	NA	NA	NA	NA	NA	NA	NA	NA	NA	70405	NA	NA	NA	NA	NA	13973	NA	NA
Kdm3a_45292	NA	5392	NA	NA	NA	NA	NA	30115	NA	NA	NA	NA	NA	NA	5638	NA	NA	NA	5721	NA	NA	NA	19299	NA	NA	NA	NA	NA	NA	5293	NA	NA	NA	NA	NA	54451	NA	NA	NA	NA	NA	NA	NA	11493	NA	NA	NA	NA	NA
Kdm3a_45293	NA	9918	NA	NA	NA	NA	NA	47653	NA	NA	NA	NA	NA	NA	5199	NA	NA	NA	5008	NA	NA	NA	20936	NA	NA	NA	NA	NA	NA	12214	NA	NA	NA	NA	NA	42232	NA	NA	NA	NA	NA	NA	NA	11389	NA	NA	NA	NA	NA
Kdm3a_45294	NA	23996	NA	NA	NA	NA	NA	35623	NA	NA	NA	NA	NA	NA	5914	NA	NA	NA	5426	NA	NA	NA	17106	NA	NA	NA	NA	NA	NA	24388	NA	NA	NA	NA	NA	73510	NA	NA	NA	NA	NA	NA	NA	11530	NA	NA	NA	NA	NA
Kdm3a_45295	NA	18552	NA	NA	NA	NA	NA	37083	NA	NA	NA	NA	NA	NA	4983	NA	NA	NA	4891	NA	NA	NA	20527	NA	NA	NA	NA	NA	NA	8531	NA	NA	NA	NA	NA	29757	NA	NA	NA	NA	NA	NA	NA	11302	NA	NA	NA	NA	NA
Kdm3a_47768	NA	NA	NA	NA	NA	NA	NA	NA	NA	NA	NA	NA	NA	NA	NA	NA	NA	NA	NA	NA	NA	NA	NA	NA	NA	NA	NA	NA	NA	NA	NA	NA	NA	NA	NA	NA	NA	NA	NA	NA	NA	NA	NA	NA	NA	NA	NA	NA	NA
Kdm3a_47769	NA	NA	NA	NA	NA	NA	NA	NA	NA	NA	NA	NA	NA	NA	NA	NA	NA	NA	NA	NA	NA	NA	NA	NA	NA	NA	NA	NA	NA	NA	NA	NA	NA	NA	NA	NA	NA	NA	NA	NA	NA	NA	NA	NA	NA	NA	NA	NA	NA
Kdm3a_47771	NA	NA	NA	NA	NA	NA	NA	NA	NA	NA	NA	NA	NA	NA	NA	NA	NA	NA	NA	NA	NA	NA	NA	NA	NA	NA	NA	NA	NA	NA	NA	NA	NA	NA	NA	NA	NA	NA	NA	NA	NA	NA	NA	NA	NA	NA	NA	NA	NA
Kdm3b_68904	NA	NA	NA	NA	NA	NA	NA	NA	NA	NA	NA	NA	18397	NA	NA	NA	NA	NA	NA	NA	NA	NA	NA	NA	NA	NA	NA	13573	NA	NA	NA	NA	NA	NA	NA	NA	NA	NA	NA	NA	35948	NA	NA	NA	NA	NA	8459.8	NA	NA
Kdm3b_68906	NA	NA	NA	NA	NA	NA	NA	NA	NA	NA	NA	NA	5410	NA	NA	NA	NA	NA	NA	NA	NA	NA	NA	NA	NA	NA	NA	25289	NA	NA	NA	NA	NA	NA	NA	NA	NA	NA	NA	NA	35486	NA	NA	NA	NA	NA	8297.17	NA	NA
Kdm3b_68907	NA	NA	NA	NA	NA	NA	NA	NA	NA	NA	NA	NA	19612	NA	NA	NA	NA	NA	NA	NA	NA	NA	NA	NA	NA	NA	NA	29765	NA	NA	NA	NA	NA	NA	NA	NA	NA	NA	NA	NA	15790	NA	NA	NA	NA	NA	11426.8	NA	NA
Kdm4a_58440	NA	NA	NA	NA	NA	6385	NA	NA	NA	NA	NA	7977	NA	NA	NA	NA	NA	NA	NA	NA	NA	NA	NA	NA	NA	NA	7798	NA	NA	NA	NA	NA	NA	8889	NA	NA	NA	NA	NA	7779	NA	NA	NA	NA	NA	3560	NA	NA	NA
Kdm4a_58441	NA	NA	NA	NA	NA	5926	NA	NA	NA	NA	NA	6635	NA	NA	NA	NA	NA	NA	NA	NA	NA	NA	NA	NA	NA	NA	8808	NA	NA	NA	NA	NA	NA	8834	NA	NA	NA	NA	NA	9943	NA	NA	NA	NA	NA	3199	NA	NA	NA
Kdm4a_58442	NA	NA	NA	NA	NA	7560	NA	NA	NA	NA	NA	9552	NA	NA	NA	NA	NA	NA	NA	NA	NA	NA	NA	NA	NA	NA	7240	NA	NA	NA	NA	NA	NA	6857	NA	NA	NA	NA	NA	7441	NA	NA	NA	NA	NA	3622	NA	NA	NA
Kdm4b_51972	NA	NA	NA	NA	NA	7927	NA	NA	NA	NA	NA	9601	NA	NA	NA	NA	NA	NA	NA	NA	NA	NA	NA	NA	NA	NA	8935	NA	NA	NA	NA	NA	NA	9037	NA	NA	NA	NA	NA	10783	NA	NA	NA	NA	NA	4736	NA	NA	NA
Kdm4b_51973	NA	NA	NA	NA	NA	17692	NA	NA	NA	NA	NA	12653	NA	NA	NA	NA	NA	NA	NA	NA	NA	NA	NA	NA	NA	NA	18475	NA	NA	NA	NA	NA	NA	16263	NA	NA	NA	NA	NA	21179	NA	NA	NA	NA	NA	8994	NA	NA	NA
Kdm4b_51974	NA	NA	NA	NA	NA	9065	NA	NA	NA	NA	NA	10350	NA	NA	NA	NA	NA	NA	NA	NA	NA	NA	NA	NA	NA	NA	6771	NA	NA	NA	NA	NA	NA	7691	NA	NA	NA	NA	NA	10472	NA	NA	NA	NA	NA	5094	NA	NA	NA
Kdm4c_43132	NA	NA	NA	NA	NA	8896	NA	NA	NA	NA	NA	10085	NA	NA	NA	NA	NA	NA	NA	NA	NA	NA	NA	NA	NA	NA	8281	NA	NA	NA	NA	NA	NA	7628	NA	NA	NA	NA	NA	17582	NA	NA	NA	NA	NA	5503	NA	NA	NA
Kdm4c_43133	NA	NA	NA	NA	NA	8906	NA	NA	NA	NA	NA	8004	NA	NA	NA	NA	NA	NA	NA	NA	NA	NA	NA	NA	NA	NA	13104	NA	NA	NA	NA	NA	NA	12538	NA	NA	NA	NA	NA	11112	NA	NA	NA	NA	NA	5810	NA	NA	NA
Kdm4c_43134	NA	NA	NA	NA	NA	8726	NA	NA	NA	NA	NA	6522	NA	NA	NA	NA	NA	NA	NA	NA	NA	NA	NA	NA	NA	NA	8782	NA	NA	NA	NA	NA	NA	9768	NA	NA	NA	NA	NA	9901	NA	NA	NA	NA	NA	4252	NA	NA	NA
Kdm5a_27244	NA	NA	NA	NA	NA	NA	NA	NA	NA	NA	NA	NA	NA	NA	NA	NA	NA	NA	NA	NA	NA	NA	NA	NA	NA	NA	NA	NA	NA	NA	NA	NA	NA	NA	NA	NA	NA	NA	NA	NA	NA	9037.2	NA	NA	NA	NA	NA	NA	22
Kdm5a_27245	NA	NA	NA	NA	NA	NA	NA	NA	NA	NA	NA	NA	NA	NA	NA	NA	NA	NA	NA	NA	NA	NA	NA	NA	NA	NA	NA	NA	NA	NA	NA	NA	NA	NA	NA	NA	NA	NA	NA	NA	NA	10200	NA	NA	NA	NA	NA	NA	1398
Kdm5a_27246	NA	NA	NA	NA	NA	NA	NA	NA	NA	NA	NA	NA	NA	NA	NA	NA	NA	NA	NA	NA	NA	NA	NA	NA	NA	NA	NA	NA	NA	NA	NA	NA	NA	NA	NA	NA	NA	NA	NA	NA	NA	8117.8	NA	NA	NA	NA	NA	NA	2730
Kdm5a_45268	27967	NA	NA	NA	NA	NA	34699	NA	NA	NA	NA	NA	NA	7203	NA	NA	NA	6247	NA	NA	NA	15371	NA	NA	NA	NA	NA	NA	16298	NA	NA	NA	NA	NA	25354	NA	NA	NA	NA	NA	NA	NA	48726.8	NA	NA	NA	NA	NA	NA
Kdm5a_45269	29938	NA	NA	NA	NA	NA	34489	NA	NA	NA	NA	NA	NA	10071	NA	NA	NA	5612	NA	NA	NA	26686	NA	NA	NA	NA	NA	NA	21812	NA	NA	NA	NA	NA	37500	NA	NA	NA	NA	NA	NA	NA	48791.2	NA	NA	NA	NA	NA	NA
Kdm5a_45270	28192	NA	NA	NA	NA	NA	31405	NA	NA	NA	NA	NA	NA	7704	NA	NA	NA	7278	NA	NA	NA	13295	NA	NA	NA	NA	NA	NA	17248	NA	NA	NA	NA	NA	34158	NA	NA	NA	NA	NA	NA	NA	56852.8	NA	NA	NA	NA	NA	NA
Kdm5a_54196	NA	NA	48011	NA	NA	NA	NA	NA	35397	NA	NA	NA	NA	NA	NA	59204	NA	NA	NA	40099	NA	NA	NA	26388	NA	NA	NA	NA	NA	NA	33468	NA	NA	NA	NA	NA	43240	NA	NA	NA	NA	NA	NA	NA	25980.8	NA	NA	NA	NA
Kdm5a_54197	NA	NA	43767	NA	NA	NA	NA	NA	30754	NA	NA	NA	NA	NA	NA	56496	NA	NA	NA	42688	NA	NA	NA	22044	NA	NA	NA	NA	NA	NA	30604	NA	NA	NA	NA	NA	34760	NA	NA	NA	NA	NA	NA	NA	20493.2	NA	NA	NA	NA
Kdm5a_54198	NA	NA	55289	NA	NA	NA	NA	NA	30654	NA	NA	NA	NA	NA	NA	51144	NA	NA	NA	35133	NA	NA	NA	23153	NA	NA	NA	NA	NA	NA	24589	NA	NA	NA	NA	NA	32816	NA	NA	NA	NA	NA	NA	NA	20387.4	NA	NA	NA	NA
Kdm5b_27247	NA	NA	NA	NA	NA	NA	NA	NA	NA	NA	NA	NA	NA	NA	NA	NA	NA	NA	NA	NA	NA	NA	NA	NA	NA	NA	NA	NA	NA	NA	NA	NA	NA	NA	NA	NA	NA	NA	NA	NA	NA	8679.6	NA	NA	NA	NA	NA	NA	2603
Kdm5b_27248	NA	NA	NA	NA	NA	NA	NA	NA	NA	NA	NA	NA	NA	NA	NA	NA	NA	NA	NA	NA	NA	NA	NA	NA	NA	NA	NA	NA	NA	NA	NA	NA	NA	NA	NA	NA	NA	NA	NA	NA	NA	7924.2	NA	NA	NA	NA	NA	NA	1259
Kdm5b_27249	NA	NA	NA	NA	NA	NA	NA	NA	NA	NA	NA	NA	NA	NA	NA	NA	NA	NA	NA	NA	NA	NA	NA	NA	NA	NA	NA	NA	NA	NA	NA	NA	NA	NA	NA	NA	NA	NA	NA	NA	NA	14968	NA	NA	NA	NA	NA	NA	3922
Kdm5b_41910	NA	NA	53763	NA	NA	NA	NA	NA	30264	NA	NA	NA	NA	NA	NA	47086	NA	NA	NA	32244	NA	NA	NA	30287	NA	NA	NA	NA	NA	NA	20457	NA	NA	NA	NA	NA	31993	NA	NA	NA	NA	NA	NA	NA	16988	NA	NA	NA	NA
Kdm5b_41911	NA	NA	51913	NA	NA	NA	NA	NA	31088	NA	NA	NA	NA	NA	NA	51921	NA	NA	NA	40641	NA	NA	NA	29315	NA	NA	NA	NA	NA	NA	38142	NA	NA	NA	NA	NA	35360	NA	NA	NA	NA	NA	NA	NA	21104.6	NA	NA	NA	NA
Kdm5b_41912	NA	NA	74075	NA	NA	NA	NA	NA	32819	NA	NA	NA	NA	NA	NA	54842	NA	NA	NA	47397	NA	NA	NA	32129	NA	NA	NA	NA	NA	NA	40445	NA	NA	NA	NA	NA	43145	NA	NA	NA	NA	NA	NA	NA	24735.4	NA	NA	NA	NA
Kdm5b_45264	31734	NA	NA	NA	NA	NA	27499	NA	NA	NA	NA	NA	NA	8098	NA	NA	NA	6389	NA	NA	NA	21010	NA	NA	NA	NA	NA	NA	28864	NA	NA	NA	NA	NA	30863	NA	NA	NA	NA	NA	NA	NA	49230.2	NA	NA	NA	NA	NA	NA
Kdm5b_45265	25627	NA	NA	NA	NA	NA	16533	NA	NA	NA	NA	NA	NA	6189	NA	NA	NA	6368	NA	NA	NA	18590	NA	NA	NA	NA	NA	NA	11518	NA	NA	NA	NA	NA	17630	NA	NA	NA	NA	NA	NA	NA	35870	NA	NA	NA	NA	NA	NA
Kdm5b_45266	30371	NA	NA	NA	NA	NA	31924	NA	NA	NA	NA	NA	NA	6742	NA	NA	NA	7365	NA	NA	NA	21083	NA	NA	NA	NA	NA	NA	22699	NA	NA	NA	NA	NA	36305	NA	NA	NA	NA	NA	NA	NA	47622.6	NA	NA	NA	NA	NA	NA
Kdm5c_16150	NA	NA	NA	NA	NA	18961	NA	NA	NA	NA	NA	12235	NA	NA	NA	NA	NA	NA	NA	NA	NA	NA	NA	NA	NA	NA	7072	NA	NA	NA	NA	NA	NA	7065	NA	NA	NA	NA	NA	23442	NA	NA	NA	NA	NA	6850	NA	NA	NA
Kdm5c_16151	NA	NA	NA	NA	NA	22366	NA	NA	NA	NA	NA	13988	NA	NA	NA	NA	NA	NA	NA	NA	NA	NA	NA	NA	NA	NA	12389	NA	NA	NA	NA	NA	NA	14024	NA	NA	NA	NA	NA	28894	NA	NA	NA	NA	NA	6281	NA	NA	NA
Kdm5c_16153	NA	NA	NA	NA	NA	8396	NA	NA	NA	NA	NA	9543	NA	NA	NA	NA	NA	NA	NA	NA	NA	NA	NA	NA	NA	NA	10436	NA	NA	NA	NA	NA	NA	10640	NA	NA	NA	NA	NA	11169	NA	NA	NA	NA	NA	5341	NA	NA	NA
Kdm5d_45256	NA	NA	NA	16628	NA	NA	NA	NA	NA	9948	NA	NA	NA	NA	NA	NA	NA	NA	NA	NA	NA	NA	NA	NA	14573	NA	NA	NA	NA	NA	NA	13467	NA	NA	NA	NA	NA	7078	NA	NA	NA	NA	NA	NA	NA	NA	NA	NA	NA
Kdm5d_45257	NA	NA	NA	30772	NA	NA	NA	NA	NA	19183	NA	NA	NA	NA	NA	NA	NA	NA	NA	NA	NA	NA	NA	NA	21726	NA	NA	NA	NA	NA	NA	15797	NA	NA	NA	NA	NA	16699	NA	NA	NA	NA	NA	NA	NA	NA	NA	NA	NA
Kdm5d_45258	NA	NA	NA	22695	NA	NA	NA	NA	NA	10934	NA	NA	NA	NA	NA	NA	NA	NA	NA	NA	NA	NA	NA	NA	19613	NA	NA	NA	NA	NA	NA	15970	NA	NA	NA	NA	NA	10370	NA	NA	NA	NA	NA	NA	NA	NA	NA	NA	NA
Kdm6a_27256	NA	NA	NA	NA	NA	NA	NA	NA	NA	NA	NA	NA	NA	NA	NA	NA	NA	NA	NA	NA	NA	NA	NA	NA	NA	NA	NA	NA	NA	NA	NA	NA	NA	NA	NA	NA	NA	NA	NA	NA	NA	11834.8	NA	NA	NA	NA	NA	NA	4721
Kdm6a_27257	NA	NA	NA	NA	NA	NA	NA	NA	NA	NA	NA	NA	NA	NA	NA	NA	NA	NA	NA	NA	NA	NA	NA	NA	NA	NA	NA	NA	NA	NA	NA	NA	NA	NA	NA	NA	NA	NA	NA	NA	NA	15192	NA	NA	NA	NA	NA	NA	4950
Kdm6a_27258	NA	NA	NA	NA	NA	NA	NA	NA	NA	NA	NA	NA	NA	NA	NA	NA	NA	NA	NA	NA	NA	NA	NA	NA	NA	NA	NA	NA	NA	NA	NA	NA	NA	NA	NA	NA	NA	NA	NA	NA	NA	11385.4	NA	NA	NA	NA	NA	NA	6543
Kdm6a_45252	37795	NA	NA	NA	NA	NA	14442	NA	NA	NA	NA	NA	NA	5103	NA	NA	NA	5629	NA	NA	NA	11327	NA	NA	NA	NA	NA	NA	17197	NA	NA	NA	NA	NA	56775	NA	NA	NA	NA	NA	NA	NA	54051.2	NA	NA	NA	NA	NA	NA
Kdm6a_45253	38053	NA	NA	NA	NA	NA	17389	NA	NA	NA	NA	NA	NA	5508	NA	NA	NA	9623	NA	NA	NA	13574	NA	NA	NA	NA	NA	NA	14143	NA	NA	NA	NA	NA	71373	NA	NA	NA	NA	NA	NA	NA	38860	NA	NA	NA	NA	NA	NA
Kdm6a_45254	39851	NA	NA	NA	NA	NA	18582	NA	NA	NA	NA	NA	NA	5486	NA	NA	NA	8235	NA	NA	NA	12391	NA	NA	NA	NA	NA	NA	18270	NA	NA	NA	NA	NA	75820	NA	NA	NA	NA	NA	NA	NA	44422.8	NA	NA	NA	NA	NA	NA
Kdm6b_45248	NA	8573	NA	NA	NA	NA	NA	22588	NA	NA	NA	NA	NA	NA	4176	NA	NA	NA	7188	NA	NA	NA	24682	NA	NA	NA	NA	NA	NA	7292	NA	NA	NA	NA	NA	30193	NA	NA	NA	NA	NA	NA	NA	8913	NA	NA	NA	NA	NA
Kdm6b_45249	NA	26116	NA	NA	NA	NA	NA	48916	NA	NA	NA	NA	NA	NA	6489	NA	NA	NA	6627	NA	NA	NA	28054	NA	NA	NA	NA	NA	NA	30589	NA	NA	NA	NA	NA	83225	NA	NA	NA	NA	NA	NA	NA	11766	NA	NA	NA	NA	NA
Kdm6b_45250	NA	9129	NA	NA	NA	NA	NA	50920	NA	NA	NA	NA	NA	NA	6273	NA	NA	NA	5452	NA	NA	NA	22690	NA	NA	NA	NA	NA	NA	9225	NA	NA	NA	NA	NA	107110	NA	NA	NA	NA	NA	NA	NA	10356	NA	NA	NA	NA	NA
Kdm6b_45251	NA	14812	NA	NA	NA	NA	NA	42269	NA	NA	NA	NA	NA	NA	6807	NA	NA	NA	6195	NA	NA	NA	52111	NA	NA	NA	NA	NA	NA	7424	NA	NA	NA	NA	NA	51368	NA	NA	NA	NA	NA	NA	NA	10497	NA	NA	NA	NA	NA
Kdm6b_54892	NA	NA	NA	NA	NA	NA	NA	NA	NA	NA	NA	NA	NA	NA	NA	NA	NA	NA	NA	NA	NA	NA	NA	NA	NA	NA	NA	NA	NA	NA	NA	NA	NA	NA	NA	NA	NA	NA	NA	NA	NA	NA	NA	NA	NA	NA	NA	NA	NA
Kdm6b_54893	NA	NA	NA	NA	NA	NA	NA	NA	NA	NA	NA	NA	NA	NA	NA	NA	NA	NA	NA	NA	NA	NA	NA	NA	NA	NA	NA	NA	NA	NA	NA	NA	NA	NA	NA	NA	NA	NA	NA	NA	NA	NA	NA	NA	NA	NA	NA	NA	NA
Kdm6b_54894	NA	NA	NA	NA	NA	NA	NA	NA	NA	NA	NA	NA	NA	NA	NA	NA	NA	NA	NA	NA	NA	NA	NA	NA	NA	NA	NA	NA	NA	NA	NA	NA	NA	NA	NA	NA	NA	NA	NA	NA	NA	NA	NA	NA	NA	NA	NA	NA	NA
Kdm7a_45244	NA	22982	NA	NA	NA	NA	NA	29214	NA	NA	NA	NA	NA	NA	4602	NA	NA	NA	3229	NA	NA	NA	18078	NA	NA	NA	NA	NA	NA	9383	NA	NA	NA	NA	NA	79861	NA	NA	NA	NA	NA	NA	NA	8931	NA	NA	NA	NA	NA
Kdm7a_45245	NA	8771	NA	NA	NA	NA	NA	27835	NA	NA	NA	NA	NA	NA	4003	NA	NA	NA	4720	NA	NA	NA	26722	NA	NA	NA	NA	NA	NA	42003	NA	NA	NA	NA	NA	28452	NA	NA	NA	NA	NA	NA	NA	8212	NA	NA	NA	NA	NA
Kdm7a_45246	NA	21790	NA	NA	NA	NA	NA	61221	NA	NA	NA	NA	NA	NA	7274	NA	NA	NA	4325	NA	NA	NA	32074	NA	NA	NA	NA	NA	NA	44013	NA	NA	NA	NA	NA	72501	NA	NA	NA	NA	NA	NA	NA	13446	NA	NA	NA	NA	NA
Kdm7a_45247	NA	21450	NA	NA	NA	NA	NA	48010	NA	NA	NA	NA	NA	NA	7057	NA	NA	NA	9255	NA	NA	NA	12117	NA	NA	NA	NA	NA	NA	4367	NA	NA	NA	NA	NA	51377	NA	NA	NA	NA	NA	NA	NA	15136	NA	NA	NA	NA	NA
Kdm7a_71656	NA	NA	NA	NA	NA	NA	NA	NA	NA	NA	NA	NA	NA	NA	NA	NA	NA	NA	NA	NA	NA	NA	NA	NA	NA	NA	NA	NA	NA	NA	NA	NA	NA	NA	NA	NA	NA	NA	NA	NA	NA	NA	NA	NA	NA	NA	NA	NA	NA
Kdm7a_71657	NA	NA	NA	NA	NA	NA	NA	NA	NA	NA	NA	NA	NA	NA	NA	NA	NA	NA	NA	NA	NA	NA	NA	NA	NA	NA	NA	NA	NA	NA	NA	NA	NA	NA	NA	NA	NA	NA	NA	NA	NA	NA	NA	NA	NA	NA	NA	NA	NA
Kdm7a_71658	NA	NA	NA	NA	NA	NA	NA	NA	NA	NA	NA	NA	NA	NA	NA	NA	NA	NA	NA	NA	NA	NA	NA	NA	NA	NA	NA	NA	NA	NA	NA	NA	NA	NA	NA	NA	NA	NA	NA	NA	NA	NA	NA	NA	NA	NA	NA	NA	NA
Kdm8_43412	NA	NA	NA	NA	NA	NA	NA	NA	NA	NA	NA	NA	NA	NA	NA	NA	NA	NA	NA	NA	NA	NA	NA	NA	NA	NA	NA	NA	NA	NA	NA	NA	NA	NA	NA	NA	NA	NA	NA	NA	NA	NA	NA	NA	NA	NA	NA	NA	NA
Kdm8_43414	NA	NA	NA	NA	NA	NA	NA	NA	NA	NA	NA	NA	NA	NA	NA	NA	NA	NA	NA	NA	NA	NA	NA	NA	NA	NA	NA	NA	NA	NA	NA	NA	NA	NA	NA	NA	NA	NA	NA	NA	NA	NA	NA	NA	NA	NA	NA	NA	NA
Kdm8_43415	NA	NA	NA	NA	NA	NA	NA	NA	NA	NA	NA	NA	NA	NA	NA	NA	NA	NA	NA	NA	NA	NA	NA	NA	NA	NA	NA	NA	NA	NA	NA	NA	NA	NA	NA	NA	NA	NA	NA	NA	NA	NA	NA	NA	NA	NA	NA	NA	NA
Kdm8_45240	NA	26458	NA	NA	NA	NA	NA	46522	NA	NA	NA	NA	NA	NA	7233	NA	NA	NA	8465	NA	NA	NA	38064	NA	NA	NA	NA	NA	NA	40730	NA	NA	NA	NA	NA	85919	NA	NA	NA	NA	NA	NA	NA	11992	NA	NA	NA	NA	NA
Kdm8_45241	NA	9317	NA	NA	NA	NA	NA	24559	NA	NA	NA	NA	NA	NA	2467	NA	NA	NA	2144	NA	NA	NA	8830	NA	NA	NA	NA	NA	NA	4938	NA	NA	NA	NA	NA	17242	NA	NA	NA	NA	NA	NA	NA	5648	NA	NA	NA	NA	NA
Kdm8_45242	NA	25565	NA	NA	NA	NA	NA	31511	NA	NA	NA	NA	NA	NA	6195	NA	NA	NA	4214	NA	NA	NA	20452	NA	NA	NA	NA	NA	NA	15641	NA	NA	NA	NA	NA	40670	NA	NA	NA	NA	NA	NA	NA	10746	NA	NA	NA	NA	NA
Kdm8_45243	NA	8834	NA	NA	NA	NA	NA	45420	NA	NA	NA	NA	NA	NA	6382	NA	NA	NA	5485	NA	NA	NA	18291	NA	NA	NA	NA	NA	NA	8177	NA	NA	NA	NA	NA	20867	NA	NA	NA	NA	NA	NA	NA	11283	NA	NA	NA	NA	NA
Klf10_17642	NA	NA	NA	NA	NA	NA	NA	NA	NA	NA	NA	NA	NA	NA	NA	NA	8781	NA	NA	NA	5082	NA	NA	NA	NA	NA	NA	NA	NA	NA	NA	NA	NA	NA	NA	NA	NA	NA	NA	NA	NA	NA	NA	NA	NA	NA	NA	7467	NA
Klf10_17643	NA	NA	NA	NA	NA	NA	NA	NA	NA	NA	NA	NA	NA	NA	NA	NA	7708	NA	NA	NA	4840	NA	NA	NA	NA	NA	NA	NA	NA	NA	NA	NA	NA	NA	NA	NA	NA	NA	NA	NA	NA	NA	NA	NA	NA	NA	NA	6958	NA
Klf10_17645	NA	NA	NA	NA	NA	NA	NA	NA	NA	NA	NA	NA	NA	NA	NA	NA	14532	NA	NA	NA	9721	NA	NA	NA	NA	NA	NA	NA	NA	NA	NA	NA	NA	NA	NA	NA	NA	NA	NA	NA	NA	NA	NA	NA	NA	NA	NA	13516	NA
Klf1_9301	NA	NA	NA	NA	NA	NA	NA	NA	NA	NA	NA	NA	NA	NA	NA	NA	9659	NA	NA	NA	6054	NA	NA	NA	NA	NA	NA	NA	NA	NA	NA	NA	NA	NA	NA	NA	NA	NA	NA	NA	NA	NA	NA	NA	NA	NA	NA	7589	NA
Klf1_9302	NA	NA	NA	NA	NA	NA	NA	NA	NA	NA	NA	NA	NA	NA	NA	NA	11736	NA	NA	NA	6572	NA	NA	NA	NA	NA	NA	NA	NA	NA	NA	NA	NA	NA	NA	NA	NA	NA	NA	NA	NA	NA	NA	NA	NA	NA	NA	8374	NA
Klf1_9303	NA	NA	NA	NA	NA	NA	NA	NA	NA	NA	NA	NA	NA	NA	NA	NA	13380	NA	NA	NA	9006	NA	NA	NA	NA	NA	NA	NA	NA	NA	NA	NA	NA	NA	NA	NA	NA	NA	NA	NA	NA	NA	NA	NA	NA	NA	NA	11718	NA
Klf2_9309	NA	NA	NA	NA	NA	NA	NA	NA	NA	NA	NA	NA	NA	NA	NA	NA	10701	NA	NA	NA	6764	NA	NA	NA	NA	NA	NA	NA	NA	NA	NA	NA	NA	NA	NA	NA	NA	NA	NA	NA	NA	NA	NA	NA	NA	NA	NA	8352	NA
Klf2_9310	NA	NA	NA	NA	NA	NA	NA	NA	NA	NA	NA	NA	NA	NA	NA	NA	9283	NA	NA	NA	4947	NA	NA	NA	NA	NA	NA	NA	NA	NA	NA	NA	NA	NA	NA	NA	NA	NA	NA	NA	NA	NA	NA	NA	NA	NA	NA	6646	NA
Klf2_9311	NA	NA	NA	NA	NA	NA	NA	NA	NA	NA	NA	NA	NA	NA	NA	NA	9424	NA	NA	NA	5763	NA	NA	NA	NA	NA	NA	NA	NA	NA	NA	NA	NA	NA	NA	NA	NA	NA	NA	NA	NA	NA	NA	NA	NA	NA	NA	7532	NA
Klf4_9317	NA	NA	NA	NA	NA	NA	NA	NA	NA	NA	NA	NA	NA	NA	NA	NA	12194	NA	NA	NA	6501	NA	NA	NA	NA	NA	NA	NA	NA	NA	NA	NA	NA	NA	NA	NA	NA	NA	NA	NA	NA	NA	NA	NA	NA	NA	NA	9107	NA
Klf4_9319	NA	NA	NA	NA	NA	NA	NA	NA	NA	NA	NA	NA	NA	NA	NA	NA	7202	NA	NA	NA	3688	NA	NA	NA	NA	NA	NA	NA	NA	NA	NA	NA	NA	NA	NA	NA	NA	NA	NA	NA	NA	NA	NA	NA	NA	NA	NA	6461	NA
Klf4_9320	NA	NA	NA	NA	NA	NA	NA	NA	NA	NA	NA	NA	NA	NA	NA	NA	13854	NA	NA	NA	8983	NA	NA	NA	NA	NA	NA	NA	NA	NA	NA	NA	NA	NA	NA	NA	NA	NA	NA	NA	NA	NA	NA	NA	NA	NA	NA	11275	NA
Klf5_1745	NA	NA	NA	NA	NA	NA	NA	NA	NA	NA	NA	NA	NA	NA	NA	NA	9109	NA	NA	NA	5992	NA	NA	NA	NA	NA	NA	NA	NA	NA	NA	NA	NA	NA	NA	NA	NA	NA	NA	NA	NA	NA	NA	NA	NA	NA	NA	8313	NA
Klf5_1746	NA	NA	NA	NA	NA	NA	NA	NA	NA	NA	NA	NA	NA	NA	NA	NA	8857	NA	NA	NA	6144	NA	NA	NA	NA	NA	NA	NA	NA	NA	NA	NA	NA	NA	NA	NA	NA	NA	NA	NA	NA	NA	NA	NA	NA	NA	NA	7034	NA
Klf5_1747	NA	NA	NA	NA	NA	NA	NA	NA	NA	NA	NA	NA	NA	NA	NA	NA	7920	NA	NA	NA	4880	NA	NA	NA	NA	NA	NA	NA	NA	NA	NA	NA	NA	NA	NA	NA	NA	NA	NA	NA	NA	NA	NA	NA	NA	NA	NA	7552	NA
Klf9_9321	NA	NA	NA	NA	NA	NA	NA	NA	NA	NA	NA	NA	NA	NA	NA	NA	12035	NA	NA	NA	7627	NA	NA	NA	NA	NA	NA	NA	NA	NA	NA	NA	NA	NA	NA	NA	NA	NA	NA	NA	NA	NA	NA	NA	NA	NA	NA	9650	NA
Klf9_9322	NA	NA	NA	NA	NA	NA	NA	NA	NA	NA	NA	NA	NA	NA	NA	NA	9411	NA	NA	NA	4513	NA	NA	NA	NA	NA	NA	NA	NA	NA	NA	NA	NA	NA	NA	NA	NA	NA	NA	NA	NA	NA	NA	NA	NA	NA	NA	6086	NA
Klf9_9323	NA	NA	NA	NA	NA	NA	NA	NA	NA	NA	NA	NA	NA	NA	NA	NA	8167	NA	NA	NA	3703	NA	NA	NA	NA	NA	NA	NA	NA	NA	NA	NA	NA	NA	NA	NA	NA	NA	NA	NA	NA	NA	NA	NA	NA	NA	NA	6311	NA
Kmt2a_27871	NA	NA	NA	NA	NA	NA	NA	NA	NA	NA	NA	NA	NA	NA	NA	NA	NA	NA	NA	NA	NA	NA	NA	NA	NA	NA	NA	NA	NA	NA	NA	NA	NA	NA	NA	NA	NA	NA	NA	NA	NA	9093.4	NA	NA	NA	NA	NA	NA	3836
Kmt2a_27872	NA	NA	NA	NA	NA	NA	NA	NA	NA	NA	NA	NA	NA	NA	NA	NA	NA	NA	NA	NA	NA	NA	NA	NA	NA	NA	NA	NA	NA	NA	NA	NA	NA	NA	NA	NA	NA	NA	NA	NA	NA	11945.8	NA	NA	NA	NA	NA	NA	2750
Kmt2a_27873	NA	NA	NA	NA	NA	NA	NA	NA	NA	NA	NA	NA	NA	NA	NA	NA	NA	NA	NA	NA	NA	NA	NA	NA	NA	NA	NA	NA	NA	NA	NA	NA	NA	NA	NA	NA	NA	NA	NA	NA	NA	10169.8	NA	NA	NA	NA	NA	NA	3497
Kmt2a_44475	8436	NA	NA	1458	2617	NA	33423	NA	NA	7441	5853	NA	NA	6046	NA	NA	NA	5537	NA	NA	NA	7495	NA	NA	1440	1619	NA	NA	12011	NA	NA	91	1131	NA	11778	NA	NA	807	762	NA	NA	NA	61296.2	NA	NA	NA	NA	NA	NA
Kmt2a_44476	11656	NA	NA	7125	3354	NA	80964	NA	NA	9592	9783	NA	NA	7398	NA	NA	NA	16004	NA	NA	NA	44121	NA	NA	4560	4007	NA	NA	25366	NA	NA	2005	2136	NA	60562	NA	NA	3207	2957	NA	NA	NA	42093.4	NA	NA	NA	NA	NA	NA
Kmt2a_44477	11482	NA	NA	4970	6354	NA	30594	NA	NA	8396	11498	NA	NA	6053	NA	NA	NA	5320	NA	NA	NA	6594	NA	NA	1382	3122	NA	NA	16054	NA	NA	220	4416	NA	7985	NA	NA	2564	2556	NA	NA	NA	74284.8	NA	NA	NA	NA	NA	NA
Kmt2a_53968	NA	NA	28583	NA	NA	NA	NA	NA	26208	NA	NA	NA	NA	NA	NA	63154	NA	NA	NA	40868	NA	NA	NA	14637	NA	NA	NA	NA	NA	NA	16742	NA	NA	NA	NA	NA	13149	NA	NA	NA	NA	NA	NA	NA	22401.6	NA	NA	NA	NA
Kmt2a_53969	NA	NA	13257	NA	NA	NA	NA	NA	18475	NA	NA	NA	NA	NA	NA	50623	NA	NA	NA	37047	NA	NA	NA	15901	NA	NA	NA	NA	NA	NA	22228	NA	NA	NA	NA	NA	8151	NA	NA	NA	NA	NA	NA	NA	23190.4	NA	NA	NA	NA
Kmt2a_53970	NA	NA	42709	NA	NA	NA	NA	NA	36597	NA	NA	NA	NA	NA	NA	72440	NA	NA	NA	53617	NA	NA	NA	25656	NA	NA	NA	NA	NA	NA	23678	NA	NA	NA	NA	NA	27688	NA	NA	NA	NA	NA	NA	NA	26331.4	NA	NA	NA	NA
Kmt2b_27874	NA	NA	NA	NA	NA	NA	NA	NA	NA	NA	NA	NA	NA	NA	NA	NA	NA	NA	NA	NA	NA	NA	NA	NA	NA	NA	NA	NA	NA	NA	NA	NA	NA	NA	NA	NA	NA	NA	NA	NA	NA	10795.6	NA	NA	NA	NA	NA	NA	1117
Kmt2b_27875	NA	NA	NA	NA	NA	NA	NA	NA	NA	NA	NA	NA	NA	NA	NA	NA	NA	NA	NA	NA	NA	NA	NA	NA	NA	NA	NA	NA	NA	NA	NA	NA	NA	NA	NA	NA	NA	NA	NA	NA	NA	12500.2	NA	NA	NA	NA	NA	NA	0
Kmt2b_27876	NA	NA	NA	NA	NA	NA	NA	NA	NA	NA	NA	NA	NA	NA	NA	NA	NA	NA	NA	NA	NA	NA	NA	NA	NA	NA	NA	NA	NA	NA	NA	NA	NA	NA	NA	NA	NA	NA	NA	NA	NA	15751.2	NA	NA	NA	NA	NA	NA	5187
Kmt2b_41610	NA	NA	42966	NA	NA	NA	NA	NA	40157	NA	NA	NA	NA	NA	NA	68163	NA	NA	NA	53260	NA	NA	NA	51282	NA	NA	NA	NA	NA	NA	53598	NA	NA	NA	NA	NA	30001	NA	NA	NA	NA	NA	NA	NA	23287.4	NA	NA	NA	NA
Kmt2b_41611	NA	NA	44111	NA	NA	NA	NA	NA	39986	NA	NA	NA	NA	NA	NA	60309	NA	NA	NA	47233	NA	NA	NA	34483	NA	NA	NA	NA	NA	NA	55193	NA	NA	NA	NA	NA	31745	NA	NA	NA	NA	NA	NA	NA	19218.2	NA	NA	NA	NA
Kmt2b_41613	NA	NA	45713	NA	NA	NA	NA	NA	32790	NA	NA	NA	NA	NA	NA	53509	NA	NA	NA	32988	NA	NA	NA	34007	NA	NA	NA	NA	NA	NA	56013	NA	NA	NA	NA	NA	19223	NA	NA	NA	NA	NA	NA	NA	19734	NA	NA	NA	NA
Kmt2b_44471	20100	NA	NA	NA	NA	NA	53553	NA	NA	NA	NA	NA	NA	5975	NA	NA	NA	5881	NA	NA	NA	40448	NA	NA	NA	NA	NA	NA	31895	NA	NA	NA	NA	NA	20436	NA	NA	NA	NA	NA	NA	NA	49031.4	NA	NA	NA	NA	NA	NA
Kmt2b_44472	23864	NA	NA	NA	NA	NA	34137	NA	NA	NA	NA	NA	NA	7175	NA	NA	NA	6996	NA	NA	NA	27342	NA	NA	NA	NA	NA	NA	22139	NA	NA	NA	NA	NA	17048	NA	NA	NA	NA	NA	NA	NA	41348.8	NA	NA	NA	NA	NA	NA
Kmt2b_44473	35812	NA	NA	NA	NA	NA	58891	NA	NA	NA	NA	NA	NA	8802	NA	NA	NA	9727	NA	NA	NA	37598	NA	NA	NA	NA	NA	NA	47877	NA	NA	NA	NA	NA	22178	NA	NA	NA	NA	NA	NA	NA	75032.4	NA	NA	NA	NA	NA	NA
Kmt2c_27877	NA	NA	NA	NA	NA	NA	NA	NA	NA	NA	NA	NA	NA	NA	NA	NA	NA	NA	NA	NA	NA	NA	NA	NA	NA	NA	NA	NA	NA	NA	NA	NA	NA	NA	NA	NA	NA	NA	NA	NA	NA	13010	NA	NA	NA	NA	NA	NA	2391
Kmt2c_27878	NA	NA	NA	NA	NA	NA	NA	NA	NA	NA	NA	NA	NA	NA	NA	NA	NA	NA	NA	NA	NA	NA	NA	NA	NA	NA	NA	NA	NA	NA	NA	NA	NA	NA	NA	NA	NA	NA	NA	NA	NA	14780.2	NA	NA	NA	NA	NA	NA	2365
Kmt2c_27879	NA	NA	NA	NA	NA	NA	NA	NA	NA	NA	NA	NA	NA	NA	NA	NA	NA	NA	NA	NA	NA	NA	NA	NA	NA	NA	NA	NA	NA	NA	NA	NA	NA	NA	NA	NA	NA	NA	NA	NA	NA	10681.6	NA	NA	NA	NA	NA	NA	1
Kmt2c_44467	36947	NA	NA	NA	NA	NA	33175	NA	NA	NA	NA	NA	NA	7909	NA	NA	NA	4055	NA	NA	NA	31476	NA	NA	NA	NA	NA	NA	30667	NA	NA	NA	NA	NA	38686	NA	NA	NA	NA	NA	NA	NA	31212.6	NA	NA	NA	NA	NA	NA
Kmt2c_44468	36691	NA	NA	NA	NA	NA	31676	NA	NA	NA	NA	NA	NA	6580	NA	NA	NA	7690	NA	NA	NA	21451	NA	NA	NA	NA	NA	NA	18913	NA	NA	NA	NA	NA	40036	NA	NA	NA	NA	NA	NA	NA	85729	NA	NA	NA	NA	NA	NA
Kmt2c_44469	67549	NA	NA	NA	NA	NA	53426	NA	NA	NA	NA	NA	NA	9972	NA	NA	NA	8981	NA	NA	NA	37795	NA	NA	NA	NA	NA	NA	31276	NA	NA	NA	NA	NA	46735	NA	NA	NA	NA	NA	NA	NA	111912	NA	NA	NA	NA	NA	NA
Kmt2c_58720	NA	NA	74316	NA	NA	NA	NA	NA	28422	NA	NA	NA	NA	NA	NA	44452	NA	NA	NA	32575	NA	NA	NA	28117	NA	NA	NA	NA	NA	NA	34628	NA	NA	NA	NA	NA	32635	NA	NA	NA	NA	NA	NA	NA	17144.8	NA	NA	NA	NA
Kmt2c_58721	NA	NA	84173	NA	NA	NA	NA	NA	35456	NA	NA	NA	NA	NA	NA	52558	NA	NA	NA	53917	NA	NA	NA	36370	NA	NA	NA	NA	NA	NA	47241	NA	NA	NA	NA	NA	41434	NA	NA	NA	NA	NA	NA	NA	20653.8	NA	NA	NA	NA
Kmt2c_58723	NA	NA	84660	NA	NA	NA	NA	NA	32155	NA	NA	NA	NA	NA	NA	49999	NA	NA	NA	44240	NA	NA	NA	30065	NA	NA	NA	NA	NA	NA	42853	NA	NA	NA	NA	NA	45350	NA	NA	NA	NA	NA	12187	NA	19184	NA	NA	NA	NA
Kmt2d_27880	NA	NA	NA	NA	NA	NA	NA	NA	NA	NA	NA	NA	NA	NA	NA	NA	NA	NA	NA	NA	NA	NA	NA	NA	NA	NA	NA	NA	NA	NA	NA	NA	NA	NA	NA	NA	NA	NA	NA	NA	NA	9870.6	NA	NA	NA	NA	NA	NA	1296
Kmt2d_27881	NA	NA	NA	NA	NA	NA	NA	NA	NA	NA	NA	NA	NA	NA	NA	NA	NA	NA	NA	NA	NA	NA	NA	NA	NA	NA	NA	NA	NA	NA	NA	NA	NA	NA	NA	NA	NA	NA	NA	NA	NA	16475.2	NA	NA	NA	NA	NA	NA	1418
Kmt2d_27882	NA	NA	NA	NA	NA	NA	NA	NA	NA	NA	NA	NA	NA	NA	NA	NA	NA	NA	NA	NA	NA	NA	NA	NA	NA	NA	NA	NA	NA	NA	NA	NA	NA	NA	NA	NA	NA	NA	NA	NA	NA	19911.6	NA	NA	NA	NA	NA	NA	3178
Kmt2d_44463	41091	NA	NA	23497	NA	NA	35581	NA	NA	4041	NA	NA	NA	4663	NA	NA	NA	28672	NA	NA	NA	31189	NA	NA	12032	NA	NA	NA	24546	NA	NA	11348	NA	NA	185801	NA	NA	50262	NA	NA	NA	NA	26979	NA	NA	NA	NA	NA	NA
Kmt2d_44464	28885	NA	NA	15285	NA	NA	73889	NA	NA	1168	NA	NA	NA	3826	NA	NA	NA	28123	NA	NA	NA	57785	NA	NA	4650	NA	NA	NA	23864	NA	NA	3078	NA	NA	185519	NA	NA	25593	NA	NA	NA	NA	15479.2	NA	NA	NA	NA	NA	NA
Kmt2d_44465	39969	NA	NA	25461	NA	NA	16088	NA	NA	7546	NA	NA	NA	5779	NA	NA	NA	10688	NA	NA	NA	15724	NA	NA	15387	NA	NA	NA	14492	NA	NA	13298	NA	NA	78323	NA	NA	27655	NA	NA	NA	NA	23154	NA	NA	NA	NA	NA	NA
Kmt2d_72116	NA	NA	81688	NA	NA	NA	NA	NA	28026	NA	NA	NA	NA	NA	NA	61406	NA	NA	NA	71601	NA	NA	NA	22808	NA	NA	NA	NA	NA	NA	30749	NA	NA	NA	NA	NA	158516	NA	NA	NA	NA	NA	NA	NA	14506.4	NA	NA	NA	NA
Kmt2d_72117	NA	NA	70489	NA	NA	NA	NA	NA	27559	NA	NA	NA	NA	NA	NA	62733	NA	NA	NA	81391	NA	NA	NA	25601	NA	NA	NA	NA	NA	NA	22622	NA	NA	NA	NA	NA	136214	NA	NA	NA	NA	NA	NA	NA	17552	NA	NA	NA	NA
Kmt2d_72118	NA	NA	70735	NA	NA	NA	NA	NA	28159	NA	NA	NA	NA	NA	NA	49240	NA	NA	NA	49762	NA	NA	NA	18435	NA	NA	NA	NA	NA	NA	26259	NA	NA	NA	NA	NA	86684	NA	NA	NA	NA	NA	NA	NA	19124.2	NA	NA	NA	NA
Kmt2e_27883	NA	NA	NA	NA	NA	NA	NA	NA	NA	NA	NA	NA	NA	NA	NA	NA	NA	NA	NA	NA	NA	NA	NA	NA	NA	NA	NA	NA	NA	NA	NA	NA	NA	NA	NA	NA	NA	NA	NA	NA	NA	11555	NA	NA	NA	NA	NA	NA	0
Kmt2e_27884	NA	NA	NA	NA	NA	NA	NA	NA	NA	NA	NA	NA	NA	NA	NA	NA	NA	NA	NA	NA	NA	NA	NA	NA	NA	NA	NA	NA	NA	NA	NA	NA	NA	NA	NA	NA	NA	NA	NA	NA	NA	16941	12420	NA	NA	NA	NA	NA	5981
Kmt2e_27885	NA	NA	NA	NA	NA	NA	NA	NA	NA	NA	NA	NA	NA	NA	NA	NA	NA	NA	NA	NA	NA	NA	NA	NA	NA	NA	NA	NA	NA	NA	NA	NA	NA	NA	NA	NA	NA	NA	NA	NA	NA	11835.8	NA	NA	NA	NA	NA	NA	7005
Kmt2e_34074	NA	NA	44014	NA	NA	NA	NA	NA	25378	NA	NA	NA	NA	NA	NA	46067	NA	NA	NA	41124	NA	NA	NA	25248	NA	NA	NA	NA	NA	NA	27874	NA	NA	NA	NA	NA	27689	NA	NA	NA	NA	NA	NA	NA	18216	NA	NA	NA	NA
Kmt2e_34075	NA	NA	72768	NA	NA	NA	NA	NA	39737	NA	NA	NA	NA	NA	NA	58939	NA	NA	NA	39869	NA	NA	NA	31592	NA	NA	NA	NA	NA	NA	37529	NA	NA	NA	NA	NA	44263	NA	NA	NA	NA	NA	NA	NA	30622.4	NA	NA	NA	NA
Kmt2e_34077	NA	NA	60746	NA	NA	NA	NA	NA	31774	NA	NA	NA	NA	NA	NA	51037	NA	NA	NA	36339	NA	NA	NA	23854	NA	NA	NA	NA	NA	NA	27869	NA	NA	NA	NA	NA	27575	NA	NA	NA	NA	NA	31340.6	NA	20879.2	NA	NA	NA	NA
Kmt2e_44459	15591	NA	NA	NA	NA	NA	30644	NA	NA	NA	NA	NA	NA	5571	NA	NA	NA	3501	NA	NA	NA	23445	NA	NA	NA	NA	NA	NA	13390	NA	NA	NA	NA	NA	33572	NA	NA	NA	NA	NA	NA	NA	60985.6	NA	NA	NA	NA	NA	NA
Kmt2e_44460	56783	NA	NA	NA	NA	NA	58569	NA	NA	NA	NA	NA	NA	12594	NA	NA	NA	8190	NA	NA	NA	32412	NA	NA	NA	NA	NA	NA	33647	NA	NA	NA	NA	NA	43656	NA	NA	NA	NA	NA	NA	NA	114782	NA	NA	NA	NA	NA	NA
Kmt2e_44461	19093	NA	NA	NA	NA	NA	28887	NA	NA	NA	NA	NA	NA	5705	NA	NA	NA	7740	NA	NA	NA	18871	NA	NA	NA	NA	NA	NA	15601	NA	NA	NA	NA	NA	25963	NA	NA	NA	NA	NA	NA	NA	35602	NA	NA	NA	NA	NA	NA
Kti12_46796	NA	NA	NA	NA	NA	7065	NA	NA	NA	NA	NA	8662	NA	NA	NA	NA	NA	NA	NA	NA	NA	NA	NA	NA	NA	NA	11003	NA	NA	NA	NA	NA	NA	11184	NA	NA	NA	NA	NA	8228	NA	NA	NA	NA	NA	5322	NA	NA	NA
Kti12_46797	NA	NA	NA	NA	NA	5440	NA	NA	NA	NA	NA	5472	NA	NA	NA	NA	NA	NA	NA	NA	NA	NA	NA	NA	NA	NA	9161	NA	NA	NA	NA	NA	NA	9443	NA	NA	NA	NA	NA	11951	NA	NA	NA	NA	NA	6141	NA	NA	NA
Kti12_46799	NA	NA	NA	NA	NA	3048	NA	NA	NA	NA	NA	3852	NA	NA	NA	NA	NA	NA	NA	NA	NA	NA	NA	NA	NA	NA	9198	NA	NA	NA	NA	NA	NA	10151	NA	NA	NA	NA	NA	8766	NA	NA	NA	NA	NA	4645	NA	NA	NA
L3mbtl2_54140	NA	NA	NA	NA	NA	13335	NA	NA	NA	NA	NA	9456	NA	NA	NA	NA	NA	NA	NA	NA	NA	NA	NA	NA	NA	NA	8298	NA	NA	NA	NA	NA	NA	12509	NA	NA	NA	NA	NA	15268	NA	NA	NA	NA	NA	6342	NA	NA	NA
L3mbtl2_54141	NA	NA	NA	NA	NA	10883	NA	NA	NA	NA	NA	9591	NA	NA	NA	NA	NA	NA	NA	NA	NA	NA	NA	NA	NA	NA	7503	NA	NA	NA	NA	NA	NA	10289	NA	NA	NA	NA	NA	14912	NA	NA	NA	NA	NA	5031	NA	NA	NA
L3mbtl2_54142	NA	NA	NA	NA	NA	14456	NA	NA	NA	NA	NA	8221	NA	NA	NA	NA	NA	NA	NA	NA	NA	NA	NA	NA	NA	NA	11822	NA	NA	NA	NA	NA	NA	12076	NA	NA	NA	NA	NA	16004	NA	NA	NA	NA	NA	5889	NA	NA	NA
L3mbtl3_60900	NA	NA	NA	NA	NA	15164	NA	NA	NA	NA	NA	10160	NA	NA	NA	NA	NA	NA	NA	NA	NA	NA	NA	NA	NA	NA	9138	NA	NA	NA	NA	NA	NA	11429	NA	NA	NA	NA	NA	21261	NA	NA	NA	NA	NA	5230	NA	NA	NA
L3mbtl3_60901	NA	NA	NA	NA	NA	11423	NA	NA	NA	NA	NA	3013	NA	NA	NA	NA	NA	NA	NA	NA	NA	NA	NA	NA	NA	NA	7003	NA	NA	NA	NA	NA	NA	9417	NA	NA	NA	NA	NA	25927	NA	NA	NA	NA	NA	4543	NA	NA	NA
L3mbtl3_60902	NA	NA	NA	NA	NA	10888	NA	NA	NA	NA	NA	6273	NA	NA	NA	NA	NA	NA	NA	NA	NA	NA	NA	NA	NA	NA	10941	NA	NA	NA	NA	NA	NA	14345	NA	NA	NA	NA	NA	20018	NA	NA	NA	NA	NA	5078	NA	NA	NA
Las1l_43773	NA	NA	NA	NA	6860	NA	NA	NA	NA	NA	5985	NA	NA	NA	NA	NA	NA	NA	NA	NA	NA	NA	NA	NA	NA	7803	NA	NA	NA	NA	NA	NA	3797	NA	NA	NA	NA	NA	3722	NA	NA	NA	NA	NA	NA	NA	NA	NA	NA
Las1l_43774	NA	NA	NA	NA	17111	NA	NA	NA	NA	NA	7412	NA	NA	NA	NA	NA	NA	NA	NA	NA	NA	NA	NA	NA	NA	15731	NA	NA	NA	NA	NA	NA	13258	NA	NA	NA	NA	NA	13695	NA	NA	NA	NA	NA	NA	NA	NA	NA	NA
Las1l_43775	NA	NA	NA	NA	1308	NA	NA	NA	NA	NA	2665	NA	NA	NA	NA	NA	NA	NA	NA	NA	NA	NA	NA	NA	NA	928	NA	NA	NA	NA	NA	NA	684	NA	NA	NA	NA	NA	676	NA	NA	NA	NA	NA	NA	NA	NA	NA	NA
Lbr_46448	NA	NA	NA	NA	NA	NA	NA	NA	NA	NA	NA	NA	23927	NA	NA	NA	NA	NA	NA	NA	NA	NA	NA	NA	NA	NA	NA	7733	NA	NA	NA	NA	NA	NA	NA	NA	NA	NA	NA	NA	9480	NA	NA	NA	NA	NA	9351.21	NA	NA
Lbr_46449	NA	NA	NA	NA	NA	NA	NA	NA	NA	NA	NA	NA	40016	NA	NA	NA	NA	NA	NA	NA	NA	NA	NA	NA	NA	NA	NA	66146	NA	NA	NA	NA	NA	NA	NA	NA	NA	NA	NA	NA	29305	NA	NA	NA	NA	NA	13473.9	NA	NA
Lbr_46451	NA	NA	NA	NA	NA	NA	NA	NA	NA	NA	NA	NA	26721	NA	NA	NA	NA	NA	NA	NA	NA	NA	NA	NA	NA	NA	NA	21099	NA	NA	NA	NA	NA	NA	NA	NA	NA	NA	NA	NA	12710	NA	NA	NA	NA	NA	11955.3	NA	NA
Ldb1_9730	NA	NA	NA	NA	NA	NA	NA	NA	NA	NA	NA	NA	3249	NA	NA	NA	NA	NA	NA	NA	NA	NA	NA	NA	NA	NA	NA	5220	NA	NA	NA	NA	NA	NA	NA	NA	NA	NA	NA	NA	7337	NA	NA	NA	NA	NA	5985.79	NA	NA
Ldb1_9731	NA	NA	NA	NA	NA	NA	NA	NA	NA	NA	NA	NA	1190	NA	NA	NA	NA	NA	NA	NA	NA	NA	NA	NA	NA	NA	NA	4617	NA	NA	NA	NA	NA	NA	NA	NA	NA	NA	NA	NA	11214	NA	NA	NA	NA	NA	4518.06	NA	NA
Ldb1_9732	NA	NA	NA	NA	NA	NA	NA	NA	NA	NA	NA	NA	6706	NA	NA	NA	NA	NA	NA	NA	NA	NA	NA	NA	NA	NA	NA	2707	NA	NA	NA	NA	NA	NA	NA	NA	NA	NA	NA	NA	6901	NA	NA	NA	NA	NA	3599.2	NA	NA
Litaf_25251	NA	NA	NA	NA	NA	NA	NA	NA	NA	NA	NA	NA	NA	NA	NA	NA	11885	NA	NA	NA	8914	NA	NA	NA	NA	NA	NA	NA	NA	NA	NA	NA	NA	NA	NA	NA	NA	NA	NA	NA	NA	NA	NA	NA	NA	NA	NA	12303	NA
Litaf_25252	NA	NA	NA	NA	NA	NA	NA	NA	NA	NA	NA	NA	NA	NA	NA	NA	9333	NA	NA	NA	5319	NA	NA	NA	NA	NA	NA	NA	NA	NA	NA	NA	NA	NA	NA	NA	NA	NA	NA	NA	NA	NA	NA	NA	NA	NA	NA	9558	NA
Litaf_25253	NA	NA	NA	NA	NA	NA	NA	NA	NA	NA	NA	NA	NA	NA	NA	NA	10064	NA	NA	NA	6864	NA	NA	NA	NA	NA	NA	NA	NA	NA	NA	NA	NA	NA	NA	NA	NA	NA	NA	NA	NA	NA	NA	NA	NA	NA	NA	8852	NA
Lmo1_49517	NA	NA	NA	NA	NA	NA	NA	NA	NA	NA	NA	NA	NA	NA	NA	NA	9647	NA	NA	NA	7972	NA	NA	NA	NA	NA	NA	NA	NA	NA	NA	NA	NA	NA	NA	NA	NA	NA	NA	NA	NA	NA	NA	NA	NA	NA	NA	8740	NA
Lmo1_49518	NA	NA	NA	NA	NA	NA	NA	NA	NA	NA	NA	NA	NA	NA	NA	NA	10228	NA	NA	NA	7115	NA	NA	NA	NA	NA	NA	NA	NA	NA	NA	NA	NA	NA	NA	NA	NA	NA	NA	NA	NA	NA	NA	NA	NA	NA	NA	7615	NA
Lmo1_49519	NA	NA	NA	NA	NA	NA	NA	NA	NA	NA	NA	NA	NA	NA	NA	NA	10995	NA	NA	NA	7469	NA	NA	NA	NA	NA	NA	NA	NA	NA	NA	NA	NA	NA	NA	NA	NA	NA	NA	NA	NA	NA	NA	NA	NA	NA	NA	9431	NA
Lmo4_9905	NA	NA	NA	NA	NA	NA	NA	NA	NA	NA	NA	NA	NA	NA	NA	NA	10449	NA	NA	NA	6656	NA	NA	NA	NA	NA	NA	NA	NA	NA	NA	NA	NA	NA	NA	NA	NA	NA	NA	NA	NA	NA	NA	NA	NA	NA	NA	9304	NA
Lmo4_9907	NA	NA	NA	NA	NA	NA	NA	NA	NA	NA	NA	NA	NA	NA	NA	NA	10358	NA	NA	NA	5048	NA	NA	NA	NA	NA	NA	NA	NA	NA	NA	NA	NA	NA	NA	NA	NA	NA	NA	NA	NA	NA	NA	NA	NA	NA	NA	8302	NA
Lmo4_9908	NA	NA	NA	NA	NA	NA	NA	NA	NA	NA	NA	NA	NA	NA	NA	NA	10772	NA	NA	NA	6566	NA	NA	NA	NA	NA	NA	NA	NA	NA	NA	NA	NA	NA	NA	NA	NA	NA	NA	NA	NA	NA	NA	NA	NA	NA	NA	9725	NA
Lrrfip1_9993	NA	NA	NA	NA	NA	NA	NA	NA	NA	NA	NA	NA	13289	NA	NA	NA	NA	NA	NA	NA	NA	NA	NA	NA	NA	NA	NA	17720	NA	NA	NA	NA	NA	NA	NA	NA	NA	NA	NA	NA	16457	NA	NA	NA	NA	NA	6822.32	NA	NA
Lrrfip1_9994	NA	NA	NA	NA	NA	NA	NA	NA	NA	NA	NA	NA	15919	NA	NA	NA	NA	NA	NA	NA	NA	NA	NA	NA	NA	NA	NA	22509	NA	NA	NA	NA	NA	NA	NA	NA	NA	NA	NA	NA	35356	NA	NA	NA	NA	NA	12378.2	NA	NA
Lrrfip1_9996	NA	NA	NA	NA	NA	NA	NA	NA	NA	NA	NA	NA	32745	NA	NA	NA	NA	NA	NA	NA	NA	NA	NA	NA	NA	NA	NA	58703	NA	NA	NA	NA	NA	NA	NA	NA	NA	NA	NA	NA	51265	NA	NA	NA	NA	NA	14555.4	NA	NA
Lrrfip2_36650	NA	NA	NA	NA	NA	NA	NA	NA	NA	NA	NA	NA	21571	NA	NA	NA	NA	NA	NA	NA	NA	NA	NA	NA	NA	NA	NA	19854	NA	NA	NA	NA	NA	NA	NA	NA	NA	NA	NA	NA	27388	NA	NA	NA	NA	NA	10045.4	NA	NA
Lrrfip2_36651	NA	NA	NA	NA	NA	NA	NA	NA	NA	NA	NA	NA	28825	NA	NA	NA	NA	NA	NA	NA	NA	NA	NA	NA	NA	NA	NA	31862	NA	NA	NA	NA	NA	NA	NA	NA	NA	NA	NA	NA	40532	NA	NA	NA	NA	NA	14512.7	NA	NA
Lrrfip2_36652	NA	NA	NA	NA	NA	NA	NA	NA	NA	NA	NA	NA	26576	NA	NA	NA	NA	NA	NA	NA	NA	NA	NA	NA	NA	NA	NA	19056	NA	NA	NA	NA	NA	NA	NA	NA	NA	NA	NA	NA	24258	NA	NA	NA	NA	NA	15045.3	NA	NA
Mafb_9461	NA	NA	NA	NA	NA	NA	NA	NA	NA	NA	NA	NA	NA	NA	NA	NA	14306	NA	NA	NA	8007	NA	NA	NA	NA	NA	NA	NA	NA	NA	NA	NA	NA	NA	NA	NA	NA	NA	NA	NA	NA	NA	NA	NA	NA	NA	NA	10954	NA
Mafb_9462	NA	NA	NA	NA	NA	NA	NA	NA	NA	NA	NA	NA	NA	NA	NA	NA	10661	NA	NA	NA	7420	NA	NA	NA	NA	NA	NA	NA	NA	NA	NA	NA	NA	NA	NA	NA	NA	NA	NA	NA	NA	NA	NA	NA	NA	NA	NA	9319	NA
Mafb_9464	NA	NA	NA	NA	NA	NA	NA	NA	NA	NA	NA	NA	NA	NA	NA	NA	15197	NA	NA	NA	10808	NA	NA	NA	NA	NA	NA	NA	NA	NA	NA	NA	NA	NA	NA	NA	NA	NA	NA	NA	NA	NA	NA	NA	NA	NA	NA	11313	NA
Mafk_10233	NA	NA	NA	NA	NA	NA	NA	NA	NA	NA	NA	NA	NA	NA	NA	NA	10687	NA	NA	NA	7206	NA	NA	NA	NA	NA	NA	NA	NA	NA	NA	NA	NA	NA	NA	NA	NA	NA	NA	NA	NA	NA	NA	NA	NA	NA	NA	8457	NA
Mafk_10234	NA	NA	NA	NA	NA	NA	NA	NA	NA	NA	NA	NA	NA	NA	NA	NA	8024	NA	NA	NA	6294	NA	NA	NA	NA	NA	NA	NA	NA	NA	NA	NA	NA	NA	NA	NA	NA	NA	NA	NA	NA	NA	NA	NA	NA	NA	NA	6750	NA
Mafk_10235	NA	NA	NA	NA	NA	NA	NA	NA	NA	NA	NA	NA	NA	NA	NA	NA	11215	NA	NA	NA	7813	NA	NA	NA	NA	NA	NA	NA	NA	NA	NA	NA	NA	NA	NA	NA	NA	NA	NA	NA	NA	NA	NA	NA	NA	NA	NA	8197	NA
Maml1_47616	NA	NA	NA	NA	NA	NA	NA	NA	NA	NA	NA	NA	25652	NA	NA	NA	NA	NA	NA	NA	NA	NA	NA	NA	NA	NA	NA	23906	NA	NA	NA	NA	NA	NA	NA	NA	NA	NA	NA	NA	26088	NA	NA	NA	NA	NA	11139.1	NA	NA
Maml1_47617	NA	NA	NA	NA	NA	NA	NA	NA	NA	NA	NA	NA	25859	NA	NA	NA	NA	NA	NA	NA	NA	NA	NA	NA	NA	NA	NA	15669	NA	NA	NA	NA	NA	NA	NA	NA	NA	NA	NA	NA	28236	NA	NA	NA	NA	NA	7632.42	NA	NA
Maml1_47618	NA	NA	NA	NA	NA	NA	NA	NA	NA	NA	NA	NA	37353	NA	NA	NA	NA	NA	NA	NA	NA	NA	NA	NA	NA	NA	NA	40323	NA	NA	NA	NA	NA	NA	NA	NA	NA	NA	NA	NA	27700	NA	NA	NA	NA	NA	11720.5	NA	NA
Maml2_68568	NA	NA	NA	NA	NA	NA	NA	NA	NA	NA	NA	NA	30383	NA	NA	NA	NA	NA	NA	NA	NA	NA	NA	NA	NA	NA	NA	15443	NA	NA	NA	NA	NA	NA	NA	NA	NA	NA	NA	NA	31018	NA	NA	NA	NA	NA	11945.2	NA	NA
Maml2_68569	NA	NA	NA	NA	NA	NA	NA	NA	NA	NA	NA	NA	44236	NA	NA	NA	NA	NA	NA	NA	NA	NA	NA	NA	NA	NA	NA	15301	NA	NA	NA	NA	NA	NA	NA	NA	NA	NA	NA	NA	20288	NA	NA	NA	NA	NA	8558.39	NA	NA
Maml2_68571	NA	NA	NA	NA	NA	NA	NA	NA	NA	NA	NA	NA	12670	NA	NA	NA	NA	NA	NA	NA	NA	NA	NA	NA	NA	NA	NA	20032	NA	NA	NA	NA	NA	NA	NA	NA	NA	NA	NA	NA	28719	NA	NA	NA	NA	NA	6627.17	NA	NA
Maml3_74088	NA	NA	NA	NA	NA	8198	NA	NA	NA	NA	NA	8795	NA	NA	NA	NA	NA	NA	NA	NA	NA	NA	NA	NA	NA	NA	8876	NA	NA	NA	NA	NA	NA	10054	NA	NA	NA	NA	NA	11254	NA	NA	NA	NA	NA	5713	NA	NA	NA
Maml3_740881	NA	NA	NA	NA	NA	NA	NA	NA	NA	NA	NA	NA	26024	NA	NA	NA	NA	NA	NA	NA	NA	NA	NA	NA	NA	NA	NA	30825	NA	NA	NA	NA	NA	NA	NA	NA	NA	NA	NA	NA	18712	NA	NA	NA	NA	NA	12526.6	NA	NA
Maml3_74089	NA	NA	NA	NA	NA	8596	NA	NA	NA	NA	NA	8195	NA	NA	NA	NA	NA	NA	NA	NA	NA	NA	NA	NA	NA	NA	10351	NA	NA	NA	NA	NA	NA	7827	NA	NA	NA	NA	NA	10515	NA	NA	NA	NA	NA	5312	NA	NA	NA
Maml3_740891	NA	NA	NA	NA	NA	NA	NA	NA	NA	NA	NA	NA	31787	NA	NA	NA	NA	NA	NA	NA	NA	NA	NA	NA	NA	NA	NA	26427	NA	NA	NA	NA	NA	NA	NA	NA	NA	NA	NA	NA	42761	NA	NA	NA	NA	NA	7891.61	NA	NA
Maml3_74090	NA	NA	NA	NA	NA	8778	NA	NA	NA	NA	NA	9602	NA	NA	NA	NA	NA	NA	NA	NA	NA	NA	NA	NA	NA	NA	11692	NA	NA	NA	NA	NA	NA	13228	NA	NA	NA	NA	NA	10561	NA	NA	NA	NA	NA	5580	NA	NA	NA
Maml3_740901	NA	NA	NA	NA	NA	NA	NA	NA	NA	NA	NA	NA	31828	NA	NA	NA	NA	NA	NA	NA	NA	NA	NA	NA	NA	NA	NA	28391	NA	NA	NA	NA	NA	NA	NA	NA	NA	NA	NA	NA	22347	NA	NA	NA	NA	NA	10834.2	NA	NA
Mapkapk3_41299	NA	NA	NA	NA	26257	NA	NA	NA	NA	NA	18520	NA	NA	NA	NA	NA	NA	NA	NA	NA	NA	NA	NA	NA	NA	30167	NA	NA	NA	NA	NA	NA	38281	NA	NA	NA	NA	NA	20960	NA	NA	NA	NA	NA	NA	NA	NA	NA	NA
Mapkapk3_41300	NA	NA	NA	NA	23358	NA	NA	NA	NA	NA	11262	NA	NA	NA	NA	NA	NA	NA	NA	NA	NA	NA	NA	NA	NA	24543	NA	NA	NA	NA	NA	NA	28442	NA	NA	NA	NA	NA	13585	NA	NA	NA	NA	NA	NA	NA	NA	NA	NA
Mapkapk3_41301	NA	NA	NA	NA	32154	NA	NA	NA	NA	NA	21778	NA	NA	NA	NA	NA	NA	NA	NA	NA	NA	NA	NA	NA	NA	22694	NA	NA	NA	NA	NA	NA	25206	NA	NA	NA	NA	NA	22294	NA	NA	NA	NA	NA	NA	NA	NA	NA	NA
Mau2_40926	NA	NA	NA	NA	NA	978	NA	NA	NA	NA	NA	1409	NA	NA	NA	NA	NA	NA	NA	NA	NA	NA	NA	NA	NA	NA	2719	NA	NA	NA	NA	NA	NA	1844	NA	NA	NA	NA	NA	2884	NA	NA	NA	NA	NA	4182	NA	NA	NA
Mau2_40927	NA	NA	NA	NA	NA	2978	NA	NA	NA	NA	NA	1780	NA	NA	NA	NA	NA	NA	NA	NA	NA	NA	NA	NA	NA	NA	5019	NA	NA	NA	NA	NA	NA	3620	NA	NA	NA	NA	NA	4995	NA	NA	NA	NA	NA	4864	NA	NA	NA
Mau2_40928	NA	NA	NA	NA	NA	1882	NA	NA	NA	NA	NA	1340	NA	NA	NA	NA	NA	NA	NA	NA	NA	NA	NA	NA	NA	NA	2522	NA	NA	NA	NA	NA	NA	1843	NA	NA	NA	NA	NA	3527	NA	NA	NA	NA	NA	3913	NA	NA	NA
Max_10385	NA	NA	NA	NA	NA	NA	NA	NA	NA	NA	NA	NA	NA	NA	NA	NA	10483	NA	NA	NA	7026	NA	NA	NA	NA	NA	NA	NA	NA	NA	NA	NA	NA	NA	NA	NA	NA	NA	NA	NA	NA	NA	NA	NA	NA	NA	NA	8393	NA
Max_10386	NA	NA	NA	NA	NA	NA	NA	NA	NA	NA	NA	NA	NA	NA	NA	NA	8835	NA	NA	NA	6155	NA	NA	NA	NA	NA	NA	NA	NA	NA	NA	NA	NA	NA	NA	NA	NA	NA	NA	NA	NA	NA	NA	NA	NA	NA	NA	8314	NA
Max_10387	NA	NA	NA	NA	NA	NA	NA	NA	NA	NA	NA	NA	NA	NA	NA	NA	7428	NA	NA	NA	5417	NA	NA	NA	NA	NA	NA	NA	NA	NA	NA	NA	NA	NA	NA	NA	NA	NA	NA	NA	NA	NA	NA	NA	NA	NA	NA	8283	NA
Max_41091	NA	NA	NA	13869	NA	NA	NA	NA	NA	12247	NA	NA	NA	NA	NA	NA	NA	NA	NA	NA	NA	NA	NA	NA	6838	NA	NA	NA	NA	NA	NA	2173	NA	NA	NA	NA	NA	7941	NA	NA	NA	NA	NA	NA	NA	NA	NA	NA	NA
Max_41092	NA	NA	NA	3076	NA	NA	NA	NA	NA	8040	NA	NA	NA	NA	NA	NA	NA	NA	NA	NA	NA	NA	NA	NA	8457	NA	NA	NA	NA	NA	NA	1525	NA	NA	NA	NA	NA	3538	NA	NA	NA	NA	NA	NA	NA	NA	NA	NA	NA
Max_41093	NA	NA	NA	8097	NA	NA	NA	NA	NA	9843	NA	NA	NA	NA	NA	NA	NA	NA	NA	NA	NA	NA	NA	NA	16264	NA	NA	NA	NA	NA	NA	6392	NA	NA	NA	NA	NA	6364	NA	NA	NA	NA	NA	NA	NA	NA	NA	NA	NA
Maz_41087	NA	NA	NA	30255	NA	NA	NA	NA	NA	21421	NA	NA	NA	NA	NA	NA	NA	NA	NA	NA	NA	NA	NA	NA	17977	NA	NA	NA	NA	NA	NA	15727	NA	NA	NA	NA	NA	15098	NA	NA	NA	NA	NA	NA	NA	NA	NA	NA	NA
Maz_41088	NA	NA	NA	14508	NA	NA	NA	NA	NA	9305	NA	NA	NA	NA	NA	NA	NA	NA	NA	NA	NA	NA	NA	NA	12610	NA	NA	NA	NA	NA	NA	6519	NA	NA	NA	NA	NA	8517	NA	NA	NA	NA	NA	NA	NA	NA	NA	NA	NA
Maz_41089	NA	NA	NA	25893	NA	NA	NA	NA	NA	20876	NA	NA	NA	NA	NA	NA	NA	NA	NA	NA	NA	NA	NA	NA	23363	NA	NA	NA	NA	NA	NA	16320	NA	NA	NA	NA	NA	13233	NA	NA	NA	NA	NA	NA	NA	NA	NA	NA	NA
Mbd1_10397	NA	NA	NA	NA	NA	12238	NA	NA	NA	NA	NA	14700	NA	NA	NA	NA	NA	NA	NA	NA	NA	NA	NA	NA	NA	NA	12378	NA	NA	NA	NA	NA	NA	14220	NA	NA	NA	NA	NA	11256	NA	NA	NA	NA	NA	6164	NA	NA	NA
Mbd1_10398	NA	NA	NA	NA	NA	8307	NA	NA	NA	NA	NA	4887	NA	NA	NA	NA	NA	NA	NA	NA	NA	NA	NA	NA	NA	NA	7629	NA	NA	NA	NA	NA	NA	8820	NA	NA	NA	NA	NA	9316	NA	NA	NA	NA	NA	3599	NA	NA	NA
Mbd1_10399	NA	NA	NA	NA	NA	11863	NA	NA	NA	NA	NA	16425	NA	NA	NA	NA	NA	NA	NA	NA	NA	NA	NA	NA	NA	NA	11667	NA	NA	NA	NA	NA	NA	13533	NA	NA	NA	NA	NA	10022	NA	NA	NA	NA	NA	6014	NA	NA	NA
Mbd2_10401	NA	NA	54541	NA	NA	NA	NA	NA	33133	NA	NA	NA	NA	NA	NA	53263	NA	NA	NA	42961	NA	NA	NA	24501	NA	NA	NA	NA	NA	NA	25974	NA	NA	NA	NA	NA	30241	NA	NA	NA	NA	NA	NA	NA	22221.6	NA	NA	NA	NA
Mbd2_10402	NA	NA	50776	NA	NA	NA	NA	NA	35871	NA	NA	NA	NA	NA	NA	59194	NA	NA	NA	45943	NA	NA	NA	25925	NA	NA	NA	NA	NA	NA	35296	NA	NA	NA	NA	NA	40754	NA	NA	NA	NA	NA	NA	NA	24466.6	NA	NA	NA	NA
Mbd2_10403	NA	NA	59917	NA	NA	NA	NA	NA	27471	NA	NA	NA	NA	NA	NA	48895	NA	NA	NA	37957	NA	NA	NA	22616	NA	NA	NA	NA	NA	NA	13782	NA	NA	NA	NA	NA	27388	NA	NA	NA	NA	NA	NA	NA	20422.6	NA	NA	NA	NA
Mbd2_30523	NA	NA	NA	NA	NA	NA	NA	NA	NA	NA	NA	NA	NA	NA	NA	NA	NA	NA	NA	NA	NA	NA	NA	NA	NA	NA	NA	NA	NA	NA	NA	NA	NA	NA	NA	NA	NA	NA	NA	NA	NA	10646	NA	NA	NA	NA	NA	NA	1294
Mbd2_30524	NA	NA	NA	NA	NA	NA	NA	NA	NA	NA	NA	NA	NA	NA	NA	NA	NA	NA	NA	NA	NA	NA	NA	NA	NA	NA	NA	NA	NA	NA	NA	NA	NA	NA	NA	NA	NA	NA	NA	NA	NA	8112.2	NA	NA	NA	NA	NA	NA	2478
Mbd2_30525	NA	NA	NA	NA	NA	NA	NA	NA	NA	NA	NA	NA	NA	NA	NA	NA	NA	NA	NA	NA	NA	NA	NA	NA	NA	NA	NA	NA	NA	NA	NA	NA	NA	NA	NA	NA	NA	NA	NA	NA	NA	9467.6	NA	NA	NA	NA	NA	NA	3372
Mbd2_41067	27290	NA	NA	NA	NA	NA	82082	NA	NA	NA	NA	NA	NA	7760	NA	NA	NA	6033	NA	NA	NA	47904	NA	NA	NA	NA	NA	NA	27988	NA	NA	NA	NA	NA	69969	NA	NA	NA	NA	NA	NA	NA	42400.6	NA	NA	NA	NA	NA	NA
Mbd2_410671	NA	33236	NA	NA	NA	NA	NA	62463	NA	NA	NA	NA	NA	NA	6412	NA	NA	NA	3942	NA	NA	NA	96053	NA	NA	NA	NA	NA	NA	65805	NA	NA	NA	NA	NA	67767	NA	NA	NA	NA	NA	NA	NA	14810	NA	NA	NA	NA	NA
Mbd2_41068	11522	NA	NA	NA	NA	NA	28079	NA	NA	NA	NA	NA	NA	4855	NA	NA	NA	2260	NA	NA	NA	15075	NA	NA	NA	NA	NA	NA	13092	NA	NA	NA	NA	NA	25714	NA	NA	NA	NA	NA	NA	NA	47662.2	NA	NA	NA	NA	NA	NA
Mbd2_410681	NA	19097	NA	NA	NA	NA	NA	69675	NA	NA	NA	NA	NA	NA	7178	NA	NA	NA	5435	NA	NA	NA	31964	NA	NA	NA	NA	NA	NA	18049	NA	NA	NA	NA	NA	37901	NA	NA	NA	NA	NA	NA	NA	12696	NA	NA	NA	NA	NA
Mbd2_41069	26374	NA	NA	NA	NA	NA	38337	NA	NA	NA	NA	NA	NA	8397	NA	NA	NA	7490	NA	NA	NA	21806	NA	NA	NA	NA	NA	NA	21965	NA	NA	NA	NA	NA	30700	NA	NA	NA	NA	NA	NA	NA	71960.2	NA	NA	NA	NA	NA	NA
Mbd2_410691	NA	9040	NA	NA	NA	NA	NA	23915	NA	NA	NA	NA	NA	NA	5005	NA	NA	NA	3082	NA	NA	NA	21015	NA	NA	NA	NA	NA	NA	12337	NA	NA	NA	NA	NA	35133	NA	NA	NA	NA	NA	NA	NA	9157	NA	NA	NA	NA	NA
Mbd2_41070	NA	2042	NA	NA	NA	NA	NA	3970	NA	NA	NA	NA	NA	NA	2421	NA	NA	NA	2537	NA	NA	NA	797	NA	NA	NA	NA	NA	NA	194	NA	NA	NA	NA	NA	6844	NA	NA	NA	NA	NA	NA	NA	2312	NA	NA	NA	NA	NA
Mbd3_10405	NA	NA	30230	NA	NA	NA	NA	NA	33901	NA	NA	NA	NA	NA	NA	43726	NA	NA	NA	29721	NA	NA	NA	34220	NA	NA	NA	NA	NA	NA	33257	NA	NA	NA	NA	NA	17781	NA	NA	NA	NA	NA	NA	NA	16117.4	NA	NA	NA	NA
Mbd3_10406	NA	NA	45182	NA	NA	NA	NA	NA	28943	NA	NA	NA	NA	NA	NA	43033	NA	NA	NA	40484	NA	NA	NA	36566	NA	NA	NA	NA	NA	NA	37264	NA	NA	NA	NA	NA	29777	NA	NA	NA	NA	NA	30339.4	NA	20771.4	NA	NA	NA	NA
Mbd3_10408	NA	NA	42119	NA	NA	NA	NA	NA	33648	NA	NA	NA	NA	NA	NA	55722	NA	NA	NA	50866	NA	NA	NA	39080	NA	NA	NA	NA	NA	NA	33370	NA	NA	NA	NA	NA	33956	NA	NA	NA	NA	NA	NA	NA	20640.4	NA	NA	NA	NA
Mbd3_30532	NA	NA	NA	NA	NA	NA	NA	NA	NA	NA	NA	NA	NA	NA	NA	NA	NA	NA	NA	NA	NA	NA	NA	NA	NA	NA	NA	NA	NA	NA	NA	NA	NA	NA	NA	NA	NA	NA	NA	NA	NA	14286	NA	NA	NA	NA	NA	NA	1580
Mbd3_30533	NA	NA	NA	NA	NA	NA	NA	NA	NA	NA	NA	NA	NA	NA	NA	NA	NA	NA	NA	NA	NA	NA	NA	NA	NA	NA	NA	NA	NA	NA	NA	NA	NA	NA	NA	NA	NA	NA	NA	NA	NA	17526	23469.6	NA	NA	NA	NA	NA	4351
Mbd3_30534	NA	NA	NA	NA	NA	NA	NA	NA	NA	NA	NA	NA	NA	NA	NA	NA	NA	NA	NA	NA	NA	NA	NA	NA	NA	NA	NA	NA	NA	NA	NA	NA	NA	NA	NA	NA	NA	NA	NA	NA	NA	9174	NA	NA	NA	NA	NA	NA	1514
Mbd3_41063	25639	NA	NA	NA	NA	NA	33744	NA	NA	NA	NA	NA	NA	6930	NA	NA	NA	4738	NA	NA	NA	26364	NA	NA	NA	NA	NA	NA	24101	NA	NA	NA	NA	NA	20052	NA	NA	NA	NA	NA	NA	NA	65817.4	NA	NA	NA	NA	NA	NA
Mbd3_41064	33803	NA	NA	NA	NA	NA	66583	NA	NA	NA	NA	NA	NA	8355	NA	NA	NA	8374	NA	NA	NA	40832	NA	NA	NA	NA	NA	NA	32970	NA	NA	NA	NA	NA	23824	NA	NA	NA	NA	NA	NA	NA	24335.2	NA	NA	NA	NA	NA	NA
Mbd3_41065	27885	NA	NA	NA	NA	NA	26266	NA	NA	NA	NA	NA	NA	5636	NA	NA	NA	4339	NA	NA	NA	20672	NA	NA	NA	NA	NA	NA	23738	NA	NA	NA	NA	NA	27372	NA	NA	NA	NA	NA	NA	NA	31760.6	NA	NA	NA	NA	NA	NA
Mbd4_10409	NA	NA	NA	NA	NA	11649	NA	NA	NA	NA	NA	14741	NA	NA	NA	NA	NA	NA	NA	NA	NA	NA	NA	NA	NA	NA	11212	NA	NA	NA	NA	NA	NA	14728	NA	NA	NA	NA	NA	15401	NA	NA	NA	NA	NA	5479	NA	NA	NA
Mbd4_10410	NA	NA	NA	NA	NA	15647	NA	NA	NA	NA	NA	18196	NA	NA	NA	NA	NA	NA	NA	NA	NA	NA	NA	NA	NA	NA	15332	NA	NA	NA	NA	NA	NA	17622	NA	NA	NA	NA	NA	21159	NA	NA	NA	NA	NA	9369	NA	NA	NA
Mbd4_10411	NA	NA	NA	NA	NA	8486	NA	NA	NA	NA	NA	12479	NA	NA	NA	NA	NA	NA	NA	NA	NA	NA	NA	NA	NA	NA	8748	NA	NA	NA	NA	NA	NA	10899	NA	NA	NA	NA	NA	10105	NA	NA	NA	NA	NA	5289	NA	NA	NA
Mbd5_41047	NA	15463	NA	NA	NA	NA	NA	42424	NA	NA	NA	NA	NA	NA	5021	NA	NA	NA	4957	NA	NA	NA	16686	NA	NA	NA	NA	NA	NA	6195	NA	NA	NA	NA	NA	44166	NA	NA	NA	NA	NA	NA	NA	9779	NA	NA	NA	NA	NA
Mbd5_41048	NA	43628	NA	NA	NA	NA	NA	68507	NA	NA	NA	NA	NA	NA	9099	NA	NA	NA	6372	NA	NA	NA	32684	NA	NA	NA	NA	NA	NA	48699	NA	NA	NA	NA	NA	60926	NA	NA	NA	NA	NA	NA	NA	18925	NA	NA	NA	NA	NA
Mbd5_41049	NA	17445	NA	NA	NA	NA	NA	47873	NA	NA	NA	NA	NA	NA	6314	NA	NA	NA	2550	NA	NA	NA	20675	NA	NA	NA	NA	NA	NA	16683	NA	NA	NA	NA	NA	43045	NA	NA	NA	NA	NA	NA	NA	10747	NA	NA	NA	NA	NA
Mbd5_41050	NA	27451	NA	NA	NA	NA	NA	52318	NA	NA	NA	NA	NA	NA	7387	NA	NA	NA	5016	NA	NA	NA	31780	NA	NA	NA	NA	NA	NA	13128	NA	NA	NA	NA	NA	77041	NA	NA	NA	NA	NA	NA	NA	15913	NA	NA	NA	NA	NA
Mbd5_49412	NA	NA	NA	NA	NA	NA	NA	NA	NA	NA	NA	NA	NA	NA	NA	NA	NA	NA	NA	NA	NA	NA	NA	NA	NA	NA	NA	NA	NA	NA	NA	NA	NA	NA	NA	NA	NA	NA	NA	NA	NA	NA	NA	NA	NA	NA	NA	NA	NA
Mbd5_49413	NA	NA	NA	NA	NA	NA	NA	NA	NA	NA	NA	NA	NA	NA	NA	NA	NA	NA	NA	NA	NA	NA	NA	NA	NA	NA	NA	NA	NA	NA	NA	NA	NA	NA	NA	NA	NA	NA	NA	NA	NA	NA	NA	NA	NA	NA	NA	NA	NA
Mbd5_49414	NA	NA	NA	NA	NA	NA	NA	NA	NA	NA	NA	NA	NA	NA	NA	NA	NA	NA	NA	NA	NA	NA	NA	NA	NA	NA	NA	NA	NA	NA	NA	NA	NA	NA	NA	NA	NA	NA	NA	NA	NA	NA	NA	NA	NA	NA	NA	NA	NA
Mbd6_50088	NA	NA	NA	NA	NA	5115	NA	NA	NA	NA	NA	6587	NA	NA	NA	NA	NA	NA	NA	NA	NA	NA	NA	NA	NA	NA	4579	NA	NA	NA	NA	NA	NA	5571	NA	NA	NA	NA	NA	6449	NA	NA	NA	NA	NA	3886	NA	NA	NA
Mbd6_50089	NA	NA	NA	NA	NA	6192	NA	NA	NA	NA	NA	10490	NA	NA	NA	NA	NA	NA	NA	NA	NA	NA	NA	NA	NA	NA	7324	NA	NA	NA	NA	NA	NA	7096	NA	NA	NA	NA	NA	8902	NA	NA	NA	NA	NA	5545	NA	NA	NA
Mbd6_50090	NA	NA	NA	NA	NA	11803	NA	NA	NA	NA	NA	12357	NA	NA	NA	NA	NA	NA	NA	NA	NA	NA	NA	NA	NA	NA	9929	NA	NA	NA	NA	NA	NA	10873	NA	NA	NA	NA	NA	12903	NA	NA	NA	NA	NA	7402	NA	NA	NA
Mbip_41039	NA	NA	NA	NA	9698	NA	NA	NA	NA	NA	9202	NA	NA	NA	NA	NA	NA	NA	NA	NA	NA	NA	NA	NA	NA	17842	NA	NA	NA	NA	NA	NA	10579	NA	NA	NA	NA	NA	8127	NA	NA	NA	NA	NA	NA	NA	NA	NA	NA
Mbip_41040	NA	NA	NA	NA	6672	NA	NA	NA	NA	NA	7101	NA	NA	NA	NA	NA	NA	NA	NA	NA	NA	NA	NA	NA	NA	13725	NA	NA	NA	NA	NA	NA	13933	NA	NA	NA	NA	NA	7035	NA	NA	NA	NA	NA	NA	NA	NA	NA	NA
Mbip_41041	NA	NA	NA	NA	11029	NA	NA	NA	NA	NA	6832	NA	NA	NA	NA	NA	NA	NA	NA	NA	NA	NA	NA	NA	NA	10841	NA	NA	NA	NA	NA	NA	8412	NA	NA	NA	NA	NA	8394	NA	NA	NA	NA	NA	NA	NA	NA	NA	NA
Mbtd1_47540	NA	NA	NA	NA	NA	6292	NA	NA	NA	NA	NA	4377	NA	NA	NA	NA	NA	NA	NA	NA	NA	NA	NA	NA	NA	NA	5317	NA	NA	NA	NA	NA	NA	5040	NA	NA	NA	NA	NA	8038	NA	NA	NA	NA	NA	3902	NA	NA	NA
Mbtd1_47541	NA	NA	NA	NA	NA	6866	NA	NA	NA	NA	NA	7787	NA	NA	NA	NA	NA	NA	NA	NA	NA	NA	NA	NA	NA	NA	7823	NA	NA	NA	NA	NA	NA	7963	NA	NA	NA	NA	NA	10438	NA	NA	NA	NA	NA	5115	NA	NA	NA
Mbtd1_47542	NA	NA	NA	NA	NA	6864	NA	NA	NA	NA	NA	7010	NA	NA	NA	NA	NA	NA	NA	NA	NA	NA	NA	NA	NA	NA	6234	NA	NA	NA	NA	NA	NA	8132	NA	NA	NA	NA	NA	10007	NA	NA	NA	NA	NA	4703	NA	NA	NA
Mbtps1_24838	NA	NA	NA	NA	NA	NA	NA	NA	NA	NA	NA	NA	4928	NA	NA	NA	NA	NA	NA	NA	NA	NA	NA	NA	NA	NA	NA	3802	NA	NA	NA	NA	NA	NA	NA	NA	NA	NA	NA	NA	5534	NA	NA	NA	NA	NA	7472.84	NA	NA
Mbtps1_24839	NA	NA	NA	NA	NA	NA	NA	NA	NA	NA	NA	NA	1315	NA	NA	NA	NA	NA	NA	NA	NA	NA	NA	NA	NA	NA	NA	1712	NA	NA	NA	NA	NA	NA	NA	NA	NA	NA	NA	NA	3515	NA	NA	NA	NA	NA	8591.94	NA	NA
Mbtps1_24840	NA	NA	NA	NA	NA	NA	NA	NA	NA	NA	NA	NA	6526	NA	NA	NA	NA	NA	NA	NA	NA	NA	NA	NA	NA	NA	NA	10719	NA	NA	NA	NA	NA	NA	NA	NA	NA	NA	NA	NA	3276	NA	NA	NA	NA	NA	4268.02	NA	NA
Mbtps2_40979	NA	NA	NA	NA	NA	NA	NA	NA	NA	NA	NA	NA	2279	NA	NA	NA	NA	NA	NA	NA	NA	NA	NA	NA	NA	NA	NA	1569	NA	NA	NA	NA	NA	NA	NA	NA	NA	NA	NA	NA	694	NA	NA	NA	NA	NA	8443.54	NA	NA
Mbtps2_40980	NA	NA	NA	NA	NA	NA	NA	NA	NA	NA	NA	NA	1583	NA	NA	NA	NA	NA	NA	NA	NA	NA	NA	NA	NA	NA	NA	2677	NA	NA	NA	NA	NA	NA	NA	NA	NA	NA	NA	NA	2696	NA	NA	NA	NA	NA	3232.27	NA	NA
Mbtps2_40981	NA	NA	NA	NA	NA	NA	NA	NA	NA	NA	NA	NA	7007	NA	NA	NA	NA	NA	NA	NA	NA	NA	NA	NA	NA	NA	NA	6753	NA	NA	NA	NA	NA	NA	NA	NA	NA	NA	NA	NA	7211	NA	NA	NA	NA	NA	5863.82	NA	NA
Mcrs1_40820	NA	NA	NA	2600	NA	NA	NA	NA	NA	5894	NA	NA	NA	NA	NA	NA	NA	NA	NA	NA	NA	NA	NA	NA	9290	NA	NA	NA	NA	NA	NA	2312	NA	NA	NA	NA	NA	3068	NA	NA	NA	NA	NA	NA	NA	NA	NA	NA	NA
Mcrs1_40821	NA	NA	NA	7348	NA	NA	NA	NA	NA	9214	NA	NA	NA	NA	NA	NA	NA	NA	NA	NA	NA	NA	NA	NA	13179	NA	NA	NA	NA	NA	NA	5859	NA	NA	NA	NA	NA	5256	NA	NA	NA	NA	NA	NA	NA	NA	NA	NA	NA
Mcrs1_40822	NA	NA	NA	8814	NA	NA	NA	NA	NA	9199	NA	NA	NA	NA	NA	NA	NA	NA	NA	NA	NA	NA	NA	NA	18212	NA	NA	NA	NA	NA	NA	9942	NA	NA	NA	NA	NA	7364	NA	NA	NA	NA	NA	NA	NA	NA	NA	NA	NA
Mdc1_40792	NA	NA	NA	NA	11566	NA	NA	NA	NA	NA	6595	NA	NA	NA	NA	NA	NA	NA	NA	NA	NA	NA	NA	NA	NA	12297	NA	NA	NA	NA	NA	NA	12053	NA	NA	NA	NA	NA	9165	NA	NA	NA	NA	NA	NA	NA	NA	NA	NA
Mdc1_40793	NA	NA	NA	NA	18025	NA	NA	NA	NA	NA	11405	NA	NA	NA	NA	NA	NA	NA	NA	NA	NA	NA	NA	NA	NA	14688	NA	NA	NA	NA	NA	NA	16420	NA	NA	NA	NA	NA	12269	NA	NA	NA	NA	NA	NA	NA	NA	NA	NA
Mdc1_40794	NA	NA	NA	NA	12535	NA	NA	NA	NA	NA	12027	NA	NA	NA	NA	NA	NA	NA	NA	NA	NA	NA	NA	NA	NA	11564	NA	NA	NA	NA	NA	NA	10432	NA	NA	NA	NA	NA	8681	NA	NA	NA	NA	NA	NA	NA	NA	NA	NA
Mdfi_10517	NA	NA	NA	NA	NA	10493	NA	NA	NA	NA	NA	8204	NA	NA	NA	NA	NA	NA	NA	NA	NA	NA	NA	NA	NA	NA	9950	NA	NA	NA	NA	NA	NA	11838	NA	NA	NA	NA	NA	14693	NA	NA	NA	NA	NA	5987	NA	NA	NA
Mdfi_10518	NA	NA	NA	NA	NA	10560	NA	NA	NA	NA	NA	11395	NA	NA	NA	NA	NA	NA	NA	NA	NA	NA	NA	NA	NA	NA	8671	NA	NA	NA	NA	NA	NA	8208	NA	NA	NA	NA	NA	11007	NA	NA	NA	NA	NA	6924	NA	NA	NA
Mdfi_10519	NA	NA	NA	NA	NA	13913	NA	NA	NA	NA	NA	14763	NA	NA	NA	NA	NA	NA	NA	NA	NA	NA	NA	NA	NA	NA	17456	NA	NA	NA	NA	NA	NA	17780	NA	NA	NA	NA	NA	18446	NA	NA	NA	NA	NA	7472	NA	NA	NA
Mdfic_9161	NA	NA	NA	NA	NA	NA	NA	NA	NA	NA	NA	NA	31500	NA	NA	NA	NA	NA	NA	NA	NA	NA	NA	NA	NA	NA	NA	41559	NA	NA	NA	NA	NA	NA	NA	NA	NA	NA	NA	NA	32581	NA	NA	NA	NA	NA	13335.6	NA	NA
Mdfic_9162	NA	NA	NA	NA	NA	NA	NA	NA	NA	NA	NA	NA	23537	NA	NA	NA	NA	NA	NA	NA	NA	NA	NA	NA	NA	NA	NA	24350	NA	NA	NA	NA	NA	NA	NA	NA	NA	NA	NA	NA	18290	NA	NA	NA	NA	NA	13141.5	NA	NA
Mdfic_9163	NA	NA	NA	NA	NA	NA	NA	NA	NA	NA	NA	NA	12741	NA	NA	NA	NA	NA	NA	NA	NA	NA	NA	NA	NA	NA	NA	23419	NA	NA	NA	NA	NA	NA	NA	NA	NA	NA	NA	NA	18993	NA	NA	NA	NA	NA	8783.03	NA	NA
Mdm2_10530	NA	NA	NA	NA	NA	NA	NA	NA	NA	NA	NA	NA	5513	NA	NA	NA	NA	NA	NA	NA	NA	NA	NA	NA	NA	NA	NA	5093	NA	NA	NA	NA	NA	NA	NA	NA	NA	NA	NA	NA	4554	NA	NA	NA	NA	NA	2957.83	NA	NA
Mdm2_10531	NA	NA	NA	NA	NA	NA	NA	NA	NA	NA	NA	NA	1130	NA	NA	NA	NA	NA	NA	NA	NA	NA	NA	NA	NA	NA	NA	2340	NA	NA	NA	NA	NA	NA	NA	NA	NA	NA	NA	NA	1523	NA	NA	NA	NA	NA	2316.46	NA	NA
Mdm2_10532	NA	NA	NA	NA	NA	NA	NA	NA	NA	NA	NA	NA	2499	NA	NA	NA	NA	NA	NA	NA	NA	NA	NA	NA	NA	NA	NA	996	NA	NA	NA	NA	NA	NA	NA	NA	NA	NA	NA	NA	1499	NA	NA	NA	NA	NA	2754.54	NA	NA
Mdm4_10533	NA	NA	NA	NA	NA	NA	NA	NA	NA	NA	NA	NA	17354	NA	NA	NA	NA	NA	NA	NA	NA	NA	NA	NA	NA	NA	NA	4763	NA	NA	NA	NA	NA	NA	NA	NA	NA	NA	NA	NA	8272	NA	NA	NA	NA	NA	4522.13	NA	NA
Mdm4_10534	NA	NA	NA	NA	NA	NA	NA	NA	NA	NA	NA	NA	1084	NA	NA	NA	NA	NA	NA	NA	NA	NA	NA	NA	NA	NA	NA	1396	NA	NA	NA	NA	NA	NA	NA	NA	NA	NA	NA	NA	2931	NA	NA	NA	NA	NA	2507.55	NA	NA
Mdm4_10535	NA	NA	NA	NA	NA	NA	NA	NA	NA	NA	NA	NA	10197	NA	NA	NA	NA	NA	NA	NA	NA	NA	NA	NA	NA	NA	NA	20202	NA	NA	NA	NA	NA	NA	NA	NA	NA	NA	NA	NA	19540	NA	NA	NA	NA	NA	8263.63	NA	NA
Mecom_40716	NA	NA	NA	NA	NA	NA	NA	NA	NA	NA	NA	NA	57273	NA	NA	NA	NA	NA	NA	NA	NA	NA	NA	NA	NA	NA	NA	15671	NA	NA	NA	NA	NA	NA	NA	NA	NA	NA	NA	NA	25456	NA	NA	NA	NA	NA	12184	NA	NA
Mecom_40717	NA	NA	NA	NA	NA	NA	NA	NA	NA	NA	NA	NA	21091	NA	NA	NA	NA	NA	NA	NA	NA	NA	NA	NA	NA	NA	NA	10041	NA	NA	NA	NA	NA	NA	NA	NA	NA	NA	NA	NA	15121	NA	NA	NA	NA	NA	8217.89	NA	NA
Mecom_40718	NA	NA	NA	NA	NA	NA	NA	NA	NA	NA	NA	NA	50654	NA	NA	NA	NA	NA	NA	NA	NA	NA	NA	NA	NA	NA	NA	6997	NA	NA	NA	NA	NA	NA	NA	NA	NA	NA	NA	NA	20300	NA	NA	NA	NA	NA	12864	NA	NA
Mecp2_10554	NA	NA	NA	NA	NA	14102	NA	NA	NA	NA	NA	11082	NA	NA	NA	NA	NA	NA	NA	NA	NA	NA	NA	NA	NA	NA	10518	NA	NA	NA	NA	NA	NA	9968	NA	NA	NA	NA	NA	16443	NA	NA	NA	NA	NA	6157	NA	NA	NA
Mecp2_10555	NA	NA	NA	NA	NA	8642	NA	NA	NA	NA	NA	9931	NA	NA	NA	NA	NA	NA	NA	NA	NA	NA	NA	NA	NA	NA	7474	NA	NA	NA	NA	NA	NA	9167	NA	NA	NA	NA	NA	10386	NA	NA	NA	NA	NA	4177	NA	NA	NA
Mecp2_10556	NA	NA	NA	NA	NA	12081	NA	NA	NA	NA	NA	10834	NA	NA	NA	NA	NA	NA	NA	NA	NA	NA	NA	NA	NA	NA	7964	NA	NA	NA	NA	NA	NA	11532	NA	NA	NA	NA	NA	17875	NA	NA	NA	NA	NA	5227	NA	NA	NA
Med10_21326	NA	NA	NA	NA	NA	2414	NA	NA	NA	NA	NA	2694	NA	NA	NA	NA	NA	NA	NA	NA	NA	NA	NA	NA	NA	NA	3541	NA	NA	NA	NA	NA	NA	2327	NA	NA	NA	NA	NA	2622	NA	NA	NA	NA	NA	4178	NA	NA	NA
Med10_21327	NA	NA	NA	NA	NA	1109	NA	NA	NA	NA	NA	1104	NA	NA	NA	NA	NA	NA	NA	NA	NA	NA	NA	NA	NA	NA	2179	NA	NA	NA	NA	NA	NA	1872	NA	NA	NA	NA	NA	2125	NA	NA	NA	NA	NA	2689	NA	NA	NA
Med10_21329	NA	NA	NA	NA	NA	3144	NA	NA	NA	NA	NA	2932	NA	NA	NA	NA	NA	NA	NA	NA	NA	NA	NA	NA	NA	NA	3351	NA	NA	NA	NA	NA	NA	1964	NA	NA	NA	NA	NA	4848	NA	NA	NA	NA	NA	2788	NA	NA	NA
Med11_27658	NA	NA	NA	NA	NA	958	NA	NA	NA	NA	NA	819	NA	NA	NA	NA	NA	NA	NA	NA	NA	NA	NA	NA	NA	NA	1886	NA	NA	NA	NA	NA	NA	1344	NA	NA	NA	NA	NA	1369	NA	NA	NA	NA	NA	1891	NA	NA	NA
Med11_27660	NA	NA	NA	NA	NA	2741	NA	NA	NA	NA	NA	3845	NA	NA	NA	NA	NA	NA	NA	NA	NA	NA	NA	NA	NA	NA	3635	NA	NA	NA	NA	NA	NA	2835	NA	NA	NA	NA	NA	3195	NA	NA	NA	NA	NA	2767	NA	NA	NA
Med11_27661	NA	NA	NA	NA	NA	1706	NA	NA	NA	NA	NA	1357	NA	NA	NA	NA	NA	NA	NA	NA	NA	NA	NA	NA	NA	NA	3032	NA	NA	NA	NA	NA	NA	2283	NA	NA	NA	NA	NA	1560	NA	NA	NA	NA	NA	2747	NA	NA	NA
Med12_26418	NA	NA	NA	NA	NA	3903	NA	NA	NA	NA	NA	1875	NA	NA	NA	NA	NA	NA	NA	NA	NA	NA	NA	NA	NA	NA	4092	NA	NA	NA	NA	NA	NA	3267	NA	NA	NA	NA	NA	5892	NA	NA	NA	NA	NA	3463	NA	NA	NA
Med12_26419	NA	NA	NA	NA	NA	2231	NA	NA	NA	NA	NA	1113	NA	NA	NA	NA	NA	NA	NA	NA	NA	NA	NA	NA	NA	NA	2956	NA	NA	NA	NA	NA	NA	2940	NA	NA	NA	NA	NA	3677	NA	NA	NA	NA	NA	3354	NA	NA	NA
Med12_26421	NA	NA	NA	NA	NA	982	NA	NA	NA	NA	NA	777	NA	NA	NA	NA	NA	NA	NA	NA	NA	NA	NA	NA	NA	NA	2112	NA	NA	NA	NA	NA	NA	2299	NA	NA	NA	NA	NA	2980	NA	NA	NA	NA	NA	3603	NA	NA	NA
Med13_70568	NA	NA	NA	NA	NA	4704	NA	NA	NA	NA	NA	4164	NA	NA	NA	NA	NA	NA	NA	NA	NA	NA	NA	NA	NA	NA	4362	NA	NA	NA	NA	NA	NA	4851	NA	NA	NA	NA	NA	6273	NA	NA	NA	NA	NA	3963	NA	NA	NA
Med13_70570	NA	NA	NA	NA	NA	4844	NA	NA	NA	NA	NA	3632	NA	NA	NA	NA	NA	NA	NA	NA	NA	NA	NA	NA	NA	NA	5588	NA	NA	NA	NA	NA	NA	6140	NA	NA	NA	NA	NA	4799	NA	NA	NA	NA	NA	3792	NA	NA	NA
Med13_70571	NA	NA	NA	NA	NA	1679	NA	NA	NA	NA	NA	2144	NA	NA	NA	NA	NA	NA	NA	NA	NA	NA	NA	NA	NA	NA	5201	NA	NA	NA	NA	NA	NA	5015	NA	NA	NA	NA	NA	3887	NA	NA	NA	NA	NA	3442	NA	NA	NA
Med13l_42494	NA	NA	NA	NA	NA	7539	NA	NA	NA	NA	NA	8764	NA	NA	NA	NA	NA	NA	NA	NA	NA	NA	NA	NA	NA	NA	8358	NA	NA	NA	NA	NA	NA	10404	NA	NA	NA	NA	NA	7798	NA	NA	NA	NA	NA	5271	NA	NA	NA
Med13l_42495	NA	NA	NA	NA	NA	9275	NA	NA	NA	NA	NA	6565	NA	NA	NA	NA	NA	NA	NA	NA	NA	NA	NA	NA	NA	NA	8540	NA	NA	NA	NA	NA	NA	9331	NA	NA	NA	NA	NA	11226	NA	NA	NA	NA	NA	5222	NA	NA	NA
Med13l_42497	NA	NA	NA	NA	NA	7717	NA	NA	NA	NA	NA	7996	NA	NA	NA	NA	NA	NA	NA	NA	NA	NA	NA	NA	NA	NA	6879	NA	NA	NA	NA	NA	NA	6904	NA	NA	NA	NA	NA	11450	NA	NA	NA	NA	NA	4862	NA	NA	NA
Med14_20526	NA	NA	NA	NA	NA	1201	NA	NA	NA	NA	NA	2286	NA	NA	NA	NA	NA	NA	NA	NA	NA	NA	NA	NA	NA	NA	1497	NA	NA	NA	NA	NA	NA	1294	NA	NA	NA	NA	NA	2133	NA	NA	NA	NA	NA	2197	NA	NA	NA
Med14_20528	NA	NA	NA	NA	NA	2546	NA	NA	NA	NA	NA	1996	NA	NA	NA	NA	NA	NA	NA	NA	NA	NA	NA	NA	NA	NA	5559	NA	NA	NA	NA	NA	NA	4447	NA	NA	NA	NA	NA	4657	NA	NA	NA	NA	NA	2640	NA	NA	NA
Med14_20529	NA	NA	NA	NA	NA	2244	NA	NA	NA	NA	NA	2572	NA	NA	NA	NA	NA	NA	NA	NA	NA	NA	NA	NA	NA	NA	5947	NA	NA	NA	NA	NA	NA	4271	NA	NA	NA	NA	NA	2810	NA	NA	NA	NA	NA	2766	NA	NA	NA
Med15_46068	NA	NA	NA	NA	NA	2032	NA	NA	NA	NA	NA	2361	NA	NA	NA	NA	NA	NA	NA	NA	NA	NA	NA	NA	NA	NA	1642	NA	NA	NA	NA	NA	NA	1501	NA	NA	NA	NA	NA	2851	NA	NA	NA	NA	NA	3680	NA	NA	NA
Med15_46069	NA	NA	NA	NA	NA	4992	NA	NA	NA	NA	NA	4200	NA	NA	NA	NA	NA	NA	NA	NA	NA	NA	NA	NA	NA	NA	9017	NA	NA	NA	NA	NA	NA	8683	NA	NA	NA	NA	NA	10023	NA	NA	NA	NA	NA	4743	NA	NA	NA
Med15_46071	NA	NA	NA	NA	NA	11702	NA	NA	NA	NA	NA	9969	NA	NA	NA	NA	NA	NA	NA	NA	NA	NA	NA	NA	NA	NA	10610	NA	NA	NA	NA	NA	NA	13374	NA	NA	NA	NA	NA	14677	NA	NA	NA	NA	NA	7944	NA	NA	NA
Med16_54592	NA	NA	NA	NA	NA	7544	NA	NA	NA	NA	NA	5533	NA	NA	NA	NA	NA	NA	NA	NA	NA	NA	NA	NA	NA	NA	6380	NA	NA	NA	NA	NA	NA	7659	NA	NA	NA	NA	NA	8398	NA	NA	NA	NA	NA	5002	NA	NA	NA
Med16_54593	NA	NA	NA	NA	NA	7241	NA	NA	NA	NA	NA	9129	NA	NA	NA	NA	NA	NA	NA	NA	NA	NA	NA	NA	NA	NA	10756	NA	NA	NA	NA	NA	NA	8130	NA	NA	NA	NA	NA	7358	NA	NA	NA	NA	NA	6833	NA	NA	NA
Med16_54595	NA	NA	NA	NA	NA	5954	NA	NA	NA	NA	NA	4783	NA	NA	NA	NA	NA	NA	NA	NA	NA	NA	NA	NA	NA	NA	7505	NA	NA	NA	NA	NA	NA	7301	NA	NA	NA	NA	NA	8359	NA	NA	NA	NA	NA	5340	NA	NA	NA
Med17_60320	NA	NA	NA	NA	NA	6745	NA	NA	NA	NA	NA	5094	NA	NA	NA	NA	NA	NA	NA	NA	NA	NA	NA	NA	NA	NA	7956	NA	NA	NA	NA	NA	NA	6481	NA	NA	NA	NA	NA	8190	NA	NA	NA	NA	NA	5512	NA	NA	NA
Med17_60321	NA	NA	NA	NA	NA	1069	NA	NA	NA	NA	NA	883	NA	NA	NA	NA	NA	NA	NA	NA	NA	NA	NA	NA	NA	NA	2633	NA	NA	NA	NA	NA	NA	1377	NA	NA	NA	NA	NA	1331	NA	NA	NA	NA	NA	2322	NA	NA	NA
Med17_60322	NA	NA	NA	NA	NA	1837	NA	NA	NA	NA	NA	2485	NA	NA	NA	NA	NA	NA	NA	NA	NA	NA	NA	NA	NA	NA	2705	NA	NA	NA	NA	NA	NA	3263	NA	NA	NA	NA	NA	2323	NA	NA	NA	NA	NA	2163	NA	NA	NA
Med18_30254	NA	NA	NA	NA	NA	4413	NA	NA	NA	NA	NA	2917	NA	NA	NA	NA	NA	NA	NA	NA	NA	NA	NA	NA	NA	NA	4318	NA	NA	NA	NA	NA	NA	4114	NA	NA	NA	NA	NA	8324	NA	NA	NA	NA	NA	3201	NA	NA	NA
Med18_30255	NA	NA	NA	NA	NA	11981	NA	NA	NA	NA	NA	14376	NA	NA	NA	NA	NA	NA	NA	NA	NA	NA	NA	NA	NA	NA	9920	NA	NA	NA	NA	NA	NA	11665	NA	NA	NA	NA	NA	16014	NA	NA	NA	NA	NA	7013	NA	NA	NA
Med18_30256	NA	NA	NA	NA	NA	2553	NA	NA	NA	NA	NA	2529	NA	NA	NA	NA	NA	NA	NA	NA	NA	NA	NA	NA	NA	NA	7729	NA	NA	NA	NA	NA	NA	6325	NA	NA	NA	NA	NA	6054	NA	NA	NA	NA	NA	4360	NA	NA	NA
Med19_72368	NA	NA	NA	NA	NA	4566	NA	NA	NA	NA	NA	6933	NA	NA	NA	NA	NA	NA	NA	NA	NA	NA	NA	NA	NA	NA	3989	NA	NA	NA	NA	NA	NA	6629	NA	NA	NA	NA	NA	4596	NA	NA	NA	NA	NA	3906	NA	NA	NA
Med19_72369	NA	NA	NA	NA	NA	2670	NA	NA	NA	NA	NA	1757	NA	NA	NA	NA	NA	NA	NA	NA	NA	NA	NA	NA	NA	NA	3960	NA	NA	NA	NA	NA	NA	2967	NA	NA	NA	NA	NA	3833	NA	NA	NA	NA	NA	3783	NA	NA	NA
Med19_72370	NA	NA	NA	NA	NA	2243	NA	NA	NA	NA	NA	3765	NA	NA	NA	NA	NA	NA	NA	NA	NA	NA	NA	NA	NA	NA	3250	NA	NA	NA	NA	NA	NA	4270	NA	NA	NA	NA	NA	5031	NA	NA	NA	NA	NA	4283	NA	NA	NA
Med1_13486	NA	NA	NA	NA	NA	12224	NA	NA	NA	NA	NA	9572	NA	NA	NA	NA	NA	NA	NA	NA	NA	NA	NA	NA	NA	NA	11573	NA	NA	NA	NA	NA	NA	12859	NA	NA	NA	NA	NA	15197	NA	NA	NA	NA	NA	5747	NA	NA	NA
Med1_13488	NA	NA	NA	NA	NA	1695	NA	NA	NA	NA	NA	2361	NA	NA	NA	NA	NA	NA	NA	NA	NA	NA	NA	NA	NA	NA	4127	NA	NA	NA	NA	NA	NA	3722	NA	NA	NA	NA	NA	6127	NA	NA	NA	NA	NA	3974	NA	NA	NA
Med1_13489	NA	NA	NA	NA	NA	3206	NA	NA	NA	NA	NA	1675	NA	NA	NA	NA	NA	NA	NA	NA	NA	NA	NA	NA	NA	NA	5230	NA	NA	NA	NA	NA	NA	7411	NA	NA	NA	NA	NA	7234	NA	NA	NA	NA	NA	3353	NA	NA	NA
Med20_25334	NA	NA	NA	NA	NA	1592	NA	NA	NA	NA	NA	1427	NA	NA	NA	NA	NA	NA	NA	NA	NA	NA	NA	NA	NA	NA	4008	NA	NA	NA	NA	NA	NA	2096	NA	NA	NA	NA	NA	1777	NA	NA	NA	NA	NA	2726	NA	NA	NA
Med20_25335	NA	NA	NA	NA	NA	2044	NA	NA	NA	NA	NA	3246	NA	NA	NA	NA	NA	NA	NA	NA	NA	NA	NA	NA	NA	NA	7427	NA	NA	NA	NA	NA	NA	4930	NA	NA	NA	NA	NA	4215	NA	NA	NA	NA	NA	3998	NA	NA	NA
Med20_25337	NA	NA	NA	NA	NA	1618	NA	NA	NA	NA	NA	3198	NA	NA	NA	NA	NA	NA	NA	NA	NA	NA	NA	NA	NA	NA	6498	NA	NA	NA	NA	NA	NA	4858	NA	NA	NA	NA	NA	4622	NA	NA	NA	NA	NA	3543	NA	NA	NA
Med21_48948	NA	NA	NA	NA	NA	4514	NA	NA	NA	NA	NA	4061	NA	NA	NA	NA	NA	NA	NA	NA	NA	NA	NA	NA	NA	NA	5838	NA	NA	NA	NA	NA	NA	5585	NA	NA	NA	NA	NA	5337	NA	NA	NA	NA	NA	2837	NA	NA	NA
Med21_48949	NA	NA	NA	NA	NA	1576	NA	NA	NA	NA	NA	2010	NA	NA	NA	NA	NA	NA	NA	NA	NA	NA	NA	NA	NA	NA	3655	NA	NA	NA	NA	NA	NA	2337	NA	NA	NA	NA	NA	1882	NA	NA	NA	NA	NA	2866	NA	NA	NA
Med21_48950	NA	NA	NA	NA	NA	4173	NA	NA	NA	NA	NA	4479	NA	NA	NA	NA	NA	NA	NA	NA	NA	NA	NA	NA	NA	NA	5626	NA	NA	NA	NA	NA	NA	3704	NA	NA	NA	NA	NA	3957	NA	NA	NA	NA	NA	3484	NA	NA	NA
Med22_16930	NA	NA	NA	NA	NA	1142	NA	NA	NA	NA	NA	1267	NA	NA	NA	NA	NA	NA	NA	NA	NA	NA	NA	NA	NA	NA	1974	NA	NA	NA	NA	NA	NA	1576	NA	NA	NA	NA	NA	2618	NA	NA	NA	NA	NA	2330	NA	NA	NA
Med22_16931	NA	NA	NA	NA	NA	1328	NA	NA	NA	NA	NA	2810	NA	NA	NA	NA	NA	NA	NA	NA	NA	NA	NA	NA	NA	NA	3463	NA	NA	NA	NA	NA	NA	2808	NA	NA	NA	NA	NA	2651	NA	NA	NA	NA	NA	2424	NA	NA	NA
Med22_16932	NA	NA	NA	NA	NA	4262	NA	NA	NA	NA	NA	3718	NA	NA	NA	NA	NA	NA	NA	NA	NA	NA	NA	NA	NA	NA	4115	NA	NA	NA	NA	NA	NA	4585	NA	NA	NA	NA	NA	3773	NA	NA	NA	NA	NA	1864	NA	NA	NA
Med23_35470	NA	NA	NA	NA	NA	5093	NA	NA	NA	NA	NA	6666	NA	NA	NA	NA	NA	NA	NA	NA	NA	NA	NA	NA	NA	NA	5683	NA	NA	NA	NA	NA	NA	7422	NA	NA	NA	NA	NA	7735	NA	NA	NA	NA	NA	5883	NA	NA	NA
Med23_35471	NA	NA	NA	NA	NA	3790	NA	NA	NA	NA	NA	3841	NA	NA	NA	NA	NA	NA	NA	NA	NA	NA	NA	NA	NA	NA	4207	NA	NA	NA	NA	NA	NA	5271	NA	NA	NA	NA	NA	6627	NA	NA	NA	NA	NA	4709	NA	NA	NA
Med23_35472	NA	NA	NA	NA	NA	3513	NA	NA	NA	NA	NA	3544	NA	NA	NA	NA	NA	NA	NA	NA	NA	NA	NA	NA	NA	NA	3928	NA	NA	NA	NA	NA	NA	4294	NA	NA	NA	NA	NA	6109	NA	NA	NA	NA	NA	4806	NA	NA	NA
Med24_19778	NA	NA	NA	NA	NA	2505	NA	NA	NA	NA	NA	5173	NA	NA	NA	NA	NA	NA	NA	NA	NA	NA	NA	NA	NA	NA	2977	NA	NA	NA	NA	NA	NA	3717	NA	NA	NA	NA	NA	4414	NA	NA	NA	NA	NA	4951	NA	NA	NA
Med24_19779	NA	NA	NA	NA	NA	3010	NA	NA	NA	NA	NA	2780	NA	NA	NA	NA	NA	NA	NA	NA	NA	NA	NA	NA	NA	NA	3046	NA	NA	NA	NA	NA	NA	3519	NA	NA	NA	NA	NA	4383	NA	NA	NA	NA	NA	3729	NA	NA	NA
Med24_19780	NA	NA	NA	NA	NA	2192	NA	NA	NA	NA	NA	4499	NA	NA	NA	NA	NA	NA	NA	NA	NA	NA	NA	NA	NA	NA	4482	NA	NA	NA	NA	NA	NA	4040	NA	NA	NA	NA	NA	6039	NA	NA	NA	NA	NA	3891	NA	NA	NA
Med25_41930	NA	NA	NA	NA	NA	6998	NA	NA	NA	NA	NA	4600	NA	NA	NA	NA	NA	NA	NA	NA	NA	NA	NA	NA	NA	NA	6952	NA	NA	NA	NA	NA	NA	6919	NA	NA	NA	NA	NA	15154	NA	NA	NA	NA	NA	4814	NA	NA	NA
Med25_41931	NA	NA	NA	NA	NA	7200	NA	NA	NA	NA	NA	4746	NA	NA	NA	NA	NA	NA	NA	NA	NA	NA	NA	NA	NA	NA	8430	NA	NA	NA	NA	NA	NA	7267	NA	NA	NA	NA	NA	7553	NA	NA	NA	NA	NA	4631	NA	NA	NA
Med25_41933	NA	NA	NA	NA	NA	8524	NA	NA	NA	NA	NA	4540	NA	NA	NA	NA	NA	NA	NA	NA	NA	NA	NA	NA	NA	NA	8207	NA	NA	NA	NA	NA	NA	9105	NA	NA	NA	NA	NA	15425	NA	NA	NA	NA	NA	3955	NA	NA	NA
Med26_36002	NA	NA	NA	NA	NA	3040	NA	NA	NA	NA	NA	1931	NA	NA	NA	NA	NA	NA	NA	NA	NA	NA	NA	NA	NA	NA	3991	NA	NA	NA	NA	NA	NA	2772	NA	NA	NA	NA	NA	3328	NA	NA	NA	NA	NA	3200	NA	NA	NA
Med26_36003	NA	NA	NA	NA	NA	3836	NA	NA	NA	NA	NA	2871	NA	NA	NA	NA	NA	NA	NA	NA	NA	NA	NA	NA	NA	NA	4368	NA	NA	NA	NA	NA	NA	3843	NA	NA	NA	NA	NA	6255	NA	NA	NA	NA	NA	3163	NA	NA	NA
Med26_36004	NA	NA	NA	NA	NA	3381	NA	NA	NA	NA	NA	3591	NA	NA	NA	NA	NA	NA	NA	NA	NA	NA	NA	NA	NA	NA	6619	NA	NA	NA	NA	NA	NA	4865	NA	NA	NA	NA	NA	6964	NA	NA	NA	NA	NA	3649	NA	NA	NA
Med27_33730	NA	NA	NA	NA	NA	4318	NA	NA	NA	NA	NA	3799	NA	NA	NA	NA	NA	NA	NA	NA	NA	NA	NA	NA	NA	NA	3793	NA	NA	NA	NA	NA	NA	2770	NA	NA	NA	NA	NA	4804	NA	NA	NA	NA	NA	4013	NA	NA	NA
Med27_33731	NA	NA	NA	NA	NA	2790	NA	NA	NA	NA	NA	2484	NA	NA	NA	NA	NA	NA	NA	NA	NA	NA	NA	NA	NA	NA	2783	NA	NA	NA	NA	NA	NA	2366	NA	NA	NA	NA	NA	4848	NA	NA	NA	NA	NA	3188	NA	NA	NA
Med27_33732	NA	NA	NA	NA	NA	3085	NA	NA	NA	NA	NA	2149	NA	NA	NA	NA	NA	NA	NA	NA	NA	NA	NA	NA	NA	NA	4489	NA	NA	NA	NA	NA	NA	2690	NA	NA	NA	NA	NA	4833	NA	NA	NA	NA	NA	3411	NA	NA	NA
Med28_29694	NA	NA	NA	NA	NA	5057	NA	NA	NA	NA	NA	4979	NA	NA	NA	NA	NA	NA	NA	NA	NA	NA	NA	NA	NA	NA	5843	NA	NA	NA	NA	NA	NA	6232	NA	NA	NA	NA	NA	7626	NA	NA	NA	NA	NA	3029	NA	NA	NA
Med28_29695	NA	NA	NA	NA	NA	3093	NA	NA	NA	NA	NA	3515	NA	NA	NA	NA	NA	NA	NA	NA	NA	NA	NA	NA	NA	NA	3228	NA	NA	NA	NA	NA	NA	2968	NA	NA	NA	NA	NA	4375	NA	NA	NA	NA	NA	3886	NA	NA	NA
Med28_29697	NA	NA	NA	NA	NA	2169	NA	NA	NA	NA	NA	2799	NA	NA	NA	NA	NA	NA	NA	NA	NA	NA	NA	NA	NA	NA	3398	NA	NA	NA	NA	NA	NA	3311	NA	NA	NA	NA	NA	3090	NA	NA	NA	NA	NA	3587	NA	NA	NA
Med29_30270	NA	NA	NA	NA	NA	6397	NA	NA	NA	NA	NA	4389	NA	NA	NA	NA	NA	NA	NA	NA	NA	NA	NA	NA	NA	NA	8858	NA	NA	NA	NA	NA	NA	7553	NA	NA	NA	NA	NA	10904	NA	NA	NA	NA	NA	4910	NA	NA	NA
Med29_30271	NA	NA	NA	NA	NA	3041	NA	NA	NA	NA	NA	3834	NA	NA	NA	NA	NA	NA	NA	NA	NA	NA	NA	NA	NA	NA	6301	NA	NA	NA	NA	NA	NA	3481	NA	NA	NA	NA	NA	5208	NA	NA	NA	NA	NA	3761	NA	NA	NA
Med29_30272	NA	NA	NA	NA	NA	4836	NA	NA	NA	NA	NA	4971	NA	NA	NA	NA	NA	NA	NA	NA	NA	NA	NA	NA	NA	NA	4870	NA	NA	NA	NA	NA	NA	3176	NA	NA	NA	NA	NA	6744	NA	NA	NA	NA	NA	5458	NA	NA	NA
Med31_30398	NA	NA	NA	NA	NA	2164	NA	NA	NA	NA	NA	1689	NA	NA	NA	NA	NA	NA	NA	NA	NA	NA	NA	NA	NA	NA	4634	NA	NA	NA	NA	NA	NA	2956	NA	NA	NA	NA	NA	2666	NA	NA	NA	NA	NA	2246	NA	NA	NA
Med31_30399	NA	NA	NA	NA	NA	1519	NA	NA	NA	NA	NA	1693	NA	NA	NA	NA	NA	NA	NA	NA	NA	NA	NA	NA	NA	NA	5112	NA	NA	NA	NA	NA	NA	2930	NA	NA	NA	NA	NA	1907	NA	NA	NA	NA	NA	2221	NA	NA	NA
Med31_30400	NA	NA	NA	NA	NA	5218	NA	NA	NA	NA	NA	4386	NA	NA	NA	NA	NA	NA	NA	NA	NA	NA	NA	NA	NA	NA	6296	NA	NA	NA	NA	NA	NA	5126	NA	NA	NA	NA	NA	8194	NA	NA	NA	NA	NA	3390	NA	NA	NA
Med4_30602	NA	NA	NA	NA	NA	824	NA	NA	NA	NA	NA	982	NA	NA	NA	NA	NA	NA	NA	NA	NA	NA	NA	NA	NA	NA	1715	NA	NA	NA	NA	NA	NA	746	NA	NA	NA	NA	NA	1330	NA	NA	NA	NA	NA	2200	NA	NA	NA
Med4_30603	NA	NA	NA	NA	NA	1895	NA	NA	NA	NA	NA	1078	NA	NA	NA	NA	NA	NA	NA	NA	NA	NA	NA	NA	NA	NA	3189	NA	NA	NA	NA	NA	NA	1815	NA	NA	NA	NA	NA	2824	NA	NA	NA	NA	NA	2969	NA	NA	NA
Med4_30605	NA	NA	NA	NA	NA	2652	NA	NA	NA	NA	NA	2811	NA	NA	NA	NA	NA	NA	NA	NA	NA	NA	NA	NA	NA	NA	4638	NA	NA	NA	NA	NA	NA	3955	NA	NA	NA	NA	NA	3330	NA	NA	NA	NA	NA	2906	NA	NA	NA
Med6_40604	NA	NA	NA	NA	NA	15838	NA	NA	NA	NA	NA	14916	NA	NA	NA	NA	NA	NA	NA	NA	NA	NA	NA	NA	NA	NA	16172	NA	NA	NA	NA	NA	NA	15638	NA	NA	NA	NA	NA	20139	NA	NA	NA	NA	NA	9300	NA	NA	NA
Med6_40605	NA	NA	NA	NA	NA	3549	NA	NA	NA	NA	NA	2472	NA	NA	NA	NA	NA	NA	NA	NA	NA	NA	NA	NA	NA	NA	4980	NA	NA	NA	NA	NA	NA	3698	NA	NA	NA	NA	NA	6178	NA	NA	NA	NA	NA	2063	NA	NA	NA
Med6_40606	NA	NA	NA	NA	NA	2909	NA	NA	NA	NA	NA	2440	NA	NA	NA	NA	NA	NA	NA	NA	NA	NA	NA	NA	NA	NA	4094	NA	NA	NA	NA	NA	NA	3309	NA	NA	NA	NA	NA	3376	NA	NA	NA	NA	NA	2150	NA	NA	NA
Med7_27782	NA	NA	NA	NA	NA	1684	NA	NA	NA	NA	NA	2079	NA	NA	NA	NA	NA	NA	NA	NA	NA	NA	NA	NA	NA	NA	3457	NA	NA	NA	NA	NA	NA	2698	NA	NA	NA	NA	NA	2415	NA	NA	NA	NA	NA	3536	NA	NA	NA
Med7_27783	NA	NA	NA	NA	NA	2419	NA	NA	NA	NA	NA	2483	NA	NA	NA	NA	NA	NA	NA	NA	NA	NA	NA	NA	NA	NA	4420	NA	NA	NA	NA	NA	NA	5021	NA	NA	NA	NA	NA	2960	NA	NA	NA	NA	NA	3066	NA	NA	NA
Med7_27785	NA	NA	NA	NA	NA	1870	NA	NA	NA	NA	NA	1276	NA	NA	NA	NA	NA	NA	NA	NA	NA	NA	NA	NA	NA	NA	5796	NA	NA	NA	NA	NA	NA	3650	NA	NA	NA	NA	NA	4956	NA	NA	NA	NA	NA	2100	NA	NA	NA
Med8_44756	NA	NA	NA	NA	NA	3656	NA	NA	NA	NA	NA	2372	NA	NA	NA	NA	NA	NA	NA	NA	NA	NA	NA	NA	NA	NA	4803	NA	NA	NA	NA	NA	NA	4948	NA	NA	NA	NA	NA	4053	NA	NA	NA	NA	NA	2706	NA	NA	NA
Med8_44757	NA	NA	NA	NA	NA	1168	NA	NA	NA	NA	NA	1140	NA	NA	NA	NA	NA	NA	NA	NA	NA	NA	NA	NA	NA	NA	4320	NA	NA	NA	NA	NA	NA	2909	NA	NA	NA	NA	NA	1894	NA	NA	NA	NA	NA	2083	NA	NA	NA
Med8_44758	NA	NA	NA	NA	NA	4066	NA	NA	NA	NA	NA	5343	NA	NA	NA	NA	NA	NA	NA	NA	NA	NA	NA	NA	NA	NA	6928	NA	NA	NA	NA	NA	NA	5866	NA	NA	NA	NA	NA	6529	NA	NA	NA	NA	NA	3989	NA	NA	NA
Med9_51780	NA	NA	NA	NA	NA	2758	NA	NA	NA	NA	NA	3607	NA	NA	NA	NA	NA	NA	NA	NA	NA	NA	NA	NA	NA	NA	5926	NA	NA	NA	NA	NA	NA	4347	NA	NA	NA	NA	NA	5477	NA	NA	NA	NA	NA	4565	NA	NA	NA
Med9_51781	NA	NA	NA	NA	NA	3973	NA	NA	NA	NA	NA	4201	NA	NA	NA	NA	NA	NA	NA	NA	NA	NA	NA	NA	NA	NA	3697	NA	NA	NA	NA	NA	NA	5614	NA	NA	NA	NA	NA	4250	NA	NA	NA	NA	NA	4673	NA	NA	NA
Med9_51783	NA	NA	NA	NA	NA	350	NA	NA	NA	NA	NA	297	NA	NA	NA	NA	NA	NA	NA	NA	NA	NA	NA	NA	NA	NA	1151	NA	NA	NA	NA	NA	NA	964	NA	NA	NA	NA	NA	753	NA	NA	NA	NA	NA	1003	NA	NA	NA
Meis1_10569	NA	NA	NA	NA	NA	NA	NA	NA	NA	NA	NA	NA	NA	NA	NA	NA	11060	NA	NA	NA	6244	NA	NA	NA	NA	NA	NA	NA	NA	NA	NA	NA	NA	NA	NA	NA	NA	NA	NA	NA	NA	NA	NA	NA	NA	NA	NA	8920	NA
Meis1_10570	NA	NA	NA	NA	NA	NA	NA	NA	NA	NA	NA	NA	NA	NA	NA	NA	12058	NA	NA	NA	5903	NA	NA	NA	NA	NA	NA	NA	NA	NA	NA	NA	NA	NA	NA	NA	NA	NA	NA	NA	NA	NA	NA	NA	NA	NA	NA	9047	NA
Meis1_10571	NA	NA	NA	NA	NA	NA	NA	NA	NA	NA	NA	NA	NA	NA	NA	NA	9570	NA	NA	NA	4566	NA	NA	NA	NA	NA	NA	NA	NA	NA	NA	NA	NA	NA	NA	NA	NA	NA	NA	NA	NA	NA	NA	NA	NA	NA	NA	8758	NA
Men1_10585	NA	NA	27608	NA	NA	NA	NA	NA	30911	NA	NA	NA	NA	NA	NA	52393	NA	NA	NA	37411	NA	NA	NA	19382	NA	NA	NA	NA	NA	NA	17873	NA	NA	NA	NA	NA	14755	NA	NA	NA	NA	NA	NA	NA	25106	NA	NA	NA	NA
Men1_10587	NA	NA	20080	NA	NA	NA	NA	NA	19783	NA	NA	NA	NA	NA	NA	41208	NA	NA	NA	27418	NA	NA	NA	13401	NA	NA	NA	NA	NA	NA	17531	NA	NA	NA	NA	NA	10178	NA	NA	NA	NA	NA	NA	NA	15309.4	NA	NA	NA	NA
Men1_10588	NA	NA	26836	NA	NA	NA	NA	NA	30470	NA	NA	NA	NA	NA	NA	56869	NA	NA	NA	39449	NA	NA	NA	22484	NA	NA	NA	NA	NA	NA	22326	NA	NA	NA	NA	NA	14559	NA	NA	NA	NA	NA	NA	NA	30465	NA	NA	NA	NA
Men1_30946	NA	NA	NA	NA	NA	NA	NA	NA	NA	NA	NA	NA	NA	NA	NA	NA	NA	NA	NA	NA	NA	NA	NA	NA	NA	NA	NA	NA	NA	NA	NA	NA	NA	NA	NA	NA	NA	NA	NA	NA	NA	9873.8	11645.2	NA	NA	NA	NA	NA	4080
Men1_30947	NA	NA	NA	NA	NA	NA	NA	NA	NA	NA	NA	NA	NA	NA	NA	NA	NA	NA	NA	NA	NA	NA	NA	NA	NA	NA	NA	NA	NA	NA	NA	NA	NA	NA	NA	NA	NA	NA	NA	NA	NA	7962.4	NA	NA	NA	NA	NA	NA	4822
Men1_30948	NA	NA	NA	NA	NA	NA	NA	NA	NA	NA	NA	NA	NA	NA	NA	NA	NA	NA	NA	NA	NA	NA	NA	NA	NA	NA	NA	NA	NA	NA	NA	NA	NA	NA	NA	NA	NA	NA	NA	NA	NA	9089	NA	NA	NA	NA	NA	NA	3319
Men1_40512	21079	NA	NA	NA	NA	NA	69505	NA	NA	NA	NA	NA	NA	9268	NA	NA	NA	7532	NA	NA	NA	9399	NA	NA	NA	NA	NA	NA	16213	NA	NA	NA	NA	NA	17126	NA	NA	NA	NA	NA	NA	NA	95639.6	NA	NA	NA	NA	NA	NA
Men1_40513	16461	NA	NA	NA	NA	NA	53920	NA	NA	NA	NA	NA	NA	8038	NA	NA	NA	6689	NA	NA	NA	13409	NA	NA	NA	NA	NA	NA	32813	NA	NA	NA	NA	NA	14746	NA	NA	NA	NA	NA	NA	NA	58027.4	NA	NA	NA	NA	NA	NA
Men1_40514	9702	NA	NA	NA	NA	NA	58096	NA	NA	NA	NA	NA	NA	6793	NA	NA	NA	4733	NA	NA	NA	6656	NA	NA	NA	NA	NA	NA	12908	NA	NA	NA	NA	NA	4813	NA	NA	NA	NA	NA	NA	NA	12491.4	NA	NA	NA	NA	NA	NA
Mettl13_36822	NA	NA	NA	NA	NA	NA	NA	NA	NA	NA	NA	NA	NA	NA	NA	NA	NA	NA	NA	NA	NA	NA	NA	NA	NA	NA	NA	NA	NA	NA	NA	NA	NA	NA	NA	NA	NA	NA	NA	NA	NA	NA	NA	NA	NA	NA	NA	NA	NA
Mettl13_36823	NA	NA	NA	NA	NA	NA	NA	NA	NA	NA	NA	NA	NA	NA	NA	NA	NA	NA	NA	NA	NA	NA	NA	NA	NA	NA	NA	NA	NA	NA	NA	NA	NA	NA	NA	NA	NA	NA	NA	NA	NA	NA	NA	NA	NA	NA	NA	NA	NA
Mettl13_36825	NA	NA	NA	NA	NA	NA	NA	NA	NA	NA	NA	NA	NA	NA	NA	NA	NA	NA	NA	NA	NA	NA	NA	NA	NA	NA	NA	NA	NA	NA	NA	NA	NA	NA	NA	NA	NA	NA	NA	NA	NA	NA	NA	NA	NA	NA	NA	NA	NA
Mettl13_40420	NA	10469	NA	NA	NA	NA	NA	35143	NA	NA	NA	NA	NA	NA	5746	NA	NA	NA	4979	NA	NA	NA	22865	NA	NA	NA	NA	NA	NA	18390	NA	NA	NA	NA	NA	30050	NA	NA	NA	NA	NA	NA	NA	11849	NA	NA	NA	NA	NA
Mettl13_40421	NA	15643	NA	NA	NA	NA	NA	42523	NA	NA	NA	NA	NA	NA	4576	NA	NA	NA	3402	NA	NA	NA	36798	NA	NA	NA	NA	NA	NA	32258	NA	NA	NA	NA	NA	35406	NA	NA	NA	NA	NA	NA	NA	11402	NA	NA	NA	NA	NA
Mettl13_40422	NA	18659	NA	NA	NA	NA	NA	44380	NA	NA	NA	NA	NA	NA	5506	NA	NA	NA	4009	NA	NA	NA	30058	NA	NA	NA	NA	NA	NA	14814	NA	NA	NA	NA	NA	43729	NA	NA	NA	NA	NA	NA	NA	12000	NA	NA	NA	NA	NA
Mettl13_40423	NA	18900	NA	NA	NA	NA	NA	50187	NA	NA	NA	NA	NA	NA	6797	NA	NA	NA	4709	NA	NA	NA	29128	NA	NA	NA	NA	NA	NA	26177	NA	NA	NA	NA	NA	53921	NA	NA	NA	NA	NA	NA	NA	10221	NA	NA	NA	NA	NA
Mettl14_40416	NA	NA	NA	5974	NA	NA	NA	NA	NA	8280	NA	NA	NA	NA	NA	NA	NA	NA	NA	NA	NA	NA	NA	NA	7286	NA	NA	NA	NA	NA	NA	4347	NA	NA	NA	NA	NA	5019	NA	NA	NA	NA	NA	NA	NA	NA	NA	NA	NA
Mettl14_40417	NA	NA	NA	17370	NA	NA	NA	NA	NA	13094	NA	NA	NA	NA	NA	NA	NA	NA	NA	NA	NA	NA	NA	NA	11812	NA	NA	NA	NA	NA	NA	7045	NA	NA	NA	NA	NA	9993	NA	NA	NA	NA	NA	NA	NA	NA	NA	NA	NA
Mettl14_40418	NA	NA	NA	11933	NA	NA	NA	NA	NA	13967	NA	NA	NA	NA	NA	NA	NA	NA	NA	NA	NA	NA	NA	NA	12356	NA	NA	NA	NA	NA	NA	9836	NA	NA	NA	NA	NA	8447	NA	NA	NA	NA	NA	NA	NA	NA	NA	NA	NA
Mettl15_40412	NA	NA	NA	33946	NA	NA	NA	NA	NA	23482	NA	NA	NA	NA	NA	NA	NA	NA	NA	NA	NA	NA	NA	NA	17022	NA	NA	NA	NA	NA	NA	13437	NA	NA	NA	NA	NA	17796	NA	NA	NA	NA	NA	NA	NA	NA	NA	NA	NA
Mettl15_40413	NA	NA	NA	14664	NA	NA	NA	NA	NA	10193	NA	NA	NA	NA	NA	NA	NA	NA	NA	NA	NA	NA	NA	NA	13441	NA	NA	NA	NA	NA	NA	7754	NA	NA	NA	NA	NA	7523	NA	NA	NA	NA	NA	NA	NA	NA	NA	NA	NA
Mettl15_40414	NA	NA	NA	31987	NA	NA	NA	NA	NA	17846	NA	NA	NA	NA	NA	NA	NA	NA	NA	NA	NA	NA	NA	NA	32025	NA	NA	NA	NA	NA	NA	29632	NA	NA	NA	NA	NA	15444	NA	NA	NA	NA	NA	NA	NA	NA	NA	NA	NA
Mettl16_40408	NA	NA	NA	1635	NA	NA	NA	NA	NA	6228	NA	NA	NA	NA	NA	NA	NA	NA	NA	NA	NA	NA	NA	NA	4642	NA	NA	NA	NA	NA	NA	970	NA	NA	NA	NA	NA	2431	NA	NA	NA	NA	NA	NA	NA	NA	NA	NA	NA
Mettl16_40409	NA	NA	NA	6387	NA	NA	NA	NA	NA	7463	NA	NA	NA	NA	NA	NA	NA	NA	NA	NA	NA	NA	NA	NA	6796	NA	NA	NA	NA	NA	NA	1267	NA	NA	NA	NA	NA	3633	NA	NA	NA	NA	NA	NA	NA	NA	NA	NA	NA
Mettl16_40410	NA	NA	NA	4139	NA	NA	NA	NA	NA	14070	NA	NA	NA	NA	NA	NA	NA	NA	NA	NA	NA	NA	NA	NA	11151	NA	NA	NA	NA	NA	NA	4251	NA	NA	NA	NA	NA	4122	NA	NA	NA	NA	NA	NA	NA	NA	NA	NA	NA
Mettl17_40404	NA	NA	NA	25050	NA	NA	NA	NA	NA	20427	NA	NA	NA	NA	NA	NA	NA	NA	NA	NA	NA	NA	NA	NA	28021	NA	NA	NA	NA	NA	NA	20672	NA	NA	NA	NA	NA	8573	NA	NA	NA	NA	NA	NA	NA	NA	NA	NA	NA
Mettl17_40405	NA	NA	NA	29974	NA	NA	NA	NA	NA	20768	NA	NA	NA	NA	NA	NA	NA	NA	NA	NA	NA	NA	NA	NA	24432	NA	NA	NA	NA	NA	NA	19119	NA	NA	NA	NA	NA	16743	NA	NA	NA	NA	NA	NA	NA	NA	NA	NA	NA
Mettl17_40406	NA	NA	NA	20601	NA	NA	NA	NA	NA	14277	NA	NA	NA	NA	NA	NA	NA	NA	NA	NA	NA	NA	NA	NA	16223	NA	NA	NA	NA	NA	NA	13241	NA	NA	NA	NA	NA	8949	NA	NA	NA	NA	NA	NA	NA	NA	NA	NA	NA
Mettl18_40400	NA	NA	NA	33764	NA	NA	NA	NA	NA	25885	NA	NA	NA	NA	NA	NA	NA	NA	NA	NA	NA	NA	NA	NA	19863	NA	NA	NA	NA	NA	NA	14158	NA	NA	NA	NA	NA	16674	NA	NA	NA	NA	NA	NA	NA	NA	NA	NA	NA
Mettl18_40401	NA	NA	NA	13344	NA	NA	NA	NA	NA	9155	NA	NA	NA	NA	NA	NA	NA	NA	NA	NA	NA	NA	NA	NA	13446	NA	NA	NA	NA	NA	NA	9414	NA	NA	NA	NA	NA	5317	NA	NA	NA	NA	NA	NA	NA	NA	NA	NA	NA
Mettl18_40402	NA	NA	NA	28253	NA	NA	NA	NA	NA	16115	NA	NA	NA	NA	NA	NA	NA	NA	NA	NA	NA	NA	NA	NA	20388	NA	NA	NA	NA	NA	NA	11988	NA	NA	NA	NA	NA	13106	NA	NA	NA	NA	NA	NA	NA	NA	NA	NA	NA
Mettl1_40432	NA	NA	NA	9504	NA	NA	NA	NA	NA	9027	NA	NA	NA	NA	NA	NA	NA	NA	NA	NA	NA	NA	NA	NA	10913	NA	NA	NA	NA	NA	NA	6884	NA	NA	NA	NA	NA	6640	NA	NA	NA	NA	NA	NA	NA	NA	NA	NA	NA
Mettl1_40433	NA	NA	NA	30981	NA	NA	NA	NA	NA	27471	NA	NA	NA	NA	NA	NA	NA	NA	NA	NA	NA	NA	NA	NA	38647	NA	NA	NA	NA	NA	NA	23857	NA	NA	NA	NA	NA	25503	NA	NA	NA	NA	NA	NA	NA	NA	NA	NA	NA
Mettl1_40434	NA	NA	NA	8286	NA	NA	NA	NA	NA	7911	NA	NA	NA	NA	NA	NA	NA	NA	NA	NA	NA	NA	NA	NA	10285	NA	NA	NA	NA	NA	NA	5534	NA	NA	NA	NA	NA	4903	NA	NA	NA	NA	NA	NA	NA	NA	NA	NA	NA
Mettl21a_40388	NA	NA	NA	46758	NA	NA	NA	NA	NA	33956	NA	NA	NA	NA	NA	NA	NA	NA	NA	NA	NA	NA	NA	NA	40860	NA	NA	NA	NA	NA	NA	33158	NA	NA	NA	NA	NA	20764	NA	NA	NA	NA	NA	NA	NA	NA	NA	NA	NA
Mettl21a_40389	NA	NA	NA	14014	NA	NA	NA	NA	NA	9690	NA	NA	NA	NA	NA	NA	NA	NA	NA	NA	NA	NA	NA	NA	11720	NA	NA	NA	NA	NA	NA	11761	NA	NA	NA	NA	NA	5799	NA	NA	NA	NA	NA	NA	NA	NA	NA	NA	NA
Mettl21a_40390	NA	NA	NA	39312	NA	NA	NA	NA	NA	26734	NA	NA	NA	NA	NA	NA	NA	NA	NA	NA	NA	NA	NA	NA	25714	NA	NA	NA	NA	NA	NA	24888	NA	NA	NA	NA	NA	21994	NA	NA	NA	NA	NA	NA	NA	NA	NA	NA	NA
Mettl22_40376	NA	NA	NA	15754	NA	NA	NA	NA	NA	13070	NA	NA	NA	NA	NA	NA	NA	NA	NA	NA	NA	NA	NA	NA	11715	NA	NA	NA	NA	NA	NA	6288	NA	NA	NA	NA	NA	8996	NA	NA	NA	NA	NA	NA	NA	NA	NA	NA	NA
Mettl22_40377	NA	NA	NA	19316	NA	NA	NA	NA	NA	13264	NA	NA	NA	NA	NA	NA	NA	NA	NA	NA	NA	NA	NA	NA	23960	NA	NA	NA	NA	NA	NA	15196	NA	NA	NA	NA	NA	8252	NA	NA	NA	NA	NA	NA	NA	NA	NA	NA	NA
Mettl22_40378	NA	NA	NA	14314	NA	NA	NA	NA	NA	11536	NA	NA	NA	NA	NA	NA	NA	NA	NA	NA	NA	NA	NA	NA	14476	NA	NA	NA	NA	NA	NA	11202	NA	NA	NA	NA	NA	6218	NA	NA	NA	NA	NA	NA	NA	NA	NA	NA	NA
Mettl23_40546	NA	NA	NA	NA	NA	10239	NA	NA	NA	NA	NA	11296	NA	NA	NA	NA	NA	NA	NA	NA	NA	NA	NA	NA	NA	NA	6946	NA	NA	NA	NA	NA	NA	7820	NA	NA	NA	NA	NA	12516	NA	NA	NA	NA	NA	5820	NA	NA	NA
Mettl23_40547	NA	NA	NA	NA	NA	11724	NA	NA	NA	NA	NA	10112	NA	NA	NA	NA	NA	NA	NA	NA	NA	NA	NA	NA	NA	NA	10601	NA	NA	NA	NA	NA	NA	12902	NA	NA	NA	NA	NA	10088	NA	NA	NA	NA	NA	6256	NA	NA	NA
Mettl23_40548	NA	NA	NA	NA	NA	9117	NA	NA	NA	NA	NA	9600	NA	NA	NA	NA	NA	NA	NA	NA	NA	NA	NA	NA	NA	NA	8012	NA	NA	NA	NA	NA	NA	8522	NA	NA	NA	NA	NA	11992	NA	NA	NA	NA	NA	4133	NA	NA	NA
Mettl25_40364	NA	NA	NA	26995	NA	NA	NA	NA	NA	23167	NA	NA	NA	NA	NA	NA	NA	NA	NA	NA	NA	NA	NA	NA	26198	NA	NA	NA	NA	NA	NA	17125	NA	NA	NA	NA	NA	11603	NA	NA	NA	NA	NA	NA	NA	NA	NA	NA	NA
Mettl25_40365	NA	NA	NA	21490	NA	NA	NA	NA	NA	14876	NA	NA	NA	NA	NA	NA	NA	NA	NA	NA	NA	NA	NA	NA	15134	NA	NA	NA	NA	NA	NA	12818	NA	NA	NA	NA	NA	8786	NA	NA	NA	NA	NA	NA	NA	NA	NA	NA	NA
Mettl25_40366	NA	NA	NA	30016	NA	NA	NA	NA	NA	17987	NA	NA	NA	NA	NA	NA	NA	NA	NA	NA	NA	NA	NA	NA	22802	NA	NA	NA	NA	NA	NA	13973	NA	NA	NA	NA	NA	15015	NA	NA	NA	NA	NA	NA	NA	NA	NA	NA	NA
Mettl2_40396	NA	NA	NA	17170	NA	NA	NA	NA	NA	13870	NA	NA	NA	NA	NA	NA	NA	NA	NA	NA	NA	NA	NA	NA	23108	NA	NA	NA	NA	NA	NA	15191	NA	NA	NA	NA	NA	9090	NA	NA	NA	NA	NA	NA	NA	NA	NA	NA	NA
Mettl2_40397	NA	NA	NA	29768	NA	NA	NA	NA	NA	18093	NA	NA	NA	NA	NA	NA	NA	NA	NA	NA	NA	NA	NA	NA	19347	NA	NA	NA	NA	NA	NA	10374	NA	NA	NA	NA	NA	13645	NA	NA	NA	NA	NA	NA	NA	NA	NA	NA	NA
Mettl2_40398	NA	NA	NA	31399	NA	NA	NA	NA	NA	22708	NA	NA	NA	NA	NA	NA	NA	NA	NA	NA	NA	NA	NA	NA	21116	NA	NA	NA	NA	NA	NA	19713	NA	NA	NA	NA	NA	15211	NA	NA	NA	NA	NA	NA	NA	NA	NA	NA	NA
Mettl3_40360	NA	NA	NA	9032	NA	NA	NA	NA	NA	9891	NA	NA	NA	NA	NA	NA	NA	NA	NA	NA	NA	NA	NA	NA	11851	NA	NA	NA	NA	NA	NA	4902	NA	NA	NA	NA	NA	7965	NA	NA	NA	NA	NA	NA	NA	NA	NA	NA	NA
Mettl3_40361	NA	NA	NA	13033	NA	NA	NA	NA	NA	10809	NA	NA	NA	NA	NA	NA	NA	NA	NA	NA	NA	NA	NA	NA	14796	NA	NA	NA	NA	NA	NA	8337	NA	NA	NA	NA	NA	9254	NA	NA	NA	NA	NA	NA	NA	NA	NA	NA	NA
Mettl3_40362	NA	NA	NA	11186	NA	NA	NA	NA	NA	7515	NA	NA	NA	NA	NA	NA	NA	NA	NA	NA	NA	NA	NA	NA	7884	NA	NA	NA	NA	NA	NA	4683	NA	NA	NA	NA	NA	11210	NA	NA	NA	NA	NA	NA	NA	NA	NA	NA	NA
Mettl4_43088	NA	NA	NA	NA	NA	NA	NA	NA	NA	NA	NA	NA	30612	NA	NA	NA	NA	NA	NA	NA	NA	NA	NA	NA	NA	NA	NA	24618	NA	NA	NA	NA	NA	NA	NA	NA	NA	NA	NA	NA	30738	NA	NA	NA	NA	NA	8741.35	NA	NA
Mettl4_43089	NA	NA	NA	NA	NA	NA	NA	NA	NA	NA	NA	NA	12470	NA	NA	NA	NA	NA	NA	NA	NA	NA	NA	NA	NA	NA	NA	23472	NA	NA	NA	NA	NA	NA	NA	NA	NA	NA	NA	NA	35451	NA	NA	NA	NA	NA	9595.16	NA	NA
Mettl4_43091	NA	NA	NA	NA	NA	NA	NA	NA	NA	NA	NA	NA	17207	NA	NA	NA	NA	NA	NA	NA	NA	NA	NA	NA	NA	NA	NA	20130	NA	NA	NA	NA	NA	NA	NA	NA	NA	NA	NA	NA	10588	NA	NA	NA	NA	NA	9878.74	NA	NA
Mettl5_41626	NA	NA	NA	NA	NA	NA	NA	NA	NA	NA	NA	NA	29856	NA	NA	NA	NA	NA	NA	NA	NA	NA	NA	NA	NA	NA	NA	17531	NA	NA	NA	NA	NA	NA	NA	NA	NA	NA	NA	NA	49596	NA	NA	NA	NA	NA	14390.7	NA	NA
Mettl5_41627	NA	NA	NA	NA	NA	NA	NA	NA	NA	NA	NA	NA	18996	NA	NA	NA	NA	NA	NA	NA	NA	NA	NA	NA	NA	NA	NA	40195	NA	NA	NA	NA	NA	NA	NA	NA	NA	NA	NA	NA	40980	NA	NA	NA	NA	NA	10136.9	NA	NA
Mettl5_41629	NA	NA	NA	NA	NA	NA	NA	NA	NA	NA	NA	NA	17583	NA	NA	NA	NA	NA	NA	NA	NA	NA	NA	NA	NA	NA	NA	27417	NA	NA	NA	NA	NA	NA	NA	NA	NA	NA	NA	NA	61351	NA	NA	NA	NA	NA	9259.74	NA	NA
Mettl6_40348	NA	NA	NA	13096	NA	NA	NA	NA	NA	11978	NA	NA	NA	NA	NA	NA	NA	NA	NA	NA	NA	NA	NA	NA	15843	NA	NA	NA	NA	NA	NA	15756	NA	NA	NA	NA	NA	5245	NA	NA	NA	NA	NA	NA	NA	NA	NA	NA	NA
Mettl6_40349	NA	NA	NA	24471	NA	NA	NA	NA	NA	14353	NA	NA	NA	NA	NA	NA	NA	NA	NA	NA	NA	NA	NA	NA	18301	NA	NA	NA	NA	NA	NA	16645	NA	NA	NA	NA	NA	11504	NA	NA	NA	NA	NA	NA	NA	NA	NA	NA	NA
Mettl6_40350	NA	NA	NA	32369	NA	NA	NA	NA	NA	20445	NA	NA	NA	NA	NA	NA	NA	NA	NA	NA	NA	NA	NA	NA	19134	NA	NA	NA	NA	NA	NA	11114	NA	NA	NA	NA	NA	14607	NA	NA	NA	NA	NA	NA	NA	NA	NA	NA	NA
Mettl7a1_35426	NA	NA	NA	NA	NA	NA	NA	NA	NA	NA	NA	NA	NA	NA	NA	NA	NA	NA	NA	NA	NA	NA	NA	NA	NA	NA	NA	NA	NA	NA	NA	NA	NA	NA	NA	NA	NA	NA	NA	NA	NA	NA	NA	NA	NA	NA	NA	NA	NA
Mettl7a1_35427	NA	NA	NA	NA	NA	NA	NA	NA	NA	NA	NA	NA	NA	NA	NA	NA	NA	NA	NA	NA	NA	NA	NA	NA	NA	NA	NA	NA	NA	NA	NA	NA	NA	NA	NA	NA	NA	NA	NA	NA	NA	NA	NA	NA	NA	NA	NA	NA	NA
Mettl7a1_35428	NA	NA	NA	NA	NA	NA	NA	NA	NA	NA	NA	NA	NA	NA	NA	NA	NA	NA	NA	NA	NA	NA	NA	NA	NA	NA	NA	NA	NA	NA	NA	NA	NA	NA	NA	NA	NA	NA	NA	NA	NA	NA	NA	NA	NA	NA	NA	NA	NA
Mettl7a1_40344	NA	14701	NA	NA	NA	NA	NA	17887	NA	NA	NA	NA	NA	NA	2877	NA	NA	NA	3406	NA	NA	NA	23969	NA	NA	NA	NA	NA	NA	12520	NA	NA	NA	NA	NA	36151	NA	NA	NA	NA	NA	NA	NA	5701	NA	NA	NA	NA	NA
Mettl7a1_40345	NA	9666	NA	NA	NA	NA	NA	49040	NA	NA	NA	NA	NA	NA	6954	NA	NA	NA	5378	NA	NA	NA	33785	NA	NA	NA	NA	NA	NA	31233	NA	NA	NA	NA	NA	43052	NA	NA	NA	NA	NA	NA	NA	12374	NA	NA	NA	NA	NA
Mettl7a1_40346	NA	27890	NA	NA	NA	NA	NA	48177	NA	NA	NA	NA	NA	NA	5888	NA	NA	NA	4803	NA	NA	NA	24560	NA	NA	NA	NA	NA	NA	17748	NA	NA	NA	NA	NA	41610	NA	NA	NA	NA	NA	NA	NA	11852	NA	NA	NA	NA	NA
Mettl7a1_40347	NA	13912	NA	NA	NA	NA	NA	24805	NA	NA	NA	NA	NA	NA	4064	NA	NA	NA	2315	NA	NA	NA	19347	NA	NA	NA	NA	NA	NA	4076	NA	NA	NA	NA	NA	33586	NA	NA	NA	NA	NA	NA	NA	7332	NA	NA	NA	NA	NA
Mettl8_40333	NA	NA	NA	10104	NA	NA	NA	NA	NA	5731	NA	NA	NA	NA	NA	NA	NA	NA	NA	NA	NA	NA	NA	NA	12387	NA	NA	NA	NA	NA	NA	13549	NA	NA	NA	NA	NA	4570	NA	NA	NA	NA	NA	NA	NA	NA	NA	NA	NA
Mettl8_40334	NA	NA	NA	35589	NA	NA	NA	NA	NA	31849	NA	NA	NA	NA	NA	NA	NA	NA	NA	NA	NA	NA	NA	NA	35226	NA	NA	NA	NA	NA	NA	22935	NA	NA	NA	NA	NA	16592	NA	NA	NA	NA	NA	NA	NA	NA	NA	NA	NA
Mettl8_40335	NA	NA	NA	14454	NA	NA	NA	NA	NA	11199	NA	NA	NA	NA	NA	NA	NA	NA	NA	NA	NA	NA	NA	NA	6173	NA	NA	NA	NA	NA	NA	4534	NA	NA	NA	NA	NA	8402	NA	NA	NA	NA	NA	NA	NA	NA	NA	NA	NA
Mettl9_40329	NA	NA	NA	44548	NA	NA	NA	NA	NA	27536	NA	NA	NA	NA	NA	NA	NA	NA	NA	NA	NA	NA	NA	NA	42427	NA	NA	NA	NA	NA	NA	37745	NA	NA	NA	NA	NA	21837	NA	NA	NA	NA	NA	NA	NA	NA	NA	NA	NA
Mettl9_40330	NA	NA	NA	15361	NA	NA	NA	NA	NA	11397	NA	NA	NA	NA	NA	NA	NA	NA	NA	NA	NA	NA	NA	NA	11653	NA	NA	NA	NA	NA	NA	9272	NA	NA	NA	NA	NA	7708	NA	NA	NA	NA	NA	NA	NA	NA	NA	NA	NA
Mettl9_40331	NA	NA	NA	29329	NA	NA	NA	NA	NA	16103	NA	NA	NA	NA	NA	NA	NA	NA	NA	NA	NA	NA	NA	NA	26373	NA	NA	NA	NA	NA	NA	25456	NA	NA	NA	NA	NA	15998	NA	NA	NA	NA	NA	NA	NA	NA	NA	NA	NA
Mga_40193	NA	NA	NA	NA	7904	NA	NA	NA	NA	NA	1919	NA	NA	NA	NA	NA	NA	NA	NA	NA	NA	NA	NA	NA	NA	2826	NA	NA	NA	NA	NA	NA	1387	NA	NA	NA	NA	NA	8222	NA	NA	NA	NA	NA	NA	NA	NA	NA	NA
Mga_40194	NA	NA	NA	NA	18643	NA	NA	NA	NA	NA	12133	NA	NA	NA	NA	NA	NA	NA	NA	NA	NA	NA	NA	NA	NA	8503	NA	NA	NA	NA	NA	NA	11141	NA	NA	NA	NA	NA	11517	NA	NA	NA	NA	NA	NA	NA	NA	NA	NA
Mga_40195	NA	NA	NA	NA	18166	NA	NA	NA	NA	NA	10554	NA	NA	NA	NA	NA	NA	NA	NA	NA	NA	NA	NA	NA	NA	10830	NA	NA	NA	NA	NA	NA	10565	NA	NA	NA	NA	NA	12429	NA	NA	NA	NA	NA	NA	NA	NA	NA	NA
Mgmt_40133	NA	NA	NA	NA	19303	NA	NA	NA	NA	NA	13481	NA	NA	NA	NA	NA	NA	NA	NA	NA	NA	NA	NA	NA	NA	19985	NA	NA	NA	NA	NA	NA	24231	NA	NA	NA	NA	NA	13373	NA	NA	NA	NA	NA	NA	NA	NA	NA	NA
Mgmt_40134	NA	NA	NA	NA	25925	NA	NA	NA	NA	NA	13122	NA	NA	NA	NA	NA	NA	NA	NA	NA	NA	NA	NA	NA	NA	14685	NA	NA	NA	NA	NA	NA	19986	NA	NA	NA	NA	NA	13996	NA	NA	NA	NA	NA	NA	NA	NA	NA	NA
Mgmt_40135	NA	NA	NA	NA	24333	NA	NA	NA	NA	NA	20531	NA	NA	NA	NA	NA	NA	NA	NA	NA	NA	NA	NA	NA	NA	26734	NA	NA	NA	NA	NA	NA	29631	NA	NA	NA	NA	NA	15750	NA	NA	NA	NA	NA	NA	NA	NA	NA	NA
Mier1_36558	NA	NA	NA	NA	NA	NA	NA	NA	NA	NA	NA	NA	14369	NA	NA	NA	NA	NA	NA	NA	NA	NA	NA	NA	NA	NA	NA	41075	NA	NA	NA	NA	NA	NA	NA	NA	NA	NA	NA	NA	25816	NA	NA	NA	NA	NA	6932.1	NA	NA
Mier1_36559	NA	NA	NA	NA	NA	NA	NA	NA	NA	NA	NA	NA	16669	NA	NA	NA	NA	NA	NA	NA	NA	NA	NA	NA	NA	NA	NA	21515	NA	NA	NA	NA	NA	NA	NA	NA	NA	NA	NA	NA	19712	NA	NA	NA	NA	NA	10775.2	NA	NA
Mier1_36560	NA	NA	NA	NA	NA	NA	NA	NA	NA	NA	NA	NA	11358	NA	NA	NA	NA	NA	NA	NA	NA	NA	NA	NA	NA	NA	NA	21488	NA	NA	NA	NA	NA	NA	NA	NA	NA	NA	NA	NA	34307	NA	NA	NA	NA	NA	6644.44	NA	NA
Mier2_35766	NA	NA	NA	NA	NA	NA	NA	NA	NA	NA	NA	NA	11684	NA	NA	NA	NA	NA	NA	NA	NA	NA	NA	NA	NA	NA	NA	24897	NA	NA	NA	NA	NA	NA	NA	NA	NA	NA	NA	NA	15270	NA	NA	NA	NA	NA	8459.8	NA	NA
Mier2_35767	NA	NA	NA	NA	NA	NA	NA	NA	NA	NA	NA	NA	20416	NA	NA	NA	NA	NA	NA	NA	NA	NA	NA	NA	NA	NA	NA	32132	NA	NA	NA	NA	NA	NA	NA	NA	NA	NA	NA	NA	26481	NA	NA	NA	NA	NA	12531.6	NA	NA
Mier2_35769	NA	NA	NA	NA	NA	NA	NA	NA	NA	NA	NA	NA	8919	NA	NA	NA	NA	NA	NA	NA	NA	NA	NA	NA	NA	NA	NA	20245	NA	NA	NA	NA	NA	NA	NA	NA	NA	NA	NA	NA	17350	NA	NA	NA	NA	NA	8679.35	NA	NA
Mier3_55636	NA	NA	NA	NA	NA	NA	NA	NA	NA	NA	NA	NA	52354	NA	NA	NA	NA	NA	NA	NA	NA	NA	NA	NA	NA	NA	NA	60617	NA	NA	NA	NA	NA	NA	NA	NA	NA	NA	NA	NA	65804	NA	NA	NA	NA	NA	12134.2	NA	NA
Mier3_55638	NA	NA	NA	NA	NA	NA	NA	NA	NA	NA	NA	NA	34043	NA	NA	NA	NA	NA	NA	NA	NA	NA	NA	NA	NA	NA	NA	21492	NA	NA	NA	NA	NA	NA	NA	NA	NA	NA	NA	NA	30309	NA	NA	NA	NA	NA	7072.36	NA	NA
Mier3_55639	NA	NA	NA	NA	NA	NA	NA	NA	NA	NA	NA	NA	66056	NA	NA	NA	NA	NA	NA	NA	NA	NA	NA	NA	NA	NA	NA	39167	NA	NA	NA	NA	NA	NA	NA	NA	NA	NA	NA	NA	61709	NA	NA	NA	NA	NA	12837.6	NA	NA
Mllt10_10721	NA	NA	NA	NA	NA	6147	NA	NA	NA	NA	NA	10200	NA	NA	NA	NA	NA	NA	NA	NA	NA	NA	NA	NA	NA	NA	12946	NA	NA	NA	NA	NA	NA	8041	NA	NA	NA	NA	NA	8075	NA	NA	NA	NA	NA	7109	NA	NA	NA
Mllt10_10722	NA	NA	NA	NA	NA	1946	NA	NA	NA	NA	NA	1481	NA	NA	NA	NA	NA	NA	NA	NA	NA	NA	NA	NA	NA	NA	1406	NA	NA	NA	NA	NA	NA	2474	NA	NA	NA	NA	NA	1704	NA	NA	NA	NA	NA	886	NA	NA	NA
Mllt10_10723	NA	NA	NA	NA	NA	9082	NA	NA	NA	NA	NA	7712	NA	NA	NA	NA	NA	NA	NA	NA	NA	NA	NA	NA	NA	NA	9753	NA	NA	NA	NA	NA	NA	9341	NA	NA	NA	NA	NA	11209	NA	NA	NA	NA	NA	6837	NA	NA	NA
Mllt11_25338	NA	NA	NA	NA	NA	10317	NA	NA	NA	NA	NA	7926	NA	NA	NA	NA	NA	NA	NA	NA	NA	NA	NA	NA	NA	NA	13545	NA	NA	NA	NA	NA	NA	9466	NA	NA	NA	NA	NA	13736	NA	NA	NA	NA	NA	5843	NA	NA	NA
Mllt11_25339	NA	NA	NA	NA	NA	9676	NA	NA	NA	NA	NA	6273	NA	NA	NA	NA	NA	NA	NA	NA	NA	NA	NA	NA	NA	NA	8780	NA	NA	NA	NA	NA	NA	9108	NA	NA	NA	NA	NA	13256	NA	NA	NA	NA	NA	5028	NA	NA	NA
Mllt11_25340	NA	NA	NA	NA	NA	11242	NA	NA	NA	NA	NA	9999	NA	NA	NA	NA	NA	NA	NA	NA	NA	NA	NA	NA	NA	NA	10312	NA	NA	NA	NA	NA	NA	12254	NA	NA	NA	NA	NA	11873	NA	NA	NA	NA	NA	5939	NA	NA	NA
Mllt1_26866	NA	NA	NA	NA	NA	7051	NA	NA	NA	NA	NA	8788	NA	NA	NA	NA	NA	NA	NA	NA	NA	NA	NA	NA	NA	NA	6927	NA	NA	NA	NA	NA	NA	6336	NA	NA	NA	NA	NA	5515	NA	NA	NA	NA	NA	4183	NA	NA	NA
Mllt1_26868	NA	NA	NA	NA	NA	11037	NA	NA	NA	NA	NA	9552	NA	NA	NA	NA	NA	NA	NA	NA	NA	NA	NA	NA	NA	NA	10585	NA	NA	NA	NA	NA	NA	8825	NA	NA	NA	NA	NA	11542	NA	NA	NA	NA	NA	6001	NA	NA	NA
Mllt1_26869	NA	NA	NA	NA	NA	10175	NA	NA	NA	NA	NA	9264	NA	NA	NA	NA	NA	NA	NA	NA	NA	NA	NA	NA	NA	NA	14374	NA	NA	NA	NA	NA	NA	10285	NA	NA	NA	NA	NA	10135	NA	NA	NA	NA	NA	5745	NA	NA	NA
Mllt3_35410	NA	NA	NA	NA	NA	4520	NA	NA	NA	NA	NA	6330	NA	NA	NA	NA	NA	NA	NA	NA	NA	NA	NA	NA	NA	NA	5951	NA	NA	NA	NA	NA	NA	6324	NA	NA	NA	NA	NA	3908	NA	NA	NA	NA	NA	3821	NA	NA	NA
Mllt3_35411	NA	NA	NA	NA	NA	11804	NA	NA	NA	NA	NA	10379	NA	NA	NA	NA	NA	NA	NA	NA	NA	NA	NA	NA	NA	NA	8894	NA	NA	NA	NA	NA	NA	9176	NA	NA	NA	NA	NA	10684	NA	NA	NA	NA	NA	3539	NA	NA	NA
Mllt3_35412	NA	NA	NA	NA	NA	7878	NA	NA	NA	NA	NA	6565	NA	NA	NA	NA	NA	NA	NA	NA	NA	NA	NA	NA	NA	NA	9467	NA	NA	NA	NA	NA	NA	10822	NA	NA	NA	NA	NA	9213	NA	NA	NA	NA	NA	4072	NA	NA	NA
Mllt4_10729	NA	NA	NA	NA	NA	11618	NA	NA	NA	NA	NA	10694	NA	NA	NA	NA	NA	NA	NA	NA	NA	NA	NA	NA	NA	NA	12719	NA	NA	NA	NA	NA	NA	11855	NA	NA	NA	NA	NA	14531	NA	NA	NA	NA	NA	6797	NA	NA	NA
Mllt4_10730	NA	NA	NA	NA	NA	18013	NA	NA	NA	NA	NA	15023	NA	NA	NA	NA	NA	NA	NA	NA	NA	NA	NA	NA	NA	NA	14715	NA	NA	NA	NA	NA	NA	14744	NA	NA	NA	NA	NA	19084	NA	NA	NA	NA	NA	6439	NA	NA	NA
Mllt4_10731	NA	NA	NA	NA	NA	6729	NA	NA	NA	NA	NA	8073	NA	NA	NA	NA	NA	NA	NA	NA	NA	NA	NA	NA	NA	NA	7481	NA	NA	NA	NA	NA	NA	7692	NA	NA	NA	NA	NA	8413	NA	NA	NA	NA	NA	5633	NA	NA	NA
Mllt6_39821	NA	19752	NA	NA	NA	NA	NA	41172	NA	NA	NA	NA	NA	NA	5546	NA	NA	NA	6332	NA	NA	NA	12470	NA	NA	NA	NA	NA	NA	11970	NA	NA	NA	NA	NA	32856	NA	NA	NA	NA	NA	NA	NA	10719	NA	NA	NA	NA	NA
Mllt6_39822	NA	22705	NA	NA	NA	NA	NA	59761	NA	NA	NA	NA	NA	NA	8544	NA	NA	NA	6515	NA	NA	NA	24037	NA	NA	NA	NA	NA	NA	14508	NA	NA	NA	NA	NA	67576	NA	NA	NA	NA	NA	NA	NA	15158	NA	NA	NA	NA	NA
Mllt6_39823	NA	12882	NA	NA	NA	NA	NA	33198	NA	NA	NA	NA	NA	NA	4130	NA	NA	NA	2477	NA	NA	NA	22463	NA	NA	NA	NA	NA	NA	21079	NA	NA	NA	NA	NA	58523	NA	NA	NA	NA	NA	NA	NA	8842	NA	NA	NA	NA	NA
Mllt6_39824	NA	32412	NA	NA	NA	NA	NA	51935	NA	NA	NA	NA	NA	NA	7844	NA	NA	NA	7687	NA	NA	NA	21525	NA	NA	NA	NA	NA	NA	34240	NA	NA	NA	NA	NA	54190	NA	NA	NA	NA	NA	NA	NA	13294	NA	NA	NA	NA	NA
Mllt6_63676	NA	NA	NA	NA	NA	NA	NA	NA	NA	NA	NA	NA	NA	NA	NA	NA	NA	NA	NA	NA	NA	NA	NA	NA	NA	NA	NA	NA	NA	NA	NA	NA	NA	NA	NA	NA	NA	NA	NA	NA	NA	NA	NA	NA	NA	NA	NA	NA	NA
Mllt6_63677	NA	NA	NA	NA	NA	NA	NA	NA	NA	NA	NA	NA	NA	NA	NA	NA	NA	NA	NA	NA	NA	NA	NA	NA	NA	NA	NA	NA	NA	NA	NA	NA	NA	NA	NA	NA	NA	NA	NA	NA	NA	NA	NA	NA	NA	NA	NA	NA	NA
Mllt6_63678	NA	NA	NA	NA	NA	NA	NA	NA	NA	NA	NA	NA	NA	NA	NA	NA	NA	NA	NA	NA	NA	NA	NA	NA	NA	NA	NA	NA	NA	NA	NA	NA	NA	NA	NA	NA	NA	NA	NA	NA	NA	NA	NA	NA	NA	NA	NA	NA	NA
Morf4l1_17442	NA	NA	NA	NA	NA	14154	NA	NA	NA	NA	NA	18531	NA	NA	NA	NA	NA	NA	NA	NA	NA	NA	NA	NA	NA	NA	12914	NA	NA	NA	NA	NA	NA	12479	NA	NA	NA	NA	NA	13429	NA	NA	NA	NA	NA	7794	NA	NA	NA
Morf4l1_17443	NA	NA	NA	NA	NA	6333	NA	NA	NA	NA	NA	6988	NA	NA	NA	NA	NA	NA	NA	NA	NA	NA	NA	NA	NA	NA	7129	NA	NA	NA	NA	NA	NA	5875	NA	NA	NA	NA	NA	9703	NA	NA	NA	NA	NA	4853	NA	NA	NA
Morf4l1_17444	NA	NA	NA	NA	NA	10400	NA	NA	NA	NA	NA	12450	NA	NA	NA	NA	NA	NA	NA	NA	NA	NA	NA	NA	NA	NA	8615	NA	NA	NA	NA	NA	NA	9805	NA	NA	NA	NA	NA	7415	NA	NA	NA	NA	NA	5563	NA	NA	NA
Morf4l2_24678	NA	NA	NA	NA	NA	NA	NA	NA	NA	NA	NA	NA	NA	NA	NA	NA	NA	NA	NA	NA	NA	NA	NA	NA	NA	NA	NA	NA	NA	NA	NA	NA	NA	NA	NA	NA	NA	NA	NA	NA	NA	NA	NA	NA	NA	NA	NA	NA	NA
Morf4l2_24680	NA	NA	NA	NA	NA	NA	NA	NA	NA	NA	NA	NA	NA	NA	NA	NA	NA	NA	NA	NA	NA	NA	NA	NA	NA	NA	NA	NA	NA	NA	NA	NA	NA	NA	NA	NA	NA	NA	NA	NA	NA	NA	NA	NA	NA	NA	NA	NA	NA
Morf4l2_24681	NA	NA	NA	NA	NA	NA	NA	NA	NA	NA	NA	NA	NA	NA	NA	NA	NA	NA	NA	NA	NA	NA	NA	NA	NA	NA	NA	NA	NA	NA	NA	NA	NA	NA	NA	NA	NA	NA	NA	NA	NA	NA	NA	NA	NA	NA	NA	NA	NA
Morf4l2_39513	NA	12909	NA	NA	NA	NA	NA	45642	NA	NA	NA	NA	NA	NA	7067	NA	NA	NA	4323	NA	NA	NA	27692	NA	NA	NA	NA	NA	NA	18273	NA	NA	NA	NA	NA	54223	NA	NA	NA	NA	NA	NA	NA	11173	NA	NA	NA	NA	NA
Morf4l2_39514	NA	14868	NA	NA	NA	NA	NA	31995	NA	NA	NA	NA	NA	NA	5427	NA	NA	NA	3811	NA	NA	NA	15450	NA	NA	NA	NA	NA	NA	4561	NA	NA	NA	NA	NA	32271	NA	NA	NA	NA	NA	NA	NA	8133	NA	NA	NA	NA	NA
Morf4l2_39515	NA	26358	NA	NA	NA	NA	NA	37847	NA	NA	NA	NA	NA	NA	5364	NA	NA	NA	3577	NA	NA	NA	18475	NA	NA	NA	NA	NA	NA	21525	NA	NA	NA	NA	NA	43062	NA	NA	NA	NA	NA	NA	NA	10780	NA	NA	NA	NA	NA
Morf4l2_39516	NA	19764	NA	NA	NA	NA	NA	60413	NA	NA	NA	NA	NA	NA	6485	NA	NA	NA	6456	NA	NA	NA	27394	NA	NA	NA	NA	NA	NA	17105	NA	NA	NA	NA	NA	61887	NA	NA	NA	NA	NA	NA	NA	13471	NA	NA	NA	NA	NA
Mphosph8_41563	NA	NA	NA	NA	NA	NA	NA	NA	NA	NA	NA	NA	16143	NA	NA	NA	NA	NA	NA	NA	NA	NA	NA	NA	NA	NA	NA	14516	NA	NA	NA	NA	NA	NA	NA	NA	NA	NA	NA	NA	34208	NA	NA	NA	NA	NA	13969.9	NA	NA
Mphosph8_41564	NA	NA	NA	NA	NA	NA	NA	NA	NA	NA	NA	NA	28025	NA	NA	NA	NA	NA	NA	NA	NA	NA	NA	NA	NA	NA	NA	39881	NA	NA	NA	NA	NA	NA	NA	NA	NA	NA	NA	NA	30705	NA	NA	NA	NA	NA	9384.76	NA	NA
Mphosph8_41565	NA	NA	NA	NA	NA	NA	NA	NA	NA	NA	NA	NA	32605	NA	NA	NA	NA	NA	NA	NA	NA	NA	NA	NA	NA	NA	NA	47581	NA	NA	NA	NA	NA	NA	NA	NA	NA	NA	NA	NA	38328	NA	NA	NA	NA	NA	11346.5	NA	NA
Msl1_39970	NA	NA	NA	NA	NA	NA	NA	NA	NA	NA	NA	NA	16239	NA	NA	NA	NA	NA	NA	NA	NA	NA	NA	NA	NA	NA	NA	14176	NA	NA	NA	NA	NA	NA	NA	NA	NA	NA	NA	NA	18793	NA	NA	NA	NA	NA	8948.71	NA	NA
Msl1_39971	NA	NA	NA	NA	NA	NA	NA	NA	NA	NA	NA	NA	13972	NA	NA	NA	NA	NA	NA	NA	NA	NA	NA	NA	NA	NA	NA	24364	NA	NA	NA	NA	NA	NA	NA	NA	NA	NA	NA	NA	21753	NA	NA	NA	NA	NA	12467.6	NA	NA
Msl1_39972	NA	NA	NA	NA	NA	NA	NA	NA	NA	NA	NA	NA	16258	NA	NA	NA	NA	NA	NA	NA	NA	NA	NA	NA	NA	NA	NA	12794	NA	NA	NA	NA	NA	NA	NA	NA	NA	NA	NA	NA	18958	NA	NA	NA	NA	NA	11805.9	NA	NA
Msl3_38706	NA	NA	NA	NA	NA	NA	NA	NA	NA	NA	NA	NA	19355	NA	NA	NA	NA	NA	NA	NA	NA	NA	NA	NA	NA	NA	NA	25858	NA	NA	NA	NA	NA	NA	NA	NA	NA	NA	NA	NA	18939	NA	NA	NA	NA	NA	9701.89	NA	NA
Msl3_38707	NA	NA	NA	NA	NA	NA	NA	NA	NA	NA	NA	NA	27266	NA	NA	NA	NA	NA	NA	NA	NA	NA	NA	NA	NA	NA	NA	12564	NA	NA	NA	NA	NA	NA	NA	NA	NA	NA	NA	NA	66990	NA	NA	NA	NA	NA	14339.9	NA	NA
Msl3_38708	NA	NA	NA	NA	NA	NA	NA	NA	NA	NA	NA	NA	18958	NA	NA	NA	NA	NA	NA	NA	NA	NA	NA	NA	NA	NA	NA	21660	NA	NA	NA	NA	NA	NA	NA	NA	NA	NA	NA	NA	37608	NA	NA	NA	NA	NA	12121	NA	NA
Msl3l2_39422	NA	NA	NA	NA	NA	NA	NA	NA	NA	NA	NA	NA	24902	NA	NA	NA	NA	NA	NA	NA	NA	NA	NA	NA	NA	NA	NA	13564	NA	NA	NA	NA	NA	NA	NA	NA	NA	NA	NA	NA	22285	NA	NA	NA	NA	NA	10611.6	NA	NA
Msl3l2_39424	NA	NA	NA	NA	NA	NA	NA	NA	NA	NA	NA	NA	20746	NA	NA	NA	NA	NA	NA	NA	NA	NA	NA	NA	NA	NA	NA	29067	NA	NA	NA	NA	NA	NA	NA	NA	NA	NA	NA	NA	44730	NA	NA	NA	NA	NA	13459.7	NA	NA
Msl3l2_39425	NA	NA	NA	NA	NA	NA	NA	NA	NA	NA	NA	NA	27588	NA	NA	NA	NA	NA	NA	NA	NA	NA	NA	NA	NA	NA	NA	13755	NA	NA	NA	NA	NA	NA	NA	NA	NA	NA	NA	NA	25369	NA	NA	NA	NA	NA	14013.6	NA	NA
Mta1_32392	NA	NA	NA	NA	NA	NA	NA	NA	NA	NA	NA	NA	NA	NA	NA	NA	NA	NA	NA	NA	NA	NA	NA	NA	NA	NA	NA	NA	NA	NA	NA	NA	NA	NA	NA	NA	NA	NA	NA	NA	NA	9191	NA	NA	NA	NA	NA	NA	5129
Mta1_32393	NA	NA	NA	NA	NA	NA	NA	NA	NA	NA	NA	NA	NA	NA	NA	NA	NA	NA	NA	NA	NA	NA	NA	NA	NA	NA	NA	NA	NA	NA	NA	NA	NA	NA	NA	NA	NA	NA	NA	NA	NA	19975	NA	NA	NA	NA	NA	NA	1176
Mta1_32394	NA	NA	NA	NA	NA	NA	NA	NA	NA	NA	NA	NA	NA	NA	NA	NA	NA	NA	NA	NA	NA	NA	NA	NA	NA	NA	NA	NA	NA	NA	NA	NA	NA	NA	NA	NA	NA	NA	NA	NA	NA	13324.8	NA	NA	NA	NA	NA	NA	5219
Mta1_38606	32060	NA	NA	NA	NA	NA	37518	NA	NA	NA	NA	NA	NA	8703	NA	NA	NA	8825	NA	NA	NA	23462	NA	NA	NA	NA	NA	NA	28525	NA	NA	NA	NA	NA	30689	NA	NA	NA	NA	NA	NA	NA	62770.6	NA	NA	NA	NA	NA	NA
Mta1_38607	39845	NA	NA	NA	NA	NA	43595	NA	NA	NA	NA	NA	NA	12259	NA	NA	NA	7754	NA	NA	NA	44315	NA	NA	NA	NA	NA	NA	31274	NA	NA	NA	NA	NA	28246	NA	NA	NA	NA	NA	NA	NA	86937.6	NA	NA	NA	NA	NA	NA
Mta1_38608	21841	NA	NA	NA	NA	NA	48943	NA	NA	NA	NA	NA	NA	7692	NA	NA	NA	6248	NA	NA	NA	24221	NA	NA	NA	NA	NA	NA	24870	NA	NA	NA	NA	NA	26140	NA	NA	NA	NA	NA	NA	NA	62296.2	NA	NA	NA	NA	NA	NA
Mta2_19670	NA	NA	63043	NA	NA	NA	NA	NA	31394	NA	NA	NA	NA	NA	NA	54235	NA	NA	NA	44317	NA	NA	NA	35173	NA	NA	NA	NA	NA	NA	29461	NA	NA	NA	NA	NA	34860	NA	NA	NA	NA	NA	NA	NA	22481.4	NA	NA	NA	NA
Mta2_19671	NA	NA	39358	NA	NA	NA	NA	NA	26695	NA	NA	NA	NA	NA	NA	45859	NA	NA	NA	40152	NA	NA	NA	25386	NA	NA	NA	NA	NA	NA	30244	NA	NA	NA	NA	NA	26894	NA	NA	NA	NA	NA	NA	NA	20893.2	NA	NA	NA	NA
Mta2_19672	NA	NA	42076	NA	NA	NA	NA	NA	26229	NA	NA	NA	NA	NA	NA	44970	NA	NA	NA	36986	NA	NA	NA	30485	NA	NA	NA	NA	NA	NA	33621	NA	NA	NA	NA	NA	27620	NA	NA	NA	NA	NA	NA	NA	16282.4	NA	NA	NA	NA
Mta2_32395	NA	NA	NA	NA	NA	NA	NA	NA	NA	NA	NA	NA	NA	NA	NA	NA	NA	NA	NA	NA	NA	NA	NA	NA	NA	NA	NA	NA	NA	NA	NA	NA	NA	NA	NA	NA	NA	NA	NA	NA	NA	11875	NA	NA	NA	NA	NA	NA	1252
Mta2_32396	NA	NA	NA	NA	NA	NA	NA	NA	NA	NA	NA	NA	NA	NA	NA	NA	NA	NA	NA	NA	NA	NA	NA	NA	NA	NA	NA	NA	NA	NA	NA	NA	NA	NA	NA	NA	NA	NA	NA	NA	NA	8443	NA	NA	NA	NA	NA	NA	2000
Mta2_32397	NA	NA	NA	NA	NA	NA	NA	NA	NA	NA	NA	NA	NA	NA	NA	NA	NA	NA	NA	NA	NA	NA	NA	NA	NA	NA	NA	NA	NA	NA	NA	NA	NA	NA	NA	NA	NA	NA	NA	NA	NA	14707.2	NA	NA	NA	NA	NA	NA	6432
Mta2_38602	20536	NA	NA	NA	NA	NA	33070	NA	NA	NA	NA	NA	NA	6042	NA	NA	NA	5265	NA	NA	NA	13577	NA	NA	NA	NA	NA	NA	10321	NA	NA	NA	NA	NA	39106	NA	NA	NA	NA	NA	NA	NA	34237.8	NA	NA	NA	NA	NA	NA
Mta2_38603	39707	NA	NA	NA	NA	NA	30550	NA	NA	NA	NA	NA	NA	6757	NA	NA	NA	7015	NA	NA	NA	30994	NA	NA	NA	NA	NA	NA	21251	NA	NA	NA	NA	NA	27090	NA	NA	NA	NA	NA	NA	NA	64583.2	NA	NA	NA	NA	NA	NA
Mta2_38604	30222	NA	NA	NA	NA	NA	31491	NA	NA	NA	NA	NA	NA	7001	NA	NA	NA	4783	NA	NA	NA	13088	NA	NA	NA	NA	NA	NA	19755	NA	NA	NA	NA	NA	34433	NA	NA	NA	NA	NA	NA	NA	35464.4	NA	NA	NA	NA	NA	NA
Mta3_32398	NA	NA	NA	NA	NA	NA	NA	NA	NA	NA	NA	NA	NA	NA	NA	NA	NA	NA	NA	NA	NA	NA	NA	NA	NA	NA	NA	NA	NA	NA	NA	NA	NA	NA	NA	NA	NA	NA	NA	NA	NA	9329.8	NA	NA	NA	NA	NA	NA	3944
Mta3_32399	NA	NA	NA	NA	NA	NA	NA	NA	NA	NA	NA	NA	NA	NA	NA	NA	NA	NA	NA	NA	NA	NA	NA	NA	NA	NA	NA	NA	NA	NA	NA	NA	NA	NA	NA	NA	NA	NA	NA	NA	NA	12895.2	NA	NA	NA	NA	NA	NA	4005
Mta3_32400	NA	NA	NA	NA	NA	NA	NA	NA	NA	NA	NA	NA	NA	NA	NA	NA	NA	NA	NA	NA	NA	NA	NA	NA	NA	NA	NA	NA	NA	NA	NA	NA	NA	NA	NA	NA	NA	NA	NA	NA	NA	12181.6	NA	NA	NA	NA	NA	NA	7680
Mta3_38598	37614	NA	NA	NA	NA	NA	51429	NA	NA	NA	NA	NA	NA	8388	NA	NA	NA	7474	NA	NA	NA	26443	NA	NA	NA	NA	NA	NA	24289	NA	NA	NA	NA	NA	36371	NA	NA	NA	NA	NA	NA	NA	34246.4	NA	NA	NA	NA	NA	NA
Mta3_38599	37352	NA	NA	NA	NA	NA	37853	NA	NA	NA	NA	NA	NA	9635	NA	NA	NA	8057	NA	NA	NA	34355	NA	NA	NA	NA	NA	NA	24790	NA	NA	NA	NA	NA	31353	NA	NA	NA	NA	NA	NA	NA	55245.4	NA	NA	NA	NA	NA	NA
Mta3_38600	35881	NA	NA	NA	NA	NA	44912	NA	NA	NA	NA	NA	NA	8655	NA	NA	NA	6591	NA	NA	NA	20733	NA	NA	NA	NA	NA	NA	18841	NA	NA	NA	NA	NA	34588	NA	NA	NA	NA	NA	NA	NA	66287.4	NA	NA	NA	NA	NA	NA
Mta3_50500	NA	NA	81718	NA	NA	NA	NA	NA	49136	NA	NA	NA	NA	NA	NA	70347	NA	NA	NA	66331	NA	NA	NA	52576	NA	NA	NA	NA	NA	NA	68013	NA	NA	NA	NA	NA	45521	NA	NA	NA	NA	NA	NA	NA	32358.8	NA	NA	NA	NA
Mta3_50501	NA	NA	59534	NA	NA	NA	NA	NA	33810	NA	NA	NA	NA	NA	NA	52344	NA	NA	NA	47394	NA	NA	NA	33069	NA	NA	NA	NA	NA	NA	40718	NA	NA	NA	NA	NA	38302	NA	NA	NA	NA	NA	NA	NA	22510.2	NA	NA	NA	NA
Mta3_50502	NA	NA	47181	NA	NA	NA	NA	NA	31837	NA	NA	NA	NA	NA	NA	49187	NA	NA	NA	50301	NA	NA	NA	25979	NA	NA	NA	NA	NA	NA	38190	NA	NA	NA	NA	NA	36351	NA	NA	NA	NA	NA	NA	NA	16968	NA	NA	NA	NA
Mtf2_11033	NA	NA	NA	NA	NA	NA	NA	NA	NA	NA	NA	NA	NA	NA	NA	NA	NA	NA	NA	NA	NA	NA	NA	NA	NA	NA	NA	NA	NA	NA	NA	NA	NA	NA	NA	NA	NA	NA	NA	NA	NA	NA	NA	NA	NA	NA	NA	NA	NA
Mtf2_11034	NA	NA	NA	NA	NA	NA	NA	NA	NA	NA	NA	NA	NA	NA	NA	NA	NA	NA	NA	NA	NA	NA	NA	NA	NA	NA	NA	NA	NA	NA	NA	NA	NA	NA	NA	NA	NA	NA	NA	NA	NA	NA	NA	NA	NA	NA	NA	NA	NA
Mtf2_11035	NA	NA	NA	NA	NA	NA	NA	NA	NA	NA	NA	NA	NA	NA	NA	NA	NA	NA	NA	NA	NA	NA	NA	NA	NA	NA	NA	NA	NA	NA	NA	NA	NA	NA	NA	NA	NA	NA	NA	NA	NA	NA	NA	NA	NA	NA	NA	NA	NA
Mtf2_38539	NA	14208	NA	NA	NA	NA	NA	36723	NA	NA	NA	NA	NA	NA	5665	NA	NA	NA	3938	NA	NA	NA	12152	NA	NA	NA	NA	NA	NA	4083	NA	NA	NA	NA	NA	38824	NA	NA	NA	NA	NA	NA	NA	9779	NA	NA	NA	NA	NA
Mtf2_38540	NA	51185	NA	NA	NA	NA	NA	77422	NA	NA	NA	NA	NA	NA	7400	NA	NA	NA	4823	NA	NA	NA	15776	NA	NA	NA	NA	NA	NA	10242	NA	NA	NA	NA	NA	79793	NA	NA	NA	NA	NA	NA	NA	14519	NA	NA	NA	NA	NA
Mtf2_38541	NA	31157	NA	NA	NA	NA	NA	53523	NA	NA	NA	NA	NA	NA	6961	NA	NA	NA	5757	NA	NA	NA	15198	NA	NA	NA	NA	NA	NA	3136	NA	NA	NA	NA	NA	79913	NA	NA	NA	NA	NA	NA	NA	12764	NA	NA	NA	NA	NA
Mtf2_38542	NA	36585	NA	NA	NA	NA	NA	62568	NA	NA	NA	NA	NA	NA	9294	NA	NA	NA	6731	NA	NA	NA	30709	NA	NA	NA	NA	NA	NA	55921	NA	NA	NA	NA	NA	139712	NA	NA	NA	NA	NA	NA	NA	19192	NA	NA	NA	NA	NA
Myb_11142	NA	NA	NA	NA	NA	NA	NA	NA	NA	NA	NA	NA	NA	NA	NA	NA	3815	NA	NA	NA	3205	NA	NA	NA	NA	NA	NA	NA	NA	NA	NA	NA	NA	NA	NA	NA	NA	NA	NA	NA	NA	NA	NA	NA	NA	NA	NA	4201	NA
Myb_11143	NA	NA	NA	NA	NA	NA	NA	NA	NA	NA	NA	NA	NA	NA	NA	NA	5017	NA	NA	NA	3922	NA	NA	NA	NA	NA	NA	NA	NA	NA	NA	NA	NA	NA	NA	NA	NA	NA	NA	NA	NA	NA	NA	NA	NA	NA	NA	6805	NA
Myb_11145	NA	NA	NA	NA	NA	NA	NA	NA	NA	NA	NA	NA	NA	NA	NA	NA	3812	NA	NA	NA	4369	NA	NA	NA	NA	NA	NA	NA	NA	NA	NA	NA	NA	NA	NA	NA	NA	NA	NA	NA	NA	NA	NA	NA	NA	NA	NA	5840	NA
Mybbp1a_12422	NA	NA	NA	NA	NA	NA	NA	NA	NA	NA	NA	NA	2361	NA	NA	NA	NA	NA	NA	NA	NA	NA	NA	NA	NA	NA	NA	2070	NA	NA	NA	NA	NA	NA	NA	NA	NA	NA	NA	NA	1639	NA	NA	NA	NA	NA	5144.18	NA	NA
Mybbp1a_12423	NA	NA	NA	NA	NA	NA	NA	NA	NA	NA	NA	NA	11261	NA	NA	NA	NA	NA	NA	NA	NA	NA	NA	NA	NA	NA	NA	16172	NA	NA	NA	NA	NA	NA	NA	NA	NA	NA	NA	NA	6513	NA	NA	NA	NA	NA	9587.03	NA	NA
Mybbp1a_12425	NA	NA	NA	NA	NA	NA	NA	NA	NA	NA	NA	NA	8516	NA	NA	NA	NA	NA	NA	NA	NA	NA	NA	NA	NA	NA	NA	5648	NA	NA	NA	NA	NA	NA	NA	NA	NA	NA	NA	NA	2998	NA	NA	NA	NA	NA	3618.51	NA	NA
Mybl1_11146	NA	NA	NA	NA	NA	NA	NA	NA	NA	NA	NA	NA	NA	NA	NA	NA	7995	NA	NA	NA	4455	NA	NA	NA	NA	NA	NA	NA	NA	NA	NA	NA	NA	NA	NA	NA	NA	NA	NA	NA	NA	NA	NA	NA	NA	NA	NA	6834	NA
Mybl1_11147	NA	NA	NA	NA	NA	NA	NA	NA	NA	NA	NA	NA	NA	NA	NA	NA	9100	NA	NA	NA	4282	NA	NA	NA	NA	NA	NA	NA	NA	NA	NA	NA	NA	NA	NA	NA	NA	NA	NA	NA	NA	NA	NA	NA	NA	NA	NA	8213	NA
Mybl1_11149	NA	NA	NA	NA	NA	NA	NA	NA	NA	NA	NA	NA	NA	NA	NA	NA	6632	NA	NA	NA	4431	NA	NA	NA	NA	NA	NA	NA	NA	NA	NA	NA	NA	NA	NA	NA	NA	NA	NA	NA	NA	NA	NA	NA	NA	NA	NA	6649	NA
Mybl2_11150	NA	NA	NA	NA	NA	NA	NA	NA	NA	NA	NA	NA	NA	NA	NA	NA	3589	NA	NA	NA	1928	NA	NA	NA	NA	NA	NA	NA	NA	NA	NA	NA	NA	NA	NA	NA	NA	NA	NA	NA	NA	NA	NA	NA	NA	NA	NA	4052	NA
Mybl2_11151	NA	NA	NA	NA	NA	NA	NA	NA	NA	NA	NA	NA	NA	NA	NA	NA	3043	NA	NA	NA	2891	NA	NA	NA	NA	NA	NA	NA	NA	NA	NA	NA	NA	NA	NA	NA	NA	NA	NA	NA	NA	NA	NA	NA	NA	NA	NA	3838	NA
Mybl2_11152	NA	NA	NA	NA	NA	NA	NA	NA	NA	NA	NA	NA	NA	NA	NA	NA	4547	NA	NA	NA	3074	NA	NA	NA	NA	NA	NA	NA	NA	NA	NA	NA	NA	NA	NA	NA	NA	NA	NA	NA	NA	NA	NA	NA	NA	NA	NA	3326	NA
Myc_11158	NA	NA	NA	NA	NA	NA	NA	NA	NA	NA	NA	NA	NA	NA	NA	NA	4350	NA	NA	NA	3309	NA	NA	NA	NA	NA	NA	NA	NA	NA	NA	NA	NA	NA	NA	NA	NA	NA	NA	NA	NA	NA	NA	NA	NA	NA	NA	6048	NA
Myc_11159	NA	NA	NA	NA	NA	NA	NA	NA	NA	NA	NA	NA	NA	NA	NA	NA	4102	NA	NA	NA	4104	NA	NA	NA	NA	NA	NA	NA	NA	NA	NA	NA	NA	NA	NA	NA	NA	NA	NA	NA	NA	NA	NA	NA	NA	NA	NA	5947	NA
Myc_11160	NA	NA	NA	NA	NA	NA	NA	NA	NA	NA	NA	NA	NA	NA	NA	NA	3961	NA	NA	NA	3284	NA	NA	NA	NA	NA	NA	NA	NA	NA	NA	NA	NA	NA	NA	NA	NA	NA	NA	NA	NA	NA	NA	NA	NA	NA	NA	4936	NA
Mycbp2_48128	NA	NA	NA	NA	NA	NA	NA	NA	NA	NA	NA	NA	29213	NA	NA	NA	NA	NA	NA	NA	NA	NA	NA	NA	NA	NA	NA	42265	NA	NA	NA	NA	NA	NA	NA	NA	NA	NA	NA	NA	29185	NA	NA	NA	NA	NA	9821.82	NA	NA
Mycbp2_48129	NA	NA	NA	NA	NA	NA	NA	NA	NA	NA	NA	NA	15520	NA	NA	NA	NA	NA	NA	NA	NA	NA	NA	NA	NA	NA	NA	19887	NA	NA	NA	NA	NA	NA	NA	NA	NA	NA	NA	NA	20862	NA	NA	NA	NA	NA	6448.27	NA	NA
Mycbp2_48130	NA	NA	NA	NA	NA	NA	NA	NA	NA	NA	NA	NA	25793	NA	NA	NA	NA	NA	NA	NA	NA	NA	NA	NA	NA	NA	NA	23852	NA	NA	NA	NA	NA	NA	NA	NA	NA	NA	NA	NA	18183	NA	NA	NA	NA	NA	10009.9	NA	NA
Mycbp_24442	NA	NA	NA	NA	NA	NA	NA	NA	NA	NA	NA	NA	27022	NA	NA	NA	NA	NA	NA	NA	NA	NA	NA	NA	NA	NA	NA	20363	NA	NA	NA	NA	NA	NA	NA	NA	NA	NA	NA	NA	35555	NA	NA	NA	NA	NA	16064.8	NA	NA
Mycbp_24443	NA	NA	NA	NA	NA	NA	NA	NA	NA	NA	NA	NA	12627	NA	NA	NA	NA	NA	NA	NA	NA	NA	NA	NA	NA	NA	NA	32122	NA	NA	NA	NA	NA	NA	NA	NA	NA	NA	NA	NA	18780	NA	NA	NA	NA	NA	16044.4	NA	NA
Mycbp_24445	NA	NA	NA	NA	NA	NA	NA	NA	NA	NA	NA	NA	24814	NA	NA	NA	NA	NA	NA	NA	NA	NA	NA	NA	NA	NA	NA	21455	NA	NA	NA	NA	NA	NA	NA	NA	NA	NA	NA	NA	47542	NA	NA	NA	NA	NA	10000.7	NA	NA
Mycn_11734	NA	NA	NA	NA	NA	NA	NA	NA	NA	NA	NA	NA	NA	NA	NA	NA	11387	NA	NA	NA	5884	NA	NA	NA	NA	NA	NA	NA	NA	NA	NA	NA	NA	NA	NA	NA	NA	NA	NA	NA	NA	NA	NA	NA	NA	NA	NA	8157	NA
Mycn_11735	NA	NA	NA	NA	NA	NA	NA	NA	NA	NA	NA	NA	NA	NA	NA	NA	12274	NA	NA	NA	7882	NA	NA	NA	NA	NA	NA	NA	NA	NA	NA	NA	NA	NA	NA	NA	NA	NA	NA	NA	NA	NA	NA	NA	NA	NA	NA	9478	NA
Mycn_11737	NA	NA	NA	NA	NA	NA	NA	NA	NA	NA	NA	NA	NA	NA	NA	NA	13439	NA	NA	NA	7337	NA	NA	NA	NA	NA	NA	NA	NA	NA	NA	NA	NA	NA	NA	NA	NA	NA	NA	NA	NA	NA	NA	NA	NA	NA	NA	8448	NA
Myef2_11178	NA	NA	NA	NA	NA	NA	NA	NA	NA	NA	NA	NA	21629	NA	NA	NA	NA	NA	NA	NA	NA	NA	NA	NA	NA	NA	NA	11427	NA	NA	NA	NA	NA	NA	NA	NA	NA	NA	NA	NA	29002	NA	NA	NA	NA	NA	9868.58	NA	NA
Myef2_11180	NA	NA	NA	NA	NA	NA	NA	NA	NA	NA	NA	NA	14900	NA	NA	NA	NA	NA	NA	NA	NA	NA	NA	NA	NA	NA	NA	32146	NA	NA	NA	NA	NA	NA	NA	NA	NA	NA	NA	NA	15426	NA	NA	NA	NA	NA	10119.6	NA	NA
Myef2_11181	NA	NA	NA	NA	NA	NA	NA	NA	NA	NA	NA	NA	19831	NA	NA	NA	NA	NA	NA	NA	NA	NA	NA	NA	NA	NA	NA	34541	NA	NA	NA	NA	NA	NA	NA	NA	NA	NA	NA	NA	17018	NA	NA	NA	NA	NA	11168.6	NA	NA
Myo1c_37951	NA	NA	NA	24764	NA	NA	NA	NA	NA	15513	NA	NA	NA	NA	NA	NA	NA	NA	NA	NA	NA	NA	NA	NA	22363	NA	NA	NA	NA	NA	NA	17476	NA	NA	NA	NA	NA	12990	NA	NA	NA	NA	NA	NA	NA	NA	NA	NA	NA
Myo1c_37952	NA	NA	NA	24562	NA	NA	NA	NA	NA	14071	NA	NA	NA	NA	NA	NA	NA	NA	NA	NA	NA	NA	NA	NA	19778	NA	NA	NA	NA	NA	NA	14803	NA	NA	NA	NA	NA	11547	NA	NA	NA	NA	NA	NA	NA	NA	NA	NA	NA
Myo1c_37953	NA	NA	NA	21005	NA	NA	NA	NA	NA	13167	NA	NA	NA	NA	NA	NA	NA	NA	NA	NA	NA	NA	NA	NA	24163	NA	NA	NA	NA	NA	NA	17425	NA	NA	NA	NA	NA	13540	NA	NA	NA	NA	NA	NA	NA	NA	NA	NA	NA
Mysm1_37823	NA	NA	NA	NA	NA	9883	NA	NA	NA	NA	NA	7637	NA	NA	NA	NA	NA	NA	NA	NA	NA	NA	NA	NA	NA	NA	10738	NA	NA	NA	NA	NA	NA	9261	NA	NA	NA	NA	NA	11500	NA	NA	NA	NA	NA	5066	NA	NA	NA
Mysm1_37824	NA	NA	NA	NA	NA	4864	NA	NA	NA	NA	NA	5887	NA	NA	NA	NA	NA	NA	NA	NA	NA	NA	NA	NA	NA	NA	4988	NA	NA	NA	NA	NA	NA	4485	NA	NA	NA	NA	NA	6176	NA	NA	NA	NA	NA	4250	NA	NA	NA
Mysm1_37825	NA	NA	NA	NA	NA	6771	NA	NA	NA	NA	NA	4897	NA	NA	NA	NA	NA	NA	NA	NA	NA	NA	NA	NA	NA	NA	5998	NA	NA	NA	NA	NA	NA	6485	NA	NA	NA	NA	NA	9352	NA	NA	NA	NA	NA	5759	NA	NA	NA
Nab1_11318	NA	NA	NA	NA	NA	NA	NA	NA	NA	NA	NA	NA	18973	NA	NA	NA	NA	NA	NA	NA	NA	NA	NA	NA	NA	NA	NA	13508	NA	NA	NA	NA	NA	NA	NA	NA	NA	NA	NA	NA	14507	NA	NA	NA	NA	NA	5915.66	NA	NA
Nab1_11319	NA	NA	NA	NA	NA	NA	NA	NA	NA	NA	NA	NA	24622	NA	NA	NA	NA	NA	NA	NA	NA	NA	NA	NA	NA	NA	NA	18402	NA	NA	NA	NA	NA	NA	NA	NA	NA	NA	NA	NA	29279	NA	NA	NA	NA	NA	8518.75	NA	NA
Nab1_11320	NA	NA	NA	NA	NA	NA	NA	NA	NA	NA	NA	NA	27920	NA	NA	NA	NA	NA	NA	NA	NA	NA	NA	NA	NA	NA	NA	40079	NA	NA	NA	NA	NA	NA	NA	NA	NA	NA	NA	NA	33584	NA	NA	NA	NA	NA	12773.6	NA	NA
Nab2_11322	NA	NA	NA	NA	NA	NA	NA	NA	NA	NA	NA	NA	42824	NA	NA	NA	NA	NA	NA	NA	NA	NA	NA	NA	NA	NA	NA	33086	NA	NA	NA	NA	NA	NA	NA	NA	NA	NA	NA	NA	74146	NA	NA	NA	NA	NA	17280.4	NA	NA
Nab2_11323	NA	NA	NA	NA	NA	NA	NA	NA	NA	NA	NA	NA	33064	NA	NA	NA	NA	NA	NA	NA	NA	NA	NA	NA	NA	NA	NA	16336	NA	NA	NA	NA	NA	NA	NA	NA	NA	NA	NA	NA	18286	NA	NA	NA	NA	NA	10914.5	NA	NA
Nab2_11325	NA	NA	NA	NA	NA	NA	NA	NA	NA	NA	NA	NA	21112	NA	NA	NA	NA	NA	NA	NA	NA	NA	NA	NA	NA	NA	NA	26614	NA	NA	NA	NA	NA	NA	NA	NA	NA	NA	NA	NA	22086	NA	NA	NA	NA	NA	13749.3	NA	NA
Nabp1_49284	NA	NA	NA	NA	NA	NA	NA	NA	NA	NA	NA	NA	33864	NA	NA	NA	NA	NA	NA	NA	NA	NA	NA	NA	NA	NA	NA	24214	NA	NA	NA	NA	NA	NA	NA	NA	NA	NA	NA	NA	32076	NA	NA	NA	NA	NA	10484.5	NA	NA
Nabp1_49285	NA	NA	NA	NA	NA	NA	NA	NA	NA	NA	NA	NA	23722	NA	NA	NA	NA	NA	NA	NA	NA	NA	NA	NA	NA	NA	NA	27817	NA	NA	NA	NA	NA	NA	NA	NA	NA	NA	NA	NA	7801	NA	NA	NA	NA	NA	14564.5	NA	NA
Nabp1_49286	NA	NA	NA	NA	NA	NA	NA	NA	NA	NA	NA	NA	20829	NA	NA	NA	NA	NA	NA	NA	NA	NA	NA	NA	NA	NA	NA	12428	NA	NA	NA	NA	NA	NA	NA	NA	NA	NA	NA	NA	13520	NA	NA	NA	NA	NA	8051.19	NA	NA
Nabp2_35170	NA	NA	NA	NA	NA	NA	NA	NA	NA	NA	NA	NA	31783	NA	NA	NA	NA	NA	NA	NA	NA	NA	NA	NA	NA	NA	NA	33598	NA	NA	NA	NA	NA	NA	NA	NA	NA	NA	NA	NA	14583	NA	NA	NA	NA	NA	10217.2	NA	NA
Nabp2_35171	NA	NA	NA	NA	NA	NA	NA	NA	NA	NA	NA	NA	23426	NA	NA	NA	NA	NA	NA	NA	NA	NA	NA	NA	NA	NA	NA	36831	NA	NA	NA	NA	NA	NA	NA	NA	NA	NA	NA	NA	46313	NA	NA	NA	NA	NA	12582.5	NA	NA
Nabp2_35172	NA	NA	NA	NA	NA	NA	NA	NA	NA	NA	NA	NA	24865	NA	NA	NA	NA	NA	NA	NA	NA	NA	NA	NA	NA	NA	NA	25854	NA	NA	NA	NA	NA	NA	NA	NA	NA	NA	NA	NA	45866	NA	NA	NA	NA	NA	8012.57	NA	NA
Naca_11326	NA	NA	NA	NA	NA	NA	NA	NA	NA	NA	NA	NA	13541	NA	NA	NA	NA	NA	NA	NA	NA	NA	NA	NA	NA	NA	NA	7365	NA	NA	NA	NA	NA	NA	NA	NA	NA	NA	NA	NA	9904	NA	NA	NA	NA	NA	5609.71	NA	NA
Naca_11327	NA	NA	NA	NA	NA	NA	NA	NA	NA	NA	NA	NA	5974	NA	NA	NA	NA	NA	NA	NA	NA	NA	NA	NA	NA	NA	NA	12269	NA	NA	NA	NA	NA	NA	NA	NA	NA	NA	NA	NA	31752	NA	NA	NA	NA	NA	5824.18	NA	NA
Naca_11329	NA	NA	NA	NA	NA	NA	NA	NA	NA	NA	NA	NA	2381	NA	NA	NA	NA	NA	NA	NA	NA	NA	NA	NA	NA	NA	NA	2214	NA	NA	NA	NA	NA	NA	NA	NA	NA	NA	NA	NA	7266	NA	NA	NA	NA	NA	1985.1	NA	NA
Nap1l1_23011	NA	NA	NA	NA	NA	NA	NA	NA	NA	NA	NA	NA	28257	NA	NA	NA	NA	NA	NA	NA	NA	NA	NA	NA	NA	NA	NA	25798	NA	NA	NA	NA	NA	NA	NA	NA	NA	NA	NA	NA	18917	NA	NA	NA	NA	NA	8149.79	NA	NA
Nap1l1_23012	NA	NA	NA	NA	NA	NA	NA	NA	NA	NA	NA	NA	15282	NA	NA	NA	NA	NA	NA	NA	NA	NA	NA	NA	NA	NA	NA	9119	NA	NA	NA	NA	NA	NA	NA	NA	NA	NA	NA	NA	17504	NA	NA	NA	NA	NA	6256.17	NA	NA
Nap1l1_23013	NA	NA	NA	NA	NA	NA	NA	NA	NA	NA	NA	NA	23903	NA	NA	NA	NA	NA	NA	NA	NA	NA	NA	NA	NA	NA	NA	18741	NA	NA	NA	NA	NA	NA	NA	NA	NA	NA	NA	NA	36704	NA	NA	NA	NA	NA	8789.13	NA	NA
Nap1l4_11354	NA	NA	NA	NA	NA	NA	NA	NA	NA	NA	NA	NA	26236	NA	NA	NA	NA	NA	NA	NA	NA	NA	NA	NA	NA	NA	NA	32507	NA	NA	NA	NA	NA	NA	NA	NA	NA	NA	NA	NA	32576	NA	NA	NA	NA	NA	9660.21	NA	NA
Nap1l4_11355	NA	NA	NA	NA	NA	NA	NA	NA	NA	NA	NA	NA	14253	NA	NA	NA	NA	NA	NA	NA	NA	NA	NA	NA	NA	NA	NA	23124	NA	NA	NA	NA	NA	NA	NA	NA	NA	NA	NA	NA	17891	NA	NA	NA	NA	NA	12252.1	NA	NA
Nap1l4_11356	NA	NA	NA	NA	NA	NA	NA	NA	NA	NA	NA	NA	20604	NA	NA	NA	NA	NA	NA	NA	NA	NA	NA	NA	NA	NA	NA	15054	NA	NA	NA	NA	NA	NA	NA	NA	NA	NA	NA	NA	13231	NA	NA	NA	NA	NA	9016.81	NA	NA
Nasp_22207	NA	NA	NA	NA	NA	NA	NA	NA	NA	NA	NA	NA	NA	NA	NA	NA	NA	NA	NA	NA	NA	NA	NA	NA	NA	NA	NA	NA	NA	NA	NA	NA	NA	NA	NA	NA	NA	NA	NA	NA	NA	NA	NA	NA	NA	NA	NA	NA	NA
Nasp_22208	NA	NA	NA	NA	NA	NA	NA	NA	NA	NA	NA	NA	NA	NA	NA	NA	NA	NA	NA	NA	NA	NA	NA	NA	NA	NA	NA	NA	NA	NA	NA	NA	NA	NA	NA	NA	NA	NA	NA	NA	NA	NA	NA	NA	NA	NA	NA	NA	NA
Nasp_22209	NA	NA	NA	NA	NA	NA	NA	NA	NA	NA	NA	NA	NA	NA	NA	NA	NA	NA	NA	NA	NA	NA	NA	NA	NA	NA	NA	NA	NA	NA	NA	NA	NA	NA	NA	NA	NA	NA	NA	NA	NA	NA	NA	NA	NA	NA	NA	NA	NA
Nasp_37519	NA	15023	NA	NA	NA	NA	NA	44235	NA	NA	NA	NA	NA	NA	6694	NA	NA	NA	7000	NA	NA	NA	19272	NA	NA	NA	NA	NA	NA	17437	NA	NA	NA	NA	NA	38115	NA	NA	NA	NA	NA	NA	NA	12078	NA	NA	NA	NA	NA
Nasp_37520	NA	44662	NA	NA	NA	NA	NA	56553	NA	NA	NA	NA	NA	NA	9300	NA	NA	NA	8626	NA	NA	NA	31565	NA	NA	NA	NA	NA	NA	45095	NA	NA	NA	NA	NA	87030	NA	NA	NA	NA	NA	NA	NA	17653	NA	NA	NA	NA	NA
Nasp_37521	NA	20673	NA	NA	NA	NA	NA	32908	NA	NA	NA	NA	NA	NA	7171	NA	NA	NA	5822	NA	NA	NA	25374	NA	NA	NA	NA	NA	NA	30863	NA	NA	NA	NA	NA	54335	NA	NA	NA	NA	NA	NA	NA	15007	NA	NA	NA	NA	NA
Nasp_37522	NA	18872	NA	NA	NA	NA	NA	34260	NA	NA	NA	NA	NA	NA	6000	NA	NA	NA	6483	NA	NA	NA	21793	NA	NA	NA	NA	NA	NA	35670	NA	NA	NA	NA	NA	55200	NA	NA	NA	NA	NA	NA	NA	9608	NA	NA	NA	NA	NA
Ncapd2_32678	NA	NA	NA	NA	NA	NA	NA	NA	NA	NA	NA	NA	NA	NA	NA	NA	NA	NA	NA	NA	NA	NA	NA	NA	NA	NA	NA	NA	NA	NA	NA	NA	NA	NA	NA	NA	NA	NA	NA	NA	NA	NA	NA	NA	NA	NA	NA	NA	NA
Ncapd2_32679	NA	NA	NA	NA	NA	NA	NA	NA	NA	NA	NA	NA	NA	NA	NA	NA	NA	NA	NA	NA	NA	NA	NA	NA	NA	NA	NA	NA	NA	NA	NA	NA	NA	NA	NA	NA	NA	NA	NA	NA	NA	NA	NA	NA	NA	NA	NA	NA	NA
Ncapd2_32681	NA	NA	NA	NA	NA	NA	NA	NA	NA	NA	NA	NA	NA	NA	NA	NA	NA	NA	NA	NA	NA	NA	NA	NA	NA	NA	NA	NA	NA	NA	NA	NA	NA	NA	NA	NA	NA	NA	NA	NA	NA	NA	NA	NA	NA	NA	NA	NA	NA
Ncapd2_37419	NA	3227	NA	NA	NA	NA	NA	12607	NA	NA	NA	NA	NA	NA	5703	NA	NA	NA	2746	NA	NA	NA	2565	NA	NA	NA	NA	NA	NA	3167	NA	NA	NA	NA	NA	15493	NA	NA	NA	NA	NA	NA	NA	10079	NA	NA	NA	NA	NA
Ncapd2_37420	NA	2552	NA	NA	NA	NA	NA	6915	NA	NA	NA	NA	NA	NA	7679	NA	NA	NA	3579	NA	NA	NA	3821	NA	NA	NA	NA	NA	NA	1364	NA	NA	NA	NA	NA	4750	NA	NA	NA	NA	NA	NA	NA	9848	NA	NA	NA	NA	NA
Ncapd2_37421	NA	7870	NA	NA	NA	NA	NA	22243	NA	NA	NA	NA	NA	NA	6393	NA	NA	NA	3652	NA	NA	NA	18509	NA	NA	NA	NA	NA	NA	9634	NA	NA	NA	NA	NA	24503	NA	NA	NA	NA	NA	NA	NA	11272	NA	NA	NA	NA	NA
Ncapd2_37422	NA	9281	NA	NA	NA	NA	NA	8082	NA	NA	NA	NA	NA	NA	4662	NA	NA	NA	3049	NA	NA	NA	7777	NA	NA	NA	NA	NA	NA	6589	NA	NA	NA	NA	NA	16791	NA	NA	NA	NA	NA	NA	NA	6849	NA	NA	NA	NA	NA
Ncapd3_37415	NA	5449	NA	NA	NA	NA	NA	21219	NA	NA	NA	NA	NA	NA	5505	NA	NA	NA	5058	NA	NA	NA	5880	NA	NA	NA	NA	NA	NA	929	NA	NA	NA	NA	NA	25850	NA	NA	NA	NA	NA	NA	NA	8177	NA	NA	NA	NA	NA
Ncapd3_37416	NA	18914	NA	NA	NA	NA	NA	38279	NA	NA	NA	NA	NA	NA	6559	NA	NA	NA	4000	NA	NA	NA	12588	NA	NA	NA	NA	NA	NA	15034	NA	NA	NA	NA	NA	30193	NA	NA	NA	NA	NA	NA	NA	11286	NA	NA	NA	NA	NA
Ncapd3_37417	NA	6808	NA	NA	NA	NA	NA	16798	NA	NA	NA	NA	NA	NA	4382	NA	NA	NA	4064	NA	NA	NA	6727	NA	NA	NA	NA	NA	NA	1476	NA	NA	NA	NA	NA	17220	NA	NA	NA	NA	NA	NA	NA	7611	NA	NA	NA	NA	NA
Ncapd3_37418	NA	3513	NA	NA	NA	NA	NA	2956	NA	NA	NA	NA	NA	NA	4429	NA	NA	NA	2622	NA	NA	NA	8897	NA	NA	NA	NA	NA	NA	30475	NA	NA	NA	NA	NA	3008	NA	NA	NA	NA	NA	NA	NA	4922	NA	NA	NA	NA	NA
Ncapd3_44312	NA	NA	NA	NA	NA	NA	NA	NA	NA	NA	NA	NA	NA	NA	NA	NA	NA	NA	NA	NA	NA	NA	NA	NA	NA	NA	NA	NA	NA	NA	NA	NA	NA	NA	NA	NA	NA	NA	NA	NA	NA	NA	NA	NA	NA	NA	NA	NA	NA
Ncapd3_44313	NA	NA	NA	NA	NA	NA	NA	NA	NA	NA	NA	NA	NA	NA	NA	NA	NA	NA	NA	NA	NA	NA	NA	NA	NA	NA	NA	NA	NA	NA	NA	NA	NA	NA	NA	NA	NA	NA	NA	NA	NA	NA	NA	NA	NA	NA	NA	NA	NA
Ncapd3_44314	NA	NA	NA	NA	NA	NA	NA	NA	NA	NA	NA	NA	NA	NA	NA	NA	NA	NA	NA	NA	NA	NA	NA	NA	NA	NA	NA	NA	NA	NA	NA	NA	NA	NA	NA	NA	NA	NA	NA	NA	NA	NA	NA	NA	NA	NA	NA	NA	NA
Ncapg_23543	NA	NA	NA	NA	NA	NA	NA	NA	NA	NA	NA	NA	3135	NA	NA	NA	NA	NA	NA	NA	NA	NA	NA	NA	NA	NA	NA	11709	NA	NA	NA	NA	NA	NA	NA	NA	NA	NA	NA	NA	3474	NA	NA	NA	NA	NA	6094.55	NA	NA
Ncapg_23544	NA	NA	NA	NA	NA	NA	NA	NA	NA	NA	NA	NA	11346	NA	NA	NA	NA	NA	NA	NA	NA	NA	NA	NA	NA	NA	NA	11337	NA	NA	NA	NA	NA	NA	NA	NA	NA	NA	NA	NA	12459	NA	NA	NA	NA	NA	8342.91	NA	NA
Ncapg_23545	NA	NA	NA	NA	NA	NA	NA	NA	NA	NA	NA	NA	8306	NA	NA	NA	NA	NA	NA	NA	NA	NA	NA	NA	NA	NA	NA	13246	NA	NA	NA	NA	NA	NA	NA	NA	NA	NA	NA	NA	8124	NA	NA	NA	NA	NA	6541.78	NA	NA
Ncaph2_22674	NA	NA	NA	NA	NA	NA	NA	NA	NA	NA	NA	NA	1101	NA	NA	NA	NA	NA	NA	NA	NA	NA	NA	NA	NA	NA	NA	5476	NA	NA	NA	NA	NA	NA	NA	NA	NA	NA	NA	NA	8559	NA	NA	NA	NA	NA	3345.09	NA	NA
Ncaph2_22675	NA	NA	NA	NA	NA	NA	NA	NA	NA	NA	NA	NA	8556	NA	NA	NA	NA	NA	NA	NA	NA	NA	NA	NA	NA	NA	NA	13511	NA	NA	NA	NA	NA	NA	NA	NA	NA	NA	NA	NA	29868	NA	NA	NA	NA	NA	5846.54	NA	NA
Ncaph2_22676	NA	NA	NA	NA	NA	NA	NA	NA	NA	NA	NA	NA	24858	NA	NA	NA	NA	NA	NA	NA	NA	NA	NA	NA	NA	NA	NA	24527	NA	NA	NA	NA	NA	NA	NA	NA	NA	NA	NA	NA	34735	NA	NA	NA	NA	NA	11179.8	NA	NA
Ncaph_54348	NA	NA	NA	NA	NA	NA	NA	NA	NA	NA	NA	NA	6748	NA	NA	NA	NA	NA	NA	NA	NA	NA	NA	NA	NA	NA	NA	7187	NA	NA	NA	NA	NA	NA	NA	NA	NA	NA	NA	NA	3801	NA	NA	NA	NA	NA	11071	NA	NA
Ncaph_54349	NA	NA	NA	NA	NA	NA	NA	NA	NA	NA	NA	NA	5643	NA	NA	NA	NA	NA	NA	NA	NA	NA	NA	NA	NA	NA	NA	838	NA	NA	NA	NA	NA	NA	NA	NA	NA	NA	NA	NA	6918	NA	NA	NA	NA	NA	4174.5	NA	NA
Ncaph_54350	NA	NA	NA	NA	NA	NA	NA	NA	NA	NA	NA	NA	8728	NA	NA	NA	NA	NA	NA	NA	NA	NA	NA	NA	NA	NA	NA	7031	NA	NA	NA	NA	NA	NA	NA	NA	NA	NA	NA	NA	11040	NA	NA	NA	NA	NA	6691.2	NA	NA
Ncl_37335	NA	NA	NA	NA	4996	NA	NA	NA	NA	NA	3975	NA	NA	NA	NA	NA	NA	NA	NA	NA	NA	NA	NA	NA	NA	3153	NA	NA	NA	NA	NA	NA	2955	NA	NA	NA	NA	NA	8590	NA	NA	NA	NA	NA	NA	NA	NA	NA	NA
Ncl_37336	NA	NA	NA	NA	6365	NA	NA	NA	NA	NA	3463	NA	NA	NA	NA	NA	NA	NA	NA	NA	NA	NA	NA	NA	NA	4626	NA	NA	NA	NA	NA	NA	4321	NA	NA	NA	NA	NA	2472	NA	NA	NA	NA	NA	NA	NA	NA	NA	NA
Ncl_37337	NA	NA	NA	NA	10907	NA	NA	NA	NA	NA	12294	NA	NA	NA	NA	NA	NA	NA	NA	NA	NA	NA	NA	NA	NA	7655	NA	NA	NA	NA	NA	NA	5532	NA	NA	NA	NA	NA	6382	NA	NA	NA	NA	NA	NA	NA	NA	NA	NA
Ncoa1_11415	NA	NA	NA	NA	NA	11369	NA	NA	NA	NA	NA	11345	NA	NA	NA	NA	NA	NA	NA	NA	NA	NA	NA	NA	NA	NA	10170	NA	NA	NA	NA	NA	NA	9205	NA	NA	NA	NA	NA	11020	NA	NA	NA	NA	NA	4169	NA	NA	NA
Ncoa1_11416	NA	NA	NA	NA	NA	9192	NA	NA	NA	NA	NA	8761	NA	NA	NA	NA	NA	NA	NA	NA	NA	NA	NA	NA	NA	NA	6285	NA	NA	NA	NA	NA	NA	6700	NA	NA	NA	NA	NA	13078	NA	NA	NA	NA	NA	4579	NA	NA	NA
Ncoa1_11417	NA	NA	NA	NA	NA	10459	NA	NA	NA	NA	NA	7326	NA	NA	NA	NA	NA	NA	NA	NA	NA	NA	NA	NA	NA	NA	8755	NA	NA	NA	NA	NA	NA	9356	NA	NA	NA	NA	NA	12716	NA	NA	NA	NA	NA	4378	NA	NA	NA
Ncoa2_11418	NA	NA	NA	NA	NA	9015	NA	NA	NA	NA	NA	6046	NA	NA	NA	NA	NA	NA	NA	NA	NA	NA	NA	NA	NA	NA	7456	NA	NA	NA	NA	NA	NA	9121	NA	NA	NA	NA	NA	12292	NA	NA	NA	NA	NA	4423	NA	NA	NA
Ncoa2_11419	NA	NA	NA	NA	NA	5937	NA	NA	NA	NA	NA	5413	NA	NA	NA	NA	NA	NA	NA	NA	NA	NA	NA	NA	NA	NA	4875	NA	NA	NA	NA	NA	NA	7163	NA	NA	NA	NA	NA	8481	NA	NA	NA	NA	NA	3456	NA	NA	NA
Ncoa2_11420	NA	NA	NA	NA	NA	8756	NA	NA	NA	NA	NA	6021	NA	NA	NA	NA	NA	NA	NA	NA	NA	NA	NA	NA	NA	NA	6326	NA	NA	NA	NA	NA	NA	9508	NA	NA	NA	NA	NA	13804	NA	NA	NA	NA	NA	4080	NA	NA	NA
Ncoa3_11422	NA	NA	NA	NA	NA	9308	NA	NA	NA	NA	NA	8180	NA	NA	NA	NA	NA	NA	NA	NA	NA	NA	NA	NA	NA	NA	13882	NA	NA	NA	NA	NA	NA	14446	NA	NA	NA	NA	NA	11755	NA	NA	NA	NA	NA	5673	NA	NA	NA
Ncoa3_11423	NA	NA	NA	NA	NA	5747	NA	NA	NA	NA	NA	4595	NA	NA	NA	NA	NA	NA	NA	NA	NA	NA	NA	NA	NA	NA	7760	NA	NA	NA	NA	NA	NA	8279	NA	NA	NA	NA	NA	7938	NA	NA	NA	NA	NA	3898	NA	NA	NA
Ncoa3_11424	NA	NA	NA	NA	NA	5465	NA	NA	NA	NA	NA	8339	NA	NA	NA	NA	NA	NA	NA	NA	NA	NA	NA	NA	NA	NA	9886	NA	NA	NA	NA	NA	NA	9989	NA	NA	NA	NA	NA	7525	NA	NA	NA	NA	NA	3821	NA	NA	NA
Ncoa4_20762	NA	NA	NA	NA	NA	NA	NA	NA	NA	NA	NA	NA	18879	NA	NA	NA	NA	NA	NA	NA	NA	NA	NA	NA	NA	NA	NA	20741	NA	NA	NA	NA	NA	NA	NA	NA	NA	NA	NA	NA	32173	NA	NA	NA	NA	NA	8619.38	NA	NA
Ncoa4_20763	NA	NA	NA	NA	NA	NA	NA	NA	NA	NA	NA	NA	14305	NA	NA	NA	NA	NA	NA	NA	NA	NA	NA	NA	NA	NA	NA	22414	NA	NA	NA	NA	NA	NA	NA	NA	NA	NA	NA	NA	16157	NA	NA	NA	NA	NA	9331.9	NA	NA
Ncoa4_20765	NA	NA	NA	NA	NA	NA	NA	NA	NA	NA	NA	NA	13134	NA	NA	NA	NA	NA	NA	NA	NA	NA	NA	NA	NA	NA	NA	5398	NA	NA	NA	NA	NA	NA	NA	NA	NA	NA	NA	NA	6065	NA	NA	NA	NA	NA	3976.3	NA	NA
Ncoa5_57824	NA	NA	NA	NA	NA	10315	NA	NA	NA	NA	NA	5965	NA	NA	NA	NA	NA	NA	NA	NA	NA	NA	NA	NA	NA	NA	8860	NA	NA	NA	NA	NA	NA	7747	NA	NA	NA	NA	NA	10367	NA	NA	NA	NA	NA	4539	NA	NA	NA
Ncoa5_57825	NA	NA	NA	NA	NA	10997	NA	NA	NA	NA	NA	12893	NA	NA	NA	NA	NA	NA	NA	NA	NA	NA	NA	NA	NA	NA	12019	NA	NA	NA	NA	NA	NA	12602	NA	NA	NA	NA	NA	13902	NA	NA	NA	NA	NA	6345	NA	NA	NA
Ncoa5_57827	NA	NA	NA	NA	NA	6215	NA	NA	NA	NA	NA	4574	NA	NA	NA	NA	NA	NA	NA	NA	NA	NA	NA	NA	NA	NA	9063	NA	NA	NA	NA	NA	NA	8316	NA	NA	NA	NA	NA	7209	NA	NA	NA	NA	NA	3160	NA	NA	NA
Ncoa6_24702	NA	NA	96678	NA	NA	11702	NA	NA	32086	NA	NA	10624	NA	NA	NA	50414	NA	NA	NA	40982	NA	NA	NA	26396	NA	NA	8300	NA	NA	NA	28013	NA	NA	9539	NA	NA	49868	NA	NA	16075	NA	NA	NA	NA	18500	6805	NA	NA	NA
Ncoa6_24703	NA	NA	82080	NA	NA	15214	NA	NA	40121	NA	NA	9292	NA	NA	NA	69157	NA	NA	NA	54539	NA	NA	NA	27814	NA	NA	11294	NA	NA	NA	48431	NA	NA	10827	NA	NA	60232	NA	NA	23856	NA	NA	NA	NA	25440.2	4593	NA	NA	NA
Ncoa6_24704	NA	NA	61066	NA	NA	12729	NA	NA	29477	NA	NA	7732	NA	NA	NA	42473	NA	NA	NA	33255	NA	NA	NA	21729	NA	NA	5415	NA	NA	NA	30790	NA	NA	8105	NA	NA	48866	NA	NA	19654	NA	NA	NA	NA	18269	5013	NA	NA	NA
Ncoa6_33439	NA	NA	NA	NA	NA	NA	NA	NA	NA	NA	NA	NA	NA	NA	NA	NA	NA	NA	NA	NA	NA	NA	NA	NA	NA	NA	NA	NA	NA	NA	NA	NA	NA	NA	NA	NA	NA	NA	NA	NA	NA	8940.2	NA	NA	NA	NA	NA	NA	1623
Ncoa6_33440	NA	NA	NA	NA	NA	NA	NA	NA	NA	NA	NA	NA	NA	NA	NA	NA	NA	NA	NA	NA	NA	NA	NA	NA	NA	NA	NA	NA	NA	NA	NA	NA	NA	NA	NA	NA	NA	NA	NA	NA	NA	7735.6	NA	NA	NA	NA	NA	NA	1271
Ncoa6_33441	NA	NA	NA	NA	NA	NA	NA	NA	NA	NA	NA	NA	NA	NA	NA	NA	NA	NA	NA	NA	NA	NA	NA	NA	NA	NA	NA	NA	NA	NA	NA	NA	NA	NA	NA	NA	NA	NA	NA	NA	NA	6559.2	NA	NA	NA	NA	NA	NA	1544
Ncoa6_37303	45877	NA	NA	NA	NA	NA	31286	NA	NA	NA	NA	NA	NA	8732	NA	NA	NA	8203	NA	NA	NA	25937	NA	NA	NA	NA	NA	NA	24059	NA	NA	NA	NA	NA	74394	NA	NA	NA	NA	NA	NA	NA	72017.8	NA	NA	NA	NA	NA	NA
Ncoa6_37304	39565	NA	NA	NA	NA	NA	21136	NA	NA	NA	NA	NA	NA	6815	NA	NA	NA	7607	NA	NA	NA	17457	NA	NA	NA	NA	NA	NA	19304	NA	NA	NA	NA	NA	40906	NA	NA	NA	NA	NA	NA	NA	32876.8	NA	NA	NA	NA	NA	NA
Ncoa6_37305	49586	NA	NA	NA	NA	NA	27848	NA	NA	NA	NA	NA	NA	6555	NA	NA	NA	8849	NA	NA	NA	16810	NA	NA	NA	NA	NA	NA	18229	NA	NA	NA	NA	NA	44065	NA	NA	NA	NA	NA	NA	NA	43583.8	NA	NA	NA	NA	NA	NA
Ncoa7_53200	NA	NA	NA	NA	NA	8523	NA	NA	NA	NA	NA	6306	NA	NA	NA	NA	NA	NA	NA	NA	NA	NA	NA	NA	NA	NA	7148	NA	NA	NA	NA	NA	NA	9019	NA	NA	NA	NA	NA	9465	NA	NA	NA	NA	NA	3691	NA	NA	NA
Ncoa7_53201	NA	NA	NA	NA	NA	10303	NA	NA	NA	NA	NA	7285	NA	NA	NA	NA	NA	NA	NA	NA	NA	NA	NA	NA	NA	NA	10599	NA	NA	NA	NA	NA	NA	9988	NA	NA	NA	NA	NA	16497	NA	NA	NA	NA	NA	5745	NA	NA	NA
Ncoa7_53202	NA	NA	NA	NA	NA	12104	NA	NA	NA	NA	NA	9667	NA	NA	NA	NA	NA	NA	NA	NA	NA	NA	NA	NA	NA	NA	8406	NA	NA	NA	NA	NA	NA	7603	NA	NA	NA	NA	NA	15589	NA	NA	NA	NA	NA	5543	NA	NA	NA
Ncor1_15122	NA	NA	46588	NA	NA	NA	NA	NA	27704	NA	NA	NA	NA	NA	NA	41176	NA	NA	NA	31335	NA	NA	NA	30445	NA	NA	NA	NA	NA	NA	55023	NA	NA	NA	NA	NA	20882	NA	NA	NA	NA	NA	NA	NA	19945.2	NA	NA	NA	NA
Ncor1_15123	NA	NA	48253	NA	NA	NA	NA	NA	30115	NA	NA	NA	NA	NA	NA	38931	NA	NA	NA	35204	NA	NA	NA	56412	NA	NA	NA	NA	NA	NA	68405	NA	NA	NA	NA	NA	23453	NA	NA	NA	NA	NA	NA	NA	17782	NA	NA	NA	NA
Ncor1_15124	NA	NA	49434	NA	NA	NA	NA	NA	30890	NA	NA	NA	NA	NA	NA	47316	NA	NA	NA	47080	NA	NA	NA	33063	NA	NA	NA	NA	NA	NA	49950	NA	NA	NA	NA	NA	25901	NA	NA	NA	NA	NA	NA	NA	24680.8	NA	NA	NA	NA
Ncor1_33445	NA	NA	NA	NA	NA	NA	NA	NA	NA	NA	NA	NA	NA	NA	NA	NA	NA	NA	NA	NA	NA	NA	NA	NA	NA	NA	NA	NA	NA	NA	NA	NA	NA	NA	NA	NA	NA	NA	NA	NA	NA	10058.6	NA	NA	NA	NA	NA	NA	2
Ncor1_33446	NA	NA	NA	NA	NA	NA	NA	NA	NA	NA	NA	NA	NA	NA	NA	NA	NA	NA	NA	NA	NA	NA	NA	NA	NA	NA	NA	NA	NA	NA	NA	NA	NA	NA	NA	NA	NA	NA	NA	NA	NA	11288.2	NA	NA	NA	NA	NA	NA	1307
Ncor1_33447	NA	NA	NA	NA	NA	NA	NA	NA	NA	NA	NA	NA	NA	NA	NA	NA	NA	NA	NA	NA	NA	NA	NA	NA	NA	NA	NA	NA	NA	NA	NA	NA	NA	NA	NA	NA	NA	NA	NA	NA	NA	7394.2	NA	NA	NA	NA	NA	NA	2645
Ncor1_37295	25814	NA	NA	NA	NA	NA	39870	NA	NA	NA	NA	NA	NA	6420	NA	NA	NA	8582	NA	NA	NA	23336	NA	NA	NA	NA	NA	NA	18939	NA	NA	NA	NA	NA	21977	NA	NA	NA	NA	NA	NA	NA	67145.4	NA	NA	NA	NA	NA	NA
Ncor1_37296	27800	NA	NA	NA	NA	NA	26165	NA	NA	NA	NA	NA	NA	5869	NA	NA	NA	6287	NA	NA	NA	22296	NA	NA	NA	NA	NA	NA	10882	NA	NA	NA	NA	NA	22443	NA	NA	NA	NA	NA	NA	NA	64674.2	NA	NA	NA	NA	NA	NA
Ncor1_37297	33446	NA	NA	NA	NA	NA	50733	NA	NA	NA	NA	NA	NA	8210	NA	NA	NA	8394	NA	NA	NA	30499	NA	NA	NA	NA	NA	NA	23194	NA	NA	NA	NA	NA	31359	NA	NA	NA	NA	NA	NA	NA	69749.6	NA	NA	NA	NA	NA	NA
Ncor2_16178	NA	NA	74196	NA	NA	NA	NA	NA	34928	NA	NA	NA	NA	NA	NA	65490	NA	NA	NA	53179	NA	NA	NA	32804	NA	NA	NA	NA	NA	NA	44726	NA	NA	NA	NA	NA	47564	NA	NA	NA	NA	NA	NA	NA	36898	NA	NA	NA	NA
Ncor2_16180	NA	NA	65889	NA	NA	NA	NA	NA	41514	NA	NA	NA	NA	NA	NA	75243	NA	NA	NA	56645	NA	NA	NA	41163	NA	NA	NA	NA	NA	NA	38982	NA	NA	NA	NA	NA	46412	NA	NA	NA	NA	NA	NA	NA	40503	NA	NA	NA	NA
Ncor2_16181	NA	NA	64557	NA	NA	NA	NA	NA	30599	NA	NA	NA	NA	NA	NA	55522	NA	NA	NA	47757	NA	NA	NA	30591	NA	NA	NA	NA	NA	NA	29326	NA	NA	NA	NA	NA	39493	NA	NA	NA	NA	NA	NA	NA	21124.4	NA	NA	NA	NA
Ncor2_33448	NA	NA	NA	NA	NA	NA	NA	NA	NA	NA	NA	NA	NA	NA	NA	NA	NA	NA	NA	NA	NA	NA	NA	NA	NA	NA	NA	NA	NA	NA	NA	NA	NA	NA	NA	NA	NA	NA	NA	NA	NA	10117	NA	NA	NA	NA	NA	NA	1664
Ncor2_33449	NA	NA	NA	NA	NA	NA	NA	NA	NA	NA	NA	NA	NA	NA	NA	NA	NA	NA	NA	NA	NA	NA	NA	NA	NA	NA	NA	NA	NA	NA	NA	NA	NA	NA	NA	NA	NA	NA	NA	NA	NA	21176	NA	NA	NA	NA	NA	NA	4920
Ncor2_33450	NA	NA	NA	NA	NA	NA	NA	NA	NA	NA	NA	NA	NA	NA	NA	NA	NA	NA	NA	NA	NA	NA	NA	NA	NA	NA	NA	NA	NA	NA	NA	NA	NA	NA	NA	NA	NA	NA	NA	NA	NA	8008.4	NA	NA	NA	NA	NA	NA	2039
Ncor2_37291	34009	NA	NA	NA	NA	NA	54119	NA	NA	NA	NA	NA	NA	8497	NA	NA	NA	8484	NA	NA	NA	24917	NA	NA	NA	NA	NA	NA	16621	NA	NA	NA	NA	NA	40721	NA	NA	NA	NA	NA	NA	NA	95286	NA	NA	NA	NA	NA	NA
Ncor2_37292	32269	NA	NA	NA	NA	NA	42014	NA	NA	NA	NA	NA	NA	8253	NA	NA	NA	6816	NA	NA	NA	21644	NA	NA	NA	NA	NA	NA	26072	NA	NA	NA	NA	NA	43807	NA	NA	NA	NA	NA	NA	NA	37617	NA	NA	NA	NA	NA	NA
Ncor2_37293	27252	NA	NA	NA	NA	NA	40841	NA	NA	NA	NA	NA	NA	5873	NA	NA	NA	6995	NA	NA	NA	15504	NA	NA	NA	NA	NA	NA	12511	NA	NA	NA	NA	NA	31162	NA	NA	NA	NA	NA	NA	NA	48135	NA	NA	NA	NA	NA	NA
Nek6_36915	NA	NA	NA	NA	32970	NA	NA	NA	NA	NA	20547	NA	NA	NA	NA	NA	NA	NA	NA	NA	NA	NA	NA	NA	NA	19700	NA	NA	NA	NA	NA	NA	21520	NA	NA	NA	NA	NA	23444	NA	NA	NA	NA	NA	NA	NA	NA	NA	NA
Nek6_36916	NA	NA	NA	NA	20004	NA	NA	NA	NA	NA	10144	NA	NA	NA	NA	NA	NA	NA	NA	NA	NA	NA	NA	NA	NA	15327	NA	NA	NA	NA	NA	NA	17878	NA	NA	NA	NA	NA	16081	NA	NA	NA	NA	NA	NA	NA	NA	NA	NA
Nek6_36917	NA	NA	NA	NA	14983	NA	NA	NA	NA	NA	12884	NA	NA	NA	NA	NA	NA	NA	NA	NA	NA	NA	NA	NA	NA	12341	NA	NA	NA	NA	NA	NA	14508	NA	NA	NA	NA	NA	9916	NA	NA	NA	NA	NA	NA	NA	NA	NA	NA
Nek9_36903	NA	NA	NA	NA	43848	NA	NA	NA	NA	NA	30024	NA	NA	NA	NA	NA	NA	NA	NA	NA	NA	NA	NA	NA	NA	34191	NA	NA	NA	NA	NA	NA	46241	NA	NA	NA	NA	NA	23465	NA	NA	NA	NA	NA	NA	NA	NA	NA	NA
Nek9_36904	NA	NA	NA	NA	15890	NA	NA	NA	NA	NA	9969	NA	NA	NA	NA	NA	NA	NA	NA	NA	NA	NA	NA	NA	NA	13428	NA	NA	NA	NA	NA	NA	14848	NA	NA	NA	NA	NA	10082	NA	NA	NA	NA	NA	NA	NA	NA	NA	NA
Nek9_36905	NA	NA	NA	NA	12735	NA	NA	NA	NA	NA	5230	NA	NA	NA	NA	NA	NA	NA	NA	NA	NA	NA	NA	NA	NA	9001	NA	NA	NA	NA	NA	NA	7342	NA	NA	NA	NA	NA	8125	NA	NA	NA	NA	NA	NA	NA	NA	NA	NA
Nfe2_11534	NA	NA	NA	NA	NA	NA	NA	NA	NA	NA	NA	NA	NA	NA	NA	NA	12735	NA	NA	NA	8389	NA	NA	NA	NA	NA	NA	NA	NA	NA	NA	NA	NA	NA	NA	NA	NA	NA	NA	NA	NA	NA	NA	NA	NA	NA	NA	7405	NA
Nfe2_11535	NA	NA	NA	NA	NA	NA	NA	NA	NA	NA	NA	NA	NA	NA	NA	NA	9951	NA	NA	NA	8111	NA	NA	NA	NA	NA	NA	NA	NA	NA	NA	NA	NA	NA	NA	NA	NA	NA	NA	NA	NA	NA	NA	NA	NA	NA	NA	7243	NA
Nfe2_11536	NA	NA	NA	NA	NA	NA	NA	NA	NA	NA	NA	NA	NA	NA	NA	NA	10145	NA	NA	NA	6979	NA	NA	NA	NA	NA	NA	NA	NA	NA	NA	NA	NA	NA	NA	NA	NA	NA	NA	NA	NA	NA	NA	NA	NA	NA	NA	8730	NA
Nfe2l1_11538	NA	NA	NA	NA	NA	NA	NA	NA	NA	NA	NA	NA	NA	NA	NA	NA	6437	NA	NA	NA	3989	NA	NA	NA	NA	NA	NA	NA	NA	NA	NA	NA	NA	NA	NA	NA	NA	NA	NA	NA	NA	NA	NA	NA	NA	NA	NA	5314	NA
Nfe2l1_11539	NA	NA	NA	NA	NA	NA	NA	NA	NA	NA	NA	NA	NA	NA	NA	NA	9054	NA	NA	NA	5113	NA	NA	NA	NA	NA	NA	NA	NA	NA	NA	NA	NA	NA	NA	NA	NA	NA	NA	NA	NA	NA	NA	NA	NA	NA	NA	6502	NA
Nfe2l1_11540	NA	NA	NA	NA	NA	NA	NA	NA	NA	NA	NA	NA	NA	NA	NA	NA	10839	NA	NA	NA	7416	NA	NA	NA	NA	NA	NA	NA	NA	NA	NA	NA	NA	NA	NA	NA	NA	NA	NA	NA	NA	NA	NA	NA	NA	NA	NA	8403	NA
Nfe2l2_11542	NA	NA	NA	NA	NA	NA	NA	NA	NA	NA	NA	NA	NA	NA	NA	NA	7977	NA	NA	NA	4935	NA	NA	NA	NA	NA	NA	NA	NA	NA	NA	NA	NA	NA	NA	NA	NA	NA	NA	NA	NA	NA	NA	NA	NA	NA	NA	6740	NA
Nfe2l2_11543	NA	NA	NA	NA	NA	NA	NA	NA	NA	NA	NA	NA	NA	NA	NA	NA	9277	NA	NA	NA	5240	NA	NA	NA	NA	NA	NA	NA	NA	NA	NA	NA	NA	NA	NA	NA	NA	NA	NA	NA	NA	NA	NA	NA	NA	NA	NA	5565	NA
Nfe2l2_11545	NA	NA	NA	NA	NA	NA	NA	NA	NA	NA	NA	NA	NA	NA	NA	NA	8442	NA	NA	NA	5494	NA	NA	NA	NA	NA	NA	NA	NA	NA	NA	NA	NA	NA	NA	NA	NA	NA	NA	NA	NA	NA	NA	NA	NA	NA	NA	5606	NA
Nfia_11551	NA	NA	NA	NA	NA	NA	NA	NA	NA	NA	NA	NA	NA	NA	NA	NA	8872	NA	NA	NA	6446	NA	NA	NA	NA	NA	NA	NA	NA	NA	NA	NA	NA	NA	NA	NA	NA	NA	NA	NA	NA	NA	NA	NA	NA	NA	NA	6392	NA
Nfia_11552	NA	NA	NA	NA	NA	NA	NA	NA	NA	NA	NA	NA	NA	NA	NA	NA	16886	NA	NA	NA	9947	NA	NA	NA	NA	NA	NA	NA	NA	NA	NA	NA	NA	NA	NA	NA	NA	NA	NA	NA	NA	NA	NA	NA	NA	NA	NA	12293	NA
Nfia_11553	NA	NA	NA	NA	NA	NA	NA	NA	NA	NA	NA	NA	NA	NA	NA	NA	9335	NA	NA	NA	6610	NA	NA	NA	NA	NA	NA	NA	NA	NA	NA	NA	NA	NA	NA	NA	NA	NA	NA	NA	NA	NA	NA	NA	NA	NA	NA	7590	NA
Nfic_11558	NA	NA	NA	NA	NA	NA	NA	NA	NA	NA	NA	NA	NA	NA	NA	NA	12267	NA	NA	NA	6831	NA	NA	NA	NA	NA	NA	NA	NA	NA	NA	NA	NA	NA	NA	NA	NA	NA	NA	NA	NA	NA	NA	NA	NA	NA	NA	11277	NA
Nfic_11559	NA	NA	NA	NA	NA	NA	NA	NA	NA	NA	NA	NA	NA	NA	NA	NA	12668	NA	NA	NA	7032	NA	NA	NA	NA	NA	NA	NA	NA	NA	NA	NA	NA	NA	NA	NA	NA	NA	NA	NA	NA	NA	NA	NA	NA	NA	NA	10612	NA
Nfic_11560	NA	NA	NA	NA	NA	NA	NA	NA	NA	NA	NA	NA	NA	NA	NA	NA	11299	NA	NA	NA	6399	NA	NA	NA	NA	NA	NA	NA	NA	NA	NA	NA	NA	NA	NA	NA	NA	NA	NA	NA	NA	NA	NA	NA	NA	NA	NA	8603	NA
Nfil3_11562	NA	NA	NA	NA	NA	NA	NA	NA	NA	NA	NA	NA	NA	NA	NA	NA	9895	NA	NA	NA	6167	NA	NA	NA	NA	NA	NA	NA	NA	NA	NA	NA	NA	NA	NA	NA	NA	NA	NA	NA	NA	NA	NA	NA	NA	NA	NA	9007	NA
Nfil3_11563	NA	NA	NA	NA	NA	NA	NA	NA	NA	NA	NA	NA	NA	NA	NA	NA	14019	NA	NA	NA	8235	NA	NA	NA	NA	NA	NA	NA	NA	NA	NA	NA	NA	NA	NA	NA	NA	NA	NA	NA	NA	NA	NA	NA	NA	NA	NA	12419	NA
Nfil3_11564	NA	NA	NA	NA	NA	NA	NA	NA	NA	NA	NA	NA	NA	NA	NA	NA	10097	NA	NA	NA	6112	NA	NA	NA	NA	NA	NA	NA	NA	NA	NA	NA	NA	NA	NA	NA	NA	NA	NA	NA	NA	NA	NA	NA	NA	NA	NA	7514	NA
Nfix_11566	NA	NA	NA	NA	NA	NA	NA	NA	NA	NA	NA	NA	NA	NA	NA	NA	9950	NA	NA	NA	6191	NA	NA	NA	NA	NA	NA	NA	NA	NA	NA	NA	NA	NA	NA	NA	NA	NA	NA	NA	NA	NA	NA	NA	NA	NA	NA	8137	NA
Nfix_11567	NA	NA	NA	NA	NA	NA	NA	NA	NA	NA	NA	NA	NA	NA	NA	NA	10564	NA	NA	NA	5800	NA	NA	NA	NA	NA	NA	NA	NA	NA	NA	NA	NA	NA	NA	NA	NA	NA	NA	NA	NA	NA	NA	NA	NA	NA	NA	6989	NA
Nfix_11568	NA	NA	NA	NA	NA	NA	NA	NA	NA	NA	NA	NA	NA	NA	NA	NA	15672	NA	NA	NA	9271	NA	NA	NA	NA	NA	NA	NA	NA	NA	NA	NA	NA	NA	NA	NA	NA	NA	NA	NA	NA	NA	NA	NA	NA	NA	NA	14148	NA
Nfrkb_60388	NA	NA	NA	NA	NA	11393	NA	NA	NA	NA	NA	7930	NA	NA	NA	NA	NA	NA	NA	NA	NA	NA	NA	NA	NA	NA	6608	NA	NA	NA	NA	NA	NA	5514	NA	NA	NA	NA	NA	22821	NA	NA	NA	NA	NA	5624	NA	NA	NA
Nfrkb_60389	NA	NA	NA	NA	NA	12854	NA	NA	NA	NA	NA	9009	NA	NA	NA	NA	NA	NA	NA	NA	NA	NA	NA	NA	NA	NA	5422	NA	NA	NA	NA	NA	NA	4833	NA	NA	NA	NA	NA	20893	NA	NA	NA	NA	NA	5295	NA	NA	NA
Nfrkb_60390	NA	NA	NA	NA	NA	15139	NA	NA	NA	NA	NA	11202	NA	NA	NA	NA	NA	NA	NA	NA	NA	NA	NA	NA	NA	NA	5999	NA	NA	NA	NA	NA	NA	5765	NA	NA	NA	NA	NA	16518	NA	NA	NA	NA	NA	6756	NA	NA	NA
Nipbl_36586	NA	NA	NA	NA	NA	5720	NA	NA	NA	NA	NA	4355	NA	NA	NA	NA	NA	NA	NA	NA	NA	NA	NA	NA	NA	NA	3649	NA	NA	NA	NA	NA	NA	6937	NA	NA	NA	NA	NA	6333	NA	NA	NA	NA	NA	4665	NA	NA	NA
Nipbl_36587	NA	NA	NA	NA	NA	1841	NA	NA	NA	NA	NA	1204	NA	NA	NA	NA	NA	NA	NA	NA	NA	NA	NA	NA	NA	NA	2281	NA	NA	NA	NA	NA	NA	1340	NA	NA	NA	NA	NA	3025	NA	NA	NA	NA	NA	2576	NA	NA	NA
Nipbl_36588	NA	NA	NA	NA	NA	1050	NA	NA	NA	NA	NA	1513	NA	NA	NA	NA	NA	NA	NA	NA	NA	NA	NA	NA	NA	NA	1161	NA	NA	NA	NA	NA	NA	714	NA	NA	NA	NA	NA	2147	NA	NA	NA	NA	NA	2140	NA	NA	NA
Nmi_27054	NA	NA	NA	NA	NA	NA	NA	NA	NA	NA	NA	NA	14339	NA	NA	NA	NA	NA	NA	NA	NA	NA	NA	NA	NA	NA	NA	19673	NA	NA	NA	NA	NA	NA	NA	NA	NA	NA	NA	NA	29551	NA	NA	NA	NA	NA	12996.2	NA	NA
Nmi_27055	NA	NA	NA	NA	NA	NA	NA	NA	NA	NA	NA	NA	20096	NA	NA	NA	NA	NA	NA	NA	NA	NA	NA	NA	NA	NA	NA	6660	NA	NA	NA	NA	NA	NA	NA	NA	NA	NA	NA	NA	14735	NA	NA	NA	NA	NA	8480.13	NA	NA
Nmi_27056	NA	NA	NA	NA	NA	NA	NA	NA	NA	NA	NA	NA	26289	NA	NA	NA	NA	NA	NA	NA	NA	NA	NA	NA	NA	NA	NA	19722	NA	NA	NA	NA	NA	NA	NA	NA	NA	NA	NA	NA	26056	NA	NA	NA	NA	NA	11282.4	NA	NA
Noc2l_35467	NA	NA	NA	NA	1870	NA	NA	NA	NA	NA	1883	NA	NA	NA	NA	NA	NA	NA	NA	NA	NA	NA	NA	NA	NA	820	NA	NA	NA	NA	NA	NA	803	NA	NA	NA	NA	NA	619	NA	NA	NA	NA	NA	NA	NA	NA	NA	NA
Noc2l_35468	NA	NA	NA	NA	6501	NA	NA	NA	NA	NA	3615	NA	NA	NA	NA	NA	NA	NA	NA	NA	NA	NA	NA	NA	NA	4446	NA	NA	NA	NA	NA	NA	4125	NA	NA	NA	NA	NA	2941	NA	NA	NA	NA	NA	NA	NA	NA	NA	NA
Noc2l_35469	NA	NA	NA	NA	6775	NA	NA	NA	NA	NA	2540	NA	NA	NA	NA	NA	NA	NA	NA	NA	NA	NA	NA	NA	NA	5507	NA	NA	NA	NA	NA	NA	6179	NA	NA	NA	NA	NA	3295	NA	NA	NA	NA	NA	NA	NA	NA	NA	NA
NTC0001	39141	NA	78485	28491	NA	NA	35658	NA	43919	18969	NA	NA	NA	8388	NA	62978	NA	8257	NA	53610	NA	27911	NA	34458	16839	NA	NA	NA	22487	NA	38034	15359	NA	NA	46284	NA	46424	13001	NA	NA	NA	13849	18957.6	NA	27873.6	NA	NA	NA	2474
NTC0002	44161	NA	101376	19224	NA	NA	43412	NA	40086	15473	NA	NA	NA	9676	NA	65965	NA	8550	NA	57883	NA	30390	NA	42497	13318	NA	NA	NA	22423	NA	44828	11061	NA	NA	53032	NA	53342	8338	NA	NA	NA	15119.6	18406	NA	24922.2	NA	NA	NA	4650
NTC0003	39871	NA	53048	54506	NA	NA	39992	NA	32538	43259	NA	NA	NA	9434	NA	48769	NA	7365	NA	45571	NA	34375	NA	32193	43149	NA	NA	NA	27842	NA	35192	43377	NA	NA	38969	NA	37879	31357	NA	NA	NA	7428.4	37647.6	NA	21442.2	NA	NA	NA	7229
NTC0004	26410	NA	53416	12029	NA	NA	25094	NA	27446	9540	NA	NA	NA	5558	NA	41644	NA	6132	NA	40677	NA	17564	NA	30888	12570	NA	NA	NA	17670	NA	24717	7724	NA	NA	18620	NA	37497	8884	NA	NA	NA	7233.4	22240.4	NA	19463	NA	NA	NA	2781
NTC0005	53095	NA	96997	25488	NA	NA	40011	NA	49958	16930	NA	NA	NA	11506	NA	68951	NA	8846	NA	64573	NA	33663	NA	43328	26399	NA	NA	NA	25243	NA	50750	18810	NA	NA	50698	NA	62967	11743	NA	NA	NA	9823.4	36964.6	NA	30351.4	NA	NA	NA	5407
NTC0006	28902	NA	64740	46001	NA	NA	37828	NA	39708	41501	NA	NA	NA	7423	NA	51070	NA	19915	NA	48432	NA	28485	NA	33789	38696	NA	NA	NA	17812	NA	59959	29970	NA	NA	41025	NA	42134	21202	NA	NA	NA	12912.6	27925.8	NA	29157.2	NA	NA	NA	3661
NTC0007	37729	NA	55407	24700	NA	NA	29627	NA	30269	19967	NA	NA	NA	8429	NA	47122	NA	7833	NA	39948	NA	29842	NA	28827	16294	NA	NA	NA	29793	NA	36161	11576	NA	NA	41758	NA	39245	12439	NA	NA	NA	15804.6	48676.2	NA	18303.8	NA	NA	NA	12064
NTC0008	54766	NA	72024	31322	NA	NA	49913	NA	39962	19429	NA	NA	NA	10734	NA	56024	NA	10423	NA	60233	NA	34528	NA	38130	37472	NA	NA	NA	31370	NA	44148	32297	NA	NA	50526	NA	45891	14110	NA	NA	NA	20350.8	33028	NA	26338.8	NA	NA	NA	8618
NTC0009	56758	NA	82629	37884	NA	NA	48063	NA	39683	26305	NA	NA	NA	8996	NA	56219	NA	7611	NA	55977	NA	39696	NA	40096	21159	NA	NA	NA	30274	NA	42789	14525	NA	NA	43784	NA	36724	16362	NA	NA	NA	14599.8	22120.4	NA	26594.2	NA	NA	NA	7761
NTC0010	41618	NA	64103	25144	NA	NA	54047	NA	37223	17313	NA	NA	NA	8268	NA	51094	NA	8739	NA	43138	NA	41029	NA	47673	25650	NA	NA	NA	24590	NA	45034	25303	NA	NA	37915	NA	38263	12219	NA	NA	NA	13926.8	39707.2	NA	23893.2	NA	NA	NA	9277
NTC0011	38182	NA	61615	NA	30251	NA	44946	NA	31854	NA	19047	NA	NA	9202	NA	47929	NA	8561	NA	44076	NA	37677	NA	23725	NA	24950	NA	NA	27415	NA	35678	NA	26799	NA	36069	NA	32311	NA	22630	NA	NA	14225.6	19285.2	NA	23068.2	NA	NA	NA	11467
NTC0012	40526	NA	54470	NA	49807	NA	39566	NA	28840	NA	23436	NA	NA	9484	NA	41606	NA	6785	NA	38912	NA	39827	NA	32004	NA	33871	NA	NA	24329	NA	16091	NA	41249	NA	34030	NA	30466	NA	33925	NA	NA	12808.6	33357.4	NA	22497.8	NA	NA	NA	5617
NTC0013	41064	NA	97054	NA	29059	NA	45171	NA	51560	NA	19330	NA	NA	8994	NA	75462	NA	8108	NA	64242	NA	34301	NA	51213	NA	20032	NA	NA	26284	NA	61144	NA	26903	NA	41000	NA	73079	NA	24561	NA	NA	13104.6	28410.4	NA	29190.4	NA	NA	NA	9534
NTC0014	25986	NA	96386	NA	37258	NA	27181	NA	45646	NA	19458	NA	NA	5587	NA	62596	NA	4425	NA	65025	NA	29037	NA	35005	NA	20001	NA	NA	16512	NA	41458	NA	24020	NA	30902	NA	54974	NA	26864	NA	NA	8365.8	23612.4	NA	25154.4	NA	NA	NA	2790
NTC0015	45460	NA	111503	NA	29030	NA	41178	NA	41891	NA	18457	NA	NA	10219	NA	60592	NA	9394	NA	61641	NA	28805	NA	42208	NA	26348	NA	NA	24113	NA	40396	NA	24907	NA	43048	NA	48212	NA	18699	NA	NA	16926.6	46368.4	NA	31976.6	NA	NA	NA	8919
NTC0016	NA	32389	NA	NA	14960	NA	NA	46623	NA	NA	12583	NA	NA	NA	7423	NA	NA	NA	4642	NA	NA	NA	29286	NA	NA	7988	NA	NA	NA	7603	NA	NA	5479	NA	NA	90004	NA	NA	13023	NA	NA	NA	NA	12854	NA	NA	NA	NA	NA
NTC0017	NA	25427	NA	NA	42528	NA	NA	56877	NA	NA	28249	NA	NA	NA	7640	NA	NA	NA	7185	NA	NA	NA	24542	NA	NA	30737	NA	NA	NA	15634	NA	NA	30733	NA	NA	73341	NA	NA	20592	NA	NA	NA	NA	18414	NA	NA	NA	NA	NA
NTC0018	NA	10425	NA	NA	43116	NA	NA	44759	NA	NA	25025	NA	NA	NA	4657	NA	NA	NA	3536	NA	NA	NA	35160	NA	NA	33927	NA	NA	NA	32466	NA	NA	40384	NA	NA	40593	NA	NA	30728	NA	NA	NA	NA	10648	NA	NA	NA	NA	NA
NTC0019	NA	5642	NA	NA	12001	NA	NA	46479	NA	NA	6254	NA	NA	NA	5402	NA	NA	NA	5765	NA	NA	NA	19080	NA	NA	13196	NA	NA	NA	8621	NA	NA	11486	NA	NA	28951	NA	NA	6501	NA	NA	NA	NA	11066	NA	NA	NA	NA	NA
NTC0020	NA	30643	NA	NA	20934	NA	NA	72366	NA	NA	12898	NA	NA	NA	8024	NA	NA	NA	5255	NA	NA	NA	37322	NA	NA	13699	NA	NA	NA	67789	NA	NA	20364	NA	NA	63490	NA	NA	13652	NA	NA	NA	NA	16049	NA	NA	NA	NA	NA
NTC0021	NA	25972	NA	NA	NA	NA	NA	54211	NA	NA	NA	NA	NA	NA	5127	NA	NA	NA	3532	NA	NA	NA	16586	NA	NA	NA	NA	NA	NA	27708	NA	NA	NA	NA	NA	55633	NA	NA	NA	NA	NA	NA	NA	11572	NA	NA	NA	NA	NA
NTC0022	NA	28844	NA	NA	NA	NA	NA	46815	NA	NA	NA	NA	NA	NA	6932	NA	NA	NA	6094	NA	NA	NA	31302	NA	NA	NA	NA	NA	NA	61117	NA	NA	NA	NA	NA	60153	NA	NA	NA	NA	NA	NA	NA	14482	NA	NA	NA	NA	NA
NTC0023	NA	24799	NA	NA	NA	NA	NA	33661	NA	NA	NA	NA	NA	NA	5104	NA	NA	NA	2675	NA	NA	NA	13713	NA	NA	NA	NA	NA	NA	6921	NA	NA	NA	NA	NA	47115	NA	NA	NA	NA	NA	NA	NA	11633	NA	NA	NA	NA	NA
NTC0024	NA	39012	NA	NA	NA	NA	NA	62880	NA	NA	NA	NA	NA	NA	7240	NA	NA	NA	9450	NA	NA	NA	30478	NA	NA	NA	NA	NA	NA	27600	NA	NA	NA	NA	NA	86470	NA	NA	NA	NA	NA	NA	NA	15877	NA	NA	NA	NA	NA
NTC0025	NA	12400	NA	NA	NA	NA	NA	49575	NA	NA	NA	NA	NA	NA	4072	NA	NA	NA	3577	NA	NA	NA	23367	NA	NA	NA	NA	NA	NA	16996	NA	NA	NA	NA	NA	32806	NA	NA	NA	NA	NA	NA	NA	9949	NA	NA	NA	NA	NA
NTC0026	NA	17252	NA	NA	NA	NA	NA	46864	NA	NA	NA	NA	NA	NA	6686	NA	NA	NA	3347	NA	NA	NA	44305	NA	NA	NA	NA	NA	NA	15085	NA	NA	NA	NA	NA	38732	NA	NA	NA	NA	NA	NA	NA	10411	NA	NA	NA	NA	NA
NTC0027	NA	13860	NA	NA	NA	NA	NA	15655	NA	NA	NA	NA	NA	NA	1804	NA	NA	NA	1484	NA	NA	NA	9487	NA	NA	NA	NA	NA	NA	12913	NA	NA	NA	NA	NA	20738	NA	NA	NA	NA	NA	NA	NA	3688	NA	NA	NA	NA	NA
NTC0028	NA	29105	NA	NA	NA	NA	NA	54846	NA	NA	NA	NA	NA	NA	5647	NA	NA	NA	4682	NA	NA	NA	38171	NA	NA	NA	NA	NA	NA	27263	NA	NA	NA	NA	NA	60324	NA	NA	NA	NA	NA	NA	NA	14816	NA	NA	NA	NA	NA
NTC0029	NA	21828	NA	NA	NA	NA	NA	57240	NA	NA	NA	NA	NA	NA	6915	NA	NA	NA	5822	NA	NA	NA	39748	NA	NA	NA	NA	NA	NA	38061	NA	NA	NA	NA	NA	47758	NA	NA	NA	NA	NA	NA	NA	12606	NA	NA	NA	NA	NA
NTC0030	NA	26334	NA	NA	NA	NA	NA	65404	NA	NA	NA	NA	NA	NA	5955	NA	NA	NA	5994	NA	NA	NA	28186	NA	NA	NA	NA	NA	NA	49746	NA	NA	NA	NA	NA	44553	NA	NA	NA	NA	NA	NA	NA	12302	NA	NA	NA	NA	NA
NTC0031	NA	NA	NA	NA	NA	8098	NA	NA	NA	NA	NA	7064	NA	NA	NA	NA	NA	NA	NA	NA	NA	NA	NA	NA	NA	NA	10273	NA	NA	NA	NA	NA	NA	8681	NA	NA	NA	NA	NA	7367	NA	NA	NA	NA	NA	4290	NA	NA	NA
NTC0032	NA	NA	NA	NA	NA	14571	NA	NA	NA	NA	NA	14245	NA	NA	NA	NA	NA	NA	NA	NA	NA	NA	NA	NA	NA	NA	13599	NA	NA	NA	NA	NA	NA	16121	NA	NA	NA	NA	NA	17292	NA	NA	NA	NA	NA	7443	NA	NA	NA
NTC0033	NA	NA	NA	NA	NA	17746	NA	NA	NA	NA	NA	14397	NA	NA	NA	NA	NA	NA	NA	NA	NA	NA	NA	NA	NA	NA	15502	NA	NA	NA	NA	NA	NA	15674	NA	NA	NA	NA	NA	25072	NA	NA	NA	NA	NA	8412	NA	NA	NA
NTC0034	NA	NA	NA	NA	NA	6106	NA	NA	NA	NA	NA	7073	NA	NA	NA	NA	NA	NA	NA	NA	NA	NA	NA	NA	NA	NA	5053	NA	NA	NA	NA	NA	NA	6262	NA	NA	NA	NA	NA	7208	NA	NA	NA	NA	NA	3941	NA	NA	NA
[truncated: 1,454 more rows]
[truncated: 61 more columns]

## Sheet: Annotation_aggregated
Supplementary Data 1. CRISPR-screen guide counts table (Annotation)
sample	Genotype	Population	Library2	Date	Library	System	Date2	id	group
WT_Und_A_Nov2019.LibA_Mye_Nov2019.txt	WT	Und	A	2019-11-01	A	Mye	2019-11-01	WT_Und_A	WT_A
Cas9_Und_A_Nov2019.LibA_Mye_Nov2019.txt	Cas9	Und	A	2019-11-01	A	Mye	2019-11-01	Cas9_Und_A	Cas9_A
WT_Mye_A_Nov2019.LibA_Mye_Nov2019.txt	WT	Mye	A	2019-11-01	A	Mye	2019-11-01	WT_Mye_A	WT_A
Cas9_Mye_A_Nov2019.LibA_Mye_Nov2019.txt	Cas9	Mye	A	2019-11-01	A	Mye	2019-11-01	Cas9_Mye_A	Cas9_A
Cas9_Mye_As_250220.LibAs_Mye_Feb2020.txt	Cas9	Mye	As	250220	As	Mye	2020-02-01	Cas9_Mye_As	Cas9_As
Cas9_Und_As_250220.LibAs_Mye_Feb2020.txt	Cas9	Und	As	250220	As	Mye	2020-02-01	Cas9_Und_As	Cas9_As
WT_Mye_As_250220.LibAs_Mye_Feb2020.txt	WT	Mye	As	250220	As	Mye	2020-02-01	WT_Mye_As	WT_As
WT_Und_As_250220.LibAs_Mye_Feb2020.txt	WT	Und	As	250220	As	Mye	2020-02-01	WT_Und_As	WT_As
Cas9_Und_As_131119.LibAs_Mye_Nov2019.txt	Cas9	Und	As	131119	As	Mye	2019-11-01	Cas9_Und_As	Cas9_As
Wt_Und_As_131119.LibAs_Mye_Nov2019.txt	WT	Und	As	131119	As	Mye	2019-11-01	WT_Und_As	WT_As
Cas9_Mye_As_131119.LibAs_Mye_Nov2019.txt	Cas9	Mye	As	131119	As	Mye	2019-11-01	Cas9_Mye_As	Cas9_As
Wt_Mye_As_131119.LibAs_Mye_Nov2019.txt	WT	Mye	As	131119	As	Mye	2019-11-01	WT_Mye_As	WT_As
Cas9_Mye_Br_Feb2020.LibBr_Mye_Feb2020.txt	Cas9	Mye	Br	2020-02-01	Br	Mye	2020-02-01	Cas9_Mye_Br	Cas9_Br
Cas9_Und_Br_Feb2020.LibBr_Mye_Feb2020.txt	Cas9	Und	Br	2020-02-01	Br	Mye	2020-02-01	Cas9_Und_Br	Cas9_Br
WT_Mye_Br_Feb2020.LibBr_Mye_Feb2020.txt	WT	Mye	Br	2020-02-01	Br	Mye	2020-02-01	WT_Mye_Br	WT_Br
WT_Und_Br_Feb2020.LibBr_Mye_Feb2020.txt	WT	Und	Br	2020-02-01	Br	Mye	2020-02-01	WT_Und_Br	WT_Br
Cas9_Und_Br_May2020.LibBr_Mye_May2020.txt	Cas9	Und	Br	2020-05-01	Br	Mye	2020-05-01	Cas9_Und_Br	Cas9_Br
WT_Und_Br_May2020.LibBr_Mye_May2020.txt	WT	Und	Br	2020-05-01	Br	Mye	2020-05-01	WT_Und_Br	WT_Br
Cas9_Mye_Br_May2020.LibBr_Mye_May2020.txt	Cas9	Mye	Br	2020-05-01	Br	Mye	2020-05-01	Cas9_Mye_Br	Cas9_Br
WT_Mye_Br_May2020.LibBr_Mye_May2020.txt	WT	Mye	Br	2020-05-01	Br	Mye	2020-05-01	WT_Mye_Br	WT_Br
Cas9_GMP_As_26042021.LibAs_LSKd7_Apr2021.txt	Cas9	GMP	As	26042021	As	LSKd7	2021-04-01	Cas9_GMP_As	Cas9_As
Cas9_LSK_As_26042021.LibAs_LSKd7_Apr2021.txt	Cas9	LSKd7	As	26042021	As	LSKd7	2021-04-01	Cas9_LSKd7_As	Cas9_As
Cas9_MEP_As_26042021.LibAs_LSKd7_Apr2021.txt	Cas9	MEP	As	26042021	As	LSKd7	2021-04-01	Cas9_MEP_As	Cas9_As
WT_GMP_As_26042021.LibAs_LSKd7_Apr2021.txt	WT	GMP	As	26042021	As	LSKd7	2021-04-01	WT_GMP_As	WT_As
WT_LSK_As_26042021.LibAs_LSKd7_Apr2021.txt	WT	LSKd7	As	26042021	As	LSKd7	2021-04-01	WT_LSKd7_As	WT_As
WT_MEP_As_26042021.LibAs_LSKd7_Apr2021.txt	WT	MEP	As	26042021	As	LSKd7	2021-04-01	WT_MEP_As	WT_As
Cas9_GMP_As_150321.LibAs_LSKd7_March2021.txt	Cas9	GMP	As	150321	As	LSKd7	2021-03-01	Cas9_GMP_As	Cas9_As
Cas9_LSK_As_150321.LibAs_LSKd7_March2021.txt	Cas9	LSKd7	As	150321	As	LSKd7	2021-03-01	Cas9_LSKd7_As	Cas9_As
Cas9_MEP_As_150321.LibAs_LSKd7_March2021.txt	Cas9	MEP	As	150321	As	LSKd7	2021-03-01	Cas9_MEP_As	Cas9_As
WT_GMP_As_150321.LibAs_LSKd7_March2021.txt	WT	GMP	As	150321	As	LSKd7	2021-03-01	WT_GMP_As	WT_As
WT_LSK_As_150321.LibAs_LSKd7_March2021.txt	WT	LSKd7	As	150321	As	LSKd7	2021-03-01	WT_LSKd7_As	WT_As
WT_MEP_As_150321.LibAs_LSKd7_March2021.txt	WT	MEP	As	150321	As	LSKd7	2021-03-01	WT_MEP_As	WT_As
Cas9_cKit_As_28042021.LibAs_LSKd9_Apr2021.txt	Cas9	cKit	As	28042021	As	LSKd9	2021-04-01	Cas9_cKit_As	Cas9_As
Cas9_LSK_As_28042021.LibAs_LSKd9_Apr2021.txt	Cas9	LSKd9	As	28042021	As	LSKd9	2021-04-01	Cas9_LSKd9_As	Cas9_As
WT_cKit_As_28042021.LibAs_LSKd9_Apr2021.txt	WT	cKit	As	28042021	As	LSKd9	2021-04-01	WT_cKit_As	WT_As
WT_LSK_As_28042021.LibAs_LSKd9_Apr2021.txt	WT	LSKd9	As	28042021	As	LSKd9	2021-04-01	WT_LSKd9_As	WT_As
Cas9_cKit_As_170321.LibAs_LSKd9_March2021.txt	Cas9	cKit	As	170321	As	LSKd9	2021-03-01	Cas9_cKit_As	Cas9_As
Cas9_LSK_As_170321.LibAs_LSKd9_March2021.txt	Cas9	LSKd9	As	170321	As	LSKd9	2021-03-01	Cas9_LSKd9_As	Cas9_As
WT_cKit_As_170321.LibAs_LSKd9_March2021.txt	WT	cKit	As	170321	As	LSKd9	2021-03-01	WT_cKit_As	WT_As
WT_LSK_As_170321.LibAs_LSKd9_March2021.txt	WT	LSKd9	As	170321	As	LSKd9	2021-03-01	WT_LSKd9_As	WT_As
Cas9_GMP_B_24032021.LibB_LSKd7_March2021.tsv	Cas9	GMP	B	24032021	B	LSKd7	March2021.tsv	Cas9_GMP_B	Cas9_B
Cas9_LSK_B_24032021.LibB_LSKd7_March2021.tsv	Cas9	LSKd7	B	24032021	B	LSKd7	March2021.tsv	Cas9_LSKd7_B	Cas9_B
Cas9_MEP_B_24032021.LibB_LSKd7_March2021.tsv	Cas9	MEP	B	24032021	B	LSKd7	March2021.tsv	Cas9_MEP_B	Cas9_B
WT_GMP_B_24032021.LibB_LSKd7_March2021.tsv	WT	GMP	B	24032021	B	LSKd7	March2021.tsv	WT_GMP_B	WT_B
WT_LSK_B_24032021.LibB_LSKd7_March2021.tsv	WT	LSKd7	B	24032021	B	LSKd7	March2021.tsv	WT_LSKd7_B	WT_B
WT_MEP_B_24032021.LibB_LSKd7_March2021.tsv	WT	MEP	B	24032021	B	LSKd7	March2021.tsv	WT_MEP_B	WT_B
Cas9_GMP_B_May2020.LibB_LSKd7_May2020.txt	Cas9	GMP	B	2020-05-01	B	LSKd7	2020-05-01	Cas9_GMP_B	Cas9_B
Cas9_LSK_B_May2020.LibB_LSKd7_May2020.txt	Cas9	LSKd7	B	2020-05-01	B	LSKd7	2020-05-01	Cas9_LSKd7_B	Cas9_B
Cas9_MEP_B_May2020.LibB_LSKd7_May2020.txt	Cas9	MEP	B	2020-05-01	B	LSKd7	2020-05-01	Cas9_MEP_B	Cas9_B
WT_GMP_B_May2020.LibB_LSKd7_May2020.txt	WT	GMP	B	2020-05-01	B	LSKd7	2020-05-01	WT_GMP_B	WT_B
WT_LSK_B_May2020.LibB_LSKd7_May2020.txt	WT	LSKd7	B	2020-05-01	B	LSKd7	2020-05-01	WT_LSKd7_B	WT_B
WT_MEP_B_May2020.LibB_LSKd7_May2020.txt	WT	MEP	B	2020-05-01	B	LSKd7	2020-05-01	WT_MEP_B	WT_B
Cas9_cKit_B_26032021.LibB_LSKd9_March2021.tsv	Cas9	cKit	B	26032021	B	LSKd9	March2021.tsv	Cas9_cKit_B	Cas9_B
Cas9_LSK_B_26032021.LibB_LSKd9_March2021.tsv	Cas9	LSKd9	B	26032021	B	LSKd9	March2021.tsv	Cas9_LSKd9_B	Cas9_B
WT_cKit_B_26032021.LibB_LSKd9_March2021.tsv	WT	cKit	B	26032021	B	LSKd9	March2021.tsv	WT_cKit_B	WT_B
WT_LSK_B_26032021.LibB_LSKd9_March2021.tsv	WT	LSKd9	B	26032021	B	LSKd9	March2021.tsv	WT_LSKd9_B	WT_B
Cas9_GMP_Br_24032021.LibBr_LSKd7_March2021.tsv	Cas9	GMP	Br	24032021	Br	LSKd7	March2021.tsv	Cas9_GMP_Br	Cas9_Br
Cas9_LSK_Br_24032021.LibBr_LSKd7_March2021.tsv	Cas9	LSKd7	Br	24032021	Br	LSKd7	March2021.tsv	Cas9_LSKd7_Br	Cas9_Br
Cas9_MEP_Br_24032021.LibBr_LSKd7_March2021.tsv	Cas9	MEP	Br	24032021	Br	LSKd7	March2021.tsv	Cas9_MEP_Br	Cas9_Br
WT_GMP_Br_24032021.LibBr_LSKd7_March2021.tsv	WT	GMP	Br	24032021	Br	LSKd7	March2021.tsv	WT_GMP_Br	WT_Br
WT_LSK_Br_24032021.LibBr_LSKd7_March2021.tsv	WT	LSKd7	Br	24032021	Br	LSKd7	March2021.tsv	WT_LSKd7_Br	WT_Br
WT_MEP_Br_24032021.LibBr_LSKd7_March2021.tsv	WT	MEP	Br	24032021	Br	LSKd7	March2021.tsv	WT_MEP_Br	WT_Br
Cas9_GMP_Br_May2020.LibBr_LSKd7_May2020.txt	Cas9	GMP	Br	2020-05-01	Br	LSKd7	2020-05-01	Cas9_GMP_Br	Cas9_Br
Cas9_LSK_Br_May2020.LibBr_LSKd7_May2020.txt	Cas9	LSKd7	Br	2020-05-01	Br	LSKd7	2020-05-01	Cas9_LSKd7_Br	Cas9_Br
Cas9_MEP_Br_May2020.LibBr_LSKd7_May2020.txt	Cas9	MEP	Br	2020-05-01	Br	LSKd7	2020-05-01	Cas9_MEP_Br	Cas9_Br
WT_GMP_Br_May2020.LibBr_LSKd7_May2020.txt	WT	GMP	Br	2020-05-01	Br	LSKd7	2020-05-01	WT_GMP_Br	WT_Br
WT_LSK_Br_May2020.LibBr_LSKd7_May2020.txt	WT	LSKd7	Br	2020-05-01	Br	LSKd7	2020-05-01	WT_LSKd7_Br	WT_Br
WT_MEP_Br_May2020.LibBr_LSKd7_May2020.txt	WT	MEP	Br	2020-05-01	Br	LSKd7	2020-05-01	WT_MEP_Br	WT_Br
Cas9_cKit_Br_May2020.LibBr_LSKd9_Apr2020.txt	Cas9	cKit	Br	2020-05-01	Br	LSKd9	2020-04-01	Cas9_cKit_Br	Cas9_Br
Cas9_LSK_Br_May2020.LibBr_LSKd9_Apr2020.txt	Cas9	LSKd9	Br	2020-05-01	Br	LSKd9	2020-04-01	Cas9_LSKd9_Br	Cas9_Br
WT_cKit_Br_May2020.LibBr_LSKd9_Apr2020.txt	WT	cKit	Br	2020-05-01	Br	LSKd9	2020-04-01	WT_cKit_Br	WT_Br
WT_LSK_Br_May2020.LibBr_LSKd9_Apr2020.txt	WT	LSKd9	Br	2020-05-01	Br	LSKd9	2020-04-01	WT_LSKd9_Br	WT_Br
Cas9_cKit_Br_26032021.LibBr_LSKd9_March2021.tsv	Cas9	cKit	Br	26032021	Br	LSKd9	March2021.tsv	Cas9_cKit_Br	Cas9_Br
Cas9_LSK_Br_26032021.LibBr_LSKd9_March2021.tsv	Cas9	LSKd9	Br	26032021	Br	LSKd9	March2021.tsv	Cas9_LSKd9_Br	Cas9_Br
WT_cKit_Br_26032021.LibBr_LSKd9_March2021.tsv	WT	cKit	Br	26032021	Br	LSKd9	March2021.tsv	WT_cKit_Br	WT_Br
WT_LSK_Br_26032021.LibBr_LSKd9_March2021.tsv	WT	LSKd9	Br	26032021	Br	LSKd9	March2021.tsv	WT_LSKd9_Br	WT_Br
Cas9_GMP_P1_26102021.LibP1_LSKd7_Nov2021.txt	Cas9	GMP	P1	26102021	P1	LSKd7	2021-11-01	Cas9_GMP_P1	Cas9_P1
Cas9_LSK_P1_26102021.LibP1_LSKd7_Nov2021.txt	Cas9	LSKd7	P1	26102021	P1	LSKd7	2021-11-01	Cas9_LSKd7_P1	Cas9_P1
Cas9_MEP_P1_26102021.LibP1_LSKd7_Nov2021.txt	Cas9	MEP	P1	26102021	P1	LSKd7	2021-11-01	Cas9_MEP_P1	Cas9_P1
WT_GMP_P1_26102021.LibP1_LSKd7_Nov2021.txt	WT	GMP	P1	26102021	P1	LSKd7	2021-11-01	WT_GMP_P1	WT_P1
WT_LSK_P1_26102021.LibP1_LSKd7_Nov2021.txt	WT	LSKd7	P1	26102021	P1	LSKd7	2021-11-01	WT_LSKd7_P1	WT_P1
WT_MEP_P1_26102021.LibP1_LSKd7_Nov2021.txt	WT	MEP	P1	26102021	P1	LSKd7	2021-11-01	WT_MEP_P1	WT_P1
Cas9_cKit_P1_28102021.LibP1_LSKd9_Nov2021.txt	Cas9	cKit	P1	28102021	P1	LSKd9	2021-11-01	Cas9_cKit_P1	Cas9_P1
Cas9_LSK_P1_28102021.LibP1_LSKd9_Nov2021.txt	Cas9	LSKd9	P1	28102021	P1	LSKd9	2021-11-01	Cas9_LSKd9_P1	Cas9_P1
WT_cKit_P1_28102021.LibP1_LSKd9_Nov2021.txt	WT	cKit	P1	28102021	P1	LSKd9	2021-11-01	WT_cKit_P1	WT_P1
WT_LSK_P1_28102021.LibP1_LSKd9_Nov2021.txt	WT	LSKd9	P1	28102021	P1	LSKd9	2021-11-01	WT_LSKd9_P1	WT_P1
Cas9_LSK_LibP2_03102022.LibP2_LSKd7_Oct2022.tsv	Cas9	LSKd7	LibP2	3102022	P2	LSKd7	Oct2022.tsv	Cas9_LSKd7_P2	Cas9_P2
Cas9_GMP_LibP2_03102022.LibP2_LSKd7_Oct2022.tsv	Cas9	GMP	LibP2	3102022	P2	LSKd7	Oct2022.tsv	Cas9_GMP_P2	Cas9_P2
Cas9_MEP_LibP2_03102022.LibP2_LSKd7_Oct2022.tsv	Cas9	MEP	LibP2	3102022	P2	LSKd7	Oct2022.tsv	Cas9_MEP_P2	Cas9_P2
WT_LSK_LibP2_03102022.LibP2_LSKd7_Oct2022.tsv	WT	LSKd7	LibP2	3102022	P2	LSKd7	Oct2022.tsv	WT_LSKd7_P2	WT_P2
WT_GMP_LibP2_03102022.LibP2_LSKd7_Oct2022.tsv	WT	GMP	LibP2	3102022	P2	LSKd7	Oct2022.tsv	WT_GMP_P2	WT_P2
WT_MEP_LibP2_03102022.LibP2_LSKd7_Oct2022.tsv	WT	MEP	LibP2	3102022	P2	LSKd7	Oct2022.tsv	WT_MEP_P2	WT_P2
Cas9_LSK_LibP2_05102022.LibP2_LSKd9_Oct2022.tsv	Cas9	LSKd9	LibP2	5102022	P2	LSKd9	Oct2022.tsv	Cas9_LSKd9_P2	Cas9_P2
Cas9_cKit_LibP2_05102022.LibP2_LSKd9_Oct2022.tsv	Cas9	cKit	LibP2	5102022	P2	LSKd9	Oct2022.tsv	Cas9_cKit_P2	Cas9_P2
WT_LSK_LibP2_05102022.LibP2_LSKd9_Oct2022.tsv	WT	LSKd9	LibP2	5102022	P2	LSKd9	Oct2022.tsv	WT_LSKd9_P2	WT_P2
WT_cKit_LibP2_05102022.LibP2_LSKd9_Oct2022.tsv	WT	cKit	LibP2	5102022	P2	LSKd9	Oct2022.tsv	WT_cKit_P2	WT_P2
Cas9_LSK_R1_20122021.LibR1_LSKd7_Dec2021.tsv	Cas9	LSKd7	R1	20122021	R1	LSKd7	Dec2021.tsv	Cas9_LSKd7_R1	Cas9_R1
Cas9_GMP_R1_20122021.LibR1_LSKd7_Dec2021.tsv	Cas9	GMP	R1	20122021	R1	LSKd7	Dec2021.tsv	Cas9_GMP_R1	Cas9_R1
Cas9_MEP_R1_20122021.LibR1_LSKd7_Dec2021.tsv	Cas9	MEP	R1	20122021	R1	LSKd7	Dec2021.tsv	Cas9_MEP_R1	Cas9_R1
WT_LSK_R1_20122021.LibR1_LSKd7_Dec2021.tsv	WT	LSKd7	R1	20122021	R1	LSKd7	Dec2021.tsv	WT_LSKd7_R1	WT_R1
WT_GMP_R1_20122021.LibR1_LSKd7_Dec2021.tsv	WT	GMP	R1	20122021	R1	LSKd7	Dec2021.tsv	WT_GMP_R1	WT_R1
WT_MEP_R1_20122021.LibR1_LSKd7_Dec2021.tsv	WT	MEP	R1	20122021	R1	LSKd7	Dec2021.tsv	WT_MEP_R1	WT_R1
Cas9_cKit_R1_22122021.LibR1_LSKd9_Dec2021.tsv	Cas9	cKit	R1	22122021	R1	LSKd9	Dec2021.tsv	Cas9_cKit_R1	Cas9_R1
Cas9_LSK_R1_22122021.LibR1_LSKd9_Dec2021.tsv	Cas9	LSKd9	R1	22122021	R1	LSKd9	Dec2021.tsv	Cas9_LSKd9_R1	Cas9_R1
WT_cKit_R1_22122021.LibR1_LSKd9_Dec2021.tsv	WT	cKit	R1	22122021	R1	LSKd9	Dec2021.tsv	WT_cKit_R1	WT_R1
WT_LSK_R1_22122021.LibR1_LSKd9_Dec2021.tsv	WT	LSKd9	R1	22122021	R1	LSKd9	Dec2021.tsv	WT_LSKd9_R1	WT_R1
Cas9_LSK_R2_25012022.LibR2_LSKd7_Jan2022.tsv	Cas9	LSKd7	R2	25012022	R2	LSKd7	Jan2022.tsv	Cas9_LSKd7_R2	Cas9_R2
Cas9_GMP_R2_25012022.LibR2_LSKd7_Jan2022.tsv	Cas9	GMP	R2	25012022	R2	LSKd7	Jan2022.tsv	Cas9_GMP_R2	Cas9_R2
Cas9_MEP_R2_25012022.LibR2_LSKd7_Jan2022.tsv	Cas9	MEP	R2	25012022	R2	LSKd7	Jan2022.tsv	Cas9_MEP_R2	Cas9_R2
WT_LSK_R2_25012022.LibR2_LSKd7_Jan2022.tsv	WT	LSKd7	R2	25012022	R2	LSKd7	Jan2022.tsv	WT_LSKd7_R2	WT_R2
WT_GMP_R2_25012022.LibR2_LSKd7_Jan2022.tsv	WT	GMP	R2	25012022	R2	LSKd7	Jan2022.tsv	WT_GMP_R2	WT_R2
WT_MEP_R2_25012022.LibR2_LSKd7_Jan2022.tsv	WT	MEP	R2	25012022	R2	LSKd7	Jan2022.tsv	WT_MEP_R2	WT_R2
Cas9_GMP.CD11bGr1_As_25022021.LibAs_GMP.Mye_Feb2021.txt	Cas9	GMP.CD11bGr1	As	25022021	As	GMP.Mye	2021-02-01	Cas9_GMP.CD11bGr1_As	Cas9_As
Cas9_GMP.DN_As_25022021.LibAs_GMP.Mye_Feb2021.txt	Cas9	GMP.DN	As	25022021	As	GMP.Mye	2021-02-01	Cas9_GMP.DN_As	Cas9_As
WT_GMP.CD11bGr1_As_25022021.LibAs_GMP.Mye_Feb2021.txt	WT	GMP.CD11bGr1	As	25022021	As	GMP.Mye	2021-02-01	WT_GMP.CD11bGr1_As	WT_As
WT_GMP.DN_As_25022021.LibAs_GMP.Mye_Feb2021.txt	WT	GMP.DN	As	25022021	As	GMP.Mye	2021-02-01	WT_GMP.DN_As	WT_As
Cas9_Mye_As_101019.LibAs_Mye_Oct2019.txt	Cas9	Mye	As	101019	As	Mye	2019-10-01	Cas9_Mye_As	Cas9_As
Cas9_Und_As_101019.LibAs_Mye_Oct2019.txt	Cas9	Und	As	101019	As	Mye	2019-10-01	Cas9_Und_As	Cas9_As
Wt_Mye_As_101019.LibAs_Mye_Oct2019.txt	WT	Mye	As	101019	As	Mye	2019-10-01	WT_Mye_As	WT_As
Wt_Und_As_101019.LibAs_Mye_Oct2019.txt	WT	Und	As	101019	As	Mye	2019-10-01	WT_Und_As	WT_As
Cas9_GMP.CD11bGr1_B_25022021.LibB_GMP.Mye_Feb2021.txt	Cas9	GMP.CD11bGr1	B	25022021	B	GMP.Mye	2021-02-01	Cas9_GMP.CD11bGr1_B	Cas9_B
Cas9_GMP.DN_B_25022021.LibB_GMP.Mye_Feb2021.txt	Cas9	GMP.DN	B	25022021	B	GMP.Mye	2021-02-01	Cas9_GMP.DN_B	Cas9_B
WT_GMP.CD11bGr1_B_25022021.LibB_GMP.Mye_Feb2021.txt	WT	GMP.CD11bGr1	B	25022021	B	GMP.Mye	2021-02-01	WT_GMP.CD11bGr1_B	WT_B
WT_GMP.DN_B_25022021.LibB_GMP.Mye_Feb2021.txt	WT	GMP.DN	B	25022021	B	GMP.Mye	2021-02-01	WT_GMP.DN_B	WT_B
Cas9_B_Mye_Jul2020.LibB_Mye_July2020.txt	Cas9	Mye	B	2020-07-01	B	Mye	2020-07-01	Cas9_Mye_B	Cas9_B
Cas9_B_Und_Jul2020.LibB_Mye_July2020.txt	Cas9	Und	B	2020-07-01	B	Mye	2020-07-01	Cas9_Und_B	Cas9_B
WT_B_Mye_Jul2020.LibB_Mye_July2020.txt	WT	Mye	B	2020-07-01	B	Mye	2020-07-01	WT_Mye_B	WT_B
WT_B_Und_Jul2020.LibB_Mye_July2020.txt	WT	Und	B	2020-07-01	B	Mye	2020-07-01	WT_Und_B	WT_B
Cas9_GMP.CD11bGr1_Br_Jan2022.LibBr_GMP.Mye_Jan2022.tsv	Cas9	GMP.CD11bGr1	Br	2022-01-01	Br	GMP.Mye	Jan2022.tsv	Cas9_GMP.CD11bGr1_Br	Cas9_Br
Cas9_GMP.DN_Br_Jan2022.LibBr_GMP.Mye_Jan2022.tsv	Cas9	GMP.DN	Br	2022-01-01	Br	GMP.Mye	Jan2022.tsv	Cas9_GMP.DN_Br	Cas9_Br
WT_GMP.CD11bGr1_Br_Jan2022.LibBr_GMP.Mye_Jan2022.tsv	WT	GMP.CD11bGr1	Br	2022-01-01	Br	GMP.Mye	Jan2022.tsv	WT_GMP.CD11bGr1_Br	WT_Br
WT_GMP.DN_Br_Jan2022.LibBr_GMP.Mye_Jan2022.tsv	WT	GMP.DN	Br	2022-01-01	Br	GMP.Mye	Jan2022.tsv	WT_GMP.DN_Br	WT_Br
Cas9_Mye_Br_2602021.LibBr_Mye_Feb2021.txt	Cas9	Mye	Br	2602021	Br	Mye	2021-02-01	Cas9_Mye_Br	Cas9_Br
Cas9_Und_Br_2602021.LibBr_Mye_Feb2021.txt	Cas9	Und	Br	2602021	Br	Mye	2021-02-01	Cas9_Und_Br	Cas9_Br
WT_Mye_Br_2602021.LibBr_Mye_Feb2021.txt	WT	Mye	Br	2602021	Br	Mye	2021-02-01	WT_Mye_Br	WT_Br
WT_Und_Br_2602021.LibBr_Mye_Feb2021.txt	WT	Und	Br	2602021	Br	Mye	2021-02-01	WT_Und_Br	WT_Br
Cas9_Mye_R1_25022021.LibR1_Mye_Feb2021.txt	Cas9	Mye	R1	25022021	R1	Mye	2021-02-01	Cas9_Mye_R1	Cas9_R1
Cas9_Und_R1_25022021.LibR1_Mye_Feb2021.txt	Cas9	Und	R1	25022021	R1	Mye	2021-02-01	Cas9_Und_R1	Cas9_R1
WT_Mye_R1_25022021.LibR1_Mye_Feb2021.txt	WT	Mye	R1	25022021	R1	Mye	2021-02-01	WT_Mye_R1	WT_R1
WT_Und_R1_25022021.LibR1_Mye_Feb2021.txt	WT	Und	R1	25022021	R1	Mye	2021-02-01	WT_Und_R1	WT_R1
Cas9_Mye_R2.Br_10022021.LibR2_Mye_Feb2021.txt	Cas9	Mye	R2.Br	10022021	R2	Mye	2021-02-01	Cas9_Mye_R2	Cas9_R2
Cas9_Und_R2.Br_1002021.LibR2_Mye_Feb2021.txt	Cas9	Und	R2.Br	10022021	R2	Mye	2021-02-01	Cas9_Und_R2	Cas9_R2
WT_Mye_R2.Br_1002221.LibR2_Mye_Feb2021.txt	WT	Mye	R2.Br	10022021	R2	Mye	2021-02-01	WT_Mye_R2	WT_R2
WT_Und_R2.Br_10022021.LibR2_Mye_Feb2021.txt	WT	Und	R2.Br	10022021	R2	Mye	2021-02-01	WT_Und_R2	WT_R2
CAS9_GMP.CD11bGr1_TF1_July2020.LibTF1_GMP.Mye_July2020.txt	Cas9	GMP.CD11bGr1	TF1	2020-07-01	TF1	GMP.Mye	2020-07-01	Cas9_GMP.CD11bGr1_TF1	Cas9_TF1
CAS9_GMP.DN_TF1_July2020.LibTF1_GMP.Mye_July2020.txt	Cas9	GMP.DN	TF1	2020-07-01	TF1	GMP.Mye	2020-07-01	Cas9_GMP.DN_TF1	Cas9_TF1
WT_GMP.CD11bGr1_TF1_July2020.LibTF1_GMP.Mye_July2020.txt	WT	GMP.CD11bGr1	TF1	2020-07-01	TF1	GMP.Mye	2020-07-01	WT_GMP.CD11bGr1_TF1	WT_TF1
WT_GMP.DN_TF1_July2020.LibTF1_GMP.Mye_July2020.txt	WT	GMP.DN	TF1	2020-07-01	TF1	GMP.Mye	2020-07-01	WT_GMP.DN_TF1	WT_TF1
CAS9_TF1_Mye_Jul2020.LibTF1_Mye_July2020.txt	Cas9	Mye	TF1	2020-07-01	TF1	Mye	2020-07-01	Cas9_Mye_TF1	Cas9_TF1
CAS9_TF1_Und_Jul2020.LibTF1_Mye_July2020.txt	Cas9	Und	TF1	2020-07-01	TF1	Mye	2020-07-01	Cas9_Und_TF1	Cas9_TF1
WT_TF1_Mye_Jul2020.LibTF1_Mye_July2020.txt	WT	Mye	TF1	2020-07-01	TF1	Mye	2020-07-01	WT_Mye_TF1	WT_TF1
WT_TF1_Und_Jul2020.LibTF1_Mye_July2020.txt	WT	Und	TF1	2020-07-01	TF1	Mye	2020-07-01	WT_Und_TF1	WT_TF1
