# Supplementary material for: In vivo screening characterizes chromatin factor functions during normal and malignant hematopoiesis
Source: Nat Genet. 2023 Aug 14;55(9):1542–54. doi: 10.1038/s41588-023-01471-2 (PMC10484791; doi:10.1038/s41588-023-01471-2)
Supplement: Supplementary file 6 — Raw FACS data (FCS files) containing the source data for Fig. 5i. Cells treated with menin inhibitor and analyzed by flow cytometry to measure expression of myeloid differentiation markers. [file 41588_2023_1471_MOESM6_ESM.zip]

Archive with 116 entries (113 files):
- Supplementary Data 1/
- __MACOSX/._Supplementary Data 1
- Supplementary Data 1/Day_3/
- __MACOSX/Supplementary Data 1/._Day_3
- Supplementary Data 1/Legend.xlsx
- __MACOSX/Supplementary Data 1/._Legend.xlsx
- Supplementary Data 1/.DS_Store
- __MACOSX/Supplementary Data 1/._.DS_Store
- Supplementary Data 1/Icon
- __MACOSX/Supplementary Data 1/._Icon
- Supplementary Data 1/Day_6/
- __MACOSX/Supplementary Data 1/._Day_6
- Supplementary Data 1/Day_3/Specimen_001_D3_D03_022.fcs
- __MACOSX/Supplementary Data 1/Day_3/._Specimen_001_D3_D03_022.fcs
- Supplementary Data 1/Day_3/Specimen_001_C2_C02_011.fcs
- __MACOSX/Supplementary Data 1/Day_3/._Specimen_001_C2_C02_011.fcs
- Supplementary Data 1/Day_3/Specimen_001_C8_C08_017.fcs
- __MACOSX/Supplementary Data 1/Day_3/._Specimen_001_C8_C08_017.fcs
- Supplementary Data 1/Day_3/Icon
- __MACOSX/Supplementary Data 1/Day_3/._Icon
- Supplementary Data 1/Day_3/Specimen_001_C5_C05_014.fcs
- __MACOSX/Supplementary Data 1/Day_3/._Specimen_001_C5_C05_014.fcs
- Supplementary Data 1/Day_3/Specimen_001_D7_D07_026.fcs
- __MACOSX/Supplementary Data 1/Day_3/._Specimen_001_D7_D07_026.fcs
- Supplementary Data 1/Day_3/Specimen_001_C6_C06_015.fcs
- __MACOSX/Supplementary Data 1/Day_3/._Specimen_001_C6_C06_015.fcs
- Supplementary Data 1/Day_3/Specimen_001_C9_C09_018.fcs
- __MACOSX/Supplementary Data 1/Day_3/._Specimen_001_C9_C09_018.fcs
- Supplementary Data 1/Day_3/Specimen_001_D4_D04_023.fcs
- __MACOSX/Supplementary Data 1/Day_3/._Specimen_001_D4_D04_023.fcs
- Supplementary Data 1/Day_3/Specimen_001_C10_C10_019.fcs
- __MACOSX/Supplementary Data 1/Day_3/._Specimen_001_C10_C10_019.fcs
- Supplementary Data 1/Day_3/Specimen_001_D8_D08_027.fcs
- __MACOSX/Supplementary Data 1/Day_3/._Specimen_001_D8_D08_027.fcs
- Supplementary Data 1/Day_3/Specimen_001_D2_D02_021.fcs
- __MACOSX/Supplementary Data 1/Day_3/._Specimen_001_D2_D02_021.fcs
- Supplementary Data 1/Day_3/Specimen_001_C3_C03_012.fcs
- __MACOSX/Supplementary Data 1/Day_3/._Specimen_001_C3_C03_012.fcs
- Supplementary Data 1/Day_3/Specimen_001_D11_D11_030.fcs
- __MACOSX/Supplementary Data 1/Day_3/._Specimen_001_D11_D11_030.fcs
- Supplementary Data 1/Day_3/Specimen_001_C11_C11_020.fcs
- __MACOSX/Supplementary Data 1/Day_3/._Specimen_001_C11_C11_020.fcs
- Supplementary Data 1/Day_3/Specimen_001_D5_D05_024.fcs
- __MACOSX/Supplementary Data 1/Day_3/._Specimen_001_D5_D05_024.fcs
- Supplementary Data 1/Day_3/Specimen_001_D10_D10_029.fcs
- __MACOSX/Supplementary Data 1/Day_3/._Specimen_001_D10_D10_029.fcs
- Supplementary Data 1/Day_3/Specimen_001_D9_D09_028.fcs
- __MACOSX/Supplementary Data 1/Day_3/._Specimen_001_D9_D09_028.fcs
- Supplementary Data 1/Day_3/Specimen_001_C4_C04_013.fcs
- __MACOSX/Supplementary Data 1/Day_3/._Specimen_001_C4_C04_013.fcs
- Supplementary Data 1/Day_3/Specimen_001_D6_D06_025.fcs
- __MACOSX/Supplementary Data 1/Day_3/._Specimen_001_D6_D06_025.fcs
- Supplementary Data 1/Day_3/Specimen_001_C7_C07_016.fcs
- __MACOSX/Supplementary Data 1/Day_3/._Specimen_001_C7_C07_016.fcs
- Supplementary Data 1/Day_6/Specimen_001_D3_D03_022.fcs
- __MACOSX/Supplementary Data 1/Day_6/._Specimen_001_D3_D03_022.fcs
- Supplementary Data 1/Day_6/Specimen_001_C2_C02_011.fcs
- __MACOSX/Supplementary Data 1/Day_6/._Specimen_001_C2_C02_011.fcs
- Supplementary Data 1/Day_6/Specimen_001_C8_C08_017.fcs
- __MACOSX/Supplementary Data 1/Day_6/._Specimen_001_C8_C08_017.fcs
- Supplementary Data 1/Day_6/Specimen_001_B5_B05_004.fcs
- __MACOSX/Supplementary Data 1/Day_6/._Specimen_001_B5_B05_004.fcs
- Supplementary Data 1/Day_6/Specimen_001_B9_B09_008.fcs
- __MACOSX/Supplementary Data 1/Day_6/._Specimen_001_B9_B09_008.fcs
- Supplementary Data 1/Day_6/Icon
- __MACOSX/Supplementary Data 1/Day_6/._Icon
- Supplementary Data 1/Day_6/Specimen_001_B6_B06_005.fcs
- __MACOSX/Supplementary Data 1/Day_6/._Specimen_001_B6_B06_005.fcs
- Supplementary Data 1/Day_6/Specimen_001_B2_B02_001.fcs
- __MACOSX/Supplementary Data 1/Day_6/._Specimen_001_B2_B02_001.fcs
- Supplementary Data 1/Day_6/Specimen_001_C5_C05_014.fcs
- __MACOSX/Supplementary Data 1/Day_6/._Specimen_001_C5_C05_014.fcs
- Supplementary Data 1/Day_6/Specimen_001_B8_B08_007.fcs
- __MACOSX/Supplementary Data 1/Day_6/._Specimen_001_B8_B08_007.fcs
- Supplementary Data 1/Day_6/Specimen_001_D7_D07_026.fcs
- __MACOSX/Supplementary Data 1/Day_6/._Specimen_001_D7_D07_026.fcs
- Supplementary Data 1/Day_6/Specimen_001_C6_C06_015.fcs
- __MACOSX/Supplementary Data 1/Day_6/._Specimen_001_C6_C06_015.fcs
- Supplementary Data 1/Day_6/Specimen_001_C9_C09_018.fcs
- __MACOSX/Supplementary Data 1/Day_6/._Specimen_001_C9_C09_018.fcs
- Supplementary Data 1/Day_6/Specimen_001_D4_D04_023.fcs
- __MACOSX/Supplementary Data 1/Day_6/._Specimen_001_D4_D04_023.fcs
- Supplementary Data 1/Day_6/Specimen_001_C10_C10_019.fcs
- __MACOSX/Supplementary Data 1/Day_6/._Specimen_001_C10_C10_019.fcs
- Supplementary Data 1/Day_6/Specimen_001_D8_D08_027.fcs
- __MACOSX/Supplementary Data 1/Day_6/._Specimen_001_D8_D08_027.fcs
- Supplementary Data 1/Day_6/Specimen_001_D2_D02_021.fcs
- __MACOSX/Supplementary Data 1/Day_6/._Specimen_001_D2_D02_021.fcs
- Supplementary Data 1/Day_6/Specimen_001_C3_C03_012.fcs
- __MACOSX/Supplementary Data 1/Day_6/._Specimen_001_C3_C03_012.fcs
- Supplementary Data 1/Day_6/Specimen_001_B11_B11_010.fcs
- __MACOSX/Supplementary Data 1/Day_6/._Specimen_001_B11_B11_010.fcs
- Supplementary Data 1/Day_6/Specimen_001_B7_B07_006.fcs
- __MACOSX/Supplementary Data 1/Day_6/._Specimen_001_B7_B07_006.fcs
- Supplementary Data 1/Day_6/Specimen_001_D11_D11_030.fcs
- __MACOSX/Supplementary Data 1/Day_6/._Specimen_001_D11_D11_030.fcs
- Supplementary Data 1/Day_6/Specimen_001_B4_B04_003.fcs
- __MACOSX/Supplementary Data 1/Day_6/._Specimen_001_B4_B04_003.fcs
- Supplementary Data 1/Day_6/Specimen_001_C11_C11_020.fcs
- __MACOSX/Supplementary Data 1/Day_6/._Specimen_001_C11_C11_020.fcs
- Supplementary Data 1/Day_6/Specimen_001_D5_D05_024.fcs
- __MACOSX/Supplementary Data 1/Day_6/._Specimen_001_D5_D05_024.fcs
- Supplementary Data 1/Day_6/Specimen_001_D10_D10_029.fcs
- __MACOSX/Supplementary Data 1/Day_6/._Specimen_001_D10_D10_029.fcs
- Supplementary Data 1/Day_6/Specimen_001_B3_B03_002.fcs
- __MACOSX/Supplementary Data 1/Day_6/._Specimen_001_B3_B03_002.fcs
- Supplementary Data 1/Day_6/Specimen_001_B10_B10_009.fcs
- __MACOSX/Supplementary Data 1/Day_6/._Specimen_001_B10_B10_009.fcs
- Supplementary Data 1/Day_6/Specimen_001_D9_D09_028.fcs
- __MACOSX/Supplementary Data 1/Day_6/._Specimen_001_D9_D09_028.fcs
- Supplementary Data 1/Day_6/Specimen_001_C4_C04_013.fcs
- __MACOSX/Supplementary Data 1/Day_6/._Specimen_001_C4_C04_013.fcs
- Supplementary Data 1/Day_6/Specimen_001_D6_D06_025.fcs
- __MACOSX/Supplementary Data 1/Day_6/._Specimen_001_D6_D06_025.fcs
- Supplementary Data 1/Day_6/Specimen_001_C7_C07_016.fcs
- __MACOSX/Supplementary Data 1/Day_6/._Specimen_001_C7_C07_016.fcs
