# Supplementary material for: In vivo screening characterizes chromatin factor functions during normal and malignant hematopoiesis
Source: Nat Genet. 2023 Aug 14;55(9):1542–54. doi: 10.1038/s41588-023-01471-2 (PMC10484791; doi:10.1038/s41588-023-01471-2)
Supplement: Supplementary file 6 — Raw FACS data (FCS files) containing the source data for Fig. 5i. Cells treated with menin inhibitor and analyzed by flow cytometry to measure expression of myeloid differentiation markers. [file 41588_2023_1471_MOESM6_ESM.zip › Supplementary Data 1/Legend.xlsx]

## Sheet: Sheet1
Suplementary Data 1. Raw fcs files supporting Figure 5i
Metadata
Day 3				Day 6
Sample name	Drug concentration			Sample name	Drug concentration
C2	0nM	Replicate 1		B2	0nM	Replicate 1
C3	0.1nM	Replicate 1		B3	0.1nM	Replicate 1
C4	0.3nM	Replicate 1		B4	0.3nM	Replicate 1
C5	1nM	Replicate 1		B5	1nM	Replicate 1
C6	10nM	Replicate 1		B6	10nM	Replicate 1
C7	30nM	Replicate 1		B7	30nM	Replicate 1
C8	100nM	Replicate 1		B8	100nM	Replicate 1
C9	300nM	Replicate 1		B9	300nM	Replicate 1
C10	500nM	Replicate 1		B10	500nM	Replicate 1
C11	1000nM	Replicate 1		B11	1000nM	Replicate 1
D2	0nM	Replicate 2		C2	0nM	Replicate 2
D3	0.1nM	Replicate 2		C3	0.1nM	Replicate 2
D4	0.3nM	Replicate 2		C4	0.3nM	Replicate 2
D5	1nM	Replicate 2		C5	1nM	Replicate 2
D6	10nM	Replicate 2		C6	10nM	Replicate 2
D7	30nM	Replicate 2		C7	30nM	Replicate 2
D8	100nM	Replicate 2		C8	100nM	Replicate 2
D9	300nM	Replicate 2		C9	300nM	Replicate 2
D10	500nM	Replicate 2		C10	500nM	Replicate 2
D11	1000nM	Replicate 2		C11	1000nM	Replicate 2
				D2	0nM	Replicate 3
				D3	0.1nM	Replicate 3
				D4	0.3nM	Replicate 3
				D5	1nM	Replicate 3
				D6	10nM	Replicate 3
				D7	30nM	Replicate 3
				D8	100nM	Replicate 3
				D9	300nM	Replicate 3
				D10	500nM	Replicate 3
				D11	1000nM	Replicate 3
