# Supplementary material for: In vivo screening characterizes chromatin factor functions during normal and malignant hematopoiesis
Source: Nat Genet. 2023 Aug 14;55(9):1542–54. doi: 10.1038/s41588-023-01471-2 (PMC10484791; doi:10.1038/s41588-023-01471-2)
Supplement: Supplementary file 7 — Normalized ChIP–seq peak counts for Kmt2d. [file 41588_2023_1471_MOESM7_ESM.xlsx]

## Sheet: Supplementary Table 12 Kmt2d
Supplementary Data 2. Normalized Kmt2d ChIP-seq peak counts
chr	start	end	Bcell_Kmt2d_ChIP12.cpm	DM_Kmt2d-merged-sub146746296.cpm	Ery_Kmt2d-merged.cpm	GMP_Kmt2d_ChIP11.cpm	MEP_Kmt2d_ChIP11.cpm	Mono_Kmt2d-merged.cpm	Mye_Kmt2d-merged-sub146746296.cpm	DM_IgG_15052021.cpm	Mye_IgG-merged.cpm
chr1	3052582	3052912	1.76975	7.57436	4.53948	4.43901	3.45516	6.63317	5.45972	8.31511	3.84874
chr1	3059548	3059929	3.5395	9.33825	5.18797	1.53069	3.14106	4.97488	5.6203	6.65209	8.65968
chr1	3445463	3446377	6.19413	49.1815	8.43046	9.9495	10.6796	8.29146	10.4377	14.9672	8.65968
chr1	4351783	4352149	1.76975	7.88563	4.53948	1.37762	5.6539	3.86935	2.08754	4.98907	4.81093
chr1	4414179	4415024	10.6185	10.6871	5.83647	14.5416	8.16675	8.84423	5.13856	6.65209	7.69749
chr1	4417938	4418214	4.42438	2.07517	5.83647	8.26574	6.59622	2.76382	1.44522	9.97813	1.92437
chr1	4496268	4496638	2.65463	5.08416	5.18797	5.05128	11.6219	4.42211	1.76638	4.98907	2.88656
chr1	4571638	4572049	5.30926	3.52778	3.89098	6.88811	15.0771	1.65829	1.44522	1.66302	5.77312
chr1	4602406	4602933	8.84876	17.7427	11.6729	4.43901	8.16675	6.0804	7.38668	1.66302	9.62186
chr1	4671425	4671784	1.76975	4.9804	5.18797	2.60218	4.08337	2.76382	2.89044	3.32604	2.88656
chr1	4746728	4747221	4.42438	11.1021	3.89098	7.04118	5.96801	4.42211	2.56928	6.65209	3.84874
chr1	4774822	4775785	10.6185	30.1937	11.0244	16.0723	13.1924	39.799	18.4667	18.2932	13.4706
chr1	4776457	4776693	1.76975	1.55638	3.24248	3.9798	1.88463	4.42211	1.28464	0	4.81093
chr1	4785374	4786162	25.6614	18.6765	22.6974	9.9495	19.7887	12.1608	12.8464	6.65209	10.584
chr1	4807344	4808161	22.1219	13.4886	12.3214	10.4087	16.3335	8.84423	10.1165	4.98907	8.65968
chr1	4849448	4849802	3.5395	7.88563	4.53948	2.90832	3.76927	3.31658	5.29914	6.65209	2.88656
chr1	4857318	4857967	42.4741	20.0254	23.3459	24.0319	41.7761	22.1106	30.6708	16.6302	21.1681
chr1	4858508	4859114	19.4673	6.74429	12.3214	4.74515	4.39748	10.5025	8.029	11.6412	6.7353
chr1	4873886	4874620	7.96388	2.28268	32.4248	3.9798	18.2181	6.0804	4.33566	9.97813	7.69749
chr1	4907104	4907420	3.5395	2.4902	3.89098	4.74515	3.76927	3.86935	2.72986	1.66302	1.92437
chr1	5082956	5083409	26.5463	7.78188	5.18797	7.50039	8.16675	11.0553	10.5983	6.65209	11.5462
chr1	5101028	5101421	2.65463	3.7353	5.83647	3.36752	4.08337	8.29146	7.86842	9.97813	3.84874
chr1	5111430	5111717	0.884876	0.726308	3.89098	1.83683	2.82695	3.86935	1.28464	1.66302	3.84874
chr1	5185129	5185588	3.5395	10.6871	6.48497	2.75525	2.82695	4.42211	8.67132	3.32604	8.65968
chr1	5970113	5970447	1.76975	7.4706	5.18797	2.14297	2.51285	2.21106	2.89044	6.65209	5.77312
chr1	6214109	6215662	56.6321	37.768	55.1222	15.7661	26.3849	29.8493	33.4006	21.6193	25.0168
chr1	6262925	6263380	37.1648	1.55638	6.48497	1.37762	4.39748	4.97488	2.72986	11.6412	10.584
chr1	6406176	6406719	6.19413	5.70671	9.07895	8.57188	8.79496	13.2663	6.26262	8.31511	9.62186
chr1	6418759	6419085	6.19413	7.36684	5.83647	2.44911	2.19874	6.63317	6.74436	6.65209	4.81093
chr1	6445407	6445823	3.5395	8.19691	4.53948	3.82673	4.39748	3.31658	13.9705	4.98907	7.69749
chr1	6453674	6454551	6.19413	12.3472	13.6184	6.27584	6.59622	8.29146	10.5983	18.2932	16.3572
chr1	6466659	6467690	8.84876	61.5287	11.6729	15.46	9.42317	24.8744	27.4592	13.3042	13.4706
chr1	6492977	6493996	7.07901	26.6659	11.6729	16.5315	12.8783	10.5025	11.2406	16.6302	7.69749
chr1	6496575	6497092	3.5395	10.7909	5.83647	6.88811	5.02569	10.5025	11.2406	4.98907	10.584
chr1	6905977	6906449	4.42438	9.44201	6.48497	1.68376	4.39748	4.97488	3.69334	9.97813	4.81093
chr1	6969705	6970267	1.76975	18.2615	6.48497	2.75525	7.53854	7.18593	18.9484	8.31511	13.4706
chr1	6976266	6976567	14.158	1.03758	5.18797	3.9798	3.76927	3.86935	2.72986	4.98907	4.81093
chr1	7077142	7077549	16.8126	1.76389	4.53948	2.44911	3.45516	4.42211	1.12406	4.98907	4.81093
chr1	7088224	7090131	78.754	34.0327	55.1222	25.8687	28.5836	21.005	34.043	16.6302	33.6765
chr1	7109358	7109930	7.96388	18.2615	10.3759	10.2556	5.3398	10.5025	12.6858	4.98907	6.7353
chr1	7165350	7165745	21.237	0.726308	5.18797	1.07148	5.96801	5.52764	1.6058	4.98907	2.88656
chr1	7395415	7395968	12.3883	6.64053	5.18797	6.27584	6.28211	28.191	36.2911	1.66302	12.5084
chr1	7396887	7398632	102.646	23.6569	70.6861	29.5424	59.366	30.402	35.9699	21.6193	25.0168
chr1	7454960	7455722	5.30926	15.2525	10.3759	6.73505	9.10906	3.31658	8.18958	9.97813	8.65968
chr1	7456014	7456313	4.42438	2.28268	3.89098	1.68376	2.51285	1.10553	7.86842	4.98907	3.84874
chr1	7464362	7464663	2.65463	1.76389	4.53948	1.22455	1.25642	4.42211	5.78088	6.65209	4.81093
chr1	7548104	7548724	7.96388	24.6945	5.83647	5.35742	6.59622	7.7387	7.2261	4.98907	6.7353
chr1	7562586	7562966	5.30926	6.2255	3.89098	1.68376	2.82695	3.31658	2.72986	3.32604	5.77312
chr1	7705882	7706452	2.65463	25.9396	5.18797	2.60218	3.45516	7.7387	11.08	8.31511	5.77312
chr1	7710313	7710745	6.19413	14.5262	7.13346	2.29604	1.88463	4.97488	8.67132	4.98907	5.77312
chr1	7737345	7737808	3.5395	11.3097	5.18797	3.82673	4.39748	5.52764	4.49624	4.98907	8.65968
chr1	7758300	7758726	1.76975	9.13074	5.83647	1.83683	4.39748	7.7387	4.0145	3.32604	5.77312
chr1	7776458	7777494	9.73364	65.5753	9.72745	8.26574	7.22443	8.29146	13.1676	11.6412	9.62186
chr1	8932321	8932647	3.5395	9.02698	3.89098	4.43901	2.82695	3.31658	6.74436	8.31511	4.81093
chr1	9545088	9545762	10.6185	15.3562	11.6729	10.1026	12.8783	12.1608	13.9705	16.6302	6.7353
chr1	9546031	9546638	7.07901	6.12174	13.6184	7.80653	9.42317	12.1608	7.70784	16.6302	5.77312
chr1	9547818	9548126	2.65463	6.01798	5.83647	4.43901	2.51285	8.29146	8.029	6.65209	4.81093
chr1	9588571	9589014	26.5463	1.76389	5.18797	1.37762	4.39748	7.18593	1.12406	6.65209	7.69749
chr1	9591915	9592542	58.4018	1.76389	9.07895	1.9899	3.45516	5.52764	1.76638	6.65209	3.84874
chr1	9700510	9701052	21.237	8.50819	10.3759	8.72495	11.3078	9.94975	10.1165	6.65209	8.65968
chr1	9728273	9728769	2.65463	11.4134	6.48497	10.4087	6.59622	10.5025	13.3281	6.65209	8.65968
chr1	9747522	9748698	50.4379	27.0809	50.5827	45.0023	34.2375	48.6432	31.9554	34.9235	41.374
chr1	9769517	9770096	2.65463	19.1953	10.3759	27.0933	5.3398	21.5578	12.6858	13.3042	6.7353
chr1	9772871	9774026	12.3883	17.3276	19.4549	14.2354	12.8783	19.3467	13.4887	16.6302	13.4706
chr1	9776352	9776776	5.30926	2.90523	25.2914	3.36752	17.2758	3.86935	2.72986	4.98907	5.77312
chr1	9780256	9780985	1.76975	1.97141	40.8553	3.06138	18.5322	4.42211	4.8174	9.97813	8.65968
chr1	9783016	9783265	1.76975	1.55638	5.18797	3.9798	4.08337	3.86935	2.56928	3.32604	3.84874
chr1	9783540	9784838	12.3883	3.63154	65.4982	9.49029	51.5133	11.0553	4.8174	9.97813	12.5084
chr1	9797284	9797956	19.4673	7.67812	12.3214	7.80653	5.3398	11.608	7.86842	14.9672	4.81093
chr1	9798682	9799373	11.5034	9.9608	16.8609	12.2455	10.6796	15.4774	8.67132	13.3042	11.5462
chr1	9805540	9806526	17.6975	34.344	17.5094	32.4507	20.4169	40.9045	32.5977	16.6302	12.5084
chr1	9812723	9813629	10.6185	53.0205	14.2669	25.4095	16.6476	14.3719	24.5687	14.9672	13.4706
chr1	9815601	9816225	7.07901	11.8285	11.0244	11.9394	5.96801	12.7136	19.109	6.65209	8.65968
chr1	9823108	9823754	11.5034	6.2255	8.43046	9.33722	11.3078	9.94975	5.29914	8.31511	12.5084
chr1	9825663	9826300	5.30926	12.451	6.48497	10.5618	5.6539	11.608	8.99248	13.3042	17.3194
chr1	9833293	9833948	10.6185	16.4976	7.78196	7.19425	12.5642	7.7387	5.29914	13.3042	8.65968
chr1	9846976	9847286	5.30926	4.15033	4.53948	6.88811	7.22443	4.97488	3.69334	9.97813	3.84874
chr1	9848016	9848689	39.8194	7.78188	10.3759	9.64336	11.936	9.39699	5.45972	6.65209	5.77312
chr1	9859061	9859631	29.2009	3.00899	8.43046	4.59208	5.02569	8.29146	4.65682	8.31511	8.65968
chr1	9876717	9877219	30.0858	2.59396	5.83647	11.1741	8.16675	9.94975	5.94146	4.98907	7.69749
chr1	9881447	9882365	4.42438	17.9502	7.78196	23.5727	14.763	48.6432	31.6343	23.2823	13.4706
chr1	9892983	9893649	6.19413	11.8285	13.6184	23.8788	11.3078	15.4774	12.5252	11.6412	8.65968
chr1	9907045	9907561	5.30926	10.2721	8.43046	8.87801	4.39748	12.1608	14.2916	4.98907	4.81093
chr1	9943715	9944450	28.316	20.9592	8.43046	15.1539	20.731	14.3719	15.5763	19.9563	12.5084
chr1	9945018	9945426	3.5395	3.21651	3.89098	4.28594	3.76927	4.42211	8.35016	8.31511	5.77312
chr1	9952947	9953475	2.65463	9.02698	5.83647	8.72495	7.85264	21.5578	17.6638	8.31511	6.7353
chr1	9967870	9968519	8.84876	7.4706	7.78196	6.73505	5.96801	3.86935	5.6203	6.65209	10.584
chr1	9982685	9983428	5.30926	20.9592	7.78196	12.8578	7.22443	50.3015	52.0279	11.6412	13.4706
chr1	9986829	9987057	2.65463	0.726308	2.59399	1.22455	2.51285	10.5025	2.24812	3.32604	4.81093
chr1	9991674	9992615	15.0429	39.4282	14.2669	45.4616	13.5065	104.472	79.1659	26.6084	21.1681
chr1	9997573	9998034	5.30926	7.98939	5.83647	5.35742	3.45516	25.4271	10.9194	4.98907	8.65968
chr1	10037598	10038624	34.5102	20.6479	28.5338	15.0008	16.9617	20.4523	18.9484	23.2823	30.79
chr1	10039226	10040109	19.4673	13.9036	22.6974	11.6333	11.936	9.39699	9.47422	4.98907	11.5462
chr1	10093019	10093257	1.76975	0.726308	4.53948	3.21445	1.88463	11.0553	2.4087	3.32604	4.81093
chr1	10231687	10231954	5.30926	3.21651	5.18797	2.75525	4.71158	5.52764	4.8174	4.98907	2.88656
chr1	10248103	10248368	2.65463	3.11275	5.18797	4.89821	3.14106	2.76382	2.56928	3.32604	1.92437
chr1	10254099	10255894	10.6185	53.7468	22.6974	38.5734	20.1028	51.9598	39.5027	33.2604	28.8656
chr1	10256574	10257177	4.42438	7.15933	3.89098	7.65346	6.59622	5.52764	8.029	9.97813	8.65968
chr1	10261066	10262083	8.84876	57.7934	16.8609	16.8376	8.79496	22.6633	64.8743	9.97813	21.1681
chr1	10266788	10267105	2.65463	1.45262	3.89098	7.9596	5.02569	9.39699	5.29914	8.31511	4.81093
chr1	10268239	10268740	7.07901	10.5834	4.53948	5.81663	5.02569	17.6885	14.7734	6.65209	12.5084
chr1	10280232	10280518	1.76975	3.11275	4.53948	5.66356	5.02569	5.52764	5.78088	8.31511	4.81093
chr1	10284507	10284970	3.5395	3.52778	4.53948	2.60218	3.45516	10.5025	10.2771	8.31511	6.7353
chr1	10314640	10315527	6.19413	37.2492	10.3759	22.195	10.3655	55.2764	78.8448	13.3042	22.1303
chr1	10323786	10324178	0.884876	5.91423	7.13346	7.65346	1.88463	15.4774	22.6418	8.31511	10.584
chr1	10325379	10326321	13.2731	42.8522	12.9699	51.2782	48.0582	39.2462	26.3351	16.6302	11.5462
chr1	10329080	10329576	6.19413	3.83906	5.83647	5.05128	5.3398	24.3216	13.9705	8.31511	7.69749
chr1	10880315	10880618	2.65463	8.19691	4.53948	3.9798	4.08337	3.31658	2.4087	9.97813	2.88656
chr1	10990934	10991248	2.65463	1.03758	3.89098	6.27584	4.39748	3.31658	1.44522	4.98907	1.92437
chr1	12864121	12864360	3.5395	1.14134	2.59399	3.21445	2.19874	2.21106	2.56928	3.32604	4.81093
chr1	12865123	12865427	7.96388	3.32027	9.07895	4.89821	7.53854	3.86935	4.0145	1.66302	3.84874
chr1	12991330	12992807	90.2574	10.9984	12.3214	16.2253	14.4489	10.5025	8.18958	18.2932	16.3572
chr1	13153007	13153476	7.07901	5.08416	3.89098	16.5315	10.3655	9.39699	3.53276	6.65209	6.7353
chr1	13154515	13155583	6.19413	18.3652	12.9699	10.5618	25.7567	8.84423	10.1165	14.9672	16.3572
chr1	13162250	13162956	5.30926	23.2419	6.48497	10.8679	9.42317	15.4774	20.5542	14.9672	7.69749
chr1	13188423	13188735	3.5395	4.15033	3.89098	4.89821	5.3398	6.0804	5.13856	4.98907	5.77312
chr1	13206817	13207343	5.30926	10.0646	8.43046	5.66356	5.96801	8.84423	12.0435	9.97813	4.81093
chr1	13232940	13233512	4.42438	16.9126	7.78196	7.19425	5.6539	6.0804	6.74436	9.97813	11.5462
chr1	13237825	13238083	3.5395	3.00899	5.83647	2.60218	2.51285	4.42211	5.6203	3.32604	3.84874
chr1	13267358	13267792	20.3521	7.05557	4.53948	9.49029	7.53854	7.7387	6.90494	1.66302	8.65968
chr1	13293375	13293747	15.9278	3.11275	6.48497	3.36752	10.0514	2.76382	2.08754	6.65209	6.7353
chr1	13301403	13301970	6.19413	17.2239	2.59399	6.12277	8.16675	6.0804	7.06552	4.98907	7.69749
chr1	13311646	13311920	3.5395	1.66013	3.89098	5.81663	6.28211	1.65829	2.89044	4.98907	0.962186
chr1	13320172	13320634	8.84876	10.0646	5.83647	5.05128	3.76927	4.97488	4.33566	1.66302	6.7353
chr1	13366198	13366639	2.65463	4.35785	6.48497	2.29604	3.45516	2.76382	9.15306	8.31511	5.77312
chr1	13372237	13373105	57.5169	19.9216	25.2914	18.5214	24.5002	16.5829	21.5177	13.3042	13.4706
chr1	13373989	13374890	33.6253	19.9216	20.7519	13.0109	16.0194	13.8191	11.5618	6.65209	7.69749
chr1	13382259	13382956	6.19413	11.9322	10.3759	4.13287	8.16675	9.39699	21.1966	9.97813	8.65968
chr1	13383416	13383976	14.158	9.13074	5.18797	5.20435	7.53854	12.7136	21.9995	3.32604	9.62186
chr1	13424647	13424874	3.5395	2.80148	3.24248	3.9798	3.45516	3.31658	3.53276	0	4.81093
chr1	13426358	13427038	14.158	8.92322	8.43046	11.6333	11.6219	9.39699	5.45972	14.9672	6.7353
chr1	13437724	13438026	0.884876	5.81047	1.94549	3.36752	4.71158	1.65829	2.72986	4.98907	3.84874
chr1	13513701	13514339	15.9278	17.0164	5.18797	12.7047	18.8463	4.97488	13.8099	9.97813	10.584
chr1	13574017	13574871	23.0068	7.57436	46.0433	7.80653	24.8143	8.84423	4.8174	13.3042	11.5462
chr1	13574932	13575267	2.65463	1.86765	8.43046	1.9899	16.3335	4.42211	2.56928	4.98907	5.77312
chr1	13589521	13590291	61.9413	18.3652	44.7463	18.8275	19.4746	18.794	13.1676	8.31511	10.584
chr1	13592898	13593906	107.07	44.2011	12.3214	37.8081	34.8657	32.6131	23.1235	16.6302	17.3194
chr1	13598753	13599091	7.96388	4.9804	4.53948	3.36752	4.08337	4.42211	2.08754	3.32604	4.81093
chr1	13600328	13600821	9.73364	8.40443	8.43046	4.43901	10.6796	5.52764	3.69334	6.65209	8.65968
chr1	13601884	13602179	13.2731	2.90523	4.53948	4.89821	3.45516	2.76382	2.4087	4.98907	4.81093
chr1	13647920	13648161	2.65463	1.76389	1.94549	9.33722	7.22443	7.18593	5.94146	3.32604	7.69749
chr1	13651855	13652188	2.65463	1.55638	5.83647	7.65346	3.14106	6.63317	1.92696	6.65209	2.88656
chr1	13658614	13660881	46.8984	56.4445	71.9831	30.4608	40.2055	41.4573	63.1079	36.5865	37.5253
chr1	13771258	13771926	7.96388	2.38644	5.83647	19.1337	7.22443	21.005	7.38668	8.31511	14.4328
chr1	13782706	13782997	3.5395	3.83906	3.89098	6.42891	2.51285	7.18593	4.17508	4.98907	1.92437
chr1	13839797	13840403	7.07901	3.63154	5.83647	12.3986	5.6539	13.8191	11.7223	6.65209	7.69749
chr1	13977197	13977432	3.5395	1.55638	3.24248	3.82673	2.19874	2.21106	1.92696	3.32604	3.84874
chr1	13980320	13980546	7.96388	0.518792	3.24248	3.9798	3.45516	2.21106	3.53276	4.98907	2.88656
chr1	13993893	13994372	2.65463	2.59396	8.43046	7.9596	5.3398	8.29146	1.6058	6.65209	4.81093
chr1	14064931	14065220	15.0429	1.03758	3.24248	1.22455	3.14106	3.31658	1.28464	4.98907	2.88656
chr1	14104504	14104890	23.8917	1.97141	3.89098	6.12277	8.16675	6.63317	4.33566	6.65209	7.69749
chr1	14105405	14105961	10.6185	26.7697	5.83647	10.5618	10.3655	13.2663	13.9705	14.9672	6.7353
chr1	14143852	14144389	49.5531	4.04658	7.78196	11.3271	10.0514	4.97488	3.2116	9.97813	6.7353
chr1	14196609	14196978	28.316	1.2451	5.83647	4.13287	5.02569	3.31658	2.24812	4.98907	4.81093
chr1	14218512	14219251	7.07901	26.8734	7.78196	18.9806	6.91032	28.7437	11.7223	9.97813	13.4706
chr1	14222303	14222999	4.42438	32.6839	7.78196	9.33722	9.10906	14.3719	16.2186	13.3042	11.5462
chr1	14304260	14305277	15.9278	11.5172	9.07895	9.03108	13.1924	8.29146	3.85392	8.31511	10.584
chr1	14309508	14310420	30.9707	18.9878	11.0244	16.8376	26.0708	9.94975	5.45972	8.31511	7.69749
chr1	14484413	14484726	4.42438	3.7353	5.83647	2.44911	4.71158	3.31658	4.17508	3.32604	7.69749
chr1	14513572	14514254	5.30926	17.4314	12.9699	5.20435	8.16675	7.7387	9.31364	8.31511	8.65968
chr1	14595899	14596418	22.1219	6.43302	8.43046	20.6643	18.8463	14.9246	11.8829	13.3042	8.65968
chr1	14680476	14680859	4.42438	3.32027	5.83647	8.26574	8.16675	4.42211	1.28464	8.31511	2.88656
chr1	14924743	14925355	5.30926	16.9126	8.43046	9.03108	9.42317	6.0804	4.33566	6.65209	8.65968
chr1	15176115	15176863	7.07901	26.7697	9.07895	5.05128	8.48085	4.97488	3.69334	6.65209	10.584
chr1	15805439	15806309	32.7404	20.3366	23.9944	13.317	19.1604	16.0302	15.4157	11.6412	9.62186
chr1	15849924	15851223	7.96388	35.4854	12.3214	13.317	12.2501	12.7136	12.3647	21.6193	15.395
chr1	16073661	16074359	10.6185	2.17893	13.6184	4.13287	8.48085	4.97488	5.13856	16.6302	10.584
chr1	16104227	16105609	68.1355	21.5817	40.2068	20.3582	28.2695	19.8995	22.4812	21.6193	28.8656
chr1	16105871	16106296	13.2731	3.94282	4.53948	4.74515	4.71158	4.42211	1.92696	3.32604	3.84874
chr1	16161257	16162162	5.30926	49.5965	10.3759	9.79643	7.53854	27.0854	27.9409	4.98907	19.2437
chr1	16219910	16220652	3.5395	28.0148	7.78196	15.46	8.16675	8.84423	12.6858	14.9672	11.5462
chr1	16227991	16228966	4.42438	51.1529	9.07895	31.9915	13.5065	38.6935	55.0789	16.6302	13.4706
chr1	16260590	16260854	2.65463	2.69772	3.89098	1.83683	2.51285	4.42211	7.86842	1.66302	5.77312
chr1	16268799	16269112	1.76975	6.01798	1.94549	1.07148	2.19874	2.21106	2.08754	3.32604	3.84874
chr1	16344987	16345462	21.237	6.74429	7.78196	5.20435	4.71158	6.0804	4.0145	6.65209	7.69749
chr1	16519458	16519804	7.07901	4.35785	3.24248	3.82673	4.39748	3.31658	2.89044	6.65209	4.81093
chr1	16540310	16540845	4.42438	8.30067	5.83647	2.60218	3.45516	4.42211	2.4087	8.31511	2.88656
chr1	16570612	16571337	8.84876	31.2313	7.13346	15.0008	12.2501	13.2663	14.4522	8.31511	10.584
chr1	16617559	16618542	40.7043	25.317	15.5639	18.2152	13.5065	25.4271	28.5832	24.9453	20.2059
chr1	16618934	16619950	29.2009	24.3832	22.0489	15.6131	19.7887	9.39699	12.6858	6.65209	17.3194
chr1	16628123	16628370	1.76975	1.34886	3.24248	4.28594	3.76927	2.76382	1.12406	3.32604	3.84874
chr1	16656467	16657553	53.9774	31.8538	29.8308	23.4196	31.0965	33.1658	33.0795	23.2823	25.979
chr1	16664931	16665555	13.2731	11.2059	10.3759	8.87801	11.936	7.7387	6.74436	14.9672	7.69749
chr1	16687753	16689067	90.2574	53.4356	22.6974	31.8384	35.808	44.2211	70.6552	18.2932	45.2228
chr1	16747105	16747778	24.7765	27.0809	7.78196	38.2673	17.904	19.3467	28.9044	13.3042	15.395
chr1	16944405	16945577	6.19413	10.2721	9.72745	5.35742	9.73728	9.39699	23.6053	4.98907	16.3572
chr1	17145187	17145762	7.07901	17.8464	7.78196	12.3986	8.16675	8.29146	7.06552	6.65209	15.395
chr1	17451209	17451890	7.07901	8.92322	10.3759	6.88811	6.28211	25.9799	13.4887	8.31511	3.84874
chr1	17489475	17489789	1.76975	4.87664	3.89098	1.83683	1.88463	3.31658	4.33566	4.98907	2.88656
chr1	17530644	17531061	3.5395	2.90523	4.53948	10.8679	5.02569	6.63317	1.6058	6.65209	6.7353
chr1	17598523	17598911	5.30926	7.98939	4.53948	3.67366	4.39748	3.86935	3.05102	8.31511	6.7353
chr1	17606430	17607532	10.6185	15.3562	11.6729	15.9192	9.42317	10.5025	6.58378	11.6412	11.5462
chr1	17607869	17609010	11.5034	64.0189	11.6729	36.2774	17.2758	18.794	41.269	14.9672	12.5084
chr1	18271023	18271455	3.5395	6.2255	5.83647	7.50039	6.91032	3.86935	2.24812	6.65209	3.84874
chr1	18537735	18537996	4.42438	1.14134	5.18797	1.9899	3.45516	3.86935	2.24812	4.98907	3.84874
chr1	20432508	20432884	5.30926	1.45262	4.53948	2.75525	4.71158	3.86935	1.44522	4.98907	7.69749
chr1	20730981	20731339	1.76975	8.19691	4.53948	5.05128	5.6539	5.52764	8.51074	4.98907	1.92437
chr1	20794508	20794943	4.42438	10.0646	5.18797	2.29604	3.76927	3.31658	4.17508	6.65209	9.62186
chr1	20817155	20817432	5.30926	1.66013	4.53948	3.82673	3.45516	3.86935	1.6058	6.65209	3.84874
chr1	20819905	20820777	40.7043	37.2492	36.9643	29.5424	54.9685	26.5327	22.6418	13.3042	14.4328
chr1	20825082	20825332	3.5395	3.32027	3.89098	0.765346	2.51285	1.65829	5.29914	4.98907	4.81093
chr1	20827967	20828630	5.30926	20.2329	7.13346	7.34732	4.39748	4.97488	8.18958	11.6412	9.62186
chr1	20848062	20848470	3.5395	7.36684	8.43046	2.29604	4.71158	3.31658	16.8609	6.65209	2.88656
chr1	20890232	20891302	42.4741	18.884	7.13346	25.8687	30.7824	16.0302	12.0435	21.6193	17.3194
chr1	20925503	20925791	2.65463	1.34886	5.18797	4.13287	3.76927	2.76382	2.08754	3.32604	2.88656
chr1	20928446	20929112	3.5395	19.2991	9.07895	11.021	20.731	8.84423	12.0435	9.97813	7.69749
chr1	20951197	20951805	18.5824	6.12174	11.0244	16.9907	14.1348	11.0553	5.13856	13.3042	7.69749
chr1	20986229	20986677	4.42438	3.42403	7.78196	12.5517	5.96801	4.97488	2.56928	6.65209	5.77312
chr1	20993692	20994168	3.5395	10.2721	5.83647	7.50039	6.59622	2.76382	7.38668	4.98907	9.62186
chr1	20995265	20995914	5.30926	4.25409	7.78196	11.9394	11.3078	8.29146	4.97798	8.31511	13.4706
chr1	20996574	20996911	3.5395	1.14134	3.89098	3.9798	5.02569	3.31658	1.44522	3.32604	4.81093
chr1	20997174	20997604	7.96388	1.66013	7.13346	6.58198	6.28211	2.21106	2.08754	8.31511	9.62186
chr1	21014531	21014800	4.42438	4.25409	3.89098	3.9798	1.88463	2.21106	7.70784	3.32604	4.81093
chr1	21024966	21025887	12.3883	33.5139	10.3759	16.9907	12.8783	12.7136	17.3426	11.6412	11.5462
chr1	21031491	21032461	13.2731	21.893	11.6729	11.4802	8.79496	21.5578	13.6493	18.2932	8.65968
chr1	21035708	21036223	9.73364	3.32027	7.78196	17.603	9.42317	11.0553	6.26262	9.97813	6.7353
chr1	21040253	21040776	21.237	1.14134	7.13346	2.14297	2.19874	4.42211	1.92696	6.65209	12.5084
chr1	21048482	21048727	2.65463	2.17893	1.94549	2.75525	9.42317	2.21106	2.4087	4.98907	2.88656
chr1	21070148	21070393	2.65463	1.55638	2.59399	5.81663	3.14106	5.52764	3.85392	3.32604	5.77312
chr1	21078534	21079855	30.0858	19.0915	12.9699	25.5626	22.6156	15.4774	17.0215	21.6193	19.2437
chr1	21094498	21095178	1.76975	13.2811	11.0244	19.5929	11.3078	9.39699	9.79538	11.6412	13.4706
chr1	21098427	21098716	3.5395	2.07517	4.53948	6.58198	2.19874	2.76382	2.72986	1.66302	2.88656
chr1	21103562	21103859	4.42438	0.726308	1.94549	4.74515	2.82695	1.65829	1.28464	6.65209	1.92437
chr1	21161808	21162124	2.65463	2.38644	5.18797	8.72495	8.48085	3.86935	4.49624	6.65209	4.81093
chr1	21166313	21166634	1.76975	2.38644	4.53948	5.35742	8.16675	3.31658	2.4087	8.31511	2.88656
chr1	21218548	21219013	16.8126	8.09315	6.48497	9.18415	8.16675	5.52764	8.18958	6.65209	6.7353
chr1	21240267	21240697	3.5395	10.4796	6.48497	7.34732	9.42317	4.97488	9.15306	1.66302	5.77312
chr1	21305590	21305923	0.884876	5.39543	4.53948	4.74515	5.6539	2.21106	3.69334	3.32604	5.77312
chr1	21318024	21318580	6.19413	13.2811	7.78196	16.0723	9.42317	3.86935	9.15306	9.97813	7.69749
chr1	21333475	21334179	19.4673	18.7803	9.72745	8.57188	16.3335	3.86935	14.6128	8.31511	8.65968
chr1	21335856	21336213	6.19413	5.49919	2.59399	4.89821	6.59622	3.31658	2.56928	6.65209	10.584
chr1	21350894	21351239	1.76975	4.66913	3.89098	2.75525	2.82695	1.65829	0.8029	3.32604	3.84874
chr1	21520525	21520937	3.5395	10.0646	3.89098	1.83683	4.39748	4.97488	2.72986	3.32604	9.62186
chr1	21530835	21531410	6.19413	9.9608	10.3759	8.72495	7.22443	9.39699	5.94146	3.32604	10.584
chr1	21552467	21553099	9.73364	14.5262	3.89098	6.88811	10.3655	7.18593	23.7658	18.2932	8.65968
chr1	21554533	21555165	12.3883	15.2525	9.72745	10.2556	8.79496	8.29146	11.4012	13.3042	12.5084
chr1	21567345	21567680	6.19413	6.95181	3.89098	8.57188	6.59622	4.42211	1.92696	9.97813	5.77312
chr1	21614677	21615061	3.5395	7.36684	5.83647	5.81663	5.6539	2.76382	2.08754	1.66302	5.77312
chr1	21829754	21830421	15.0429	9.9608	11.0244	8.57188	9.73728	5.52764	4.8174	8.31511	8.65968
chr1	21834093	21834338	6.19413	0.726308	6.48497	8.11267	6.28211	4.42211	2.4087	3.32604	6.7353
chr1	21836328	21836781	3.5395	8.81946	3.89098	1.83683	2.82695	3.31658	2.56928	6.65209	4.81093
chr1	21960101	21961379	71.675	41.7109	14.2669	19.4398	17.5899	9.39699	22.16	18.2932	12.5084
chr1	21962432	21962741	14.158	2.07517	2.59399	2.44911	2.82695	1.10553	1.44522	8.31511	6.7353
chr1	21963100	21963999	45.1287	11.8285	10.3759	12.0925	12.5642	7.7387	10.2771	8.31511	11.5462
chr1	22737230	22738046	4.42438	60.5949	10.3759	6.27584	10.0514	11.608	29.065	14.9672	11.5462
chr1	23282270	23282886	5.30926	1.45262	31.1278	3.21445	12.5642	7.7387	2.08754	6.65209	6.7353
chr1	23325149	23325679	7.07901	11.9322	9.07895	13.164	7.53854	6.0804	4.8174	6.65209	6.7353
chr1	23335598	23336239	4.42438	3.7353	33.7218	8.72495	19.7887	7.7387	4.49624	9.97813	5.77312
chr1	23345371	23346396	8.84876	42.6447	16.2124	20.9705	8.79496	30.9548	31.4737	16.6302	15.395
chr1	23347536	23347863	1.76975	1.86765	4.53948	6.42891	2.19874	14.9246	2.24812	9.97813	0.962186
chr1	23379859	23380861	13.2731	29.1561	11.0244	40.2572	19.7887	42.0101	37.8969	19.9563	17.3194
chr1	23383304	23383750	10.6185	13.4886	14.9154	18.5214	28.5836	21.005	16.2186	9.97813	6.7353
chr1	23397571	23397924	6.19413	1.66013	5.83647	5.51049	5.96801	8.29146	3.37218	4.98907	3.84874
chr1	23417621	23417903	1.76975	0.726308	9.07895	1.68376	10.9937	3.31658	1.6058	4.98907	2.88656
chr1	23419148	23419395	3.5395	1.34886	1.94549	3.67366	3.14106	4.97488	1.76638	3.32604	4.81093
chr1	23433394	23434372	14.158	85.6006	9.72745	43.6247	18.2181	80.1508	75.4726	11.6412	20.2059
chr1	23556348	23557057	4.42438	1.86765	9.72745	4.59208	5.3398	3.31658	3.69334	6.65209	17.3194
chr1	23720259	23721452	95.5666	2.38644	12.9699	2.90832	11.6219	13.2663	4.0145	11.6412	15.395
chr1	23899056	23899332	2.65463	0.830067	7.13346	1.83683	14.763	1.10553	2.72986	4.98907	4.81093
chr1	23915535	23915818	4.42438	2.28268	9.07895	2.14297	6.91032	2.21106	5.45972	4.98907	1.92437
chr1	23921573	23922079	7.96388	3.52778	32.4248	4.13287	7.22443	1.65829	3.05102	1.66302	2.88656
chr1	23923833	23924613	13.2731	18.054	10.3759	4.13287	10.6796	5.52764	10.2771	9.97813	4.81093
chr1	23965462	23966823	11.5034	3.21651	68.7406	4.74515	26.699	8.29146	4.97798	16.6302	14.4328
chr1	23967724	23968147	5.30926	1.14134	22.6974	2.60218	7.85264	4.97488	2.08754	0	7.69749
chr1	24005210	24005854	24.7765	8.30067	15.5639	8.41881	12.8783	5.52764	9.15306	4.98907	11.5462
chr1	24088506	24089594	12.3883	11.3097	12.9699	5.51049	10.0514	9.39699	11.2406	14.9672	29.8278
chr1	24100421	24100736	5.30926	2.17893	5.83647	5.05128	5.6539	3.86935	2.56928	1.66302	4.81093
chr1	24187015	24187424	4.42438	8.50819	6.48497	1.68376	3.76927	3.86935	2.4087	4.98907	6.7353
chr1	24550413	24550888	5.30926	2.4902	3.24248	12.2455	7.85264	7.18593	2.08754	3.32604	4.81093
chr1	24572551	24573063	4.42438	7.4706	11.0244	12.3986	5.96801	4.42211	4.33566	6.65209	6.7353
chr1	24573438	24573922	1.76975	6.53678	7.78196	9.79643	4.39748	2.76382	2.4087	3.32604	11.5462
chr1	24660030	24660395	3.5395	5.91423	4.53948	9.64336	2.82695	3.31658	2.72986	8.31511	2.88656
chr1	24678095	24679300	73.4447	26.2509	18.8064	16.3784	23.5579	20.4523	34.6853	13.3042	17.3194
chr1	24680854	24681452	42.4741	2.80148	8.43046	3.36752	2.19874	4.97488	4.97798	11.6412	11.5462
chr1	24685562	24686669	63.7111	3.52778	16.2124	8.57188	10.0514	15.4774	6.10204	6.65209	10.584
chr1	24699217	24699572	4.42438	1.86765	5.83647	11.7863	4.71158	3.31658	2.56928	6.65209	8.65968
chr1	25014807	25015348	5.30926	20.3366	7.13346	3.67366	7.53854	12.7136	13.8099	3.32604	12.5084
chr1	25019134	25019656	7.07901	25.7321	6.48497	5.66356	7.53854	12.1608	18.6273	11.6412	10.584
chr1	25662309	25663134	12.3883	2.59396	14.2669	7.19425	12.8783	5.52764	2.24812	19.9563	7.69749
chr1	26199308	26199669	1.76975	7.98939	1.94549	1.37762	2.51285	4.42211	2.72986	4.98907	5.77312
chr1	26262783	26263663	5.30926	36.7305	14.9154	3.9798	8.79496	6.63317	7.38668	8.31511	12.5084
chr1	26283834	26284489	7.07901	15.2525	7.13346	2.14297	5.96801	6.63317	4.17508	4.98907	5.77312
chr1	26285655	26286163	4.42438	11.3097	4.53948	2.29604	8.48085	3.31658	2.4087	6.65209	9.62186
chr1	26573856	26574809	7.96388	45.0311	11.6729	11.1741	6.91032	8.84423	9.15306	18.2932	11.5462
chr1	26584197	26584986	8.84876	15.7713	9.07895	6.58198	8.79496	10.5025	7.2261	14.9672	10.584
chr1	26646509	26646852	1.76975	4.77288	4.53948	1.22455	1.88463	3.31658	1.28464	0	3.84874
chr1	27293519	27293971	17.6975	0.933825	12.3214	2.75525	5.3398	6.63317	2.56928	4.98907	5.77312
chr1	28047681	28048686	10.6185	16.2901	9.07895	9.18415	9.42317	11.608	33.8824	8.31511	9.62186
chr1	28053799	28054544	7.07901	38.1831	6.48497	13.164	6.91032	10.5025	30.0285	9.97813	15.395
chr1	28287882	28288674	5.30926	2.17893	9.72745	5.81663	6.59622	7.18593	3.2116	21.6193	10.584
chr1	28841332	28841697	4.42438	5.91423	3.89098	1.53069	2.82695	2.76382	2.89044	4.98907	5.77312
chr1	28855572	28855923	12.3883	1.97141	21.4004	2.14297	5.3398	3.86935	3.2116	11.6412	11.5462
chr1	29850140	29850493	9.73364	1.2451	6.48497	1.53069	1.88463	1.65829	2.08754	3.32604	3.84874
chr1	30042419	30043264	11.5034	3.21651	12.9699	7.50039	9.42317	7.18593	5.45972	13.3042	16.3572
chr1	30583844	30584331	3.5395	19.1953	3.24248	6.12277	5.6539	2.21106	5.45972	6.65209	8.65968
chr1	30718260	30719118	3.5395	37.0417	10.3759	12.8578	7.53854	17.1357	18.9484	11.6412	13.4706
chr1	30872537	30873163	4.42438	15.2525	14.2669	3.21445	7.22443	8.29146	10.7589	9.97813	9.62186
chr1	30873883	30874414	22.1219	9.54577	15.5639	6.42891	10.3655	6.0804	7.70784	4.98907	2.88656
chr1	30920888	30921771	14.158	12.1397	12.3214	5.51049	4.39748	40.3518	32.5977	21.6193	18.2815
chr1	30929973	30930668	7.07901	50.7378	11.0244	24.7972	7.22443	60.2513	68.8888	19.9563	13.4706
chr1	30948714	30949272	11.5034	5.91423	7.13346	7.65346	8.48085	12.1608	6.90494	9.97813	5.77312
chr1	30949708	30950726	34.5102	36.0041	25.2914	24.338	23.2438	30.402	34.2035	11.6412	16.3572
chr1	31034016	31034364	1.76975	4.56537	1.94549	7.80653	3.14106	5.52764	4.49624	6.65209	5.77312
chr1	31050125	31050852	6.19413	12.2435	5.83647	9.49029	6.91032	7.7387	26.3351	4.98907	9.62186
chr1	31107973	31108213	3.5395	1.76389	4.53948	3.82673	3.45516	2.76382	1.92696	3.32604	0.962186
chr1	31142300	31142526	3.5395	2.80148	3.24248	5.51049	0.628211	3.86935	3.05102	3.32604	2.88656
chr1	31143414	31144176	7.07901	5.91423	7.13346	5.9697	5.02569	19.3467	16.5397	8.31511	11.5462
chr1	31380433	31380692	2.65463	0.62255	4.53948	5.20435	7.53854	3.86935	0.8029	4.98907	2.88656
chr1	31382221	31382583	1.76975	6.74429	1.94549	6.58198	3.76927	4.42211	3.53276	6.65209	8.65968
chr1	31483170	31483700	9.73364	10.6871	4.53948	2.29604	5.3398	15.4774	6.74436	6.65209	6.7353
chr1	31616378	31616839	5.30926	6.12174	3.89098	6.88811	10.6796	4.42211	2.72986	8.31511	10.584
chr1	32746318	32746634	2.65463	3.11275	5.18797	5.35742	3.76927	2.21106	1.92696	4.98907	3.84874
chr1	33019519	33019781	4.42438	0.830067	3.24248	1.37762	2.82695	3.31658	2.08754	3.32604	1.92437
chr1	33483890	33484358	4.42438	2.69772	6.48497	13.6232	8.16675	2.21106	2.56928	8.31511	6.7353
chr1	33496124	33496449	4.42438	4.35785	3.24248	5.66356	3.14106	16.0302	9.31364	3.32604	6.7353
chr1	33502258	33503349	13.2731	25.4208	14.9154	30.3077	14.1348	88.4423	35.3276	14.9672	17.3194
chr1	33529561	33530152	13.2731	7.36684	9.72745	16.2253	7.53854	19.3467	8.029	6.65209	8.65968
chr1	33531897	33532287	3.5395	10.3758	7.13346	8.41881	2.82695	9.39699	7.54726	11.6412	4.81093
chr1	33535141	33535527	4.42438	2.07517	6.48497	5.9697	5.6539	4.97488	3.2116	9.97813	1.92437
chr1	33536056	33536888	12.3883	25.7321	11.6729	29.6954	12.2501	20.4523	22.3206	14.9672	9.62186
chr1	33551221	33551868	53.9774	1.97141	11.6729	2.90832	5.96801	5.52764	2.72986	4.98907	4.81093
chr1	33556682	33556951	2.65463	2.80148	3.89098	6.12277	6.59622	6.63317	4.49624	4.98907	2.88656
chr1	33565825	33566288	11.5034	13.5923	5.83647	11.1741	6.91032	9.39699	7.06552	11.6412	9.62186
chr1	33567382	33567657	2.65463	0.933825	1.29699	1.22455	2.19874	3.86935	2.56928	1.66302	4.81093
chr1	33568723	33569747	12.3883	4.15033	18.8064	5.9697	11.6219	14.9246	6.26262	18.2932	15.395
chr1	33574495	33574786	6.19413	1.2451	14.2669	1.9899	10.0514	3.31658	2.4087	6.65209	2.88656
chr1	33578447	33578893	20.3521	3.83906	7.78196	8.87801	5.02569	3.31658	2.89044	6.65209	4.81093
chr1	33583213	33584427	23.8917	15.5638	13.6184	13.0109	10.6796	25.9799	11.8829	13.3042	18.2815
chr1	33584734	33585012	2.65463	4.66913	4.53948	3.9798	2.51285	3.86935	5.94146	6.65209	0.962186
chr1	33592221	33592799	27.4312	10.2721	7.13346	21.2766	10.9937	53.6181	14.6128	8.31511	7.69749
chr1	33595880	33596333	26.5463	0.415033	7.13346	2.29604	2.82695	4.42211	2.08754	4.98907	3.84874
chr1	33624975	33625216	0.884876	0.933825	8.43046	1.9899	10.3655	1.10553	1.28464	3.32604	2.88656
chr1	33630908	33631434	4.42438	1.45262	51.2312	3.36752	21.6733	4.42211	2.08754	8.31511	11.5462
chr1	33635523	33636039	9.73364	15.875	7.78196	3.67366	4.71158	5.52764	11.08	8.31511	12.5084
chr1	33669480	33670691	30.0858	28.0148	21.4004	16.2253	22.9297	23.2161	20.7148	16.6302	20.2059
chr1	33671178	33671750	6.19413	22.2043	7.13346	7.65346	5.02569	8.29146	8.18958	4.98907	7.69749
chr1	33672213	33672465	2.65463	1.34886	9.72745	1.07148	11.3078	2.21106	0.8029	4.98907	1.92437
chr1	33718609	33718880	2.65463	2.17893	3.24248	2.60218	2.51285	8.84423	9.31364	3.32604	2.88656
chr1	33734955	33735524	6.19413	10.0646	9.72745	5.05128	6.59622	8.29146	4.65682	8.31511	8.65968
chr1	33736703	33737394	7.96388	28.5335	8.43046	4.74515	5.6539	13.2663	11.4012	4.98907	11.5462
chr1	33738059	33739462	8.84876	56.6521	19.4549	20.3582	10.9937	56.3819	47.8528	18.2932	21.1681
chr1	33756263	33757638	15.0429	17.2239	31.7763	8.87801	21.0451	7.18593	11.8829	18.2932	20.2059
chr1	33796705	33797195	5.30926	5.70671	4.53948	6.88811	5.96801	46.9849	12.3647	4.98907	6.7353
chr1	33813297	33814809	30.0858	18.5727	29.8308	12.5517	20.731	17.6885	20.2331	8.31511	25.0168
chr1	33827539	33827861	0.884876	7.26308	3.24248	4.13287	1.25642	6.0804	4.97798	6.65209	4.81093
chr1	33876353	33876668	3.5395	1.03758	3.24248	2.14297	4.71158	3.31658	6.10204	1.66302	6.7353
chr1	33883174	33883995	16.8126	12.3472	9.07895	8.72495	12.8783	12.7136	24.7293	9.97813	11.5462
chr1	33898432	33898755	3.5395	3.11275	5.18797	3.52059	3.14106	4.42211	10.4377	6.65209	5.77312
chr1	33900149	33900490	5.30926	0.830067	3.89098	1.68376	5.3398	3.86935	6.58378	6.65209	5.77312
chr1	33903626	33904183	2.65463	6.2255	7.78196	22.195	14.1348	11.608	17.5032	4.98907	10.584
chr1	33909143	33909465	1.76975	4.56537	3.24248	3.9798	5.3398	4.42211	4.0145	1.66302	4.81093
chr1	33912387	33912839	5.30926	4.46161	5.83647	8.26574	3.76927	3.31658	5.13856	6.65209	4.81093
chr1	33918370	33918612	0.884876	0.726308	1.94549	3.9798	3.76927	1.65829	0.96348	3.32604	3.84874
chr1	33983455	33983863	6.19413	0.518792	5.83647	8.11267	3.76927	3.86935	2.24812	3.32604	5.77312
chr1	33994255	33994717	4.42438	2.28268	5.18797	9.49029	2.82695	5.52764	3.2116	3.32604	5.77312
chr1	34283557	34283790	2.65463	0.933825	2.59399	1.22455	7.85264	0.552764	1.6058	4.98907	4.81093
chr1	34290382	34290655	1.76975	1.66013	1.94549	4.28594	5.96801	2.76382	1.76638	1.66302	6.7353
chr1	34389293	34389568	2.65463	1.14134	4.53948	3.67366	4.08337	2.76382	5.78088	3.32604	5.77312
chr1	34433035	34436114	174.321	124.095	152.397	92.6069	87.0073	84.0201	112.567	36.5865	50.9959
chr1	34438324	34440795	61.9413	52.5017	53.8252	22.5012	35.808	35.3769	49.7798	59.8688	45.2228
chr1	34459439	34460559	33.6253	21.3742	22.6974	16.8376	14.4489	31.5076	16.2186	13.3042	26.9412
chr1	34462736	34463147	4.42438	6.12174	5.83647	4.89821	6.28211	4.42211	7.38668	8.31511	7.69749
chr1	34463881	34465249	72.5598	16.2901	18.8064	30.3077	24.8143	39.799	28.4227	16.6302	29.8278
chr1	34465356	34465753	6.19413	2.69772	6.48497	5.9697	12.5642	3.86935	3.85392	8.31511	4.81093
chr1	34467567	34468646	17.6975	11.5172	11.0244	21.1236	21.0451	16.0302	12.0435	23.2823	19.2437
chr1	34472016	34473751	72.5598	22.9306	26.5884	33.216	31.7247	25.9799	18.6273	28.2714	32.7143
chr1	34478855	34479589	54.8623	14.6299	9.72745	10.7148	18.8463	8.84423	9.31364	18.2932	9.62186
chr1	34480786	34481292	23.8917	5.60295	7.13346	15.1539	13.1924	7.7387	4.8174	8.31511	6.7353
chr1	34481801	34482392	18.5824	7.4706	7.13346	9.18415	10.9937	7.18593	5.29914	3.32604	2.88656
chr1	34484476	34484985	6.19413	7.26308	7.13346	10.1026	10.0514	11.608	11.7223	3.32604	5.77312
chr1	34485274	34486305	30.0858	43.4748	18.1579	27.7055	21.9874	22.1106	26.9774	18.2932	19.2437
chr1	34489937	34490477	7.07901	2.59396	20.7519	8.87801	16.9617	6.0804	4.65682	4.98907	8.65968
chr1	34497125	34497727	6.19413	5.08416	8.43046	13.7762	6.28211	18.794	7.38668	11.6412	12.5084
chr1	34510497	34511452	81.4086	19.4028	11.6729	30.4608	40.8337	7.7387	8.67132	16.6302	8.65968
chr1	34517825	34518527	5.30926	10.5834	11.0244	10.8679	12.2501	5.52764	4.65682	9.97813	11.5462
chr1	34519829	34520416	3.5395	1.45262	9.72745	13.9293	6.91032	3.86935	1.6058	6.65209	10.584
chr1	34564520	34564843	3.5395	1.2451	3.89098	6.58198	4.71158	2.76382	1.44522	4.98907	7.69749
chr1	34801056	34802564	25.6614	41.0883	14.9154	33.5222	16.9617	70.201	38.8603	14.9672	22.1303
chr1	34821362	34821911	8.84876	17.1201	7.13346	13.9293	8.16675	28.191	26.9774	3.32604	8.65968
chr1	34823315	34823765	8.84876	11.7247	5.83647	8.11267	4.08337	11.0553	18.6273	8.31511	8.65968
chr1	34827933	34828290	8.84876	4.25409	4.53948	2.90832	6.28211	22.6633	12.5252	4.98907	4.81093
chr1	34839289	34839765	11.5034	5.60295	6.48497	6.27584	5.02569	8.84423	8.8319	11.6412	5.77312
chr1	34842137	34842454	5.30926	3.52778	3.24248	1.9899	3.45516	5.52764	3.2116	6.65209	5.77312
chr1	34843087	34843497	8.84876	5.91423	8.43046	6.12277	5.3398	5.52764	3.69334	4.98907	5.77312
chr1	34849696	34850341	20.3521	7.15933	7.78196	11.4802	12.2501	11.608	8.67132	13.3042	5.77312
chr1	34851402	34851989	10.6185	13.6961	6.48497	5.9697	6.91032	9.94975	8.029	6.65209	7.69749
chr1	35234092	35234445	1.76975	8.61194	3.24248	3.82673	3.14106	9.39699	7.70784	4.98907	2.88656
chr1	35338230	35338757	3.5395	2.38644	7.78196	10.5618	7.85264	5.52764	2.24812	6.65209	6.7353
chr1	35652870	35653773	59.2867	1.34886	13.6184	3.36752	9.42317	10.5025	5.13856	6.65209	10.584
chr1	35656202	35657034	52.2077	1.03758	9.07895	2.90832	7.53854	8.29146	2.89044	6.65209	12.5084
chr1	35696918	35697155	156.623	1.66013	47.3402	7.80653	22.9297	72.9649	6.10204	18.2932	10.584
chr1	35810606	35810903	7.07901	2.07517	3.24248	6.27584	3.76927	3.31658	6.26262	3.32604	3.84874
chr1	35813630	35814139	11.5034	8.50819	6.48497	12.0925	14.763	4.42211	6.4232	3.32604	7.69749
chr1	35853090	35853369	1.76975	0.518792	7.78196	0.459208	12.5642	1.10553	1.44522	3.32604	3.84874
chr1	35860762	35861258	13.2731	5.39543	4.53948	13.317	11.936	9.94975	15.4157	6.65209	11.5462
chr1	35869191	35869969	7.96388	9.64953	14.9154	16.2253	26.699	11.0553	17.0215	8.31511	13.4706
chr1	35890455	35891001	17.6975	10.4796	8.43046	8.11267	3.76927	4.42211	7.54726	11.6412	8.65968
chr1	35902279	35902603	3.5395	3.21651	5.18797	5.05128	3.76927	1.65829	2.08754	4.98907	4.81093
chr1	35935218	35935494	1.76975	4.04658	5.83647	5.05128	5.96801	3.86935	2.56928	6.65209	0.962186
chr1	35936624	35936880	5.30926	1.03758	2.59399	2.44911	10.3655	2.21106	1.44522	3.32604	4.81093
chr1	35950911	35951740	9.73364	29.1561	9.07895	16.5315	11.3078	8.29146	12.5252	6.65209	8.65968
chr1	35972220	35972710	3.5395	2.38644	7.78196	7.50039	12.5642	8.29146	3.53276	4.98907	5.77312
chr1	35975618	35976667	9.73364	9.9608	18.8064	19.2867	29.2118	13.2663	6.26262	16.6302	15.395
chr1	36052480	36053091	74.3296	6.74429	7.13346	26.9402	12.8783	25.4271	16.3792	8.31511	8.65968
chr1	36054186	36055004	8.84876	3.11275	31.1278	4.89821	27.0131	12.7136	4.49624	3.32604	13.4706
chr1	36064789	36065235	40.7043	4.9804	13.6184	7.34732	8.48085	6.0804	8.029	9.97813	9.62186
chr1	36065393	36065628	2.65463	2.07517	4.53948	3.82673	2.51285	2.21106	1.92696	6.65209	2.88656
chr1	36068067	36068302	10.6185	2.90523	9.72745	4.89821	7.22443	3.31658	4.97798	4.98907	0.962186
chr1	36090917	36091764	3.5395	2.59396	85.6015	3.67366	32.667	4.42211	2.4087	6.65209	2.88656
chr1	36095572	36096024	6.19413	1.66013	26.5884	2.29604	14.4489	2.21106	1.28464	1.66302	4.81093
chr1	36123842	36124116	1.76975	3.11275	2.59399	6.73505	4.08337	6.0804	2.72986	1.66302	2.88656
chr1	36128941	36132531	82.2935	90.6848	121.269	52.8089	68.1609	37.588	67.6042	63.1948	53.8824
chr1	36133125	36134269	52.2077	7.05557	18.1579	17.756	22.6156	13.8191	13.6493	14.9672	15.395
chr1	36160168	36160575	3.5395	7.15933	5.18797	1.68376	4.71158	1.65829	6.26262	4.98907	4.81093
chr1	36162037	36163216	12.3883	26.9772	13.6184	13.0109	13.1924	15.4774	13.9705	13.3042	15.395
chr1	36178273	36178603	3.5395	1.55638	5.83647	7.04118	3.45516	4.42211	1.92696	8.31511	3.84874
chr1	36179905	36180212	7.07901	4.15033	4.53948	3.36752	5.96801	4.42211	1.28464	3.32604	4.81093
chr1	36230919	36231239	7.96388	3.00899	6.48497	8.26574	4.39748	8.29146	5.45972	1.66302	4.81093
chr1	36233147	36233758	7.96388	16.6013	7.78196	25.7156	7.22443	16.0302	25.6928	4.98907	4.81093
chr1	36243682	36245034	56.6321	33.7215	29.8308	28.9301	28.5836	41.4573	37.094	23.2823	25.0168
chr1	36257412	36257684	2.65463	3.42403	5.83647	8.26574	5.02569	5.52764	3.37218	4.98907	1.92437
chr1	36258750	36259227	5.30926	3.52778	3.89098	11.9394	4.08337	32.0603	3.37218	6.65209	4.81093
chr1	36260080	36260876	9.73364	15.3562	9.72745	10.4087	5.3398	14.9246	11.8829	8.31511	10.584
chr1	36261995	36262616	16.8126	9.23449	8.43046	14.8477	11.936	21.005	17.6638	9.97813	12.5084
chr1	36263883	36264764	86.7179	36.7305	12.9699	35.8182	45.2312	39.799	45.7653	16.6302	19.2437
chr1	36270590	36271959	25.6614	23.4494	12.3214	22.195	10.9937	33.7186	39.0209	6.65209	27.9034
chr1	36272556	36274199	64.596	48.2476	22.6974	21.2766	36.7504	33.1658	50.5827	24.9453	31.7521
chr1	36275852	36276450	7.07901	20.8554	8.43046	8.26574	18.2181	5.52764	9.31364	11.6412	12.5084
chr1	36281822	36282723	81.4086	4.15033	9.72745	4.89821	5.6539	6.0804	3.85392	6.65209	10.584
chr1	36293397	36293888	5.30926	9.9608	8.43046	1.68376	4.39748	4.97488	4.33566	8.31511	7.69749
chr1	36294328	36294807	16.8126	8.92322	7.13346	1.9899	4.71158	3.86935	5.6203	8.31511	7.69749
chr1	36296334	36297337	34.5102	34.8628	12.9699	15.46	12.2501	17.1357	25.2111	11.6412	23.0925
chr1	36307145	36310159	186.709	143.913	57.7162	86.178	65.334	98.9448	128.143	48.2276	38.4874
chr1	36325674	36326562	13.2731	40.1545	16.2124	9.64336	6.59622	9.94975	107.428	18.2932	20.2059
chr1	36368198	36369505	50.4379	22.308	35.0188	16.8376	29.2118	24.3216	28.5832	9.97813	11.5462
chr1	36444384	36445173	19.4673	10.8946	12.3214	9.49029	8.16675	7.7387	8.67132	14.9672	18.2815
chr1	36445398	36445676	7.07901	3.42403	7.78196	3.67366	3.76927	7.18593	4.97798	6.65209	5.77312
chr1	36446103	36447052	14.158	14.0074	12.9699	22.3481	11.6219	35.3769	20.8754	19.9563	12.5084
chr1	36470070	36470513	5.30926	3.21651	5.18797	3.06138	4.08337	7.7387	9.47422	8.31511	5.77312
chr1	36470772	36472105	65.4808	25.0058	23.9944	20.6643	27.0131	20.4523	25.6928	11.6412	18.2815
chr1	36508139	36509260	14.158	21.1667	9.72745	35.359	11.6219	48.6432	32.116	21.6193	17.3194
chr1	36511325	36512079	22.1219	11.1021	13.6184	12.3986	20.1028	11.608	9.6348	6.65209	12.5084
chr1	36546712	36547447	17.6975	11.3097	12.9699	13.317	15.3912	12.1608	13.8099	13.3042	12.5084
chr1	36556317	36557717	23.8917	28.4298	15.5639	23.8788	19.7887	25.9799	23.9264	26.6084	19.2437
chr1	36566293	36566886	4.42438	17.8464	9.07895	21.5828	9.73728	3.31658	5.78088	11.6412	5.77312
chr1	36569214	36569692	6.19413	9.02698	6.48497	11.4802	7.85264	7.18593	4.8174	6.65209	3.84874
chr1	36571584	36572036	6.19413	6.95181	5.83647	5.81663	8.79496	6.0804	5.6203	8.31511	9.62186
chr1	36573863	36574107	2.65463	1.14134	5.83647	5.9697	4.08337	3.31658	1.28464	3.32604	2.88656
chr1	36588689	36589132	3.5395	1.45262	5.83647	7.9596	5.3398	1.65829	1.92696	4.98907	4.81093
chr1	36591314	36591849	6.19413	13.1773	4.53948	18.3683	10.9937	9.94975	6.4232	6.65209	4.81093
chr1	36614558	36614855	2.65463	1.45262	2.59399	5.20435	5.3398	2.76382	1.6058	3.32604	4.81093
chr1	36630256	36630784	6.19413	9.85704	6.48497	6.88811	4.39748	12.7136	5.45972	9.97813	8.65968
chr1	36640438	36640945	7.07901	6.95181	3.89098	8.72495	10.0514	13.2663	7.2261	6.65209	4.81093
chr1	36658124	36658413	2.65463	1.66013	2.59399	2.90832	10.0514	2.76382	2.72986	6.65209	3.84874
chr1	36690468	36691922	84.0632	36.0041	54.4737	26.9402	34.8657	35.3769	48.8163	21.6193	26.9412
chr1	36709452	36710330	31.8555	16.6013	22.0489	14.5416	17.2758	18.794	20.5542	11.6412	10.584
chr1	36718856	36719218	0.884876	3.32027	2.59399	6.42891	4.08337	5.52764	5.78088	4.98907	3.84874
chr1	36737126	36737603	7.96388	15.46	5.83647	5.9697	4.08337	7.7387	14.7734	4.98907	14.4328
chr1	36754072	36754604	3.5395	3.52778	7.78196	11.9394	13.5065	6.0804	1.76638	3.32604	2.88656
chr1	36766636	36767201	24.7765	1.86765	3.89098	2.90832	6.28211	4.97488	2.89044	6.65209	3.84874
chr1	36797426	36797916	60.1716	3.94282	11.0244	17.2968	14.4489	4.97488	3.69334	3.32604	5.77312
chr1	36831345	36831583	3.5395	1.03758	1.29699	3.52059	5.3398	0	1.12406	3.32604	1.92437
chr1	36835598	36835970	3.5395	2.17893	3.24248	4.74515	17.904	2.21106	1.92696	6.65209	5.77312
chr1	36836169	36836936	6.19413	19.7141	12.9699	37.0427	13.8206	25.9799	19.2696	14.9672	13.4706
chr1	36860535	36861036	6.19413	7.36684	3.89098	8.26574	9.42317	5.52764	3.2116	11.6412	1.92437
chr1	36861734	36862097	2.65463	7.26308	1.94549	6.88811	5.02569	8.29146	6.10204	8.31511	8.65968
chr1	36874730	36875527	11.5034	35.2778	15.5639	31.3792	13.5065	74.6231	29.3861	9.97813	13.4706
chr1	36879953	36880254	3.5395	3.32027	5.83647	1.53069	2.19874	7.18593	8.35016	4.98907	1.92437
chr1	36883746	36884069	3.5395	2.17893	4.53948	6.12277	5.96801	4.42211	7.06552	4.98907	4.81093
chr1	36913797	36915017	46.0136	30.7125	22.0489	49.5944	17.904	118.292	47.3711	14.9672	19.2437
chr1	36919436	36920904	38.9345	9.75329	121.269	15.7661	79.7828	16.0302	16.3792	16.6302	17.3194
chr1	36922218	36922494	7.96388	1.34886	7.78196	3.52059	4.08337	8.29146	4.8174	4.98907	3.84874
chr1	36922960	36923409	10.6185	10.3758	11.0244	4.13287	5.02569	6.0804	11.08	4.98907	6.7353
chr1	36926867	36928111	13.2731	46.6913	13.6184	20.3582	12.2501	40.9045	65.0349	9.97813	16.3572
chr1	36939451	36940829	75.2145	15.9788	40.2068	16.8376	13.8206	35.9297	21.8389	6.65209	25.979
chr1	36943665	36944150	3.5395	1.66013	25.9399	3.82673	18.8463	8.84423	2.56928	11.6412	5.77312
chr1	36960675	36961041	15.0429	1.14134	3.89098	2.14297	4.39748	4.42211	2.4087	8.31511	2.88656
chr1	36987075	36987550	21.237	1.2451	6.48497	8.41881	8.79496	6.0804	3.05102	8.31511	8.65968
chr1	36988261	36988653	23.8917	0.726308	7.13346	3.36752	4.39748	2.76382	1.28464	6.65209	3.84874
chr1	37000295	37000726	21.237	3.32027	7.78196	9.03108	5.96801	8.84423	7.54726	6.65209	3.84874
chr1	37001241	37001526	2.65463	1.2451	2.59399	7.65346	7.85264	4.42211	4.0145	8.31511	1.92437
chr1	37002146	37002400	3.5395	1.14134	3.24248	5.51049	4.39748	3.31658	2.4087	1.66302	4.81093
chr1	37013069	37013406	4.42438	2.17893	4.53948	5.9697	2.82695	6.0804	10.4377	1.66302	4.81093
chr1	37028809	37029085	5.30926	2.90523	4.53948	4.28594	3.45516	3.31658	2.08754	4.98907	1.92437
chr1	37034746	37034985	3.5395	1.03758	2.59399	3.52059	3.14106	3.86935	1.44522	6.65209	3.84874
chr1	37200972	37202019	9.73364	64.9527	7.13346	28.0117	7.53854	50.3015	59.4146	13.3042	17.3194
chr1	37202691	37203004	2.65463	5.08416	3.24248	4.59208	1.57053	8.84423	7.2261	4.98907	2.88656
chr1	37210219	37210710	3.5395	10.8946	8.43046	11.4802	3.45516	39.799	24.2476	1.66302	7.69749
chr1	37215870	37216707	6.19413	26.4584	8.43046	10.5618	8.16675	16.5829	40.9479	8.31511	12.5084
chr1	37299526	37301289	56.6321	69.6219	24.6429	46.8392	33.6093	69.6483	84.7862	26.6084	24.0547
chr1	37308416	37309061	97.3364	9.33825	7.78196	26.0218	17.2758	51.9598	12.8464	11.6412	14.4328
chr1	37309864	37310380	27.4312	1.97141	5.83647	1.83683	5.3398	4.42211	1.76638	16.6302	5.77312
chr1	37317518	37319124	14.158	52.9168	19.4549	28.1647	18.5322	46.9849	26.6563	23.2823	21.1681
chr1	37322575	37323180	5.30926	7.88563	3.24248	13.164	9.10906	11.608	4.33566	4.98907	7.69749
chr1	37344102	37345186	9.73364	62.255	16.8609	17.9091	10.0514	55.2764	56.203	21.6193	22.1303
chr1	37346171	37346716	5.30926	12.036	5.83647	6.42891	3.76927	21.5578	21.5177	9.97813	5.77312
chr1	37359575	37360058	15.9278	1.76389	12.9699	3.21445	5.96801	4.97488	2.89044	6.65209	5.77312
chr1	37376925	37377271	3.5395	1.66013	3.24248	6.73505	3.76927	4.42211	2.08754	4.98907	3.84874
chr1	37408006	37408669	5.30926	17.5352	10.3759	12.0925	5.3398	12.1608	9.31364	8.31511	9.62186
chr1	37429550	37430655	45.1287	24.902	20.7519	19.899	28.5836	30.402	23.7658	14.9672	18.2815
chr1	37467782	37468438	30.0858	2.59396	11.0244	3.67366	5.96801	6.0804	3.85392	4.98907	12.5084
chr1	37472177	37472661	6.19413	9.85704	6.48497	7.19425	3.45516	7.18593	12.6858	8.31511	9.62186
chr1	37474204	37475069	30.9707	10.4796	8.43046	13.164	11.3078	22.1106	27.138	18.2932	16.3572
chr1	37478127	37479622	31.8555	57.8972	22.6974	29.6954	54.6544	28.7437	52.3491	26.6084	21.1681
chr1	37479838	37480124	4.42438	1.97141	3.24248	2.75525	13.8206	1.65829	2.4087	3.32604	3.84874
chr1	37480687	37481609	30.9707	10.7909	16.2124	7.80653	8.79496	4.97488	6.26262	8.31511	16.3572
chr1	37486307	37487588	38.9345	83.2142	13.6184	71.0241	23.5579	81.2563	112.085	28.2714	34.6387
chr1	37488358	37488874	11.5034	2.69772	7.13346	6.73505	7.53854	6.63317	5.13856	6.65209	7.69749
chr1	37491284	37492606	57.5169	35.6929	11.6729	26.481	20.4169	59.6985	60.8598	18.2932	28.8656
chr1	37495683	37496510	57.5169	40.362	17.5094	26.481	18.5322	32.6131	34.8459	19.9563	11.5462
chr1	37502528	37502828	2.65463	2.17893	2.59399	2.44911	10.9937	5.52764	2.72986	6.65209	0.962186
chr1	37505202	37505606	5.30926	8.09315	3.24248	7.65346	5.02569	5.52764	4.49624	11.6412	5.77312
chr1	37515117	37515777	10.6185	8.61194	9.07895	21.8889	11.936	12.1608	5.13856	13.3042	15.395
chr1	37524654	37525188	6.19413	11.5172	6.48497	11.3271	8.48085	7.18593	7.38668	4.98907	4.81093
chr1	37530695	37531193	7.96388	5.91423	3.89098	15.46	4.71158	8.29146	8.35016	8.31511	8.65968
chr1	37532050	37532375	12.3883	1.55638	3.89098	2.14297	4.39748	2.76382	2.24812	0	0
chr1	37534573	37534880	11.5034	1.2451	4.53948	3.52059	2.82695	5.52764	2.72986	4.98907	2.88656
chr1	37541116	37541555	9.73364	6.64053	5.83647	6.58198	5.96801	8.84423	8.35016	6.65209	5.77312
chr1	37546707	37547178	2.65463	7.26308	4.53948	11.021	10.0514	2.21106	3.05102	9.97813	10.584
chr1	37559647	37560120	3.5395	4.46161	5.83647	3.21445	4.08337	7.18593	16.2186	3.32604	9.62186
chr1	37561579	37562572	25.6614	40.1545	17.5094	46.6861	16.3335	24.3216	68.2465	11.6412	9.62186
chr1	37566440	37566996	28.316	3.83906	6.48497	4.74515	4.71158	3.86935	4.0145	3.32604	5.77312
chr1	37580065	37580659	7.07901	15.6675	4.53948	2.44911	4.71158	6.0804	4.0145	4.98907	9.62186
chr1	37585654	37586533	61.9413	15.3562	12.3214	21.7358	19.7887	15.4774	18.9484	16.6302	19.2437
chr1	37602337	37602680	11.5034	1.55638	5.83647	6.73505	5.3398	3.86935	2.08754	8.31511	3.84874
chr1	37613755	37614081	1.76975	6.53678	3.24248	5.05128	2.82695	7.7387	4.0145	4.98907	4.81093
chr1	37615996	37616309	5.30926	6.43302	3.89098	2.14297	3.14106	3.31658	3.2116	8.31511	5.77312
chr1	37619406	37619848	6.19413	10.1683	9.07895	2.14297	4.08337	2.76382	2.24812	9.97813	6.7353
chr1	37633285	37633772	5.30926	9.54577	3.89098	11.3271	6.91032	11.0553	7.38668	6.65209	4.81093
chr1	37663576	37664000	4.42438	10.1683	5.83647	9.18415	5.6539	4.42211	2.24812	6.65209	10.584
chr1	37665488	37665785	1.76975	3.83906	4.53948	5.35742	5.02569	2.76382	1.92696	1.66302	0.962186
chr1	37696822	37697309	2.65463	10.7909	5.83647	7.65346	5.02569	2.21106	2.56928	4.98907	3.84874
chr1	37744634	37745080	1.76975	1.34886	6.48497	3.36752	19.1604	5.52764	3.05102	3.32604	5.77312
chr1	37751527	37752261	2.65463	51.5679	8.43046	6.27584	5.3398	9.94975	22.9629	8.31511	10.584
chr1	37860247	37860738	3.5395	11.9322	5.18797	7.34732	6.28211	8.84423	12.5252	9.97813	12.5084
chr1	37864443	37865554	107.07	31.5425	56.4192	50.0536	80.7252	61.9096	42.7143	16.6302	23.0925
chr1	37868525	37869223	6.19413	28.5335	11.0244	18.0622	12.8783	8.84423	9.15306	11.6412	7.69749
chr1	37872062	37872652	15.9278	10.1683	8.43046	5.66356	9.42317	7.7387	6.74436	6.65209	6.7353
chr1	37889271	37890943	99.1061	32.4764	38.2613	23.4196	32.9811	39.799	33.7218	28.2714	38.4874
chr1	37904798	37905264	4.42438	5.70671	5.18797	12.7047	5.6539	4.97488	8.8319	6.65209	9.62186
chr1	37996852	37998332	55.7472	35.4854	40.8553	18.6744	31.4106	32.6131	29.7073	19.9563	27.9034
chr1	38012241	38012517	11.5034	1.86765	8.43046	4.74515	2.82695	2.76382	8.51074	3.32604	5.77312
chr1	38012933	38013323	1.76975	1.76389	5.18797	2.75525	2.82695	4.42211	5.45972	3.32604	2.88656
chr1	38038929	38039333	4.42438	6.32926	4.53948	2.14297	5.96801	5.52764	5.45972	1.66302	7.69749
chr1	38049565	38050013	4.42438	7.26308	5.83647	4.13287	4.71158	4.42211	8.67132	4.98907	4.81093
chr1	38103224	38103736	7.07901	15.1487	6.48497	22.042	6.28211	34.2714	25.0505	11.6412	6.7353
chr1	38139297	38139814	27.4312	1.03758	7.13346	3.52059	6.28211	1.65829	2.24812	6.65209	6.7353
chr1	38150116	38150508	18.5824	1.55638	4.53948	3.9798	5.02569	1.10553	1.44522	4.98907	6.7353
chr1	38201113	38201650	4.42438	3.83906	9.72745	15.6131	6.91032	12.1608	4.17508	3.32604	1.92437
chr1	38233120	38233536	7.07901	5.91423	9.72745	10.2556	7.22443	4.97488	3.85392	8.31511	5.77312
chr1	38249522	38250000	3.5395	10.8946	5.83647	15.0008	5.3398	30.9548	12.5252	11.6412	3.84874
chr1	38259515	38260455	9.73364	27.0809	15.5639	29.3893	10.3655	7.7387	9.95596	9.97813	13.4706
chr1	38297880	38298180	5.30926	1.14134	5.18797	6.12277	6.91032	2.21106	1.92696	3.32604	2.88656
chr1	38320813	38321245	5.30926	1.86765	9.07895	5.66356	13.5065	4.42211	2.4087	4.98907	7.69749
chr1	38368278	38368620	4.42438	1.03758	3.24248	1.9899	3.45516	13.8191	1.44522	1.66302	2.88656
chr1	38384647	38385335	9.73364	2.07517	7.78196	9.9495	17.5899	7.7387	3.85392	6.65209	5.77312
chr1	38428738	38429166	6.19413	12.6585	5.83647	7.80653	4.71158	2.76382	3.69334	9.97813	2.88656
chr1	38441903	38442238	3.5395	7.67812	1.94549	4.43901	3.76927	4.42211	4.17508	8.31511	2.88656
chr1	38447416	38447966	6.19413	1.86765	49.2857	3.06138	48.3723	3.86935	0.96348	3.32604	4.81093
chr1	38477890	38478534	2.65463	2.28268	12.9699	3.67366	39.8914	5.52764	3.69334	6.65209	3.84874
chr1	38495285	38495665	8.84876	6.64053	8.43046	10.1026	5.6539	5.52764	4.17508	6.65209	5.77312
chr1	38499513	38499784	2.65463	1.86765	5.83647	3.9798	15.7053	3.31658	2.08754	6.65209	1.92437
chr1	38550517	38550950	4.42438	8.40443	5.83647	2.60218	3.76927	4.97488	5.78088	4.98907	10.584
chr1	38554650	38554985	5.30926	6.12174	6.48497	2.60218	4.71158	2.76382	3.85392	4.98907	2.88656
chr1	38557634	38558098	10.6185	10.2721	9.07895	6.73505	5.96801	4.42211	7.06552	6.65209	5.77312
chr1	38601850	38602393	8.84876	2.4902	7.78196	9.64336	9.10906	3.31658	3.05102	8.31511	11.5462
chr1	38619574	38620040	3.5395	10.6871	5.83647	5.35742	4.39748	4.97488	8.67132	8.31511	6.7353
chr1	38630874	38631252	10.6185	4.15033	6.48497	7.9596	6.28211	4.42211	2.89044	1.66302	2.88656
chr1	38632202	38632717	15.9278	4.25409	4.53948	9.49029	9.10906	5.52764	3.37218	3.32604	8.65968
chr1	38639154	38639611	1.76975	12.2435	8.43046	7.04118	4.08337	7.18593	3.85392	4.98907	7.69749
chr1	38643604	38643957	12.3883	5.81047	6.48497	5.9697	5.6539	2.76382	2.72986	8.31511	4.81093
chr1	38648986	38649649	16.8126	26.4584	7.13346	9.33722	5.02569	5.52764	6.10204	8.31511	5.77312
chr1	38664311	38665937	130.077	19.8178	24.6429	17.9091	23.872	21.005	11.08	14.9672	16.3572
chr1	38668980	38669284	1.76975	1.97141	3.89098	6.27584	5.6539	4.42211	2.24812	4.98907	3.84874
chr1	38693787	38695294	46.8984	102.825	20.1034	37.0427	43.3466	9.94975	37.5757	36.5865	25.979
chr1	38696121	38696485	12.3883	5.29168	5.83647	6.27584	7.85264	4.42211	2.56928	6.65209	4.81093
chr1	38722085	38722599	4.42438	15.46	9.07895	11.6333	5.3398	3.86935	4.17508	13.3042	2.88656
chr1	38767149	38767518	5.30926	1.45262	6.48497	3.67366	18.5322	1.65829	1.28464	6.65209	3.84874
chr1	38776603	38778233	22.1219	16.9126	16.8609	27.5525	19.7887	13.2663	12.3647	9.97813	11.5462
chr1	38783049	38783664	4.42438	2.59396	7.13346	11.7863	7.85264	5.52764	3.85392	11.6412	4.81093
chr1	38850653	38850961	4.42438	0.830067	5.18797	1.53069	9.73728	3.86935	1.28464	1.66302	3.84874
chr1	38881613	38881869	1.76975	0.830067	10.3759	1.68376	10.3655	1.65829	1.6058	3.32604	2.88656
chr1	38897812	38898261	24.7765	1.86765	11.6729	4.28594	7.22443	2.21106	1.6058	1.66302	2.88656
chr1	38902447	38903004	65.4808	1.86765	5.18797	5.20435	6.59622	4.97488	3.53276	6.65209	6.7353
chr1	38904910	38905239	13.2731	0.933825	5.18797	2.14297	4.08337	2.76382	1.92696	4.98907	5.77312
chr1	38987366	38988018	31.8555	11.9322	14.2669	11.7863	17.904	20.4523	14.9339	13.3042	10.584
chr1	39010589	39010938	2.65463	3.32027	4.53948	5.35742	4.08337	1.65829	3.2116	6.65209	2.88656
chr1	39089647	39090248	9.73364	20.0254	3.89098	11.7863	15.7053	7.18593	5.94146	11.6412	8.65968
chr1	39144956	39145369	4.42438	3.63154	6.48497	10.2556	5.6539	4.42211	4.17508	3.32604	6.7353
chr1	39204982	39205433	3.5395	8.92322	5.83647	7.04118	9.10906	5.52764	2.08754	1.66302	7.69749
chr1	39209680	39210155	5.30926	11.3097	7.13346	3.82673	3.14106	3.31658	4.65682	6.65209	7.69749
chr1	39260652	39260934	1.76975	1.2451	3.24248	5.35742	5.96801	1.65829	1.12406	4.98907	2.88656
chr1	39280970	39281319	4.42438	2.80148	6.48497	2.44911	3.14106	7.18593	11.7223	6.65209	1.92437
chr1	39309575	39309926	2.65463	1.76389	5.83647	8.26574	3.76927	4.42211	4.33566	4.98907	4.81093
chr1	39313420	39314057	4.42438	3.00899	7.13346	19.5929	8.16675	9.39699	12.0435	4.98907	11.5462
chr1	39362487	39362759	2.65463	0.933825	1.94549	1.53069	11.936	2.76382	1.28464	4.98907	2.88656
chr1	39367518	39368643	37.1648	24.487	33.0733	13.0109	21.0451	23.2161	19.5908	13.3042	18.2815
chr1	39384909	39385260	2.65463	2.28268	5.18797	7.65346	5.02569	18.2412	4.97798	8.31511	3.84874
chr1	39393530	39393796	0.884876	0.933825	1.94549	3.06138	16.0194	2.76382	2.08754	8.31511	3.84874
chr1	39396378	39396720	2.65463	6.84805	6.48497	5.66356	10.9937	2.76382	3.2116	4.98907	4.81093
chr1	39408604	39409053	8.84876	3.42403	6.48497	10.1026	8.79496	12.7136	4.49624	9.97813	4.81093
chr1	39417913	39418210	1.76975	2.28268	4.53948	5.81663	13.1924	3.86935	4.97798	4.98907	5.77312
chr1	39425435	39425951	4.42438	12.3472	8.43046	5.05128	2.51285	11.608	8.029	4.98907	9.62186
chr1	39428189	39428814	7.07901	13.6961	9.07895	18.0622	13.1924	21.5578	17.0215	16.6302	9.62186
chr1	39430010	39430379	4.42438	2.17893	8.43046	3.06138	18.2181	2.76382	4.17508	4.98907	3.84874
chr1	39433928	39434633	4.42438	20.9592	13.6184	9.9495	6.59622	22.6633	15.4157	9.97813	7.69749
chr1	39437699	39438206	4.42438	9.54577	7.78196	6.73505	5.02569	7.7387	8.029	9.97813	7.69749
chr1	39438967	39439430	2.65463	3.42403	11.6729	1.53069	7.22443	36.4824	18.6273	6.65209	2.88656
chr1	39446285	39446552	1.76975	1.14134	2.59399	1.83683	11.6219	1.65829	1.12406	1.66302	3.84874
chr1	39449419	39450776	6.19413	30.6087	14.2669	50.6659	14.4489	110.553	40.145	18.2932	25.0168
chr1	39454177	39454581	3.5395	3.42403	5.18797	3.82673	22.9297	9.94975	2.56928	8.31511	5.77312
chr1	39455405	39456176	7.07901	17.2239	11.6729	12.8578	8.79496	21.005	11.4012	13.3042	10.584
chr1	39467751	39468378	8.84876	15.6675	9.72745	7.9596	7.85264	50.3015	41.5902	9.97813	15.395
chr1	39468833	39469759	7.96388	47.1063	12.3214	30.0016	16.9617	51.4071	35.4882	19.9563	22.1303
chr1	39476357	39476846	8.84876	7.98939	2.59399	7.65346	5.6539	8.84423	8.029	8.31511	8.65968
chr1	39478563	39479342	7.07901	23.2419	14.9154	21.1236	23.2438	18.794	18.6273	8.31511	10.584
chr1	39479990	39480788	7.96388	12.9698	10.3759	4.89821	7.53854	14.9246	27.7803	11.6412	16.3572
chr1	39481607	39483299	15.9278	103.343	20.1034	50.6659	29.5259	56.9347	83.341	28.2714	41.374
chr1	39487099	39488134	7.96388	62.4625	12.3214	20.5113	16.0194	15.4774	31.3131	23.2823	15.395
chr1	39489752	39489994	1.76975	1.2451	4.53948	1.83683	2.51285	1.65829	6.26262	1.66302	3.84874
chr1	39493163	39494022	10.6185	18.9878	5.18797	23.2665	10.6796	26.5327	31.9554	11.6412	21.1681
chr1	39502789	39503776	9.73364	28.326	14.2669	36.5835	12.5642	73.5176	42.5537	6.65209	18.2815
chr1	39525377	39526671	7.07901	105.107	16.8609	37.1958	17.904	51.9598	108.552	23.2823	23.0925
chr1	39535144	39536238	33.6253	25.6283	29.1823	12.7047	16.6476	8.84423	14.7734	11.6412	13.4706
chr1	39576208	39576885	12.3883	7.67812	7.78196	5.35742	6.59622	11.0553	8.67132	9.97813	7.69749
chr1	39577352	39579793	24.7765	132.292	29.1823	87.8617	34.5516	152.01	258.373	41.5756	42.3362
chr1	39580856	39581246	2.65463	3.7353	5.18797	5.35742	3.76927	5.52764	6.10204	3.32604	4.81093
chr1	39583040	39583628	4.42438	16.2901	4.53948	12.3986	6.28211	13.8191	15.7368	11.6412	6.7353
chr1	39590118	39590556	5.30926	5.49919	7.13346	7.50039	5.6539	23.2161	19.5908	14.9672	9.62186
chr1	39602389	39603034	6.19413	20.8554	5.83647	13.7762	5.96801	34.8241	67.4436	11.6412	17.3194
chr1	39603314	39603701	4.42438	6.12174	6.48497	5.20435	5.96801	14.9246	14.131	6.65209	6.7353
chr1	39608487	39608886	1.76975	6.2255	3.24248	8.11267	4.39748	18.2412	14.6128	8.31511	8.65968
chr1	39614126	39615278	14.158	22.1005	12.9699	23.1135	22.3015	32.6131	26.4957	16.6302	23.0925
chr1	39625900	39626193	2.65463	1.76389	5.83647	5.05128	5.02569	5.52764	4.0145	1.66302	4.81093
chr1	39635977	39636924	2.65463	22.4118	13.6184	19.7459	11.936	9.94975	27.138	16.6302	13.4706
chr1	39710690	39710975	4.42438	2.80148	4.53948	5.9697	3.45516	1.10553	1.6058	6.65209	1.92437
chr1	39713786	39714605	15.9278	20.7517	9.07895	32.2976	24.1861	9.39699	27.9409	9.97813	15.395
chr1	39729843	39730468	6.19413	23.6569	8.43046	10.7148	5.02569	8.84423	9.15306	8.31511	7.69749
chr1	39731421	39732364	8.84876	48.5589	11.6729	48.5229	17.2758	6.0804	11.4012	9.97813	14.4328
chr1	39733173	39733452	2.65463	2.07517	2.59399	4.43901	3.14106	2.21106	0.96348	3.32604	2.88656
chr1	39734112	39734993	17.6975	17.7427	14.9154	26.1748	33.2952	6.0804	6.58378	14.9672	13.4706
chr1	39735600	39736734	38.0497	27.5997	15.5639	28.6239	33.9234	8.29146	14.9339	29.9344	13.4706
chr1	39739881	39740403	3.5395	8.7157	7.78196	4.13287	6.28211	7.18593	3.85392	4.98907	6.7353
chr1	39750400	39750974	3.5395	9.64953	5.83647	7.80653	2.19874	5.52764	5.29914	11.6412	7.69749
chr1	39754292	39755078	5.30926	22.5156	7.78196	29.2362	24.5002	7.7387	47.5317	16.6302	12.5084
chr1	39761135	39762486	21.237	21.0629	14.9154	21.1236	34.2375	18.794	18.3061	18.2932	16.3572
chr1	39767796	39768305	3.5395	10.9984	4.53948	14.5416	7.22443	6.63317	9.31364	9.97813	6.7353
chr1	39778160	39778452	0.884876	0.933825	2.59399	5.66356	5.3398	5.52764	1.44522	4.98907	2.88656
chr1	39784284	39785281	5.30926	5.91423	7.78196	15.0008	10.3655	13.8191	26.6563	4.98907	15.395
chr1	39846955	39847563	4.42438	9.02698	7.13346	11.6333	5.02569	13.2663	27.2986	11.6412	7.69749
chr1	39869992	39870358	2.65463	6.84805	2.59399	8.11267	4.39748	4.42211	3.2116	4.98907	7.69749
chr1	39893129	39893977	7.96388	33.5139	12.9699	24.0319	16.3335	50.3015	60.3781	21.6193	17.3194
chr1	39895154	39897176	95.5666	107.494	21.4004	60.6154	31.0965	124.372	181.937	24.9453	40.4118
chr1	39898692	39899111	2.65463	9.02698	5.83647	6.12277	6.91032	4.42211	8.029	6.65209	5.77312
chr1	39900469	39900797	23.8917	2.28268	1.29699	3.21445	5.3398	7.7387	5.13856	0	0.962186
chr1	39901497	39901844	7.07901	4.35785	2.59399	6.58198	5.3398	8.84423	9.31364	3.32604	5.77312
chr1	39904852	39905165	14.158	1.2451	4.53948	2.75525	2.82695	5.52764	3.2116	4.98907	3.84874
chr1	39916200	39916468	4.42438	1.03758	3.89098	5.51049	4.39748	6.0804	4.97798	4.98907	4.81093
chr1	39918705	39919083	17.6975	1.2451	2.59399	5.35742	4.39748	10.5025	5.6203	6.65209	6.7353
chr1	39920525	39921148	22.1219	18.7803	5.83647	21.4297	8.16675	50.8543	38.218	8.31511	8.65968
chr1	39922665	39923110	17.6975	3.7353	5.83647	10.7148	13.8206	11.0553	8.67132	4.98907	7.69749
chr1	39924861	39925238	7.07901	5.08416	9.72745	11.3271	7.22443	12.7136	7.06552	4.98907	2.88656
chr1	39926973	39927297	3.5395	3.42403	3.89098	4.13287	5.02569	11.608	7.38668	6.65209	4.81093
chr1	39932048	39932601	6.19413	4.56537	5.83647	3.9798	3.45516	6.63317	12.0435	9.97813	9.62186
chr1	39936265	39936789	32.7404	7.15933	7.78196	12.2455	15.3912	20.4523	11.8829	13.3042	13.4706
chr1	39937545	39937947	3.5395	1.2451	6.48497	2.60218	25.1285	3.31658	1.92696	4.98907	5.77312
chr1	39944334	39944724	15.0429	2.4902	1.29699	9.03108	5.96801	3.31658	2.89044	4.98907	4.81093
chr1	39965591	39965827	3.5395	1.14134	3.24248	0.765346	10.9937	2.21106	1.12406	3.32604	2.88656
chr1	39984375	39984678	0.884876	1.86765	1.29699	5.9697	2.82695	3.86935	1.76638	1.66302	7.69749
chr1	40007987	40008475	7.96388	6.84805	11.0244	10.7148	6.91032	5.52764	4.8174	3.32604	5.77312
chr1	40009417	40009892	5.30926	8.30067	5.83647	7.65346	5.6539	10.5025	5.6203	9.97813	6.7353
chr1	40027142	40027659	33.6253	1.66013	5.18797	4.13287	6.59622	7.7387	3.05102	8.31511	11.5462
chr1	40030074	40030912	7.07901	48.0401	11.6729	20.5113	6.28211	30.9548	19.7513	13.3042	11.5462
chr1	40037739	40038357	9.73364	10.2721	7.13346	18.0622	10.0514	63.5679	16.5397	11.6412	8.65968
chr1	40045271	40046247	30.9707	18.9878	22.0489	15.9192	11.936	27.6382	24.7293	14.9672	16.3572
chr1	40046493	40046996	10.6185	3.11275	9.72745	6.88811	6.91032	22.6633	11.08	1.66302	5.77312
chr1	40050806	40051809	9.73364	50.219	13.6184	14.3885	11.3078	22.6633	45.7653	16.6302	26.9412
chr1	40054975	40055419	23.0068	3.00899	6.48497	8.41881	5.02569	8.29146	4.0145	9.97813	4.81093
chr1	40058124	40058458	4.42438	4.35785	5.18797	3.82673	4.08337	7.18593	5.29914	6.65209	5.77312
chr1	40059185	40059923	11.5034	16.7051	7.78196	16.6845	8.48085	16.5829	13.007	19.9563	10.584
chr1	40060353	40060824	5.30926	5.91423	4.53948	7.04118	5.02569	7.7387	4.65682	6.65209	3.84874
chr1	40075168	40075471	2.65463	2.17893	3.24248	2.60218	1.57053	3.31658	8.35016	4.98907	6.7353
chr1	40083133	40083519	7.07901	2.4902	6.48497	2.75525	4.08337	17.6885	11.08	6.65209	8.65968
chr1	40084360	40084969	35.395	10.7909	7.13346	14.3885	10.9937	74.0704	28.7438	13.3042	25.0168
chr1	40085558	40086240	19.4673	8.7157	10.3759	10.1026	24.5002	31.5076	10.2771	8.31511	12.5084
chr1	40087441	40087854	5.30926	5.81047	7.78196	9.18415	6.59622	33.7186	18.6273	9.97813	7.69749
chr1	40090841	40091950	15.0429	68.1692	18.1579	26.3279	11.6219	49.196	48.6557	6.65209	20.2059
chr1	40128513	40128900	4.42438	11.6209	2.59399	3.36752	2.82695	4.42211	4.8174	6.65209	2.88656
chr1	40132928	40133363	1.76975	4.56537	5.18797	8.72495	3.76927	3.86935	5.13856	4.98907	6.7353
chr1	40187839	40188329	2.65463	13.6961	8.43046	12.3986	3.76927	5.52764	5.94146	3.32604	6.7353
chr1	40213344	40214003	7.07901	13.1773	10.3759	10.2556	10.0514	6.63317	3.85392	6.65209	3.84874
chr1	40222633	40222917	1.76975	0.830067	3.89098	5.20435	3.76927	3.31658	1.76638	1.66302	0.962186
chr1	40224723	40225384	4.42438	13.3848	12.3214	15.1539	11.3078	12.1608	11.5618	9.97813	17.3194
chr1	40228894	40229579	4.42438	42.956	7.13346	14.5416	5.6539	13.2663	41.4296	14.9672	10.584
chr1	40230274	40230794	6.19413	5.70671	33.7218	8.26574	29.5259	13.2663	17.5032	11.6412	8.65968
chr1	40240487	40241002	23.0068	9.02698	5.83647	11.4802	7.22443	7.7387	15.5763	8.31511	6.7353
chr1	40250270	40250772	5.30926	3.52778	5.83647	8.87801	6.28211	6.63317	2.24812	8.31511	4.81093
chr1	40252414	40252957	3.5395	2.90523	5.18797	9.03108	4.71158	10.5025	14.6128	4.98907	6.7353
chr1	40262370	40263522	59.2867	6.95181	16.8609	13.0109	13.8206	8.84423	6.58378	16.6302	13.4706
chr1	40265458	40266216	9.73364	18.6765	8.43046	18.6744	6.59622	7.18593	15.5763	18.2932	10.584
chr1	40266800	40267064	1.76975	3.42403	5.18797	3.52059	4.71158	3.86935	1.76638	4.98907	4.81093
chr1	40270960	40272061	13.2731	33.3064	20.1034	21.7358	23.872	9.39699	15.0945	8.31511	16.3572
chr1	40284125	40284443	1.76975	4.35785	3.24248	2.29604	6.59622	1.65829	3.2116	3.32604	5.77312
chr1	40287224	40287532	1.76975	1.2451	3.89098	10.4087	5.6539	3.86935	3.05102	4.98907	5.77312
chr1	40292295	40293010	7.96388	5.60295	10.3759	10.5618	10.9937	7.18593	13.9705	3.32604	10.584
chr1	40294010	40295520	14.158	12.2435	17.5094	34.8998	16.6476	19.8995	34.043	16.6302	25.0168
chr1	40303197	40303553	5.30926	1.55638	9.72745	2.14297	20.731	1.10553	2.24812	1.66302	5.77312
chr1	40321796	40323672	15.9278	31.335	22.0489	53.2681	23.2438	56.9347	40.3056	31.5974	38.4874
chr1	40324103	40324752	7.07901	16.0825	13.6184	20.8174	9.73728	17.1357	24.2476	18.2932	18.2815
chr1	40340123	40340434	1.76975	1.55638	6.48497	0.918415	12.5642	3.31658	1.76638	8.31511	3.84874
chr1	40352237	40352842	2.65463	1.76389	6.48497	3.21445	20.1028	6.0804	3.37218	4.98907	5.77312
chr1	40354684	40355044	6.19413	5.08416	5.18797	5.20435	4.71158	8.29146	14.2916	6.65209	6.7353
chr1	40355393	40356560	21.237	36.5229	20.1034	31.8384	46.1735	39.799	59.254	16.6302	29.8278
chr1	40358827	40359337	4.42438	4.15033	6.48497	2.75525	12.2501	3.31658	15.0945	9.97813	9.62186
chr1	40359595	40360324	7.07901	18.1577	7.78196	12.2455	10.3655	9.94975	18.3061	11.6412	9.62186
chr1	40391369	40391848	6.19413	10.3758	6.48497	11.6333	7.22443	29.2965	19.109	4.98907	11.5462
chr1	40392600	40392843	2.65463	2.69772	2.59399	6.27584	4.39748	9.39699	5.29914	6.65209	6.7353
chr1	40392890	40393676	7.07901	9.44201	12.3214	4.59208	6.28211	8.29146	37.4151	13.3042	13.4706
chr1	40401021	40401310	2.65463	1.97141	4.53948	0.612277	3.76927	2.21106	6.58378	3.32604	3.84874
chr1	40404442	40405060	8.84876	7.88563	5.83647	15.6131	5.96801	77.9397	45.2835	13.3042	10.584
chr1	40409692	40410424	5.30926	29.3636	11.0244	32.6037	12.8783	63.0151	35.8093	9.97813	16.3572
chr1	40412421	40412890	4.42438	6.74429	6.48497	5.81663	4.71158	7.18593	22.4812	6.65209	8.65968
chr1	40423939	40424545	4.42438	3.63154	11.0244	3.21445	3.45516	4.97488	16.3792	4.98907	8.65968
chr1	40427312	40427670	1.76975	2.38644	6.48497	2.29604	5.6539	2.76382	10.2771	4.98907	6.7353
chr1	40429054	40429575	7.96388	4.25409	16.8609	5.20435	29.2118	6.0804	10.1165	8.31511	7.69749
chr1	40437409	40437971	6.19413	9.44201	9.72745	7.19425	7.22443	8.84423	8.67132	11.6412	14.4328
chr1	40444767	40445097	2.65463	2.07517	5.83647	2.44911	3.45516	1.65829	9.31364	4.98907	8.65968
chr1	40469562	40470415	8.84876	20.9592	14.9154	11.021	27.3272	7.18593	16.5397	11.6412	11.5462
chr1	40473735	40474012	4.42438	2.17893	4.53948	3.06138	3.14106	4.97488	5.45972	3.32604	4.81093
chr1	40475676	40476196	8.84876	6.95181	9.07895	7.9596	7.53854	6.0804	13.6493	3.32604	3.84874
chr1	40479605	40479863	4.42438	2.07517	3.89098	4.28594	10.0514	8.84423	4.49624	3.32604	6.7353
chr1	40482312	40482923	4.42438	11.7247	7.13346	6.12277	3.76927	13.8191	21.036	4.98907	11.5462
chr1	40492441	40492730	1.76975	2.80148	4.53948	3.21445	4.39748	13.2663	4.49624	4.98907	1.92437
chr1	40494506	40495141	2.65463	21.893	9.72745	10.8679	5.6539	18.2412	35.0064	14.9672	9.62186
chr1	40496326	40497159	5.30926	4.15033	20.1034	16.6845	15.3912	35.3769	9.95596	8.31511	13.4706
chr1	40499275	40499532	1.76975	3.63154	3.89098	2.29604	2.51285	11.608	2.4087	3.32604	2.88656
chr1	40500472	40502470	21.237	88.9209	19.4549	44.3901	31.7247	70.201	84.4651	26.6084	46.1849
chr1	40513915	40514404	3.5395	7.36684	7.78196	5.35742	4.71158	21.005	18.1455	11.6412	8.65968
chr1	40514886	40515784	14.158	45.5499	14.2669	33.0629	17.2758	61.9096	57.9694	21.6193	20.2059
chr1	40516249	40517057	10.6185	29.9862	11.6729	14.2354	10.3655	32.6131	35.8093	16.6302	17.3194
chr1	40540819	40541115	0.884876	1.66013	3.89098	2.14297	2.82695	2.76382	5.13856	1.66302	3.84874
chr1	40600276	40600852	6.19413	8.7157	4.53948	11.6333	8.16675	9.39699	20.3937	8.31511	9.62186
chr1	40632546	40632886	2.65463	1.34886	1.94549	8.11267	5.3398	8.29146	4.8174	3.32604	2.88656
chr1	40634549	40635221	6.19413	3.00899	7.78196	25.7156	7.22443	13.2663	19.2696	13.3042	8.65968
chr1	40695606	40696034	3.5395	2.59396	4.53948	8.72495	6.91032	1.65829	2.56928	4.98907	6.7353
chr1	40705098	40705436	3.5395	1.86765	3.89098	5.66356	2.51285	3.86935	1.6058	3.32604	8.65968
chr1	40746163	40746405	2.65463	1.14134	3.89098	3.67366	3.45516	2.76382	1.76638	3.32604	1.92437
chr1	40785941	40786819	8.84876	9.23449	15.5639	14.0824	8.48085	25.9799	18.6273	4.98907	7.69749
chr1	40801018	40801368	1.76975	4.04658	4.53948	7.80653	5.3398	2.76382	10.5983	6.65209	6.7353
chr1	40841242	40841644	4.42438	1.86765	3.24248	7.80653	6.59622	4.97488	2.24812	1.66302	9.62186
chr1	42243133	42243670	2.65463	7.78188	3.24248	1.83683	6.59622	5.52764	2.56928	8.31511	2.88656
chr1	42388243	42388631	3.5395	5.49919	2.59399	1.83683	3.14106	3.86935	1.92696	4.98907	3.84874
chr1	42693870	42694711	5.30926	5.29168	6.48497	3.82673	7.22443	8.84423	10.7589	14.9672	4.81093
chr1	42763474	42763737	4.42438	0.518792	4.53948	6.88811	2.51285	3.31658	1.76638	4.98907	4.81093
chr1	42850992	42851838	18.5824	21.893	15.5639	12.2455	15.0771	13.8191	18.3061	14.9672	23.0925
chr1	42865807	42866517	7.07901	40.8808	9.07895	16.8376	6.59622	30.9548	28.1015	18.2932	9.62186
chr1	43098016	43099108	34.5102	30.4012	23.9944	17.9091	26.0708	16.5829	27.2986	29.9344	19.2437
chr1	43115857	43116250	3.5395	6.2255	5.83647	5.20435	5.96801	3.86935	3.37218	3.32604	6.7353
chr1	43163628	43164043	3.5395	2.28268	3.24248	6.27584	4.39748	4.42211	1.44522	4.98907	3.84874
chr1	43170854	43171397	2.65463	1.55638	6.48497	11.4802	8.48085	6.0804	3.69334	4.98907	4.81093
chr1	43182011	43182264	4.42438	1.03758	2.59399	1.07148	1.57053	2.76382	5.94146	4.98907	3.84874
chr1	43200853	43201099	3.5395	0.830067	2.59399	3.21445	3.76927	4.42211	0.96348	1.66302	2.88656
chr1	43234520	43234979	15.9278	2.69772	3.89098	8.26574	8.48085	3.86935	2.56928	4.98907	4.81093
chr1	43241021	43241745	30.0858	17.6389	8.43046	8.87801	13.8206	4.42211	13.6493	8.31511	9.62186
chr1	43343420	43343843	3.5395	1.45262	9.07895	3.36752	28.8977	3.86935	3.05102	3.32604	7.69749
chr1	43358155	43359119	37.1648	2.69772	11.0244	4.89821	7.85264	8.84423	3.53276	9.97813	16.3572
chr1	43360415	43360792	25.6614	1.03758	5.83647	1.53069	1.57053	2.21106	1.92696	8.31511	3.84874
chr1	43361300	43361848	60.1716	3.21651	11.6729	6.12277	9.10906	4.42211	3.05102	3.32604	2.88656
chr1	43374904	43376133	67.2506	3.7353	16.2124	5.05128	13.8206	11.608	5.78088	9.97813	12.5084
chr1	43399497	43400233	10.6185	2.28268	9.72745	4.43901	27.3272	8.29146	3.69334	11.6412	5.77312
chr1	43405314	43405828	4.42438	13.0736	3.24248	8.41881	5.02569	3.86935	4.8174	6.65209	9.62186
chr1	43414200	43414591	4.42438	1.55638	9.72745	2.90832	20.4169	1.65829	1.28464	1.66302	1.92437
chr1	43424907	43425178	1.76975	1.76389	3.89098	3.9798	3.76927	2.21106	1.44522	4.98907	1.92437
chr1	43430076	43430564	6.19413	11.5172	6.48497	5.81663	6.59622	2.76382	4.17508	4.98907	5.77312
chr1	43442400	43442888	3.5395	2.38644	5.18797	9.03108	5.02569	3.31658	1.76638	9.97813	5.77312
chr1	43445192	43445592	3.5395	4.9804	4.53948	6.12277	11.6219	5.52764	4.65682	3.32604	2.88656
chr1	43446195	43446638	7.96388	4.46161	4.53948	3.9798	4.39748	3.86935	3.69334	3.32604	7.69749
chr1	43448756	43449557	7.96388	30.7125	10.3759	9.9495	6.59622	9.39699	12.0435	16.6302	8.65968
chr1	43450782	43451139	4.42438	4.04658	2.59399	1.9899	3.45516	2.76382	8.35016	3.32604	5.77312
chr1	43456042	43457552	17.6975	22.7231	23.3459	20.9705	19.4746	22.6633	41.4296	33.2604	16.3572
chr1	43465968	43466340	4.42438	7.57436	6.48497	3.36752	5.6539	2.76382	4.17508	11.6412	4.81093
chr1	43467525	43468016	3.5395	11.5172	7.13346	6.12277	10.0514	4.97488	9.47422	4.98907	8.65968
chr1	43471964	43472462	8.84876	6.84805	4.53948	6.58198	5.96801	7.18593	8.51074	4.98907	6.7353
chr1	43474101	43474423	14.158	1.66013	3.89098	5.20435	11.6219	4.97488	3.85392	3.32604	5.77312
chr1	43488921	43489340	5.30926	2.38644	4.53948	5.20435	4.08337	4.42211	1.6058	4.98907	6.7353
chr1	43495954	43496471	3.5395	8.81946	4.53948	11.1741	5.3398	6.63317	4.65682	6.65209	4.81093
chr1	43496740	43497074	3.5395	4.46161	4.53948	2.14297	2.82695	4.42211	1.76638	3.32604	2.88656
chr1	43499918	43500702	6.19413	34.1365	10.3759	22.3481	11.936	9.94975	14.2916	6.65209	11.5462
chr1	43506735	43507234	6.19413	5.49919	12.3214	6.73505	5.6539	3.86935	3.85392	4.98907	7.69749
chr1	43507690	43508270	4.42438	17.5352	11.6729	12.3986	7.85264	10.5025	9.6348	6.65209	7.69749
chr1	43513727	43514506	9.73364	12.7623	11.0244	5.35742	6.91032	6.63317	23.6053	6.65209	10.584
chr1	43520000	43520287	4.42438	1.2451	4.53948	5.81663	5.96801	2.76382	2.4087	6.65209	4.81093
chr1	43520518	43522345	17.6975	79.5827	24.6429	48.8291	35.808	27.0854	71.4581	29.9344	31.7521
chr1	43530179	43530911	7.96388	21.6855	12.3214	8.72495	7.85264	7.18593	5.45972	8.31511	5.77312
chr1	43534125	43534844	6.19413	3.21651	7.78196	4.28594	22.6156	3.86935	11.5618	8.31511	6.7353
chr1	43535464	43536776	9.73364	25.0058	19.4549	18.6744	24.8143	17.6885	44.1595	18.2932	16.3572
chr1	43538775	43539016	1.76975	2.80148	2.59399	2.44911	9.10906	3.86935	6.10204	1.66302	2.88656
chr1	43539727	43539954	3.5395	2.69772	5.18797	4.13287	3.14106	1.10553	3.85392	1.66302	2.88656
chr1	43547732	43547964	3.5395	0.311275	1.94549	1.53069	11.6219	2.21106	1.76638	4.98907	2.88656
chr1	43562155	43562899	11.5034	23.7607	10.3759	14.8477	19.1604	8.29146	13.3281	11.6412	11.5462
chr1	43589013	43589267	1.76975	2.28268	3.24248	3.9798	2.82695	3.31658	4.33566	3.32604	3.84874
chr1	43700811	43701108	10.6185	1.45262	3.24248	6.27584	4.39748	3.86935	3.2116	4.98907	5.77312
chr1	43804292	43804535	0.884876	1.14134	1.94549	5.05128	5.6539	11.0553	2.72986	3.32604	3.84874
chr1	43810820	43812208	13.2731	15.6675	17.5094	16.8376	33.9234	74.0704	47.5317	16.6302	24.0547
chr1	43813904	43814621	4.42438	30.4012	9.07895	20.5113	9.42317	29.2965	23.7658	1.66302	9.62186
chr1	43826375	43828308	54.8623	38.3906	46.6918	24.4911	45.8594	27.6382	24.7293	14.9672	26.9412
chr1	43877851	43878404	4.42438	3.42403	5.83647	11.021	6.28211	4.97488	4.65682	9.97813	6.7353
chr1	43888484	43888752	3.5395	2.69772	5.18797	4.89821	5.02569	1.65829	1.12406	0	2.88656
chr1	43916686	43917354	6.19413	23.6569	9.72745	13.9293	5.6539	8.84423	19.5908	11.6412	16.3572
chr1	43933026	43934721	81.4086	51.9829	51.8797	32.6037	37.3786	45.8794	49.7798	23.2823	29.8278
chr1	44041983	44042730	81.4086	8.7157	6.48497	11.1741	11.3078	11.0553	5.94146	8.31511	12.5084
chr1	44101002	44103009	66.3657	35.4854	46.6918	23.2665	34.8657	16.5829	22.9629	23.2823	26.9412
chr1	44118032	44120297	42.4741	55.822	36.3158	45.3085	70.9879	28.7437	34.043	29.9344	31.7521
chr1	44122199	44122689	10.6185	12.036	7.78196	7.34732	7.85264	8.29146	4.33566	6.65209	7.69749
chr1	44136505	44136985	3.5395	16.7051	7.13346	2.60218	4.71158	6.0804	9.31364	9.97813	6.7353
chr1	44147511	44148485	43.3589	19.2991	16.8609	15.9192	18.2181	19.8995	15.0945	6.65209	14.4328
chr1	44584723	44585186	5.30926	9.13074	8.43046	4.13287	8.48085	3.31658	6.58378	4.98907	9.62186
chr1	45318129	45319278	8.84876	21.3742	10.3759	3.9798	7.53854	9.39699	16.5397	13.3042	8.65968
chr1	45355931	45356261	4.42438	1.45262	5.18797	2.75525	3.14106	2.76382	6.90494	8.31511	2.88656
chr1	45679181	45679762	4.42438	7.98939	5.18797	2.75525	7.22443	6.0804	2.72986	9.97813	11.5462
chr1	45794912	45795709	39.8194	14.3187	16.2124	13.4701	15.3912	21.005	17.8244	21.6193	13.4706
chr1	45858045	45858392	1.76975	3.32027	2.59399	3.82673	5.3398	19.3467	14.131	4.98907	9.62186
chr1	45868516	45869252	8.84876	22.6193	9.72745	16.2253	11.936	26.5327	26.1745	14.9672	12.5084
chr1	45873339	45873809	3.5395	7.26308	7.78196	2.14297	7.22443	4.97488	5.13856	9.97813	3.84874
chr1	45880917	45881823	8.84876	4.9804	7.78196	9.18415	11.3078	17.1357	16.5397	13.3042	12.5084
chr1	45894184	45894526	4.42438	6.74429	6.48497	3.21445	3.45516	3.86935	2.4087	4.98907	5.77312
chr1	45924367	45926785	13.2731	85.0819	73.9286	37.502	36.4363	70.7538	63.1079	21.6193	37.5253
chr1	45947753	45948126	2.65463	8.19691	6.48497	3.9798	5.96801	3.31658	6.10204	9.97813	2.88656
chr1	46293074	46293750	23.8917	1.34886	48.6372	13.9293	41.4619	47.5377	4.33566	11.6412	5.77312
chr1	46414783	46415535	4.42438	24.5907	7.78196	4.43901	5.6539	11.0553	16.3792	13.3042	14.4328
chr1	46695176	46696090	99.1061	2.4902	42.1523	6.58198	26.699	49.7488	4.33566	9.97813	6.7353
chr1	46851985	46854592	104.415	43.9935	38.9098	44.3901	43.0325	20.4523	33.0795	33.2604	33.6765
chr1	46894516	46894981	18.5824	2.28268	5.83647	7.04118	7.22443	7.7387	2.56928	8.31511	4.81093
chr1	46905711	46906170	18.5824	2.28268	5.18797	10.5618	10.6796	8.84423	2.89044	3.32604	5.77312
chr1	46921527	46922123	43.3589	6.53678	10.3759	10.2556	13.1924	8.29146	6.4232	4.98907	10.584
chr1	46922842	46923134	9.73364	1.66013	5.18797	0.765346	3.45516	1.65829	1.6058	3.32604	2.88656
chr1	46976674	46976965	3.5395	0.726308	5.18797	0.765346	2.82695	2.21106	1.76638	4.98907	4.81093
chr1	50935153	50935874	4.42438	14.0074	7.13346	3.21445	6.28211	9.94975	8.8319	0	7.69749
chr1	51300296	51300537	3.5395	0.62255	5.83647	1.68376	10.6796	2.21106	1.12406	3.32604	0.962186
chr1	51466362	51466665	1.76975	6.53678	2.59399	3.52059	1.25642	3.31658	6.4232	6.65209	6.7353
chr1	51467923	51468283	3.5395	1.76389	4.53948	2.44911	4.39748	6.63317	5.29914	1.66302	3.84874
chr1	51476302	51476938	13.2731	14.3187	7.13346	6.58198	8.16675	20.4523	23.1235	8.31511	16.3572
chr1	51477505	51479267	77.8691	52.1905	42.8008	26.481	36.7504	72.9649	77.5601	28.2714	40.4118
chr1	51480110	51480893	38.9345	11.7247	7.13346	18.2152	12.5642	24.8744	18.7879	8.31511	10.584
chr1	51493393	51494303	18.5824	20.4404	8.43046	17.2968	18.5322	14.9246	13.8099	11.6412	13.4706
chr1	51500195	51500520	2.65463	1.14134	3.89098	5.66356	3.14106	3.86935	2.56928	3.32604	4.81093
chr1	51502323	51502690	1.76975	5.39543	3.89098	7.65346	5.3398	5.52764	4.97798	4.98907	5.77312
chr1	51505577	51506089	6.19413	14.5262	5.18797	5.9697	5.6539	4.97488	12.2041	11.6412	4.81093
chr1	51508946	51509522	14.158	20.4404	5.83647	13.4701	11.936	24.3216	28.1015	9.97813	18.2815
chr1	51511481	51511979	5.30926	11.5172	3.89098	4.59208	4.71158	6.63317	16.3792	6.65209	6.7353
chr1	51514256	51514834	8.84876	10.1683	9.07895	3.82673	5.02569	4.97488	8.67132	4.98907	5.77312
chr1	51520238	51520744	3.5395	4.46161	4.53948	8.11267	6.59622	10.5025	16.058	3.32604	6.7353
chr1	51525051	51525431	1.76975	7.4706	7.13346	8.57188	4.71158	7.18593	8.51074	3.32604	6.7353
chr1	51529717	51530052	5.30926	4.35785	7.78196	7.80653	7.85264	11.0553	5.6203	3.32604	7.69749
chr1	51537876	51538521	2.65463	26.4584	7.13346	24.6441	6.59622	8.84423	17.0215	16.6302	10.584
chr1	51539719	51539946	5.30926	1.86765	3.24248	4.43901	2.82695	3.86935	2.56928	4.98907	2.88656
chr1	51553544	51554323	8.84876	28.2223	7.78196	15.3069	9.10906	7.7387	18.4667	11.6412	6.7353
chr1	51563872	51564259	3.5395	7.67812	5.18797	1.37762	2.82695	3.86935	8.35016	3.32604	3.84874
chr1	51566158	51566702	5.30926	2.17893	7.78196	3.9798	25.7567	3.86935	2.89044	11.6412	6.7353
chr1	51567749	51568507	7.96388	33.929	7.78196	13.7762	6.28211	12.7136	21.5177	13.3042	7.69749
chr1	51572452	51573398	7.07901	28.2223	7.78196	7.19425	8.48085	10.5025	27.9409	21.6193	17.3194
chr1	51577687	51578147	13.2731	7.26308	5.83647	10.7148	11.6219	37.588	13.1676	6.65209	18.2815
chr1	51583828	51584161	2.65463	0.830067	5.18797	1.83683	10.3655	1.65829	1.12406	6.65209	2.88656
chr1	51584706	51585650	42.4741	41.1921	8.43046	21.1236	22.9297	44.7739	62.305	31.5974	15.395
chr1	51593625	51595053	14.158	25.5246	15.5639	23.4196	22.6156	24.3216	34.2035	18.2932	14.4328
chr1	51596973	51597428	9.73364	4.04658	7.78196	4.28594	3.76927	3.31658	6.90494	8.31511	2.88656
chr1	51647931	51648418	4.42438	9.85704	8.43046	20.0521	6.91032	8.29146	7.86842	4.98907	5.77312
chr1	51657090	51657792	4.42438	2.4902	11.6729	23.1135	15.0771	6.63317	3.85392	6.65209	7.69749
chr1	51669007	51669319	4.42438	2.69772	2.59399	7.65346	5.3398	1.65829	1.92696	1.66302	5.77312
chr1	51671191	51671871	2.65463	23.0344	8.43046	29.8485	15.0771	16.0302	4.49624	6.65209	8.65968
chr1	51740871	51741102	3.5395	1.2451	5.18797	3.82673	0.942317	5.52764	1.28464	1.66302	2.88656
chr1	51785658	51786324	3.5395	4.9804	5.18797	13.7762	6.91032	9.39699	6.58378	8.31511	8.65968
chr1	51789247	51789943	11.5034	6.53678	5.18797	17.4499	7.22443	12.7136	17.985	6.65209	7.69749
chr1	51804952	51805600	64.596	3.42403	11.6729	16.0723	10.9937	23.7689	5.94146	16.6302	12.5084
chr1	51907571	51908300	38.0497	2.28268	7.78196	9.18415	6.28211	9.39699	7.06552	6.65209	10.584
chr1	51930448	51931137	40.7043	14.3187	12.9699	28.0117	16.3335	16.0302	13.6493	9.97813	6.7353
chr1	51932832	51933211	3.5395	1.86765	4.53948	2.60218	2.82695	7.7387	12.5252	4.98907	2.88656
chr1	51934333	51934937	28.316	16.0825	5.18797	16.0723	14.1348	13.2663	20.8754	9.97813	16.3572
chr1	51964563	51964988	5.30926	3.7353	5.18797	5.66356	3.45516	16.5829	4.8174	8.31511	3.84874
chr1	52003215	52003516	5.30926	4.77288	3.89098	6.58198	2.51285	12.7136	6.10204	1.66302	3.84874
chr1	52008295	52009230	48.6682	11.3097	9.07895	11.9394	13.5065	13.2663	8.35016	8.31511	16.3572
chr1	52011245	52013231	63.7111	43.4748	33.0733	48.9821	34.5516	43.1156	26.3351	36.5865	31.7521
chr1	52021630	52022735	23.0068	69.6219	9.72745	27.8586	12.5642	38.6935	49.6192	21.6193	21.1681
chr1	52026681	52026988	2.65463	5.08416	4.53948	3.36752	2.82695	2.76382	3.05102	3.32604	10.584
chr1	52028400	52029167	9.73364	14.9412	12.9699	31.0731	6.28211	29.2965	10.7589	8.31511	2.88656
chr1	52050170	52050476	1.76975	4.77288	4.53948	1.9899	3.76927	3.31658	2.4087	3.32604	5.77312
chr1	52054809	52055233	4.42438	12.3472	4.53948	4.74515	3.14106	5.52764	6.74436	6.65209	5.77312
chr1	52074683	52075075	2.65463	8.7157	5.83647	1.68376	1.57053	4.97488	3.53276	6.65209	7.69749
chr1	52076337	52076910	7.07901	10.3758	10.3759	2.14297	6.91032	3.86935	1.76638	6.65209	7.69749
chr1	52113435	52114184	59.2867	18.9878	24.6429	21.5828	21.9874	22.1106	24.7293	18.2932	14.4328
chr1	52118999	52120060	49.5531	44.4086	32.4248	25.5626	30.7824	35.9297	33.2401	24.9453	14.4328
chr1	52120341	52120642	17.6975	1.66013	3.24248	2.29604	5.3398	2.21106	1.92696	6.65209	5.77312
chr1	52124777	52125230	1.76975	10.0646	7.78196	3.52059	5.96801	19.3467	8.35016	4.98907	4.81093
chr1	52129804	52130359	6.19413	17.5352	7.78196	9.9495	5.02569	21.5578	18.4667	6.65209	12.5084
chr1	52141509	52141883	3.5395	6.12174	4.53948	7.19425	4.08337	7.7387	7.86842	8.31511	4.81093
chr1	52149960	52150473	4.42438	1.2451	8.43046	6.12277	20.4169	3.86935	2.72986	3.32604	3.84874
chr1	52166676	52166940	5.30926	3.63154	1.29699	7.04118	5.02569	6.0804	10.4377	1.66302	8.65968
chr1	52230454	52230806	5.30926	1.86765	5.18797	1.9899	16.3335	5.52764	1.92696	8.31511	5.77312
chr1	52231778	52232579	28.316	11.8285	12.3214	9.03108	14.1348	10.5025	8.8319	6.65209	7.69749
chr1	52232983	52233807	32.7404	20.9592	28.5338	10.8679	13.5065	14.3719	14.2916	6.65209	12.5084
chr1	52298290	52298956	22.1219	6.2255	11.0244	16.0723	19.4746	9.39699	5.6203	3.32604	6.7353
chr1	52331383	52331746	2.65463	0.933825	5.18797	7.65346	8.48085	4.97488	2.24812	6.65209	3.84874
chr1	52342166	52342418	2.65463	1.2451	5.18797	8.57188	7.85264	3.31658	2.08754	4.98907	5.77312
chr1	52366315	52366568	3.5395	2.38644	1.94549	4.28594	2.82695	1.65829	2.4087	3.32604	0.962186
chr1	52400042	52400702	6.19413	1.45262	11.6729	5.35742	7.85264	8.84423	3.2116	13.3042	9.62186
chr1	52454501	52454782	0.884876	2.17893	2.59399	1.9899	12.8783	3.86935	1.76638	3.32604	4.81093
chr1	52470270	52470625	2.65463	4.04658	7.13346	6.27584	4.08337	4.42211	4.0145	1.66302	3.84874
chr1	52474284	52474665	5.30926	5.18792	5.18797	3.9798	3.14106	6.63317	10.2771	8.31511	4.81093
chr1	52499855	52500107	7.96388	1.97141	2.59399	7.04118	5.96801	11.608	4.65682	4.98907	5.77312
chr1	52500411	52501035	27.4312	5.49919	4.53948	5.9697	6.59622	6.63317	21.9995	11.6412	3.84874
chr1	52501191	52501603	4.42438	3.42403	4.53948	6.88811	6.28211	3.86935	5.13856	6.65209	6.7353
chr1	52501704	52502016	3.5395	2.80148	2.59399	3.21445	6.91032	2.76382	6.74436	1.66302	1.92437
chr1	52511571	52512141	24.7765	4.46161	8.43046	5.35742	10.3655	6.0804	2.56928	6.65209	3.84874
chr1	52521293	52521905	30.9707	1.76389	7.13346	3.82673	6.28211	6.63317	1.92696	8.31511	6.7353
chr1	52578049	52578978	58.4018	24.1757	12.3214	42.094	48.0582	19.8995	19.4302	13.3042	14.4328
chr1	52595562	52595938	4.42438	4.9804	5.83647	6.73505	4.71158	2.76382	4.65682	4.98907	5.77312
chr1	52607880	52608232	3.5395	2.69772	2.59399	5.81663	4.39748	3.86935	2.4087	4.98907	4.81093
chr1	52630490	52631405	48.6682	15.46	12.3214	14.2354	15.3912	14.3719	11.5618	9.97813	9.62186
chr1	52652634	52653957	45.1287	34.2403	16.8609	25.1034	20.731	92.8644	86.7132	13.3042	23.0925
chr1	52655076	52655766	35.395	23.9682	11.6729	25.4095	13.5065	96.7337	70.0129	13.3042	23.0925
chr1	52667901	52668539	117.689	2.80148	27.8854	24.4911	31.4106	160.854	4.97798	6.65209	6.7353
chr1	52675632	52676089	6.19413	8.40443	5.83647	3.67366	3.45516	3.86935	8.18958	6.65209	1.92437
chr1	52702779	52703633	7.07901	28.1185	12.3214	21.2766	10.9937	47.5377	39.9844	18.2932	22.1303
chr1	52708703	52709198	3.5395	10.5834	8.43046	3.67366	3.45516	5.52764	18.6273	9.97813	6.7353
chr1	52722547	52723042	9.73364	10.5834	9.72745	14.2354	21.6733	12.1608	13.3281	14.9672	6.7353
chr1	52726595	52726922	14.158	3.42403	2.59399	5.81663	5.6539	2.21106	3.69334	1.66302	2.88656
chr1	52728964	52730275	6.19413	29.6749	15.5639	17.2968	16.0194	16.0302	33.2401	16.6302	23.0925
chr1	52750163	52751106	19.4673	16.9126	15.5639	7.9596	9.10906	13.8191	30.0285	18.2932	13.4706
chr1	52753831	52754759	7.96388	17.7427	11.6729	10.2556	8.48085	16.0302	16.7003	16.6302	17.3194
chr1	52764047	52764670	10.6185	5.18792	7.78196	13.6232	12.5642	8.84423	5.29914	6.65209	13.4706
chr1	52765107	52765944	9.73364	14.3187	12.3214	10.2556	9.42317	8.29146	12.8464	9.97813	12.5084
chr1	52799180	52801006	75.2145	86.742	25.2914	53.115	35.1798	87.3367	79.0053	23.2823	30.79
chr1	52801498	52803414	29.2009	24.7982	22.0489	25.4095	27.0131	56.9347	43.6777	29.9344	33.6765
chr1	52810184	52810611	7.07901	7.98939	3.89098	7.19425	5.6539	23.7689	7.06552	9.97813	7.69749
chr1	52814983	52816030	8.84876	21.5817	11.6729	16.0723	11.936	29.2965	21.5177	11.6412	18.2815
chr1	52816920	52818117	33.6253	86.5345	16.2124	58.4724	28.8977	53.6181	45.123	23.2823	25.0168
chr1	52844379	52845533	32.7404	32.1651	33.0733	27.8586	26.3849	39.799	48.174	16.6302	22.1303
chr1	52847641	52848016	4.42438	3.42403	5.18797	14.2354	6.91032	13.8191	5.29914	6.65209	3.84874
chr1	52858394	52858649	2.65463	1.66013	3.89098	3.9798	3.14106	6.0804	3.69334	4.98907	5.77312
chr1	52873388	52873666	0.884876	1.45262	4.53948	2.14297	3.45516	10.5025	5.6203	3.32604	2.88656
chr1	52909777	52910097	4.42438	2.4902	6.48497	8.57188	6.28211	2.21106	1.76638	11.6412	4.81093
chr1	52939679	52939951	2.65463	1.14134	4.53948	2.75525	2.19874	3.31658	1.28464	4.98907	3.84874
chr1	52952707	52952973	3.5395	2.28268	1.29699	4.28594	3.14106	2.21106	1.6058	1.66302	2.88656
chr1	52960245	52960546	0.884876	2.17893	3.89098	6.42891	6.28211	2.21106	1.28464	3.32604	3.84874
chr1	52963142	52963617	4.42438	9.64953	7.78196	11.9394	4.71158	11.608	7.2261	8.31511	4.81093
chr1	52964482	52964823	2.65463	4.87664	5.18797	7.65346	2.51285	10.5025	2.72986	8.31511	3.84874
chr1	53264692	53265456	46.0136	5.60295	11.0244	19.899	9.73728	71.3066	36.4516	23.2823	17.3194
chr1	53296646	53297547	30.0858	20.0254	29.1823	12.3986	19.1604	14.3719	14.2916	11.6412	15.395
chr1	53299851	53300317	6.19413	10.3758	5.83647	1.37762	3.76927	4.42211	4.8174	3.32604	2.88656
chr1	53313332	53314078	19.4673	15.045	17.5094	11.9394	16.3335	18.2412	12.3647	11.6412	17.3194
chr1	53333154	53333811	7.96388	19.9216	6.48497	3.9798	6.28211	10.5025	7.54726	9.97813	6.7353
chr1	53340631	53341991	11.5034	63.8114	7.78196	14.8477	12.2501	29.2965	50.5827	26.6084	25.979
chr1	53351903	53353089	31.8555	20.7517	24.6429	19.899	16.6476	21.5578	17.8244	6.65209	18.2815
chr1	53692658	53693215	17.6975	27.2884	8.43046	5.35742	6.91032	11.0553	17.3426	9.97813	16.3572
chr1	53696563	53697047	8.84876	18.7803	5.18797	2.90832	3.14106	7.18593	12.2041	8.31511	6.7353
chr1	53703471	53704164	6.19413	19.0915	7.78196	16.3784	7.85264	7.7387	6.10204	11.6412	8.65968
chr1	53706471	53706789	3.5395	3.94282	5.18797	5.05128	5.02569	3.31658	2.08754	4.98907	3.84874
chr1	53728108	53728819	7.07901	17.0164	7.78196	5.81663	7.53854	7.18593	8.18958	11.6412	5.77312
chr1	53741788	53742741	7.96388	32.3726	9.07895	12.5517	9.42317	13.8191	36.7728	8.31511	20.2059
chr1	53755002	53755566	6.19413	12.036	8.43046	3.06138	5.6539	4.97488	5.6203	6.65209	4.81093
chr1	53773032	53774705	91.1422	84.4593	19.4549	38.7265	28.8977	67.4372	110.158	36.5865	33.6765
chr1	53776205	53776815	23.8917	2.4902	7.13346	3.36752	5.02569	6.63317	4.97798	14.9672	8.65968
chr1	53782009	53782890	28.316	5.91423	9.07895	4.74515	13.1924	14.3719	9.6348	9.97813	9.62186
chr1	53784043	53785480	70.7901	24.1757	47.3402	17.756	19.4746	29.8493	23.9264	11.6412	21.1681
chr1	53791074	53792177	124.768	10.3758	14.2669	8.87801	13.8206	11.0553	11.08	9.97813	18.2815
chr1	53817875	53818810	14.158	52.0867	16.8609	46.6861	18.5322	59.1458	55.2395	18.2932	22.1303
chr1	53823406	53824371	49.5531	19.7141	10.3759	25.4095	14.763	50.8543	42.8748	6.65209	20.2059
chr1	53824891	53825360	6.19413	9.33825	10.3759	9.64336	5.3398	27.0854	32.5977	14.9672	16.3572
chr1	53830210	53830623	4.42438	5.29168	2.59399	4.13287	4.71158	10.5025	8.51074	9.97813	5.77312
chr1	53833181	53833514	3.5395	2.38644	4.53948	7.19425	5.3398	8.84423	5.6203	8.31511	5.77312
chr1	53838261	53839248	18.5824	13.6961	10.3759	7.80653	11.936	16.5829	42.0719	14.9672	19.2437
chr1	53845146	53845727	26.5463	5.18792	5.18797	4.59208	4.39748	11.0553	14.2916	9.97813	8.65968
chr1	53847933	53848838	11.5034	5.18792	12.3214	3.9798	9.42317	11.0553	25.3716	4.98907	7.69749
chr1	53850591	53852212	198.212	104.173	28.5338	61.84	41.4619	184.07	223.688	41.5756	36.5631
chr1	53853774	53854169	18.5824	1.45262	3.89098	1.83683	4.71158	2.76382	1.76638	13.3042	6.7353
chr1	53855893	53856165	8.84876	3.00899	4.53948	5.9697	3.76927	9.94975	4.65682	3.32604	7.69749
chr1	53856648	53857064	6.19413	5.60295	4.53948	6.27584	8.79496	1.65829	3.69334	4.98907	8.65968
chr1	53873766	53874135	6.19413	5.60295	4.53948	2.44911	3.45516	3.86935	9.15306	6.65209	0.962186
chr1	53875860	53876399	13.2731	9.13074	4.53948	9.79643	5.6539	8.84423	9.15306	9.97813	9.62186
chr1	53882540	53883053	12.3883	2.28268	7.13346	3.67366	4.71158	5.52764	13.007	8.31511	7.69749
chr1	53888048	53888464	8.84876	7.78188	5.83647	4.74515	3.76927	2.21106	5.6203	8.31511	5.77312
chr1	53889325	53889962	7.07901	9.64953	8.43046	2.60218	7.85264	6.0804	6.90494	9.97813	7.69749
chr1	53910239	53910936	7.96388	19.1953	9.72745	9.79643	6.59622	6.63317	29.3861	9.97813	7.69749
chr1	53912315	53912639	6.19413	1.66013	3.89098	4.89821	3.76927	2.21106	3.69334	3.32604	5.77312
chr1	53940222	53940584	3.5395	2.38644	2.59399	5.20435	4.71158	3.86935	9.15306	6.65209	2.88656
chr1	53941562	53942068	3.5395	13.4886	5.83647	9.18415	3.76927	5.52764	27.9409	9.97813	3.84874
chr1	53945724	53946345	4.42438	24.7982	7.78196	16.5315	14.763	9.94975	13.6493	4.98907	10.584
chr1	53952580	53952965	3.5395	2.07517	7.13346	6.42891	6.59622	3.31658	1.76638	4.98907	4.81093
chr1	53975003	53975337	5.30926	1.34886	4.53948	8.26574	6.59622	4.42211	2.24812	4.98907	3.84874
chr1	53977720	53978178	4.42438	4.87664	3.89098	15.3069	9.73728	3.86935	3.05102	6.65209	5.77312
chr1	53980165	53980574	3.5395	2.38644	3.24248	7.65346	4.08337	3.86935	13.4887	1.66302	6.7353
chr1	54128623	54129665	7.07901	55.0957	11.6729	33.3691	13.1924	12.7136	20.2331	9.97813	13.4706
chr1	54250526	54251093	7.96388	5.29168	5.83647	12.2455	21.6733	4.42211	5.29914	11.6412	6.7353
chr1	54438655	54439221	10.6185	12.451	9.07895	9.33722	10.0514	4.97488	8.18958	13.3042	8.65968
chr1	54500607	54501029	9.73364	10.3758	7.78196	5.9697	4.39748	11.608	8.35016	8.31511	7.69749
chr1	54523501	54524254	6.19413	51.5679	17.5094	19.5929	9.73728	19.3467	25.0505	19.9563	9.62186
chr1	54545631	54546116	6.19413	10.3758	6.48497	6.12277	2.82695	3.86935	4.0145	11.6412	7.69749
chr1	54557317	54557677	15.0429	1.76389	5.83647	2.29604	3.45516	4.42211	2.24812	8.31511	2.88656
chr1	54563921	54564451	9.73364	4.77288	6.48497	11.1741	8.16675	16.5829	15.7368	9.97813	9.62186
chr1	54568970	54569353	19.4673	1.86765	5.83647	3.36752	4.71158	6.0804	3.53276	9.97813	3.84874
chr1	54585071	54586664	199.097	19.2991	26.5884	38.8796	29.2118	42.5628	34.043	29.9344	23.0925
chr1	54592526	54593022	26.5463	1.45262	7.78196	1.83683	4.08337	5.52764	4.0145	1.66302	5.77312
chr1	54660580	54660834	2.65463	1.55638	5.18797	1.07148	4.39748	1.65829	4.97798	3.32604	2.88656
chr1	54690505	54691007	4.42438	1.97141	7.78196	11.3271	32.3529	7.7387	4.0145	4.98907	7.69749
chr1	54695232	54695958	10.6185	25.4208	12.9699	24.338	9.42317	16.5829	32.5977	6.65209	13.4706
chr1	54708998	54709781	18.5824	10.7909	12.9699	6.73505	9.73728	9.39699	20.7148	18.2932	19.2437
chr1	54710542	54710921	5.30926	3.11275	3.89098	7.65346	9.10906	2.21106	3.69334	6.65209	5.77312
chr1	54711483	54712066	6.19413	10.7909	11.6729	13.7762	7.53854	4.42211	5.45972	6.65209	5.77312
chr1	54747835	54748216	7.07901	2.38644	3.24248	6.27584	12.5642	4.97488	3.69334	6.65209	7.69749
chr1	54767022	54767424	3.5395	5.60295	3.89098	2.60218	2.82695	4.42211	5.29914	4.98907	5.77312
chr1	54798172	54798856	10.6185	16.3938	7.78196	14.6946	12.5642	25.9799	17.5032	19.9563	10.584
chr1	54810029	54810659	6.19413	20.7517	5.83647	11.9394	5.6539	36.4824	54.4366	8.31511	15.395
chr1	54825958	54826343	4.42438	6.74429	6.48497	5.51049	5.3398	4.97488	4.97798	8.31511	3.84874
chr1	54835557	54836322	6.19413	24.902	12.3214	22.3481	13.1924	23.2161	18.7879	18.2932	16.3572
chr1	54836925	54838621	23.0068	94.3163	21.4004	59.8501	25.4426	63.0151	66.6407	28.2714	24.0547
chr1	54839966	54840419	3.5395	4.04658	6.48497	8.26574	11.936	7.7387	5.6203	4.98907	8.65968
chr1	54841537	54842724	36.2799	52.2942	17.5094	23.7257	18.8463	41.4573	37.094	18.2932	27.9034
chr1	54864916	54865610	7.96388	15.1487	7.13346	16.2253	5.96801	16.5829	14.2916	14.9672	8.65968
chr1	54867456	54867779	4.42438	4.56537	5.83647	3.9798	3.45516	4.97488	3.85392	4.98907	0.962186
chr1	54871260	54871816	14.158	10.3758	5.18797	8.57188	8.48085	7.7387	10.1165	6.65209	8.65968
chr1	54877681	54878023	4.42438	1.2451	3.89098	6.58198	5.02569	4.42211	2.72986	3.32604	3.84874
chr1	54888450	54889044	7.96388	11.5172	6.48497	11.9394	5.96801	14.3719	13.9705	6.65209	12.5084
chr1	54896535	54897061	12.3883	11.1021	7.78196	10.8679	3.76927	9.39699	8.8319	9.97813	5.77312
chr1	54898683	54899051	6.19413	4.25409	4.53948	14.6946	4.71158	8.29146	5.6203	11.6412	6.7353
chr1	54907232	54907563	3.5395	4.77288	1.94549	3.06138	3.14106	3.86935	1.76638	8.31511	4.81093
chr1	54912171	54912752	10.6185	16.4976	3.24248	12.3986	11.6219	9.94975	8.99248	8.31511	8.65968
chr1	54912789	54914877	122.998	42.6447	29.8308	24.9503	34.5516	53.6181	47.5317	24.9453	33.6765
chr1	54916507	54917142	5.30926	20.4404	10.3759	8.87801	4.39748	11.0553	19.7513	6.65209	7.69749
chr1	54920065	54920578	7.96388	6.95181	5.83647	5.9697	5.6539	11.608	29.3861	6.65209	11.5462
chr1	54923036	54923764	15.9278	9.44201	11.0244	15.1539	13.5065	18.2412	52.0279	4.98907	21.1681
chr1	54925492	54926352	15.9278	10.7909	5.83647	10.2556	7.85264	9.94975	11.4012	4.98907	13.4706
chr1	54934935	54935275	1.76975	3.7353	3.89098	5.05128	5.02569	4.42211	4.17508	4.98907	2.88656
chr1	55025875	55026255	17.6975	3.00899	8.43046	4.43901	5.96801	6.0804	3.2116	6.65209	6.7353
chr1	55026814	55028185	116.804	48.0401	67.4436	39.0326	52.1415	55.8292	59.8963	23.2823	29.8278
chr1	55028632	55029804	69.0203	28.326	14.9154	25.8687	21.3592	28.191	29.2256	14.9672	17.3194
chr1	55031249	55031696	8.84876	1.66013	5.83647	2.29604	21.3592	6.0804	3.37218	1.66302	7.69749
chr1	55052190	55053603	58.4018	32.2688	51.8797	23.1135	26.0708	31.5076	35.167	21.6193	22.1303
chr1	55055038	55055957	39.8194	8.19691	11.0244	10.1026	11.6219	11.608	12.8464	13.3042	15.395
chr1	55057795	55058024	2.65463	1.34886	4.53948	2.14297	3.76927	8.84423	2.89044	1.66302	4.81093
chr1	55064224	55064467	2.65463	1.55638	5.18797	1.83683	2.51285	3.31658	4.8174	1.66302	3.84874
chr1	55075965	55076411	6.19413	2.90523	7.78196	2.60218	21.0451	6.0804	2.4087	3.32604	3.84874
chr1	55087130	55088785	63.7111	36.7305	40.8553	28.1647	35.1798	13.2663	33.2401	11.6412	21.1681
chr1	55089035	55089273	5.30926	2.38644	4.53948	3.9798	3.45516	2.21106	2.08754	1.66302	2.88656
chr1	55130649	55131845	56.6321	33.5139	36.9643	19.899	31.0965	30.402	39.9844	9.97813	15.395
chr1	55164050	55164294	3.5395	2.80148	3.89098	4.89821	3.14106	2.76382	2.4087	3.32604	3.84874
chr1	55198844	55199125	1.76975	0.415033	1.94549	1.53069	14.1348	2.76382	1.28464	3.32604	1.92437
chr1	55209967	55210859	38.0497	34.4478	10.3759	31.6853	18.5322	17.6885	21.6783	18.2932	13.4706
chr1	55215343	55216099	85.833	4.25409	9.72745	11.6333	5.96801	34.2714	15.2551	4.98907	11.5462
chr1	55226713	55227279	20.3521	2.07517	11.6729	11.4802	7.53854	9.39699	6.74436	6.65209	5.77312
chr1	55236852	55237879	54.8623	19.5066	29.8308	17.4499	25.1285	17.6885	12.5252	18.2932	9.62186
chr1	55304347	55304678	4.42438	5.49919	6.48497	5.35742	6.28211	4.42211	4.65682	3.32604	4.81093
chr1	55406743	55407064	3.5395	2.90523	5.83647	5.51049	5.6539	2.21106	1.28464	1.66302	5.77312
chr1	55413426	55413964	8.84876	14.6299	9.07895	7.34732	5.6539	9.94975	16.5397	13.3042	8.65968
chr1	55418906	55419269	7.96388	3.83906	4.53948	11.1741	12.8783	3.86935	3.53276	8.31511	6.7353
chr1	55507084	55507379	2.65463	1.66013	2.59399	3.21445	2.51285	2.21106	5.13856	8.31511	2.88656
chr1	55512814	55513241	12.3883	2.4902	6.48497	13.317	12.2501	5.52764	2.08754	4.98907	3.84874
chr1	55525107	55525494	4.42438	3.94282	4.53948	11.1741	10.3655	6.0804	4.97798	8.31511	7.69749
chr1	55528507	55529782	13.2731	40.777	16.2124	43.7778	34.2375	14.9246	14.2916	18.2932	23.0925
chr1	55624993	55625282	11.5034	0.726308	5.18797	1.83683	3.76927	2.76382	2.56928	4.98907	2.88656
chr1	55666120	55666480	6.19413	2.07517	5.18797	5.05128	2.82695	6.63317	7.70784	4.98907	5.77312
chr1	55738808	55739556	71.675	2.59396	7.13346	3.36752	8.48085	6.0804	3.85392	8.31511	6.7353
chr1	55806764	55807345	8.84876	5.91423	7.13346	7.50039	7.85264	7.18593	11.08	4.98907	8.65968
chr1	55808534	55809904	30.0858	27.1847	12.3214	26.634	21.6733	30.9548	23.1235	19.9563	13.4706
chr1	55821083	55822040	7.96388	43.0597	14.2669	14.2354	7.53854	9.94975	16.058	13.3042	15.395
chr1	55822485	55823109	6.19413	17.0164	10.3759	11.7863	7.53854	6.63317	9.6348	8.31511	10.584
chr1	55827224	55827830	4.42438	9.23449	5.83647	3.82673	6.28211	9.94975	3.85392	6.65209	8.65968
chr1	55829162	55829734	7.07901	13.9036	3.24248	4.13287	7.85264	2.21106	4.33566	8.31511	10.584
chr1	55835401	55835909	4.42438	9.13074	5.83647	4.89821	4.71158	5.52764	13.8099	4.98907	7.69749
chr1	55903060	55903811	8.84876	26.1471	7.78196	22.195	15.7053	13.2663	10.4377	8.31511	9.62186
chr1	55904692	55904925	4.42438	4.56537	1.29699	4.43901	2.82695	1.10553	3.69334	6.65209	3.84874
chr1	55906083	55906843	9.73364	37.353	7.13346	11.9394	5.3398	32.0603	36.6122	16.6302	14.4328
chr1	55909521	55910580	8.84876	42.7484	9.72745	9.49029	9.73728	21.5578	26.1745	13.3042	16.3572
chr1	56088666	56088945	2.65463	1.03758	1.94549	0.612277	3.14106	3.31658	4.8174	3.32604	3.84874
chr1	56089525	56089930	1.76975	2.17893	5.83647	4.43901	5.3398	1.65829	8.35016	4.98907	3.84874
chr1	56165588	56165871	1.76975	1.14134	3.89098	1.68376	2.82695	1.10553	4.8174	3.32604	3.84874
chr1	56167940	56168597	2.65463	30.2974	7.78196	7.9596	5.3398	6.63317	55.7212	11.6412	15.395
chr1	56171253	56172155	5.30926	9.13074	10.3759	4.13287	11.3078	8.29146	29.3861	9.97813	16.3572
chr1	56192262	56192655	2.65463	5.08416	4.53948	3.21445	3.45516	2.76382	18.9484	4.98907	9.62186
chr1	56241382	56241838	7.07901	1.45262	4.53948	3.36752	5.96801	8.84423	10.9194	3.32604	6.7353
chr1	56260768	56261288	5.30926	8.92322	4.53948	5.05128	8.48085	4.97488	20.7148	11.6412	4.81093
chr1	56297936	56298284	2.65463	7.15933	4.53948	2.14297	1.88463	3.31658	5.13856	3.32604	7.69749
chr1	56713039	56713550	12.3883	2.4902	4.53948	7.19425	4.71158	14.3719	8.18958	9.97813	5.77312
chr1	56794987	56795682	8.84876	2.80148	7.13346	19.1337	8.16675	33.1658	8.8319	6.65209	10.584
chr1	56849360	56849649	687.549	1.2451	147.209	69.4934	138.206	888.292	7.86842	11.6412	11.5462
chr1	56955136	56955462	5.30926	1.76389	3.24248	4.59208	3.76927	2.76382	1.6058	3.32604	3.84874
chr1	56969504	56969910	12.3883	2.17893	5.18797	4.13287	5.02569	4.42211	2.56928	4.98907	3.84874
chr1	56972628	56973749	69.9052	8.92322	13.6184	23.7257	20.1028	23.2161	22.4812	19.9563	17.3194
chr1	56974274	56974656	8.84876	3.11275	5.18797	2.29604	2.51285	4.97488	7.06552	9.97813	4.81093
chr1	56992173	56992579	3.5395	1.34886	7.13346	7.9596	10.3655	5.52764	1.92696	6.65209	3.84874
chr1	57032376	57032622	0.884876	0.311275	3.24248	5.35742	3.76927	3.31658	1.92696	6.65209	2.88656
chr1	57034465	57034827	1.76975	1.34886	3.89098	6.42891	3.14106	3.86935	5.13856	4.98907	1.92437
chr1	57366931	57367924	10.6185	19.7141	17.5094	8.87801	7.53854	14.9246	19.7513	9.97813	7.69749
chr1	57370419	57370815	7.96388	9.9608	7.78196	6.27584	5.96801	7.7387	6.58378	8.31511	5.77312
chr1	57377107	57378335	30.9707	19.1953	27.2369	16.8376	27.0131	14.3719	13.6493	9.97813	10.584
chr1	57405742	57407155	40.7043	32.0613	41.5038	21.4297	31.0965	25.9799	26.1745	24.9453	25.979
chr1	57429784	57430219	1.76975	3.52778	3.89098	10.7148	9.42317	4.42211	2.56928	4.98907	6.7353
chr1	57472218	57472479	2.65463	2.90523	5.83647	7.04118	4.39748	3.86935	2.08754	9.97813	3.84874
chr1	57574644	57574875	3.5395	2.80148	3.89098	2.60218	2.19874	12.1608	6.4232	1.66302	1.92437
chr1	57576244	57576647	5.30926	5.81047	5.18797	3.82673	4.08337	14.9246	6.4232	4.98907	7.69749
chr1	57594811	57595050	8.84876	2.90523	2.59399	4.74515	4.39748	3.31658	1.92696	3.32604	2.88656
chr1	57969341	57970406	32.7404	21.0629	27.8854	20.9705	20.1028	19.8995	13.8099	14.9672	19.2437
chr1	57995594	57996987	15.0429	18.7803	14.2669	18.8275	17.904	10.5025	15.5763	16.6302	20.2059
chr1	57998276	57998567	5.30926	2.38644	3.24248	4.59208	3.45516	2.21106	2.24812	6.65209	4.81093
chr1	58029390	58030010	7.07901	14.8374	11.6729	13.7762	18.8463	7.7387	12.8464	13.3042	14.4328
chr1	58078590	58078840	2.65463	1.97141	1.94549	5.81663	1.88463	2.21106	4.33566	4.98907	1.92437
chr1	58096184	58096566	1.76975	6.84805	4.53948	1.9899	5.02569	1.65829	7.06552	3.32604	5.77312
chr1	58099228	58099540	3.5395	0.933825	5.18797	7.50039	2.82695	4.42211	1.28464	3.32604	2.88656
chr1	58101500	58102000	2.65463	18.2615	11.0244	14.5416	7.22443	7.7387	12.2041	9.97813	6.7353
chr1	58102562	58103111	4.42438	4.9804	11.6729	9.64336	4.71158	6.63317	7.70784	3.32604	5.77312
chr1	58111397	58111654	3.5395	2.38644	5.83647	5.81663	3.45516	2.21106	4.33566	3.32604	6.7353
chr1	58112945	58113205	0.884876	1.03758	5.83647	5.81663	3.76927	4.42211	2.08754	6.65209	4.81093
chr1	58113809	58114437	5.30926	7.98939	7.78196	13.164	8.48085	8.29146	7.86842	8.31511	9.62186
chr1	58174731	58174974	7.07901	0.518792	9.07895	3.06138	2.51285	2.21106	0.64232	3.32604	2.88656
chr1	58212673	58213036	4.42438	4.56537	2.59399	5.05128	2.51285	2.76382	3.05102	1.66302	5.77312
chr1	58215420	58215739	2.65463	4.66913	4.53948	2.60218	4.39748	3.31658	1.92696	6.65209	5.77312
chr1	58294872	58295172	3.5395	2.69772	3.89098	3.52059	3.76927	3.86935	3.2116	4.98907	0.962186
chr1	58303384	58304290	34.5102	21.3742	10.3759	21.4297	23.2438	10.5025	8.67132	19.9563	8.65968
chr1	58311317	58311742	8.84876	6.01798	4.53948	3.67366	5.96801	4.97488	2.24812	0	6.7353
chr1	58343272	58343512	2.65463	1.34886	3.89098	4.89821	4.39748	2.21106	2.56928	4.98907	1.92437
chr1	58348713	58349340	9.73364	6.2255	8.43046	15.46	9.10906	9.39699	6.4232	8.31511	9.62186
chr1	58392250	58393204	80.5237	34.4478	25.9399	26.7871	29.84	28.191	29.2256	29.9344	23.0925
chr1	58401315	58401975	7.96388	16.3938	7.78196	6.73505	8.16675	9.94975	6.74436	4.98907	5.77312
chr1	58422996	58424357	59.2867	27.5997	42.8008	14.8477	20.4169	23.2161	30.9919	21.6193	20.2059
chr1	58444926	58446311	65.4808	25.9396	20.1034	26.3279	35.1798	45.8794	34.043	16.6302	27.9034
chr1	58503061	58503418	1.76975	2.17893	11.0244	1.83683	17.904	2.21106	1.44522	6.65209	3.84874
chr1	58504410	58505483	38.0497	31.2313	22.0489	19.7459	20.4169	20.4523	18.6273	23.2823	13.4706
chr1	58557392	58557806	4.42438	7.78188	7.78196	6.12277	7.22443	6.63317	8.51074	1.66302	4.81093
chr1	58585640	58586844	29.2009	22.1005	25.9399	16.2253	21.6733	26.5327	21.036	21.6193	24.0547
chr1	58599364	58599858	4.42438	9.64953	4.53948	10.4087	4.08337	6.63317	7.06552	8.31511	6.7353
chr1	58602961	58604086	13.2731	22.8268	8.43046	21.4297	16.3335	22.6633	38.8603	16.6302	10.584
chr1	58604859	58605595	10.6185	5.70671	11.6729	21.1236	11.3078	9.94975	8.029	6.65209	14.4328
chr1	58617894	58618975	12.3883	33.6177	16.2124	22.8073	18.5322	16.5829	22.4812	23.2823	19.2437
chr1	58628811	58629230	2.65463	2.4902	6.48497	6.12277	8.79496	3.31658	4.65682	3.32604	4.81093
chr1	58652044	58653894	36.2799	36.5229	20.7519	26.9402	28.8977	20.4523	19.109	21.6193	25.979
chr1	58669606	58669999	10.6185	4.56537	3.89098	8.11267	6.91032	13.2663	6.90494	3.32604	7.69749
chr1	58678589	58678830	2.65463	3.94282	3.24248	3.36752	3.76927	4.97488	5.6203	4.98907	2.88656
chr1	58700751	58701036	3.5395	2.17893	4.53948	5.35742	9.10906	7.18593	4.49624	4.98907	4.81093
chr1	58710812	58713744	101.761	89.4397	50.5827	71.6364	72.5584	93.9699	101.968	39.9125	56.769
chr1	58716034	58716875	29.2009	47.0025	11.6729	41.1756	31.7247	30.9548	26.9774	23.2823	12.5084
chr1	58719191	58721422	58.4018	55.6145	33.0733	41.7879	27.6413	60.804	64.3926	28.2714	25.979
chr1	58722192	58722459	5.30926	1.14134	3.24248	1.83683	2.82695	6.0804	5.94146	3.32604	5.77312
chr1	58725867	58726387	5.30926	2.69772	7.78196	3.82673	9.42317	2.76382	9.15306	8.31511	3.84874
chr1	58726839	58727933	15.9278	14.1111	10.3759	18.0622	14.4489	50.8543	62.1444	13.3042	13.4706
chr1	58742239	58743928	22.1219	26.6659	25.2914	30.7669	41.4619	37.0352	47.2105	24.9453	25.979
chr1	58761318	58761932	8.84876	14.7337	5.18797	10.4087	5.3398	11.0553	13.6493	8.31511	8.65968
chr1	58764030	58764339	1.76975	3.83906	4.53948	4.59208	3.76927	3.86935	3.05102	4.98907	3.84874
chr1	58770128	58770606	23.8917	4.56537	7.78196	7.80653	7.85264	6.63317	8.029	4.98907	5.77312
chr1	58773948	58774296	21.237	1.66013	5.83647	4.43901	5.02569	6.0804	3.69334	9.97813	5.77312
chr1	58794955	58796401	48.6682	26.7697	25.9399	15.3069	28.2695	25.4271	23.1235	28.2714	24.0547
chr1	58797128	58798028	30.0858	47.2101	13.6184	13.9293	13.5065	7.18593	35.9699	18.2932	18.2815
chr1	58800150	58800674	7.96388	10.0646	5.83647	2.44911	6.59622	3.31658	9.79538	9.97813	5.77312
chr1	58801635	58803163	97.3364	39.3244	27.2369	36.5835	41.1478	34.2714	43.196	23.2823	32.7143
chr1	58823582	58823866	2.65463	1.14134	3.89098	5.51049	3.76927	2.76382	2.72986	3.32604	2.88656
chr1	58856909	58857188	2.65463	2.69772	3.89098	3.21445	1.57053	1.65829	6.58378	9.97813	5.77312
chr1	58858932	58859259	2.65463	5.81047	5.83647	3.82673	3.14106	5.52764	5.78088	4.98907	3.84874
chr1	58872904	58873477	6.19413	20.5442	5.83647	5.35742	6.28211	11.0553	17.6638	14.9672	11.5462
chr1	58937412	58937824	15.9278	1.2451	7.78196	1.9899	4.08337	6.0804	2.08754	11.6412	5.77312
chr1	58953719	58955443	33.6253	10.6871	112.19	16.8376	46.1735	18.2412	10.9194	21.6193	22.1303
chr1	58955763	58956799	31.8555	35.1741	41.5038	43.6247	28.2695	87.8895	35.4882	16.6302	19.2437
chr1	58961062	58963192	18.5824	18.2615	97.923	27.8586	46.1735	103.92	34.3641	33.2604	20.2059
chr1	58972942	58974180	56.6321	28.9486	94.032	20.2051	37.0645	24.3216	23.7658	14.9672	23.0925
chr1	58988525	58988789	2.65463	3.7353	3.24248	5.35742	2.19874	6.63317	1.92696	4.98907	1.92437
chr1	59051250	59051849	5.30926	29.1561	9.07895	12.8578	6.59622	3.86935	30.6708	8.31511	9.62186
chr1	59119225	59120426	48.6682	28.4298	21.4004	16.5315	21.0451	12.1608	14.4522	23.2823	12.5084
chr1	59162750	59163926	9.73364	32.0613	11.0244	13.7762	18.2181	11.0553	10.2771	18.2932	17.3194
chr1	59170408	59170644	2.65463	1.14134	5.18797	4.43901	4.39748	3.31658	1.44522	1.66302	1.92437
chr1	59171854	59172409	1.76975	9.64953	6.48497	13.0109	16.6476	6.0804	4.17508	4.98907	7.69749
chr1	59172839	59173483	5.30926	18.5727	7.13346	9.79643	10.9937	6.63317	11.08	8.31511	4.81093
chr1	59182967	59183473	3.5395	1.55638	1.94549	5.51049	22.3015	4.42211	4.17508	8.31511	3.84874
chr1	59187687	59187956	6.19413	1.45262	4.53948	3.06138	4.39748	1.10553	1.44522	6.65209	2.88656
chr1	59228456	59228935	4.42438	3.21651	7.13346	9.18415	3.14106	3.31658	2.08754	4.98907	3.84874
chr1	59236781	59237981	42.4741	23.5531	48.6372	16.0723	18.5322	14.9246	20.8754	11.6412	23.0925
chr1	59316135	59316973	6.19413	9.54577	9.72745	11.9394	13.8206	12.7136	17.0215	11.6412	14.4328
chr1	59367978	59368645	4.42438	12.6585	11.6729	13.164	16.9617	7.7387	8.18958	9.97813	8.65968
chr1	59373023	59373264	2.65463	2.28268	2.59399	5.05128	4.71158	1.10553	1.44522	3.32604	0.962186
chr1	59376663	59376969	3.5395	2.07517	3.89098	4.28594	13.1924	3.31658	1.6058	3.32604	1.92437
chr1	59381458	59381730	2.65463	2.07517	5.18797	5.20435	3.45516	2.21106	0.96348	1.66302	3.84874
chr1	59382947	59383541	4.42438	11.4134	5.83647	18.3683	10.9937	7.7387	2.89044	9.97813	8.65968
chr1	59442813	59443039	1.76975	2.07517	1.94549	5.9697	2.51285	3.86935	2.56928	3.32604	3.84874
chr1	59457965	59458200	2.65463	4.66913	2.59399	5.9697	2.51285	4.42211	1.92696	1.66302	1.92437
chr1	59459009	59459423	3.5395	1.86765	7.78196	7.80653	6.59622	3.86935	2.56928	1.66302	2.88656
chr1	59464741	59465103	3.5395	7.15933	4.53948	5.35742	2.82695	3.86935	3.05102	4.98907	3.84874
chr1	59475709	59475961	1.76975	3.94282	2.59399	1.83683	3.14106	1.65829	6.10204	6.65209	4.81093
chr1	59479835	59480244	2.65463	8.50819	4.53948	8.57188	4.08337	7.7387	7.06552	9.97813	7.69749
chr1	59481260	59482518	38.0497	30.505	22.6974	45.3085	50.2569	32.0603	38.218	18.2932	23.0925
chr1	59495819	59496354	1.76975	3.52778	5.18797	12.2455	5.6539	4.42211	12.3647	4.98907	5.77312
chr1	59498245	59498610	2.65463	0.62255	5.83647	2.44911	14.1348	5.52764	2.4087	4.98907	4.81093
chr1	59550225	59550635	6.19413	1.76389	4.53948	9.18415	7.22443	3.31658	2.56928	18.2932	4.81093
chr1	59565836	59566091	0.884876	1.55638	4.53948	4.59208	2.19874	1.65829	1.76638	3.32604	1.92437
chr1	59570766	59571965	9.73364	24.5907	13.6184	20.0521	13.5065	16.0302	12.5252	16.6302	13.4706
chr1	59583338	59583564	0.884876	0.62255	3.24248	3.9798	2.82695	2.76382	1.12406	3.32604	3.84874
chr1	59592943	59593961	13.2731	13.6961	12.3214	37.502	17.2758	9.39699	10.1165	19.9563	9.62186
chr1	59633999	59634417	3.5395	1.76389	7.13346	8.87801	8.79496	3.31658	2.08754	8.31511	5.77312
chr1	59653209	59653529	4.42438	4.87664	6.48497	4.74515	5.96801	3.31658	4.97798	3.32604	3.84874
chr1	59653599	59653980	7.07901	1.76389	5.18797	1.9899	10.9937	3.86935	2.4087	1.66302	4.81093
chr1	59669852	59671577	51.3228	40.4658	29.1823	40.8695	42.4043	49.196	41.5902	23.2823	20.2059
chr1	59684634	59686019	39.8194	30.7125	24.6429	15.1539	26.699	19.3467	26.8169	21.6193	22.1303
chr1	59704018	59704333	7.07901	1.86765	3.89098	7.04118	8.16675	3.86935	3.37218	3.32604	5.77312
chr1	59740075	59740440	3.5395	0.830067	5.18797	2.29604	15.7053	3.86935	2.4087	3.32604	2.88656
chr1	59762764	59764218	19.4673	23.4494	19.4549	16.9907	16.6476	16.0302	17.985	14.9672	13.4706
chr1	59804235	59804838	6.19413	1.55638	5.83647	2.75525	39.2632	7.18593	2.89044	4.98907	7.69749
chr1	59809852	59810276	6.19413	1.66013	5.83647	3.82673	15.7053	1.65829	2.24812	1.66302	2.88656
chr1	59820314	59820653	2.65463	6.74429	5.18797	7.19425	4.08337	4.42211	7.86842	4.98907	5.77312
chr1	59830217	59830660	4.42438	4.66913	6.48497	12.5517	38.9491	6.0804	3.85392	6.65209	8.65968
chr1	59895292	59895764	5.30926	8.7157	6.48497	8.57188	10.3655	6.63317	5.78088	16.6302	6.7353
chr1	59906891	59907535	3.5395	3.63154	9.72745	18.3683	12.8783	7.18593	5.94146	4.98907	13.4706
chr1	59910923	59911318	10.6185	1.76389	6.48497	3.36752	3.76927	3.86935	1.76638	6.65209	2.88656
chr1	59912472	59913125	22.1219	14.6299	12.3214	14.6946	13.1924	17.6885	13.9705	6.65209	9.62186
chr1	59913652	59914494	28.316	39.7394	11.6729	26.481	14.763	28.191	44.9624	8.31511	8.65968
chr1	59914922	59915318	4.42438	3.52778	5.18797	3.9798	9.10906	3.86935	6.74436	4.98907	2.88656
chr1	59923307	59923801	19.4673	7.26308	7.13346	10.5618	8.16675	30.9548	15.4157	4.98907	8.65968
chr1	59996754	59997063	3.5395	5.81047	5.83647	5.81663	3.76927	2.76382	2.56928	4.98907	5.77312
chr1	60016156	60016651	10.6185	6.84805	7.13346	8.57188	10.9937	4.42211	5.45972	9.97813	6.7353
chr1	60016948	60017442	9.73364	5.70671	8.43046	5.66356	16.3335	7.18593	12.5252	1.66302	7.69749
chr1	60070585	60071171	78.754	7.05557	8.43046	42.2471	20.4169	70.201	31.4737	16.6302	16.3572
chr1	60094463	60094736	2.65463	2.38644	4.53948	1.22455	3.45516	9.39699	8.35016	0	5.77312
chr1	60096663	60099125	205.291	41.1921	63.5527	44.6962	57.1672	60.804	48.3346	43.2386	45.2228
chr1	60158356	60159081	9.73364	11.1021	9.72745	6.88811	9.42317	5.52764	5.13856	4.98907	7.69749
chr1	60179810	60180603	40.7043	13.3848	25.2914	14.0824	20.1028	19.8995	17.5032	8.31511	15.395
chr1	60233645	60234278	10.6185	25.317	3.89098	11.021	6.28211	13.2663	6.90494	9.97813	4.81093
chr1	60342961	60343946	39.8194	23.0344	11.6729	21.5828	20.4169	7.7387	15.0945	21.6193	10.584
chr1	60409046	60409769	20.3521	12.9698	8.43046	11.4802	16.3335	7.7387	7.06552	9.97813	4.81093
chr1	60460686	60461037	5.30926	2.17893	7.13346	5.05128	6.59622	2.21106	1.12406	4.98907	6.7353
chr1	60579754	60580376	10.6185	14.1111	9.72745	23.7257	14.763	16.5829	18.4667	11.6412	5.77312
chr1	60598656	60600073	11.5034	100.334	14.2669	22.5012	15.0771	17.6885	21.8389	18.2932	15.395
chr1	60600596	60601318	6.19413	15.7713	7.13346	8.11267	5.02569	11.608	9.15306	18.2932	5.77312
chr1	60610176	60610478	1.76975	6.12174	3.89098	1.83683	2.82695	2.76382	4.17508	3.32604	2.88656
chr1	60613462	60613786	4.42438	4.46161	1.29699	2.14297	2.51285	3.31658	4.8174	3.32604	3.84874
chr1	60622896	60623229	5.30926	2.4902	5.83647	2.44911	4.71158	2.21106	8.029	3.32604	5.77312
chr1	60627073	60628126	9.73364	20.9592	15.5639	18.9806	16.6476	21.5578	59.7357	16.6302	16.3572
chr1	60630103	60630681	7.07901	10.2721	7.78196	6.73505	6.59622	7.18593	3.53276	3.32604	9.62186
chr1	60641057	60641893	7.96388	32.6839	8.43046	19.5929	9.10906	8.29146	8.18958	6.65209	10.584
chr1	60642178	60642568	4.42438	7.15933	7.13346	14.6946	6.59622	2.21106	4.8174	8.31511	7.69749
chr1	60649384	60649842	6.19413	10.4796	3.89098	11.1741	3.76927	8.84423	9.95596	8.31511	3.84874
chr1	60657051	60657307	5.30926	1.55638	3.24248	4.13287	3.45516	4.42211	0.8029	4.98907	2.88656
chr1	60658607	60658864	1.76975	1.2451	2.59399	3.52059	3.45516	3.86935	2.72986	1.66302	2.88656
chr1	60668977	60669625	3.5395	11.1021	10.3759	10.4087	6.59622	8.29146	6.74436	9.97813	6.7353
chr1	60670310	60670750	7.07901	4.77288	7.78196	6.27584	5.96801	4.42211	3.85392	3.32604	6.7353
chr1	60702628	60703070	3.5395	7.05557	7.13346	5.81663	12.8783	3.86935	2.56928	4.98907	5.77312
chr1	60745576	60746609	12.3883	25.6283	9.07895	18.2152	15.3912	9.39699	19.109	16.6302	16.3572
chr1	60755913	60756237	4.42438	4.35785	4.53948	3.36752	6.28211	3.86935	2.4087	4.98907	6.7353
chr1	60759763	60760131	4.42438	5.18792	4.53948	2.44911	2.82695	2.76382	2.56928	4.98907	5.77312
chr1	60799954	60800204	9.73364	0.933825	3.89098	6.27584	6.28211	4.42211	2.08754	3.32604	2.88656
chr1	60803486	60804766	19.4673	34.759	12.9699	35.0528	17.904	17.1357	23.2841	13.3042	19.2437
chr1	60811964	60812221	5.30926	3.00899	1.94549	4.89821	5.96801	3.31658	3.05102	1.66302	4.81093
chr1	60821252	60821879	3.5395	15.46	4.53948	10.8679	5.6539	14.9246	11.08	9.97813	14.4328
chr1	60824092	60824884	14.158	11.7247	11.0244	34.4406	13.5065	19.8995	6.4232	4.98907	16.3572
chr1	60829816	60830278	4.42438	4.9804	4.53948	10.5618	5.6539	6.63317	4.49624	3.32604	5.77312
chr1	60852363	60852878	7.96388	4.66913	7.13346	12.0925	4.39748	13.2663	11.4012	8.31511	8.65968
chr1	60857679	60857978	4.42438	2.59396	3.89098	1.53069	2.19874	5.52764	8.51074	4.98907	4.81093
chr1	60863450	60863820	2.65463	1.97141	5.18797	7.50039	4.39748	4.97488	2.72986	8.31511	3.84874
chr1	60865126	60865401	4.42438	2.17893	2.59399	4.59208	3.76927	4.97488	2.89044	1.66302	6.7353
chr1	60898776	60899531	17.6975	12.451	7.78196	6.12277	5.6539	24.3216	37.5757	18.2932	15.395
chr1	60899780	60900469	8.84876	18.469	5.18797	6.58198	9.10906	8.84423	21.5177	11.6412	13.4706
chr1	60902454	60902917	20.3521	1.45262	7.13346	3.36752	3.14106	3.31658	2.89044	1.66302	8.65968
chr1	60911482	60912060	2.65463	15.7713	7.78196	6.12277	6.91032	5.52764	5.78088	4.98907	5.77312
chr1	60912989	60913349	5.30926	2.80148	10.3759	6.58198	5.02569	6.0804	5.13856	6.65209	3.84874
chr1	60916044	60916831	26.5463	15.9788	12.9699	18.6744	18.8463	11.0553	9.6348	16.6302	9.62186
chr1	60937061	60937680	34.5102	8.50819	12.3214	13.6232	12.2501	14.3719	7.70784	11.6412	6.7353
chr1	60940654	60941709	101.761	6.12174	11.0244	22.042	16.6476	22.6633	16.5397	11.6412	13.4706
chr1	60945326	60945593	2.65463	1.55638	1.94549	5.66356	2.19874	7.7387	4.49624	4.98907	3.84874
chr1	60960475	60961408	9.73364	18.884	20.1034	28.9301	40.2055	12.7136	11.2406	9.97813	16.3572
chr1	60973950	60974310	3.5395	1.34886	4.53948	5.66356	4.08337	3.86935	2.08754	4.98907	2.88656
chr1	60974797	60975120	4.42438	2.4902	5.83647	8.72495	5.02569	1.65829	2.08754	3.32604	5.77312
chr1	61046142	61046485	2.65463	4.15033	3.89098	1.53069	2.51285	4.42211	1.28464	0	5.77312
chr1	61187298	61187985	4.42438	2.17893	7.78196	21.7358	6.91032	5.52764	4.65682	6.65209	4.81093
chr1	61352960	61353235	2.65463	0.933825	2.59399	1.68376	14.4489	2.76382	1.6058	4.98907	2.88656
chr1	61514683	61515032	7.96388	1.34886	8.43046	2.29604	3.76927	6.63317	1.6058	3.32604	7.69749
chr1	61690751	61691357	2.65463	3.00899	7.13346	4.28594	6.91032	6.63317	13.3281	4.98907	9.62186
chr1	61841975	61842238	3.5395	1.45262	1.94549	6.88811	3.45516	2.76382	2.4087	1.66302	4.81093
chr1	61933562	61933852	14.158	0.518792	0.648497	1.53069	3.14106	2.21106	1.6058	1.66302	3.84874
chr1	62046807	62047292	8.84876	1.55638	4.53948	11.3271	4.08337	3.86935	2.24812	3.32604	4.81093
chr1	62148777	62149253	4.42438	5.18792	5.83647	20.6643	5.3398	7.7387	4.97798	9.97813	3.84874
chr1	62150630	62151167	2.65463	5.91423	3.24248	34.5936	5.96801	9.39699	7.86842	3.32604	9.62186
chr1	62175231	62175693	4.42438	1.76389	3.89098	6.27584	3.76927	6.0804	5.45972	6.65209	8.65968
chr1	62213294	62213634	5.30926	1.2451	3.24248	12.3986	2.51285	6.63317	3.53276	1.66302	3.84874
chr1	62229140	62229548	5.30926	1.03758	6.48497	17.2968	4.71158	4.97488	4.97798	1.66302	6.7353
chr1	62244703	62244956	2.65463	0.62255	3.24248	5.20435	2.82695	4.97488	1.76638	3.32604	2.88656
chr1	62307047	62307516	2.65463	2.4902	5.83647	11.4802	10.3655	7.18593	3.2116	6.65209	9.62186
chr1	62389946	62390428	4.42438	2.4902	7.13346	6.88811	5.6539	29.8493	11.4012	3.32604	7.69749
chr1	62392946	62393224	1.76975	0.62255	3.24248	4.74515	3.76927	9.39699	2.89044	3.32604	4.81093
chr1	62482920	62483517	7.96388	9.9608	7.13346	19.899	7.22443	50.8543	30.8314	8.31511	7.69749
chr1	62545779	62546032	3.5395	0.518792	4.53948	5.05128	2.82695	2.21106	2.89044	4.98907	4.81093
chr1	62621529	62621883	6.19413	1.55638	4.53948	3.52059	3.14106	3.31658	7.70784	1.66302	2.88656
chr1	62646836	62647092	4.42438	1.03758	5.83647	5.05128	4.39748	2.76382	2.08754	4.98907	3.84874
chr1	62664999	62665524	1.76975	1.34886	11.0244	7.65346	5.96801	8.29146	3.53276	8.31511	3.84874
chr1	62678691	62680090	14.158	5.49919	24.6429	51.8905	23.872	75.7287	35.8093	23.2823	19.2437
chr1	62696771	62697254	8.84876	3.7353	7.78196	23.5727	9.73728	24.8744	7.38668	9.97813	8.65968
chr1	62701106	62701496	8.84876	1.86765	3.24248	7.65346	5.3398	8.84423	4.97798	4.98907	3.84874
chr1	62703429	62703996	12.3883	3.7353	8.43046	7.9596	9.10906	7.18593	6.90494	8.31511	6.7353
chr1	62720220	62720558	3.5395	1.2451	6.48497	5.05128	6.28211	8.29146	13.9705	4.98907	7.69749
chr1	62720966	62721700	48.6682	3.00899	9.07895	8.41881	8.79496	16.5829	16.5397	8.31511	14.4328
chr1	62723908	62725733	20.3521	30.7125	20.7519	107.302	27.0131	48.6432	81.0929	26.6084	25.979
chr1	62732058	62732351	3.5395	1.55638	5.83647	5.81663	3.76927	2.21106	2.08754	1.66302	6.7353
chr1	62735982	62736900	45.1287	2.90523	8.43046	3.21445	8.48085	3.31658	5.6203	9.97813	7.69749
chr1	62750322	62751988	13.2731	9.13074	21.4004	43.4717	26.699	29.8493	28.5832	21.6193	28.8656
chr1	62760119	62760434	11.5034	1.34886	2.59399	9.03108	4.08337	11.0553	7.70784	6.65209	3.84874
chr1	62766872	62767272	5.30926	1.14134	6.48497	8.41881	8.79496	6.63317	2.4087	3.32604	5.77312
chr1	62770549	62770951	3.5395	0.830067	3.24248	16.5315	7.22443	15.4774	5.78088	4.98907	6.7353
chr1	62771649	62772096	3.5395	1.66013	4.53948	9.49029	5.02569	3.31658	2.89044	3.32604	5.77312
chr1	62774088	62774729	8.84876	2.69772	5.83647	19.5929	7.53854	8.84423	7.54726	8.31511	3.84874
chr1	62778977	62779253	4.42438	1.14134	3.89098	4.43901	3.14106	2.21106	2.08754	4.98907	3.84874
chr1	63008906	63009307	2.65463	7.4706	3.24248	6.88811	5.6539	2.21106	4.0145	3.32604	3.84874
chr1	63089846	63090271	4.42438	5.70671	8.43046	7.19425	2.82695	14.3719	8.35016	9.97813	3.84874
chr1	63113326	63113795	11.5034	6.43302	9.72745	5.66356	9.42317	6.63317	4.65682	4.98907	4.81093
chr1	63114247	63115003	32.7404	16.4976	22.0489	13.164	14.1348	18.2412	17.1821	11.6412	17.3194
chr1	63115516	63116203	12.3883	10.3758	7.13346	7.65346	10.9937	8.84423	7.2261	13.3042	10.584
chr1	63116926	63117607	6.19413	7.57436	7.13346	4.28594	6.91032	4.42211	5.94146	8.31511	8.65968
chr1	63118231	63119132	10.6185	9.85704	11.6729	7.65346	9.42317	8.29146	6.10204	13.3042	14.4328
chr1	63119682	63119985	3.5395	3.32027	4.53948	5.20435	5.3398	4.42211	5.29914	3.32604	10.584
chr1	63120427	63120800	5.30926	4.25409	6.48497	3.21445	6.91032	4.97488	7.70784	13.3042	4.81093
chr1	63121392	63122882	15.9278	94.5239	13.6184	39.6449	20.731	28.7437	38.3786	31.5974	20.2059
chr1	63125852	63126909	8.84876	41.2958	11.6729	35.8182	13.8206	20.4523	36.6122	16.6302	17.3194
chr1	63129537	63131435	19.4673	52.0867	26.5884	36.5835	22.3015	42.5628	31.3131	33.2604	26.9412
chr1	63175836	63177560	78.754	37.1455	48.6372	27.3994	38.0068	32.6131	47.6922	39.9125	40.4118
chr1	63178021	63178724	6.19413	10.0646	6.48497	8.57188	6.91032	7.7387	8.51074	6.65209	9.62186
chr1	63730242	63730953	32.7404	13.0736	12.3214	8.72495	14.763	10.5025	17.3426	8.31511	10.584
chr1	63786002	63786347	3.5395	6.12174	1.94549	3.52059	2.51285	4.42211	3.85392	4.98907	6.7353
chr1	63794287	63794812	6.19413	15.9788	4.53948	7.9596	3.76927	7.18593	13.4887	4.98907	3.84874
chr1	63826219	63826739	5.30926	15.3562	4.53948	5.05128	5.02569	5.52764	8.029	8.31511	7.69749
chr1	63886456	63886998	3.5395	1.45262	5.18797	3.52059	5.3398	3.31658	1.92696	4.98907	3.84874
chr1	63946942	63947222	7.07901	1.97141	3.24248	4.13287	2.82695	6.63317	2.24812	3.32604	5.77312
chr1	64000445	64001223	14.158	23.9682	11.0244	10.4087	7.85264	11.608	13.3281	6.65209	18.2815
chr1	64018826	64019625	7.07901	3.7353	11.0244	12.3986	14.763	8.84423	3.85392	8.31511	11.5462
chr1	64051951	64052843	10.6185	26.2509	10.3759	28.1647	10.6796	51.9598	42.3931	9.97813	15.395
chr1	64076624	64077044	4.42438	10.0646	4.53948	3.9798	3.76927	16.0302	14.6128	8.31511	7.69749
chr1	64078361	64078950	26.5463	10.2721	11.0244	12.0925	10.6796	25.4271	11.2406	4.98907	15.395
chr1	64080151	64080597	3.5395	8.50819	3.89098	9.18415	4.71158	16.5829	9.95596	4.98907	6.7353
chr1	64084665	64085181	4.42438	10.7909	7.78196	4.28594	9.10906	7.18593	7.86842	6.65209	9.62186
chr1	64085909	64086237	3.5395	2.80148	5.18797	1.9899	3.76927	2.21106	6.10204	6.65209	5.77312
chr1	64088778	64089126	7.07901	2.80148	7.13346	11.3271	3.45516	11.0553	5.45972	6.65209	4.81093
chr1	64101271	64101890	11.5034	12.9698	4.53948	6.42891	7.85264	11.608	11.4012	8.31511	8.65968
chr1	64104388	64105490	8.84876	40.362	14.9154	16.6845	10.0514	24.3216	33.4006	16.6302	24.0547
chr1	64110657	64111124	1.76975	4.25409	6.48497	4.28594	5.96801	13.2663	15.8974	8.31511	5.77312
chr1	64118003	64118996	12.3883	42.8522	14.2669	49.2883	31.0965	45.3267	81.414	14.9672	16.3572
chr1	64121038	64122683	84.0632	49.4927	23.3459	27.3994	34.8657	54.7236	44.3201	19.9563	27.9034
chr1	64126525	64127919	14.158	67.5467	16.8609	35.9713	13.1924	32.0603	46.8893	16.6302	17.3194
chr1	64134035	64134835	6.19413	6.64053	9.72745	2.60218	8.79496	3.31658	16.7003	14.9672	9.62186
chr1	64140199	64140531	2.65463	5.81047	3.89098	3.36752	3.45516	7.18593	10.5983	6.65209	2.88656
chr1	64189569	64189885	6.19413	4.77288	3.89098	6.12277	4.39748	4.97488	5.78088	4.98907	2.88656
chr1	64191514	64191860	3.5395	1.76389	5.18797	2.14297	4.39748	2.76382	7.38668	1.66302	5.77312
chr1	64193181	64193519	15.0429	3.21651	4.53948	9.03108	7.85264	12.7136	6.58378	3.32604	5.77312
chr1	64198204	64199294	6.19413	16.1863	10.3759	22.5012	14.1348	96.7337	53.7943	16.6302	19.2437
chr1	64222600	64222922	4.42438	1.66013	6.48497	7.50039	8.48085	3.31658	2.89044	3.32604	1.92437
chr1	64287055	64287409	3.5395	6.32926	4.53948	2.44911	2.19874	4.97488	8.8319	1.66302	5.77312
chr1	64295308	64295651	5.30926	2.17893	3.89098	8.57188	3.45516	7.7387	8.67132	3.32604	6.7353
chr1	64300929	64303382	59.2867	53.5393	23.9944	56.1764	43.0325	122.161	110.479	26.6084	40.4118
chr1	64305399	64306054	12.3883	7.15933	7.78196	7.65346	11.6219	7.18593	16.058	6.65209	13.4706
chr1	64308336	64309008	23.8917	7.4706	6.48497	14.3885	8.79496	11.608	14.4522	6.65209	9.62186
chr1	64338326	64339199	7.96388	12.9698	9.72745	14.5416	12.8783	13.2663	23.6053	18.2932	8.65968
chr1	64373992	64375154	8.84876	6.95181	14.9154	5.81663	6.28211	6.0804	39.5027	14.9672	10.584
chr1	64376260	64376862	7.07901	13.3848	7.78196	10.4087	6.91032	17.6885	38.3786	3.32604	10.584
chr1	64448253	64449267	13.2731	26.7697	9.72745	13.9293	12.5642	12.1608	10.9194	4.98907	22.1303
chr1	64464933	64465184	3.5395	2.07517	3.24248	5.51049	2.82695	3.31658	1.44522	3.32604	7.69749
chr1	64481865	64482645	30.9707	25.7321	10.3759	28.1647	21.0451	44.2211	20.3937	13.3042	13.4706
chr1	64508652	64509030	9.73364	3.7353	8.43046	9.18415	4.71158	10.5025	2.72986	6.65209	4.81093
chr1	64518313	64519046	4.42438	44.4086	8.43046	23.2665	4.71158	10.5025	16.7003	19.9563	4.81093
chr1	64523199	64523622	2.65463	8.30067	5.83647	6.42891	4.08337	6.63317	4.33566	3.32604	4.81093
chr1	64526608	64527012	7.96388	9.13074	3.24248	7.04118	4.08337	3.86935	13.1676	11.6412	5.77312
chr1	64527581	64527822	11.5034	3.32027	5.18797	4.89821	4.08337	1.65829	1.92696	4.98907	5.77312
chr1	64529560	64533196	168.126	88.6096	69.3891	65.5136	65.0199	56.3819	52.3491	36.5865	51.9581
chr1	64533572	64533985	13.2731	4.35785	5.83647	5.81663	5.6539	4.97488	4.97798	9.97813	5.77312
chr1	64539113	64539402	6.19413	2.38644	3.89098	4.43901	3.45516	3.31658	3.05102	1.66302	5.77312
chr1	64596143	64596439	3.5395	0.830067	5.18797	3.21445	2.19874	2.76382	2.56928	3.32604	1.92437
chr1	64603370	64604134	7.96388	7.88563	6.48497	12.8578	14.4489	8.84423	3.53276	8.31511	12.5084
chr1	64609150	64609540	5.30926	1.66013	9.07895	1.68376	16.0194	2.21106	1.76638	1.66302	5.77312
chr1	64616511	64617973	50.4379	24.2795	32.4248	38.5734	45.5453	36.4824	24.087	14.9672	25.979
chr1	64680171	64680582	3.5395	3.42403	5.83647	9.18415	3.45516	19.3467	2.24812	1.66302	7.69749
chr1	64688077	64688474	2.65463	8.92322	5.83647	11.7863	5.96801	17.1357	6.4232	1.66302	3.84874
chr1	64690028	64690964	12.3883	21.1667	17.5094	16.6845	12.5642	16.5829	14.131	16.6302	12.5084
chr1	64717504	64717773	8.84876	2.07517	4.53948	5.81663	5.3398	3.86935	3.53276	6.65209	2.88656
chr1	64733523	64733792	2.65463	0.311275	10.3759	0.918415	11.6219	1.65829	1.12406	4.98907	3.84874
chr1	64752959	64753470	3.5395	13.2811	4.53948	12.0925	6.91032	5.52764	4.0145	6.65209	4.81093
chr1	64755931	64756372	3.5395	7.98939	6.48497	8.87801	11.3078	2.76382	3.53276	8.31511	4.81093
chr1	64756742	64757338	12.3883	2.4902	5.18797	7.9596	8.48085	4.42211	2.4087	9.97813	6.7353
chr1	64797123	64797976	10.6185	11.7247	11.6729	11.7863	13.1924	13.2663	12.0435	6.65209	19.2437
chr1	64798438	64800429	61.0564	4.87664	127.754	35.6651	51.5133	23.7689	16.8609	18.2932	39.4496
chr1	64852256	64852493	2.65463	1.86765	1.29699	4.13287	5.02569	1.65829	1.28464	4.98907	1.92437
chr1	64867690	64868147	4.42438	3.42403	5.83647	12.7047	13.8206	3.86935	2.56928	6.65209	2.88656
chr1	64875957	64876563	7.07901	5.39543	10.3759	14.3885	11.3078	6.0804	7.2261	11.6412	9.62186
chr1	64925347	64926633	299.973	14.3187	18.1579	27.2463	19.4746	77.387	44.3201	16.6302	22.1303
chr1	64927367	64929013	168.126	4.77288	23.3459	19.899	18.8463	33.1658	36.2911	18.2932	29.8278
chr1	64932782	64933339	6.19413	1.66013	9.07895	1.37762	4.08337	3.31658	13.3281	6.65209	10.584
chr1	64955457	64955700	4.42438	3.83906	3.24248	2.60218	2.82695	3.31658	5.94146	4.98907	5.77312
chr1	64956411	64957222	26.5463	10.9984	11.0244	8.26574	18.5322	5.52764	12.0435	23.2823	7.69749
chr1	64983312	64983593	1.76975	0.933825	2.59399	0.612277	15.0771	4.97488	2.89044	1.66302	3.84874
chr1	65041825	65042185	3.5395	7.4706	5.83647	4.74515	2.82695	3.31658	3.85392	8.31511	5.77312
chr1	65088613	65089623	10.6185	39.947	12.9699	19.7459	8.79496	35.9297	35.9699	18.2932	15.395
chr1	65089877	65091070	8.84876	112.889	12.3214	54.7988	21.0451	67.4372	77.3995	16.6302	18.2815
chr1	65091397	65091924	3.5395	7.78188	5.18797	5.9697	3.76927	6.63317	12.0435	6.65209	4.81093
chr1	65100046	65100483	1.76975	12.2435	4.53948	2.75525	3.76927	5.52764	2.24812	9.97813	7.69749
chr1	65106857	65108274	15.9278	43.8898	20.1034	37.1958	16.6476	47.5377	26.4957	28.2714	25.979
chr1	65112143	65114968	25.6614	153.251	35.0188	87.5556	26.699	145.377	162.828	53.2167	63.5043
chr1	65135558	65135858	4.42438	5.39543	5.18797	1.37762	2.82695	3.31658	5.29914	4.98907	1.92437
chr1	65137598	65137922	0.884876	5.60295	2.59399	1.68376	2.51285	3.31658	1.92696	3.32604	5.77312
chr1	65154785	65155219	3.5395	7.67812	5.18797	2.14297	5.6539	2.21106	4.17508	3.32604	7.69749
chr1	65176818	65179936	79.6388	92.76	61.6072	98.5766	74.7571	63.0151	90.2459	49.8907	62.5421
chr1	65186098	65187136	57.5169	21.3742	29.1823	15.0008	22.3015	19.3467	25.8534	8.31511	15.395
chr1	65227647	65228098	18.5824	9.44201	6.48497	5.35742	3.45516	9.39699	11.8829	6.65209	11.5462
chr1	65230310	65230854	15.9278	6.12174	5.83647	5.35742	6.91032	21.5578	7.86842	9.97813	6.7353
chr1	66279288	66280006	22.1219	2.17893	12.9699	14.8477	10.9937	8.29146	4.8174	6.65209	9.62186
chr1	66649550	66650411	10.6185	13.2811	15.5639	14.5416	9.73728	27.0854	32.7583	9.97813	9.62186
chr1	66694335	66694570	1.76975	2.17893	2.59399	3.9798	3.45516	3.31658	1.12406	4.98907	4.81093
chr1	66699926	66702048	26.5463	75.0173	32.4248	56.3295	23.872	44.2211	69.8523	18.2932	44.2606
chr1	66712837	66713314	2.65463	9.44201	5.18797	11.6333	4.71158	32.6131	28.2621	9.97813	12.5084
chr1	66715271	66715579	3.5395	1.03758	8.43046	1.22455	3.14106	8.29146	5.45972	6.65209	2.88656
chr1	66778624	66779086	4.42438	6.84805	9.07895	11.3271	5.96801	8.29146	6.10204	4.98907	3.84874
chr1	66815348	66818285	138.926	128.142	79.1166	70.5649	57.4813	67.4372	117.866	39.9125	36.5631
chr1	66838594	66839026	7.96388	5.39543	11.0244	3.52059	4.71158	5.52764	4.49624	4.98907	7.69749
chr1	66841802	66842441	5.30926	32.6839	14.2669	14.6946	6.59622	9.39699	7.70784	14.9672	12.5084
chr1	66843523	66844952	17.6975	18.1577	27.2369	11.3271	14.4489	11.608	24.087	24.9453	25.979
chr1	66845725	66846037	3.5395	3.52778	5.18797	5.51049	8.79496	4.97488	1.76638	11.6412	2.88656
chr1	66859396	66859991	12.3883	6.53678	9.07895	9.03108	5.6539	31.5076	13.6493	14.9672	8.65968
chr1	66862266	66864754	53.0926	41.5033	47.9887	21.4297	35.808	28.7437	34.3641	36.5865	16.3572
chr1	66895037	66895677	5.30926	14.8374	14.2669	7.9596	6.59622	6.63317	8.35016	3.32604	8.65968
chr1	66896386	66896639	4.42438	1.86765	4.53948	3.67366	2.51285	0.552764	1.44522	3.32604	5.77312
chr1	66900920	66901521	5.30926	23.4494	5.83647	13.317	5.3398	17.6885	33.8824	11.6412	5.77312
chr1	66987619	66988106	10.6185	4.66913	7.13346	7.9596	18.8463	2.76382	5.78088	6.65209	4.81093
chr1	67000048	67000605	8.84876	7.57436	6.48497	2.29604	3.45516	3.86935	8.35016	11.6412	7.69749
chr1	67038630	67039055	13.2731	6.43302	7.78196	4.89821	10.9937	4.42211	6.26262	4.98907	3.84874
chr1	67042598	67043028	6.19413	4.15033	4.53948	10.7148	5.3398	3.86935	3.53276	11.6412	2.88656
chr1	67363794	67364323	5.30926	10.9984	9.07895	5.81663	4.08337	5.52764	13.1676	8.31511	5.77312
chr1	67382444	67382757	1.76975	4.77288	3.24248	3.9798	2.51285	7.18593	5.94146	3.32604	6.7353
chr1	67913504	67913744	2.65463	0.62255	3.24248	1.68376	6.59622	1.65829	1.12406	4.98907	3.84874
chr1	69019423	69019986	8.84876	13.1773	5.18797	3.9798	6.28211	5.52764	3.2116	4.98907	7.69749
chr1	69145815	69146319	9.73364	1.86765	8.43046	7.19425	5.96801	7.18593	4.8174	8.31511	6.7353
chr1	69231704	69232104	3.5395	1.55638	6.48497	3.21445	4.08337	3.31658	1.92696	8.31511	4.81093
chr1	69349981	69350235	2.65463	1.66013	3.24248	4.28594	3.14106	1.65829	1.6058	4.98907	2.88656
chr1	69357642	69357876	3.5395	3.32027	3.89098	5.20435	3.76927	2.21106	0.96348	1.66302	1.92437
chr1	69364185	69364414	2.65463	3.11275	4.53948	4.28594	5.3398	2.21106	3.37218	1.66302	4.81093
chr1	69379645	69380290	4.42438	21.1667	8.43046	7.9596	5.6539	4.42211	4.33566	6.65209	3.84874
chr1	69440358	69441339	7.07901	20.8554	14.2669	16.5315	14.4489	6.63317	6.26262	9.97813	8.65968
chr1	69461075	69461983	8.84876	17.8464	7.78196	3.52059	11.6219	9.39699	10.4377	11.6412	13.4706
chr1	69493406	69494225	3.5395	30.7125	9.72745	19.1337	16.3335	29.8493	26.1745	18.2932	9.62186
chr1	69495696	69496838	12.3883	105.003	14.9154	27.3994	39.8914	23.2161	67.6042	8.31511	18.2815
chr1	69499138	69499501	1.76975	8.30067	7.13346	4.13287	5.96801	2.76382	5.78088	13.3042	13.4706
chr1	69507515	69508141	7.07901	14.3187	7.78196	6.12277	15.7053	6.63317	13.3281	8.31511	7.69749
chr1	69512914	69514287	9.73364	28.9486	18.1579	16.8376	36.1221	10.5025	22.16	11.6412	17.3194
chr1	69516308	69516583	1.76975	2.28268	3.24248	3.52059	11.936	2.21106	4.17508	1.66302	3.84874
chr1	69517934	69518273	3.5395	2.17893	3.89098	6.58198	5.6539	2.76382	2.56928	8.31511	5.77312
chr1	69545161	69546210	8.84876	2.80148	35.6673	5.51049	38.0068	9.39699	4.65682	16.6302	8.65968
chr1	69559620	69560072	5.30926	1.14134	13.6184	5.35742	23.2438	3.86935	3.37218	4.98907	6.7353
chr1	69583877	69584278	3.5395	9.44201	7.78196	4.74515	4.71158	6.0804	4.49624	4.98907	2.88656
chr1	69591125	69591647	3.5395	14.0074	6.48497	6.27584	9.10906	7.18593	4.17508	4.98907	5.77312
chr1	69606607	69607653	16.8126	29.5711	13.6184	11.9394	15.3912	8.29146	21.5177	9.97813	14.4328
chr1	69611290	69612372	8.84876	21.893	12.9699	8.87801	13.1924	11.0553	10.1165	16.6302	14.4328
chr1	69615783	69616148	2.65463	2.59396	6.48497	2.14297	5.96801	3.31658	7.70784	3.32604	4.81093
chr1	69630472	69630981	3.5395	4.9804	7.78196	6.73505	16.0194	6.63317	3.85392	4.98907	5.77312
chr1	69637893	69638530	10.6185	7.15933	9.07895	8.72495	15.7053	6.0804	3.2116	9.97813	6.7353
chr1	69649374	69649695	4.42438	3.11275	4.53948	4.59208	2.51285	2.76382	1.92696	6.65209	1.92437
chr1	69651464	69652039	2.65463	23.4494	5.83647	8.87801	6.59622	13.2663	12.2041	6.65209	8.65968
chr1	69654429	69655733	14.158	39.3244	15.5639	32.2976	27.3272	22.1106	27.4592	24.9453	21.1681
chr1	69657057	69658062	7.96388	11.6209	10.3759	8.26574	14.1348	10.5025	9.15306	9.97813	12.5084
chr1	69683077	69683515	5.30926	6.2255	3.24248	4.28594	5.6539	3.86935	3.37218	8.31511	5.77312
chr1	69684561	69685706	6.19413	14.5262	11.6729	9.9495	17.5899	15.4774	10.4377	8.31511	10.584
chr1	69686486	69686858	2.65463	4.15033	1.94549	3.06138	4.39748	3.86935	2.89044	4.98907	4.81093
chr1	69687694	69688333	6.19413	8.09315	9.07895	7.65346	11.3078	9.39699	6.58378	13.3042	12.5084
chr1	69724089	69724874	7.96388	30.1937	9.07895	3.52059	7.85264	6.0804	8.029	13.3042	8.65968
chr1	69746611	69746854	3.5395	0.830067	1.94549	2.75525	13.1924	1.65829	1.28464	1.66302	3.84874
chr1	69752804	69753035	3.5395	2.59396	2.59399	5.05128	5.3398	3.31658	1.44522	4.98907	3.84874
chr1	69759317	69760017	8.84876	14.4224	10.3759	10.5618	10.0514	3.31658	7.06552	11.6412	12.5084
chr1	69770305	69770716	1.76975	3.63154	4.53948	9.33722	7.85264	4.42211	1.76638	6.65209	3.84874
chr1	69830655	69831142	4.42438	3.21651	6.48497	9.33722	4.71158	6.63317	2.4087	3.32604	6.7353
chr1	70180416	70180732	3.5395	0.933825	3.24248	7.80653	8.79496	4.42211	2.4087	4.98907	2.88656
chr1	70272836	70273203	3.5395	1.2451	6.48497	9.18415	6.28211	2.76382	2.24812	4.98907	2.88656
chr1	70918393	70918744	2.65463	5.60295	5.18797	1.9899	4.39748	2.76382	2.56928	3.32604	0.962186
chr1	71045156	71045640	4.42438	1.55638	7.13346	2.29604	13.8206	4.97488	3.05102	9.97813	5.77312
chr1	71102131	71103290	57.5169	31.1275	29.8308	22.195	26.699	23.7689	31.7948	26.6084	24.0547
chr1	71115836	71116169	19.4673	1.03758	3.89098	6.58198	6.59622	5.52764	3.2116	4.98907	4.81093
chr1	71131285	71131888	29.2009	1.2451	11.6729	3.21445	5.02569	6.0804	3.05102	6.65209	6.7353
chr1	71556788	71557596	55.7472	24.487	11.0244	13.7762	24.8143	19.8995	22.16	16.6302	7.69749
chr1	71621518	71621864	3.5395	9.33825	4.53948	3.67366	3.76927	4.42211	7.70784	8.31511	5.77312
chr1	71653218	71653696	3.5395	4.35785	5.18797	8.87801	4.71158	4.97488	5.45972	6.65209	2.88656
chr1	71722169	71722817	7.07901	17.0164	8.43046	16.2253	6.59622	21.005	21.1966	8.31511	12.5084
chr1	71728930	71729393	5.30926	8.40443	4.53948	13.4701	8.16675	21.005	21.9995	8.31511	10.584
chr1	71729945	71731589	11.5034	74.3947	16.8609	68.4219	20.1028	122.161	174.229	26.6084	40.4118
chr1	71759915	71760214	4.42438	1.45262	2.59399	2.60218	3.76927	4.42211	5.45972	3.32604	1.92437
chr1	71798630	71798967	3.5395	1.34886	4.53948	7.04118	3.76927	5.52764	3.53276	4.98907	1.92437
chr1	71811215	71811700	11.5034	1.66013	3.89098	8.87801	6.28211	19.3467	2.89044	3.32604	9.62186
chr1	71897402	71897980	3.5395	2.07517	7.13346	9.64336	10.9937	3.86935	3.69334	0	8.65968
chr1	71900419	71901136	9.73364	2.59396	11.0244	10.1026	8.79496	11.0553	2.56928	4.98907	14.4328
chr1	71912205	71913149	3.5395	84.0443	8.43046	29.6954	12.8783	35.3769	90.7277	14.9672	10.584
chr1	71914712	71915024	1.76975	1.76389	3.89098	7.80653	4.71158	8.29146	4.8174	6.65209	7.69749
chr1	71918738	71919257	2.65463	1.2451	6.48497	2.60218	6.28211	2.76382	9.47422	9.97813	7.69749
chr1	71919933	71920223	4.42438	0.933825	5.18797	1.22455	2.19874	2.21106	8.029	4.98907	2.88656
chr1	71932156	71932458	2.65463	0.62255	4.53948	1.37762	13.5065	3.31658	1.44522	3.32604	3.84874
chr1	71936669	71937002	2.65463	1.76389	1.94549	7.50039	11.6219	4.97488	2.4087	3.32604	3.84874
chr1	71938017	71939235	14.158	62.9813	12.3214	75.4631	48.6864	41.4573	53.7943	24.9453	19.2437
chr1	71949509	71949886	6.19413	3.83906	7.78196	8.57188	6.59622	2.76382	3.05102	4.98907	5.77312
chr1	71953752	71954246	2.65463	2.17893	11.0244	10.5618	5.02569	6.63317	6.58378	11.6412	8.65968
chr1	71956776	71957352	15.9278	5.08416	8.43046	19.1337	20.1028	8.29146	4.0145	4.98907	3.84874
chr1	71967600	71968058	1.76975	1.97141	6.48497	2.60218	3.45516	8.29146	14.7734	8.31511	5.77312
chr1	71974656	71975235	8.84876	18.6765	7.78196	20.2051	13.5065	24.3216	34.043	4.98907	10.584
chr1	71985974	71986727	7.96388	26.2509	9.07895	17.9091	10.0514	29.2965	28.5832	13.3042	9.62186
chr1	71988063	71988525	5.30926	3.63154	6.48497	10.7148	4.39748	16.0302	10.4377	6.65209	4.81093
chr1	72000815	72001161	4.42438	1.45262	5.83647	5.20435	3.14106	2.76382	2.89044	3.32604	4.81093
chr1	72018960	72019265	1.76975	0.933825	2.59399	5.9697	5.3398	1.65829	1.44522	4.98907	2.88656
chr1	72034155	72034413	2.65463	0.933825	5.18797	4.13287	3.14106	4.42211	6.90494	4.98907	3.84874
chr1	72105564	72105802	3.5395	0.518792	1.94549	1.22455	2.82695	2.76382	5.94146	1.66302	2.88656
chr1	72106577	72107612	9.73364	12.036	10.3759	16.5315	10.6796	42.0101	48.9769	9.97813	14.4328
chr1	72134514	72134827	5.30926	2.28268	3.89098	5.51049	2.82695	3.86935	5.29914	3.32604	3.84874
chr1	72144297	72144947	6.19413	30.2974	8.43046	6.73505	4.71158	8.84423	35.9699	9.97813	16.3572
chr1	72195925	72196690	6.19413	35.9004	8.43046	25.4095	5.96801	35.3769	61.8233	14.9672	15.395
chr1	72196969	72197291	1.76975	2.28268	2.59399	2.14297	3.45516	6.0804	8.8319	3.32604	1.92437
chr1	72200871	72201453	2.65463	2.80148	9.72745	3.67366	4.08337	8.84423	12.8464	8.31511	9.62186
chr1	72210785	72211322	11.5034	12.451	7.13346	16.2253	5.3398	12.7136	10.9194	4.98907	9.62186
chr1	72214379	72215402	91.1422	6.74429	14.9154	8.11267	13.5065	13.8191	12.6858	18.2932	9.62186
chr1	72221849	72222143	10.6185	1.55638	5.18797	1.22455	3.14106	3.86935	1.6058	1.66302	2.88656
chr1	72225806	72231382	98.2212	326.113	60.9587	50.0536	116.219	75.1759	153.033	98.1183	89.4833
chr1	72236421	72240067	81.4086	156.26	45.3948	32.9099	60.3083	38.6935	61.8233	83.1511	58.6934
chr1	72243538	72247392	92.912	270.394	49.9342	41.941	91.7188	58.0402	131.515	59.8688	69.2774
chr1	72254068	72260805	115.034	378.407	82.3591	74.2386	123.129	87.8895	181.134	129.716	94.2942
chr1	72262999	72263684	5.30926	18.9878	5.18797	6.42891	7.53854	8.29146	16.2186	3.32604	7.69749
chr1	72283956	72284460	9.73364	9.23449	7.78196	8.41881	5.3398	8.29146	8.18958	4.98907	12.5084
chr1	72306882	72308093	39.8194	38.1831	19.4549	20.8174	28.2695	29.2965	30.5102	18.2932	21.1681
chr1	72320593	72321470	6.19413	67.1317	8.43046	32.7568	6.91032	46.9849	39.3421	14.9672	11.5462
chr1	72326007	72326673	7.07901	25.6283	7.13346	16.3784	3.76927	37.0352	29.8679	8.31511	6.7353
chr1	72359590	72359831	1.76975	2.07517	2.59399	3.82673	4.39748	2.76382	2.08754	3.32604	3.84874
chr1	72361047	72361293	1.76975	3.00899	1.29699	2.60218	3.14106	7.18593	3.37218	3.32604	2.88656
chr1	72390461	72390802	2.65463	4.25409	5.18797	3.36752	2.19874	11.0553	8.8319	4.98907	4.81093
chr1	72420139	72420749	4.42438	16.2901	6.48497	7.9596	5.6539	8.84423	9.79538	8.31511	6.7353
chr1	72428271	72429775	15.9278	22.5156	14.2669	20.5113	9.10906	23.2161	67.4436	21.6193	23.0925
chr1	72494412	72494783	1.76975	5.18792	5.18797	2.29604	3.45516	4.97488	2.4087	4.98907	7.69749
chr1	72497348	72498122	8.84876	31.4388	12.3214	8.72495	8.48085	25.4271	31.4737	6.65209	7.69749
chr1	72508888	72509684	6.19413	14.5262	13.6184	8.26574	7.53854	14.9246	22.16	6.65209	9.62186
chr1	72513907	72514193	3.5395	2.59396	3.89098	1.07148	2.51285	4.42211	6.58378	3.32604	1.92437
chr1	72568732	72569170	3.5395	5.91423	5.83647	4.28594	5.96801	5.52764	6.26262	0	3.84874
chr1	72582922	72583641	38.9345	9.54577	25.9399	22.5012	19.7887	20.4523	20.3937	19.9563	17.3194
chr1	72710380	72711880	44.2438	37.9756	23.9944	18.8275	21.6733	27.6382	36.2911	19.9563	26.9412
chr1	72871856	72872395	2.65463	12.451	6.48497	4.43901	5.02569	2.76382	7.54726	1.66302	9.62186
chr1	73224758	73225115	1.76975	6.95181	2.59399	2.75525	4.71158	3.31658	4.17508	1.66302	5.77312
chr1	73940688	73941107	20.3521	1.45262	3.24248	1.68376	3.14106	3.31658	1.76638	8.31511	1.92437
chr1	73956345	73956710	3.5395	7.26308	2.59399	3.21445	5.3398	1.65829	3.2116	4.98907	5.77312
chr1	73999105	73999386	1.76975	1.66013	1.94549	5.35742	5.02569	3.31658	6.74436	3.32604	0.962186
chr1	74001153	74001915	4.42438	2.80148	20.7519	9.79643	31.7247	6.0804	4.33566	6.65209	6.7353
chr1	74007141	74007965	9.73364	4.15033	10.3759	14.8477	15.7053	6.63317	3.85392	9.97813	10.584
chr1	74025200	74025537	2.65463	2.28268	1.94549	7.34732	6.59622	3.31658	0.96348	4.98907	6.7353
chr1	74034571	74035155	2.65463	10.2721	3.24248	12.2455	7.53854	4.97488	3.2116	6.65209	4.81093
chr1	74053131	74053490	3.5395	1.55638	5.83647	10.1026	6.91032	6.0804	3.37218	3.32604	4.81093
chr1	74098334	74098585	2.65463	1.34886	1.94549	3.67366	4.08337	3.86935	1.6058	3.32604	0.962186
chr1	74125002	74125706	17.6975	11.7247	7.78196	14.8477	16.9617	16.5829	13.8099	13.3042	10.584
chr1	74127293	74127534	3.5395	1.45262	4.53948	3.52059	4.08337	13.2663	6.58378	3.32604	5.77312
chr1	74130981	74131880	8.84876	9.75329	8.43046	17.4499	9.10906	18.794	10.1165	8.31511	10.584
chr1	74133495	74134576	6.19413	8.19691	12.3214	40.7164	21.9874	30.402	6.90494	14.9672	8.65968
chr1	74146178	74146525	1.76975	4.9804	5.18797	4.89821	3.45516	6.0804	3.05102	4.98907	8.65968
chr1	74147251	74147512	2.65463	2.90523	5.18797	3.67366	5.02569	2.76382	2.89044	3.32604	3.84874
chr1	74148103	74148404	0.884876	2.90523	6.48497	2.29604	4.71158	3.86935	8.35016	4.98907	4.81093
chr1	74149048	74149843	7.07901	34.6553	8.43046	14.6946	11.936	35.9297	44.6412	18.2932	16.3572
chr1	74150864	74151808	8.84876	68.7918	11.6729	51.1251	22.9297	56.3819	31.4737	11.6412	8.65968
chr1	74153493	74154192	4.42438	7.36684	7.13346	15.9192	7.53854	49.7488	12.2041	9.97813	11.5462
chr1	74154637	74155899	8.84876	34.1365	10.3759	36.4305	19.7887	71.3066	29.8679	16.6302	20.2059
chr1	74156406	74156793	3.5395	6.64053	4.53948	10.1026	7.53854	8.84423	3.2116	8.31511	2.88656
chr1	74159637	74160152	6.19413	5.60295	7.13346	15.6131	7.53854	19.3467	6.26262	9.97813	4.81093
chr1	74161685	74161915	3.5395	2.59396	3.24248	2.75525	3.45516	11.0553	3.37218	3.32604	4.81093
chr1	74166858	74167698	9.73364	35.5891	11.6729	26.3279	9.10906	87.8895	49.1375	13.3042	13.4706
chr1	74172670	74173116	4.42438	2.17893	4.53948	6.73505	25.1285	4.97488	6.10204	1.66302	5.77312
chr1	74178554	74179063	5.30926	20.7517	6.48497	20.0521	9.42317	45.8794	28.7438	4.98907	10.584
chr1	74180192	74180710	6.19413	2.69772	6.48497	10.2556	9.10906	7.7387	4.49624	8.31511	5.77312
chr1	74181571	74181802	1.76975	1.2451	3.89098	3.82673	3.14106	6.63317	1.92696	4.98907	2.88656
chr1	74198018	74198482	2.65463	9.9608	4.53948	2.75525	9.73728	8.29146	11.7223	6.65209	8.65968
chr1	74227252	74228032	20.3521	17.4314	13.6184	14.3885	16.6476	22.1106	18.6273	13.3042	17.3194
chr1	74235800	74238560	151.314	63.3964	57.0677	64.7483	64.3917	72.4121	77.3995	46.5646	49.0715
chr1	74248637	74249773	32.7404	33.8252	13.6184	30.0016	22.9297	51.9598	38.6998	33.2604	18.2815
chr1	74250154	74250500	6.19413	6.53678	4.53948	4.28594	4.71158	4.97488	5.6203	8.31511	4.81093
chr1	74284273	74285376	46.8984	17.9502	30.4793	20.0521	19.7887	34.2714	28.2621	33.2604	28.8656
chr1	74294891	74296062	18.5824	4.56537	30.4793	13.6232	40.8337	9.39699	33.2401	18.2932	15.395
chr1	74303115	74305171	29.2009	36.0041	23.3459	28.1647	25.4426	27.0854	31.9554	19.9563	32.7143
chr1	74307373	74307786	3.5395	3.32027	3.24248	5.81663	5.3398	6.63317	8.029	4.98907	7.69749
chr1	74308711	74308987	2.65463	2.07517	2.59399	5.35742	5.6539	4.97488	2.4087	6.65209	4.81093
chr1	74329511	74329880	5.30926	4.35785	5.18797	5.9697	5.02569	2.76382	3.2116	4.98907	2.88656
chr1	74331129	74331681	9.73364	8.40443	5.83647	7.50039	15.0771	9.39699	4.8174	8.31511	6.7353
chr1	74332193	74333026	17.6975	12.9698	11.0244	13.0109	13.8206	6.63317	9.47422	13.3042	6.7353
chr1	74363601	74363910	2.65463	1.2451	5.18797	5.81663	2.82695	4.42211	2.56928	3.32604	5.77312
chr1	74364286	74364681	1.76975	6.12174	5.83647	7.04118	4.71158	6.0804	3.53276	9.97813	7.69749
chr1	74368307	74368854	3.5395	6.84805	10.3759	16.6845	14.4489	13.8191	11.2406	4.98907	8.65968
chr1	74373020	74373974	7.07901	68.0655	9.07895	30.92	11.936	26.5327	63.7502	13.3042	18.2815
chr1	74374656	74375970	7.96388	53.7468	17.5094	30.1546	14.1348	88.4423	87.3555	19.9563	21.1681
chr1	74379195	74379804	7.07901	7.57436	7.13346	5.66356	6.91032	7.7387	6.74436	6.65209	5.77312
chr1	74381400	74381862	5.30926	2.59396	3.24248	3.82673	3.14106	8.84423	15.7368	11.6412	6.7353
chr1	74386065	74387882	372.533	428.314	173.149	171.284	310.336	315.628	650.67	36.5865	27.9034
chr1	74389419	74392803	276.081	116.832	104.408	95.5152	109.623	116.08	146.288	29.9344	37.5253
chr1	74396698	74398622	123.883	50.3228	38.9098	39.3388	54.3403	65.2262	71.9398	26.6084	45.2228
chr1	74400566	74400879	2.65463	4.66913	3.89098	2.60218	3.14106	1.65829	3.69334	3.32604	5.77312
chr1	74425760	74426323	4.42438	23.4494	8.43046	15.3069	3.45516	8.84423	6.74436	8.31511	6.7353
chr1	74432066	74432444	2.65463	5.91423	3.89098	4.74515	5.02569	8.29146	4.0145	4.98907	6.7353
chr1	74434527	74435028	5.30926	4.87664	3.89098	5.9697	4.39748	9.94975	17.5032	6.65209	4.81093
chr1	74438036	74438386	3.5395	2.59396	3.89098	1.53069	2.19874	4.42211	9.47422	3.32604	2.88656
chr1	74501874	74502344	7.07901	10.6871	9.72745	6.73505	5.6539	6.0804	7.54726	8.31511	5.77312
chr1	74502591	74502830	2.65463	2.4902	1.29699	1.9899	3.14106	2.21106	4.49624	4.98907	5.77312
chr1	74505362	74507055	56.6321	43.786	61.6072	30.3077	40.5196	39.2462	41.269	28.2714	41.374
chr1	74565759	74566193	5.30926	3.52778	3.24248	8.57188	3.76927	6.0804	3.53276	3.32604	3.84874
chr1	74584832	74585173	3.5395	1.66013	4.53948	1.9899	11.3078	1.65829	1.44522	1.66302	4.81093
chr1	74587705	74588684	52.2077	18.9878	27.8854	18.2152	24.5002	29.8493	23.7658	11.6412	19.2437
chr1	74594377	74594869	5.30926	9.13074	5.18797	9.79643	10.9937	36.4824	19.2696	4.98907	4.81093
chr1	74601026	74601633	16.8126	9.44201	7.78196	10.5618	16.9617	16.0302	9.95596	9.97813	10.584
chr1	74661335	74662047	34.5102	9.64953	8.43046	13.7762	14.4489	9.39699	9.6348	6.65209	11.5462
chr1	74712273	74713340	76.0993	19.2991	14.9154	22.5012	16.3335	19.8995	12.5252	14.9672	16.3572
chr1	74713608	74714303	10.6185	6.2255	5.83647	7.80653	8.16675	7.18593	5.78088	4.98907	6.7353
chr1	74753302	74753705	25.6614	1.76389	6.48497	2.60218	3.14106	2.76382	2.24812	6.65209	3.84874
chr1	74773041	74773594	9.73364	7.4706	5.18797	14.2354	16.0194	9.39699	11.4012	6.65209	7.69749
chr1	74779451	74779749	1.76975	1.76389	3.89098	2.44911	3.14106	3.86935	9.15306	1.66302	2.88656
chr1	74781994	74782424	4.42438	5.49919	8.43046	13.317	8.16675	5.52764	3.53276	4.98907	8.65968
chr1	74784354	74784694	0.884876	2.17893	3.24248	3.9798	4.71158	2.76382	1.76638	3.32604	2.88656
chr1	74790990	74792108	46.0136	3.00899	14.2669	4.89821	7.53854	7.18593	2.89044	9.97813	7.69749
chr1	74800430	74801067	46.0136	4.66913	12.3214	5.51049	6.59622	4.97488	4.33566	9.97813	7.69749
chr1	74802790	74803564	56.6321	9.54577	11.6729	10.5618	8.48085	6.0804	5.29914	9.97813	7.69749
chr1	74806546	74806932	25.6614	2.59396	2.59399	3.9798	4.39748	2.76382	4.8174	4.98907	3.84874
chr1	74812291	74812603	1.76975	3.83906	3.24248	6.42891	1.88463	1.65829	1.76638	3.32604	1.92437
chr1	74816447	74817688	47.7833	31.6463	16.8609	16.6845	29.5259	18.794	23.4447	23.2823	22.1303
chr1	74872299	74872588	1.76975	1.76389	3.24248	5.51049	5.96801	3.86935	2.08754	1.66302	3.84874
chr1	74949923	74950300	2.65463	2.38644	3.89098	5.20435	3.14106	1.65829	1.28464	1.66302	1.92437
chr1	74995616	74995847	2.65463	4.77288	4.53948	4.59208	2.82695	1.65829	3.05102	4.98907	4.81093
chr1	74997288	74997671	1.76975	6.43302	3.24248	12.5517	10.3655	3.86935	3.85392	8.31511	3.84874
chr1	75004675	75004992	3.5395	0.726308	6.48497	4.43901	4.71158	4.42211	1.44522	6.65209	5.77312
chr1	75037323	75037620	4.42438	1.76389	1.94549	5.05128	3.14106	1.65829	1.76638	4.98907	3.84874
chr1	75124416	75125727	46.0136	31.7501	49.9342	25.5626	29.84	48.6432	35.4882	28.2714	30.79
chr1	75136558	75136933	2.65463	1.14134	16.2124	1.07148	5.02569	3.86935	0.96348	4.98907	1.92437
chr1	75137498	75137878	5.30926	8.81946	7.78196	2.29604	5.3398	4.97488	5.13856	1.66302	1.92437
chr1	75141302	75143442	84.0632	46.795	89.4925	31.3792	40.2055	48.0905	50.4221	23.2823	32.7143
chr1	75159077	75159452	3.5395	3.52778	9.07895	3.82673	6.91032	2.76382	9.6348	8.31511	4.81093
chr1	75159712	75160121	4.42438	1.86765	20.1034	1.68376	10.0514	6.0804	3.2116	6.65209	7.69749
chr1	75168334	75169335	57.5169	35.6929	38.9098	22.195	27.6413	57.4875	34.3641	14.9672	15.395
chr1	75179057	75179636	7.07901	11.4134	35.6673	3.82673	20.1028	8.84423	9.31364	9.97813	8.65968
chr1	75179887	75180469	11.5034	8.30067	20.1034	6.73505	7.53854	6.63317	8.51074	6.65209	7.69749
chr1	75187627	75188522	8.84876	62.8776	12.9699	20.3582	13.5065	46.4322	70.334	18.2932	25.979
chr1	75191787	75193022	38.0497	30.6087	51.2312	22.3481	19.1604	36.4824	43.5172	23.2823	30.79
chr1	75208867	75209551	7.96388	8.81946	11.0244	7.9596	9.73728	9.94975	6.26262	11.6412	10.584
chr1	75210419	75211206	21.237	16.8089	20.1034	16.9907	16.3335	19.3467	19.2696	16.6302	13.4706
chr1	75211978	75214159	18.5824	106.56	37.6128	56.3295	43.0325	97.2865	83.1804	48.2276	39.4496
chr1	75214686	75216087	16.8126	36.1079	23.3459	31.2261	16.9617	38.6935	25.8534	26.6084	22.1303
chr1	75216897	75217462	4.42438	3.00899	30.4793	4.59208	12.8783	8.84423	5.13856	11.6412	7.69749
chr1	75217820	75219651	81.4086	53.8506	99.22	43.9309	33.2952	85.1257	53.152	31.5974	31.7521
chr1	75223025	75223397	1.76975	2.28268	6.48497	5.9697	6.28211	3.86935	2.08754	6.65209	3.84874
chr1	75229092	75229483	5.30926	2.69772	13.6184	3.21445	24.8143	2.76382	3.2116	8.31511	4.81093
chr1	75234633	75234932	7.07901	3.32027	9.72745	5.20435	7.22443	6.63317	5.6203	1.66302	7.69749
chr1	75236134	75237100	57.5169	17.3276	94.032	12.0925	25.4426	13.2663	19.9119	13.3042	10.584
chr1	75251465	75251888	15.0429	8.50819	8.43046	6.12277	4.08337	7.7387	6.26262	9.97813	13.4706
chr1	75307393	75307808	4.42438	6.12174	4.53948	2.29604	5.96801	4.42211	13.3281	6.65209	3.84874
chr1	75316699	75318298	89.3725	46.6913	36.3158	32.9099	44.2889	40.9045	51.3856	16.6302	25.979
chr1	75435934	75436899	14.158	13.7999	11.0244	10.2556	9.42317	8.29146	9.95596	6.65209	10.584
chr1	75446020	75446768	2.65463	3.21651	6.48497	6.27584	25.7567	5.52764	3.05102	9.97813	7.69749
chr1	75449409	75450539	9.73364	12.5548	10.3759	23.2665	16.9617	8.29146	6.90494	13.3042	14.4328
chr1	75463841	75464126	3.5395	0.62255	3.24248	3.06138	15.7053	3.31658	1.28464	3.32604	3.84874
chr1	75479122	75479666	30.0858	4.66913	4.53948	11.021	10.9937	4.97488	8.35016	3.32604	7.69749
chr1	75517769	75518029	210.601	0.726308	20.7519	6.12277	18.5322	155.327	1.76638	3.32604	2.88656
chr1	75521010	75522013	55.7472	29.4674	16.2124	29.3893	25.4426	56.3819	46.5682	21.6193	20.2059
chr1	75524683	75525158	53.9774	1.55638	8.43046	1.68376	5.3398	2.21106	2.08754	4.98907	4.81093
chr1	75559340	75559853	37.1648	9.9608	7.78196	23.4196	15.7053	6.63317	9.6348	4.98907	4.81093
chr1	75565293	75566316	98.2212	7.15933	15.5639	10.7148	15.0771	7.7387	5.6203	11.6412	10.584
chr1	75608212	75608587	1.76975	7.26308	5.83647	4.28594	2.82695	3.31658	4.17508	3.32604	4.81093
chr1	75714417	75715198	7.96388	1.86765	13.6184	6.42891	9.42317	8.84423	4.17508	13.3042	10.584
chr1	76540437	76540921	2.65463	10.7909	6.48497	4.89821	7.53854	7.18593	3.37218	6.65209	5.77312
chr1	76724388	76724831	2.65463	2.4902	6.48497	9.64336	5.3398	5.52764	4.49624	6.65209	1.92437
chr1	77202979	77203276	3.5395	0.830067	5.83647	6.27584	4.39748	1.65829	1.12406	6.65209	2.88656
chr1	77213679	77214017	3.5395	0.830067	4.53948	10.1026	9.42317	1.65829	1.12406	0	3.84874
chr1	77227026	77227626	7.96388	1.14134	6.48497	24.338	8.79496	4.97488	3.53276	8.31511	8.65968
chr1	77279556	77279856	1.76975	0.62255	3.89098	6.73505	5.02569	3.86935	1.28464	0	3.84874
chr1	77280452	77281038	5.30926	1.97141	5.18797	13.6232	6.28211	9.94975	2.56928	6.65209	3.84874
chr1	77281803	77282145	5.30926	1.66013	24.6429	1.83683	10.3655	4.97488	0.96348	4.98907	3.84874
chr1	77298657	77299109	3.5395	0.933825	20.7519	7.19425	31.7247	3.31658	2.72986	3.32604	3.84874
chr1	77369440	77369732	2.65463	0.726308	5.18797	3.67366	14.1348	1.10553	1.12406	4.98907	1.92437
chr1	77412257	77412663	2.65463	1.55638	2.59399	7.65346	8.48085	4.97488	1.44522	3.32604	4.81093
chr1	77441995	77442394	1.76975	0.726308	3.89098	7.34732	7.22443	4.97488	1.92696	3.32604	2.88656
chr1	77464036	77464442	5.30926	1.45262	3.24248	19.2867	5.96801	7.7387	4.33566	4.98907	3.84874
chr1	77468697	77469006	5.30926	0.726308	3.89098	7.04118	6.59622	1.65829	0.96348	3.32604	2.88656
chr1	77487961	77488266	3.5395	1.2451	3.89098	5.9697	3.14106	3.31658	2.24812	1.66302	1.92437
chr1	78187273	78187521	5.30926	1.55638	3.24248	5.66356	4.08337	2.21106	1.76638	4.98907	1.92437
chr1	78422590	78423201	42.4741	1.76389	7.78196	1.9899	2.19874	4.42211	1.6058	9.97813	7.69749
chr1	78435721	78436549	56.6321	1.66013	11.0244	1.68376	9.73728	4.97488	3.37218	21.6193	7.69749
chr1	78484329	78484852	2.65463	14.1111	9.07895	12.3986	4.08337	9.39699	20.3937	9.97813	4.81093
chr1	78485292	78485695	16.8126	1.34886	3.24248	4.59208	3.45516	4.42211	4.17508	8.31511	5.77312
chr1	78488065	78490545	219.449	35.4854	72.6316	32.9099	46.1735	63.0151	45.4441	26.6084	41.374
chr1	78537219	78538130	36.2799	6.95181	15.5639	6.12277	11.936	7.18593	16.3792	9.97813	12.5084
chr1	78595732	78596266	5.30926	12.7623	5.18797	7.9596	5.6539	21.5578	14.9339	3.32604	6.7353
chr1	78638623	78638962	143.35	3.32027	57.7162	12.2455	25.1285	38.6935	9.47422	19.9563	13.4706
chr1	78642280	78642518	0	2.69772	2.59399	2.14297	2.19874	6.0804	4.17508	3.32604	1.92437
chr1	78657410	78658349	35.395	27.496	12.3214	10.1026	13.5065	9.94975	14.4522	4.98907	10.584
chr1	78665864	78667495	15.9278	28.2223	13.6184	13.0109	12.2501	19.3467	31.4737	19.9563	25.0168
chr1	78701591	78703421	31.8555	82.6954	23.9944	26.481	23.872	20.4523	89.7642	21.6193	25.0168
chr1	78705031	78705414	1.76975	6.01798	6.48497	2.14297	3.14106	3.86935	7.54726	9.97813	6.7353
chr1	78709956	78711007	9.73364	15.9788	11.6729	7.80653	14.4489	9.94975	7.06552	9.97813	6.7353
chr1	79144808	79145210	3.5395	6.12174	4.53948	2.14297	4.39748	4.42211	2.56928	8.31511	4.81093
chr1	79202303	79202615	3.5395	4.35785	2.59399	1.68376	3.45516	3.31658	1.6058	3.32604	3.84874
chr1	79221870	79222399	3.5395	9.13074	9.07895	2.44911	5.3398	3.31658	3.2116	6.65209	9.62186
chr1	79229294	79229653	5.30926	7.98939	1.94549	1.53069	2.82695	6.0804	2.24812	4.98907	2.88656
chr1	79252783	79253428	7.07901	27.0809	5.83647	3.06138	5.3398	6.63317	8.18958	6.65209	9.62186
chr1	79314541	79315288	8.84876	23.8644	10.3759	1.83683	5.6539	7.18593	4.17508	3.32604	8.65968
chr1	79353980	79354337	5.30926	6.53678	4.53948	1.9899	3.14106	3.86935	4.49624	4.98907	7.69749
chr1	79561201	79561546	5.30926	6.2255	5.18797	2.14297	5.3398	4.42211	3.53276	1.66302	3.84874
chr1	79577358	79577707	4.42438	4.77288	2.59399	1.68376	1.88463	5.52764	12.2041	6.65209	3.84874
chr1	79629610	79630126	26.5463	2.59396	5.83647	2.60218	5.3398	2.21106	3.53276	3.32604	5.77312
chr1	79641328	79641839	4.42438	3.11275	6.48497	4.13287	20.1028	3.86935	5.29914	4.98907	5.77312
chr1	79670781	79672370	104.415	17.0164	20.7519	22.8073	22.3015	27.6382	18.1455	23.2823	27.9034
chr1	79684111	79684377	6.19413	3.21651	4.53948	5.81663	5.02569	2.21106	3.85392	1.66302	6.7353
chr1	79687214	79687595	3.5395	1.86765	3.24248	6.12277	19.4746	3.31658	2.24812	3.32604	1.92437
chr1	79697373	79699579	15.9278	40.5695	30.4793	35.2059	32.9811	49.196	39.9844	26.6084	23.0925
chr1	79710750	79712657	39.8194	88.6096	20.7519	56.3295	34.5516	59.6985	63.9108	26.6084	27.9034
chr1	79739598	79740373	3.5395	20.9592	7.78196	17.603	10.9937	8.29146	10.7589	13.3042	10.584
chr1	79740809	79741485	4.42438	23.6569	7.78196	31.2261	15.0771	23.7689	16.3792	14.9672	11.5462
chr1	79751322	79751614	3.5395	1.97141	3.24248	4.74515	6.59622	4.97488	1.28464	8.31511	2.88656
chr1	79751969	79752712	49.5531	12.9698	15.5639	8.26574	10.6796	33.7186	16.5397	11.6412	10.584
chr1	79761449	79763172	71.675	37.0417	33.7218	32.7568	34.2375	24.3216	32.9189	29.9344	25.979
chr1	79767997	79768426	15.9278	1.86765	2.59399	4.13287	5.6539	4.97488	2.4087	1.66302	5.77312
chr1	79775664	79777447	21.237	42.1259	22.6974	22.8073	23.5579	30.9548	41.5902	31.5974	27.9034
chr1	79778044	79778436	0.884876	9.64953	5.83647	6.12277	4.39748	5.52764	3.69334	13.3042	2.88656
chr1	79786621	79786932	4.42438	5.08416	3.89098	7.04118	3.14106	13.2663	8.99248	3.32604	4.81093
chr1	79803586	79803911	2.65463	2.4902	1.94549	6.27584	8.48085	3.86935	2.89044	6.65209	1.92437
chr1	79822858	79823435	3.5395	8.7157	7.13346	10.1026	5.02569	4.97488	4.8174	3.32604	9.62186
chr1	79825101	79825335	0.884876	1.14134	2.59399	3.82673	2.19874	2.76382	1.76638	1.66302	4.81093
chr1	79861263	79862267	6.19413	40.362	10.3759	42.2471	9.42317	30.9548	37.7363	16.6302	14.4328
chr1	79864971	79865524	4.42438	15.5638	7.78196	9.33722	4.08337	6.0804	6.90494	3.32604	10.584
chr1	79866744	79867136	2.65463	4.77288	5.83647	6.27584	3.45516	3.86935	3.2116	8.31511	4.81093
chr1	79898029	79898586	3.5395	4.66913	9.07895	8.41881	5.3398	7.18593	5.6203	6.65209	5.77312
chr1	79932510	79933038	2.65463	15.1487	5.83647	14.0824	3.14106	5.52764	8.18958	8.31511	10.584
chr1	79933811	79934225	3.5395	7.36684	4.53948	3.9798	5.02569	6.63317	6.10204	6.65209	7.69749
chr1	80013744	80014088	1.76975	7.57436	4.53948	3.9798	3.45516	16.0302	7.38668	6.65209	1.92437
chr1	80015386	80015895	2.65463	13.4886	7.78196	5.05128	6.28211	3.86935	9.95596	8.31511	7.69749
chr1	80022534	80022847	1.76975	4.25409	3.24248	5.20435	2.82695	11.0553	7.86842	6.65209	1.92437
chr1	80025097	80026936	19.4673	209.384	17.5094	63.9829	19.4746	70.7538	213.09	34.9235	26.9412
chr1	80030006	80030855	5.30926	3.94282	61.6072	3.9798	23.872	7.7387	5.6203	19.9563	11.5462
chr1	80032131	80032835	5.30926	6.43302	10.3759	15.7661	9.73728	30.402	14.131	9.97813	12.5084
chr1	80167585	80168176	0.884876	9.02698	6.48497	18.0622	6.28211	14.9246	11.8829	4.98907	9.62186
chr1	80176939	80177176	2.65463	1.14134	5.18797	3.9798	2.82695	2.76382	1.76638	1.66302	3.84874
chr1	80213810	80214169	6.19413	2.69772	7.78196	6.12277	8.79496	3.86935	4.33566	4.98907	4.81093
chr1	80244254	80244555	3.5395	6.12174	5.18797	4.74515	2.82695	2.21106	2.89044	1.66302	4.81093
chr1	80334996	80335567	7.07901	20.0254	9.07895	13.164	7.85264	19.3467	25.8534	9.97813	13.4706
chr1	80340570	80341426	41.5892	27.8072	23.9944	19.5929	23.2438	18.794	35.4882	21.6193	11.5462
chr1	80362376	80362933	5.30926	16.1863	9.07895	6.73505	6.59622	6.63317	23.2841	4.98907	11.5462
chr1	80371525	80371777	10.6185	2.17893	3.24248	4.59208	4.71158	4.42211	5.78088	4.98907	2.88656
chr1	80381144	80381835	18.5824	18.5727	7.13346	25.2564	17.904	12.1608	6.74436	11.6412	13.4706
chr1	80383254	80384430	11.5034	13.9036	12.9699	26.634	21.9874	14.9246	13.1676	24.9453	14.4328
chr1	80389370	80389965	21.237	11.1021	7.13346	7.34732	7.53854	9.39699	8.51074	9.97813	10.584
chr1	80396713	80396982	4.42438	2.69772	5.83647	5.51049	4.39748	3.86935	2.89044	1.66302	10.584
chr1	80397889	80398332	5.30926	9.54577	6.48497	5.51049	6.91032	12.1608	8.18958	9.97813	4.81093
chr1	80401820	80402514	35.395	16.4976	9.72745	18.0622	11.936	19.8995	19.109	11.6412	5.77312
chr1	80418622	80419085	7.96388	6.53678	5.18797	10.7148	9.42317	3.31658	7.06552	6.65209	5.77312
chr1	80451879	80454327	25.6614	52.2942	22.6974	53.7273	31.7247	69.0955	109.516	31.5974	38.4874
chr1	80552271	80552975	7.96388	27.2884	10.3759	5.05128	6.28211	12.1608	12.6858	9.97813	8.65968
chr1	80603138	80603565	4.42438	7.26308	6.48497	4.43901	4.39748	10.5025	15.7368	8.31511	7.69749
chr1	80606256	80606813	4.42438	10.5834	6.48497	7.04118	15.0771	9.39699	17.8244	6.65209	11.5462
chr1	80609552	80610033	5.30926	4.04658	5.18797	3.36752	7.85264	6.0804	25.2111	6.65209	8.65968
chr1	80613244	80614219	10.6185	33.3064	11.0244	16.5315	12.8783	37.588	72.261	6.65209	17.3194
chr1	80626823	80627153	7.07901	3.83906	3.89098	11.4802	5.96801	12.7136	4.97798	8.31511	7.69749
chr1	80628016	80628472	27.4312	3.21651	7.78196	2.44911	5.02569	6.63317	4.17508	4.98907	7.69749
chr1	80636876	80637660	20.3521	15.045	12.9699	10.8679	10.9937	14.3719	7.06552	9.97813	15.395
chr1	80646525	80647211	11.5034	15.875	7.13346	14.2354	12.5642	14.9246	18.7879	4.98907	13.4706
chr1	80655365	80655765	13.2731	1.14134	3.89098	5.81663	4.71158	3.86935	1.92696	3.32604	8.65968
chr1	80659383	80659983	23.8917	6.32926	2.59399	11.7863	6.28211	17.1357	14.4522	8.31511	10.584
chr1	80660249	80660842	6.19413	12.2435	7.13346	9.49029	10.3655	6.63317	10.2771	8.31511	5.77312
chr1	80664956	80666114	60.1716	23.8644	15.5639	25.5626	20.4169	25.9799	32.7583	29.9344	23.0925
chr1	80670526	80670832	14.158	2.4902	3.24248	3.82673	4.39748	3.31658	4.49624	6.65209	3.84874
chr1	80713688	80714301	10.6185	6.32926	5.18797	7.34732	6.28211	22.6633	20.0725	8.31511	12.5084
chr1	80715664	80716458	7.07901	9.13074	7.13346	5.81663	11.6219	8.29146	22.3206	13.3042	19.2437
chr1	80722487	80722844	2.65463	5.08416	4.53948	2.75525	5.02569	4.97488	4.17508	8.31511	8.65968
chr1	80724595	80724842	3.5395	3.7353	3.24248	6.27584	2.19874	3.31658	4.17508	4.98907	0.962186
chr1	80730122	80730952	7.96388	20.0254	9.07895	4.89821	8.79496	13.2663	13.4887	19.9563	12.5084
chr1	80746227	80747209	62.8262	18.9878	12.9699	10.1026	11.3078	11.0553	17.6638	18.2932	14.4328
chr1	80755997	80756269	7.96388	2.4902	3.89098	5.05128	3.14106	3.31658	2.89044	1.66302	3.84874
chr1	80756615	80758976	79.6388	61.4249	25.2914	58.9316	60.6224	51.9598	49.298	24.9453	33.6765
chr1	80759764	80760090	7.07901	3.94282	4.53948	8.26574	4.08337	6.0804	9.79538	3.32604	6.7353
chr1	80761982	80762454	10.6185	13.0736	5.83647	7.19425	6.28211	6.0804	7.2261	8.31511	5.77312
chr1	80763120	80763540	25.6614	2.90523	5.18797	3.06138	5.6539	4.42211	4.0145	9.97813	2.88656
chr1	80763723	80764085	5.30926	4.9804	5.83647	5.35742	3.76927	5.52764	7.2261	8.31511	3.84874
chr1	80765443	80766039	21.237	14.6299	8.43046	12.2455	5.02569	13.2663	20.7148	6.65209	6.7353
chr1	80784788	80785768	9.73364	54.6807	11.6729	39.9511	12.2501	27.0854	68.8888	9.97813	17.3194
chr1	80822196	80822596	3.5395	4.66913	8.43046	8.41881	2.19874	8.29146	8.67132	3.32604	6.7353
chr1	80969158	80969638	4.42438	9.23449	5.83647	14.5416	3.14106	3.86935	7.70784	6.65209	5.77312
chr1	81143960	81144239	3.5395	0.933825	4.53948	5.51049	6.59622	2.21106	3.05102	6.65209	1.92437
chr1	81280999	81281355	3.5395	1.45262	4.53948	8.11267	5.02569	3.86935	1.44522	4.98907	5.77312
chr1	81967068	81967488	3.5395	9.85704	3.89098	2.14297	3.45516	4.42211	3.37218	6.65209	5.77312
chr1	82202659	82203145	6.19413	11.9322	3.24248	1.37762	3.76927	5.52764	2.89044	4.98907	1.92437
chr1	82282896	82283679	45.1287	7.36684	9.72745	9.03108	15.0771	9.94975	5.29914	13.3042	10.584
chr1	82294120	82294568	8.84876	11.6209	7.78196	7.34732	5.3398	4.42211	7.2261	8.31511	6.7353
chr1	82316118	82317276	46.8984	31.6463	13.6184	25.1034	23.872	30.402	28.2621	14.9672	12.5084
chr1	82686290	82687130	5.30926	20.9592	9.72745	5.20435	7.22443	6.0804	4.49624	9.97813	14.4328
chr1	82724639	82725395	37.1648	15.2525	32.4248	12.0925	11.6219	17.6885	17.8244	13.3042	19.2437
chr1	82761377	82762419	4.42438	37.4568	13.6184	36.4305	9.10906	128.794	67.1224	13.3042	28.8656
chr1	82764927	82765411	1.76975	13.0736	6.48497	3.67366	4.71158	5.52764	8.67132	6.65209	6.7353
chr1	82792168	82792482	4.42438	2.59396	5.83647	1.68376	2.82695	4.97488	8.51074	1.66302	4.81093
chr1	82793197	82793441	1.76975	1.55638	2.59399	1.37762	0.942317	3.86935	7.38668	4.98907	4.81093
chr1	82795296	82795764	2.65463	7.26308	3.89098	3.52059	4.39748	7.7387	7.06552	9.97813	2.88656
chr1	82795940	82797579	15.0429	27.2884	26.5884	26.634	16.9617	71.8593	46.247	24.9453	23.0925
chr1	82798238	82799554	7.07901	87.2608	14.2669	47.6045	17.5899	100.05	96.1874	18.2932	30.79
chr1	82814495	82815038	3.5395	23.8644	9.07895	6.58198	7.22443	13.2663	19.7513	9.97813	9.62186
chr1	82815841	82816462	1.76975	23.2419	13.6184	6.27584	10.9937	6.63317	10.1165	11.6412	11.5462
chr1	82831497	82832088	37.1648	2.38644	6.48497	2.90832	5.3398	6.0804	8.18958	4.98907	15.395
chr1	82832429	82833091	59.2867	2.90523	10.3759	2.75525	6.91032	6.0804	5.78088	8.31511	9.62186
chr1	82839239	82839599	21.237	7.78188	12.9699	9.79643	15.0771	17.1357	10.1165	4.98907	2.88656
chr1	82858226	82858740	6.19413	16.1863	7.13346	7.80653	8.48085	6.0804	8.8319	4.98907	5.77312
chr1	83077096	83077400	2.65463	6.64053	3.24248	5.51049	3.45516	3.86935	5.6203	4.98907	4.81093
chr1	84235873	84236106	7.07901	0.726308	2.59399	4.28594	2.51285	0.552764	1.12406	4.98907	5.77312
chr1	84241910	84242152	4.42438	0.933825	3.89098	4.59208	4.39748	3.31658	2.24812	4.98907	3.84874
chr1	84250860	84251438	10.6185	1.2451	4.53948	10.1026	7.53854	9.94975	7.86842	3.32604	8.65968
chr1	84302708	84303243	3.5395	7.67812	8.43046	19.2867	8.16675	19.8995	42.3931	4.98907	15.395
chr1	84317530	84319027	15.0429	11.1021	14.9154	37.8081	17.2758	47.5377	64.0714	11.6412	29.8278
chr1	84321273	84321823	5.30926	1.55638	6.48497	9.18415	4.71158	6.0804	21.036	6.65209	9.62186
chr1	84350203	84350931	5.30926	2.59396	7.78196	8.26574	6.59622	10.5025	32.7583	6.65209	17.3194
chr1	84359925	84360486	2.65463	1.45262	6.48497	2.90832	5.02569	6.0804	17.3426	8.31511	7.69749
chr1	84362618	84363742	6.19413	4.04658	19.4549	8.11267	12.2501	16.0302	41.4296	11.6412	17.3194
chr1	84406711	84407410	4.42438	25.9396	9.07895	24.0319	12.2501	94.5227	82.3775	14.9672	15.395
chr1	84437621	84437929	3.5395	1.34886	3.89098	8.72495	3.45516	8.84423	6.4232	4.98907	7.69749
chr1	84464913	84465244	4.42438	0.518792	5.18797	1.07148	3.14106	3.86935	11.5618	4.98907	8.65968
chr1	84721923	84723463	20.3521	60.6986	19.4549	21.1236	17.904	21.5578	29.2256	21.6193	32.7143
chr1	84739820	84740676	7.07901	22.2043	9.72745	10.5618	8.16675	7.18593	47.6922	11.6412	13.4706
chr1	84838576	84840421	117.689	37.0417	81.0621	37.502	49.3146	38.6935	36.1305	21.6193	27.9034
chr1	84914896	84915680	3.5395	22.7231	9.07895	12.8578	10.0514	8.84423	8.51074	18.2932	10.584
chr1	84935149	84936275	4.42438	35.6929	8.43046	16.9907	14.763	24.8744	21.6783	14.9672	20.2059
chr1	84940259	84941496	10.6185	36.0041	12.9699	12.2455	11.6219	28.191	24.2476	23.2823	22.1303
chr1	85687323	85687812	30.0858	6.95181	9.07895	7.65346	7.22443	9.39699	3.69334	4.98907	10.584
chr1	85690656	85691086	3.5395	7.26308	5.83647	7.80653	7.53854	11.0553	6.4232	4.98907	7.69749
chr1	85703052	85704847	112.379	46.2762	23.9944	45.6146	31.4106	65.7789	53.7943	34.9235	32.7143
chr1	85726800	85727062	6.19413	1.2451	3.89098	4.89821	4.39748	6.0804	2.72986	1.66302	3.84874
chr1	85732147	85733748	30.0858	103.655	16.8609	55.1049	22.6156	51.4071	57.1665	33.2604	23.0925
chr1	85734542	85736754	127.422	96.3915	40.8553	82.3512	43.3466	66.8845	78.2024	33.2604	56.769
chr1	85737930	85738206	5.30926	1.86765	5.83647	3.9798	11.936	7.18593	2.72986	0	5.77312
chr1	85739748	85740214	11.5034	11.4134	6.48497	9.64336	5.02569	23.7689	13.3281	6.65209	9.62186
chr1	85740985	85741323	4.42438	3.21651	6.48497	7.9596	4.71158	10.5025	5.29914	3.32604	7.69749
chr1	85751305	85752610	19.4673	30.7125	11.0244	31.9915	26.0708	33.1658	45.6047	24.9453	18.2815
chr1	85758210	85758589	8.84876	4.9804	7.78196	11.4802	6.28211	8.29146	4.33566	3.32604	7.69749
chr1	85761717	85762088	16.8126	1.03758	3.89098	2.14297	2.82695	3.31658	3.05102	3.32604	3.84874
chr1	85763321	85763801	9.73364	10.4796	5.18797	5.9697	9.42317	7.18593	5.13856	8.31511	7.69749
chr1	85779393	85780111	4.42438	4.77288	5.83647	10.2556	8.79496	6.63317	4.8174	13.3042	10.584
chr1	85793058	85793455	11.5034	6.74429	6.48497	8.87801	5.6539	6.0804	8.029	3.32604	5.77312
chr1	85793991	85795012	28.316	18.6765	16.2124	11.1741	14.763	22.1106	20.3937	24.9453	22.1303
chr1	85809287	85809609	9.73364	3.00899	5.83647	7.34732	8.48085	4.42211	3.85392	4.98907	8.65968
chr1	85811754	85812093	5.30926	4.87664	2.59399	1.37762	4.08337	4.42211	4.65682	6.65209	7.69749
chr1	85838009	85838545	37.1648	3.63154	8.43046	4.59208	5.02569	7.7387	13.1676	8.31511	8.65968
chr1	85840410	85841216	47.7833	5.18792	7.13346	6.88811	8.79496	10.5025	9.6348	13.3042	8.65968
chr1	85843360	85843861	31.8555	2.07517	5.18797	2.60218	3.45516	3.31658	4.97798	8.31511	7.69749
chr1	85844110	85844365	2.65463	1.55638	0.648497	1.68376	1.88463	5.52764	5.6203	4.98907	4.81093
chr1	85853068	85853605	6.19413	20.2329	6.48497	5.66356	6.91032	6.0804	14.131	9.97813	11.5462
chr1	85891935	85892337	5.30926	6.32926	4.53948	2.90832	4.39748	3.31658	7.54726	3.32604	4.81093
chr1	85894424	85895957	53.0926	23.2419	18.1579	28.777	30.7824	19.8995	24.5687	24.9453	21.1681
chr1	85901633	85902092	3.5395	3.21651	4.53948	2.90832	5.02569	3.31658	11.08	6.65209	3.84874
chr1	85919614	85920072	2.65463	9.54577	7.13346	5.9697	8.48085	4.97488	8.029	8.31511	6.7353
chr1	85947388	85947876	2.65463	11.5172	5.18797	9.33722	3.14106	3.86935	6.26262	9.97813	5.77312
chr1	85960808	85961442	16.8126	12.036	8.43046	8.57188	8.48085	9.94975	20.0725	13.3042	9.62186
chr1	85962158	85963337	12.3883	22.1005	9.72745	13.6232	10.0514	25.9799	25.3716	18.2932	16.3572
chr1	85977682	85978298	7.07901	9.9608	7.13346	10.1026	8.48085	5.52764	23.2841	9.97813	7.69749
chr1	85978536	85978946	1.76975	1.76389	4.53948	7.04118	5.6539	8.29146	4.65682	8.31511	6.7353
chr1	85987349	85987625	6.19413	0.830067	5.83647	2.60218	1.88463	2.76382	6.90494	1.66302	4.81093
chr1	85988282	85989218	28.316	4.56537	14.2669	7.19425	10.6796	13.8191	17.0215	18.2932	9.62186
chr1	86009706	86009945	0.884876	1.34886	2.59399	3.52059	3.45516	2.21106	1.6058	6.65209	0.962186
chr1	86021504	86021939	6.19413	3.63154	8.43046	6.88811	4.71158	5.52764	4.33566	8.31511	5.77312
chr1	86038111	86038579	5.30926	5.39543	5.83647	15.9192	4.39748	5.52764	6.58378	8.31511	7.69749
chr1	86040118	86041320	3.5395	13.4886	19.4549	26.0218	16.0194	8.84423	7.86842	13.3042	13.4706
chr1	86059274	86059591	4.42438	5.08416	2.59399	3.67366	3.45516	5.52764	3.85392	6.65209	5.77312
chr1	86064048	86064937	47.7833	18.3652	71.9831	15.1539	16.6476	27.0854	24.7293	21.6193	13.4706
chr1	86147582	86148075	0.884876	9.33825	4.53948	3.52059	5.3398	7.18593	5.13856	11.6412	5.77312
chr1	86154003	86154887	23.0068	19.6103	19.4549	12.8578	17.5899	13.8191	16.058	26.6084	10.584
chr1	86160297	86161606	19.4673	3.11275	90.7895	4.89821	43.0325	9.94975	4.65682	14.9672	11.5462
chr1	86185007	86185453	4.42438	5.18792	5.18797	5.51049	5.96801	11.608	15.2551	4.98907	3.84874
chr1	86186549	86187437	6.19413	22.4118	11.0244	8.72495	10.9937	25.9799	50.5827	13.3042	17.3194
chr1	86190101	86191509	10.6185	47.2101	21.4004	20.2051	15.7053	25.9799	43.9989	18.2932	23.0925
chr1	86214217	86214677	14.158	8.50819	7.78196	7.19425	6.91032	4.97488	23.2841	11.6412	9.62186
chr1	86215305	86215823	30.0858	6.01798	3.24248	10.2556	4.08337	11.608	10.5983	6.65209	6.7353
chr1	86216067	86216900	56.6321	6.53678	13.6184	8.26574	8.16675	18.2412	16.5397	13.3042	14.4328
chr1	86217535	86218599	21.237	20.7517	9.07895	20.5113	17.904	33.1658	36.7728	16.6302	23.0925
chr1	86228456	86230019	149.544	49.804	16.8609	45.0023	42.7184	59.1458	76.5966	24.9453	35.6009
chr1	86233659	86234386	21.237	21.9968	9.72745	15.3069	8.16675	13.8191	26.1745	9.97813	12.5084
chr1	86245344	86245735	4.42438	3.11275	5.83647	2.44911	17.5899	4.42211	3.2116	6.65209	6.7353
chr1	86253401	86253998	24.7765	1.97141	6.48497	4.28594	5.02569	3.86935	2.72986	6.65209	10.584
chr1	86258133	86258702	29.2009	2.69772	8.43046	3.67366	15.7053	4.97488	2.4087	8.31511	7.69749
chr1	86262810	86264366	89.3725	27.8072	18.8064	31.3792	31.0965	28.7437	44.8018	21.6193	23.0925
chr1	86264893	86265602	53.9774	3.11275	9.07895	6.73505	10.6796	4.97488	5.45972	8.31511	8.65968
chr1	86267176	86267476	4.42438	5.18792	3.24248	3.06138	4.71158	2.21106	4.8174	8.31511	7.69749
chr1	86268980	86269262	3.5395	1.97141	6.48497	3.52059	14.1348	2.21106	2.08754	8.31511	5.77312
chr1	86300812	86301849	52.2077	13.6961	13.6184	17.2968	14.1348	9.94975	11.4012	19.9563	17.3194
chr1	86303069	86303711	20.3521	9.44201	12.3214	8.26574	11.936	5.52764	7.38668	6.65209	9.62186
chr1	86307131	86308247	12.3883	23.2419	9.07895	13.4701	7.53854	10.5025	17.8244	16.6302	12.5084
chr1	86312358	86312591	5.30926	0.518792	2.59399	1.53069	9.42317	1.65829	1.92696	3.32604	2.88656
chr1	86342394	86343318	7.07901	12.3472	13.6184	4.59208	8.79496	6.63317	7.2261	13.3042	13.4706
chr1	86343975	86344857	11.5034	26.0433	9.72745	30.1546	17.904	51.9598	53.7943	16.6302	15.395
chr1	86347760	86348280	5.30926	6.32926	3.24248	3.21445	6.59622	6.63317	3.05102	6.65209	8.65968
chr1	86348752	86349056	4.42438	2.59396	3.24248	3.82673	3.45516	2.76382	3.05102	9.97813	1.92437
chr1	86357653	86360807	80.5237	69.3106	55.7707	44.8493	41.1478	52.5126	46.8893	46.5646	49.0715
chr1	86378542	86379779	7.96388	21.893	16.8609	28.3178	17.2758	15.4774	13.3281	16.6302	16.3572
chr1	86380747	86381406	5.30926	20.5442	8.43046	15.0008	8.48085	6.0804	12.0435	6.65209	14.4328
chr1	86394338	86394676	3.5395	3.7353	3.24248	5.51049	3.76927	2.76382	9.95596	6.65209	4.81093
chr1	86398158	86398810	4.42438	11.9322	5.83647	10.5618	7.85264	19.3467	8.18958	11.6412	9.62186
chr1	86399115	86399849	10.6185	28.8448	9.07895	38.7265	25.1285	61.3568	29.5467	19.9563	16.3572
chr1	86400274	86400625	1.76975	5.70671	4.53948	2.44911	9.10906	3.86935	6.26262	13.3042	6.7353
chr1	86406272	86407444	15.0429	10.9984	16.8609	17.2968	19.1604	18.2412	44.8018	21.6193	18.2815
chr1	86415036	86415767	8.84876	9.85704	12.9699	10.5618	13.5065	6.63317	8.67132	8.31511	6.7353
chr1	86434049	86434958	85.833	15.7713	25.2914	20.8174	18.5322	23.2161	21.5177	14.9672	21.1681
chr1	86439608	86439943	4.42438	1.76389	2.59399	2.44911	16.6476	3.86935	1.76638	3.32604	5.77312
chr1	86440481	86443323	314.131	94.6276	46.0433	91.8415	98.6292	59.6985	59.5752	63.1948	54.8446
chr1	86456856	86457497	7.96388	2.90523	7.78196	12.3986	13.8206	7.18593	6.10204	4.98907	10.584
chr1	86470155	86473662	55.7472	100.646	78.4681	89.6986	64.7058	124.372	116.42	44.9016	70.2396
chr1	86477607	86478199	10.6185	8.7157	9.72745	4.59208	5.3398	9.94975	9.15306	11.6412	8.65968
chr1	86478751	86479782	33.6253	50.8416	35.6673	32.7568	29.5259	55.2764	58.2905	14.9672	18.2815
chr1	86486581	86488128	122.113	49.5965	86.8985	51.1251	71.6161	65.2262	52.0279	24.9453	36.5631
chr1	86491688	86493254	39.8194	27.8072	23.3459	38.4204	26.3849	50.3015	37.4151	26.6084	27.9034
chr1	86499874	86500224	15.9278	6.43302	6.48497	5.66356	6.28211	10.5025	9.95596	6.65209	4.81093
chr1	86500578	86501275	15.9278	7.57436	14.2669	8.26574	7.85264	12.1608	6.4232	9.97813	12.5084
chr1	86501583	86502083	13.2731	13.7999	8.43046	9.33722	7.22443	9.39699	10.2771	9.97813	6.7353
chr1	86503474	86505241	87.6027	49.804	29.8308	43.7778	51.5133	39.799	39.6632	28.2714	28.8656
chr1	86509282	86509881	41.5892	14.8374	10.3759	19.1337	21.9874	16.0302	10.2771	4.98907	12.5084
chr1	86515884	86516324	15.9278	2.80148	3.24248	3.82673	6.59622	1.65829	4.0145	4.98907	5.77312
chr1	86522307	86522976	5.30926	23.1381	4.53948	17.603	13.5065	8.84423	10.1165	16.6302	14.4328
chr1	86524323	86529128	307.052	145.677	163.421	107.608	135.38	85.6784	130.552	84.8141	75.0505
chr1	86529827	86530215	11.5034	4.04658	5.83647	4.59208	6.91032	8.84423	10.7589	11.6412	6.7353
chr1	86530745	86531139	7.07901	5.91423	4.53948	3.06138	3.76927	6.0804	3.37218	4.98907	7.69749
chr1	86532039	86532930	15.9278	19.5066	19.4549	10.4087	15.7053	4.97488	13.8099	19.9563	16.3572
chr1	86538339	86538646	2.65463	5.29168	3.89098	4.13287	2.82695	1.65829	2.56928	4.98907	4.81093
chr1	86557633	86558223	5.30926	3.7353	8.43046	4.59208	40.8337	8.29146	2.89044	11.6412	5.77312
chr1	86569444	86570159	7.96388	10.1683	9.72745	13.4701	7.53854	12.1608	8.8319	9.97813	11.5462
chr1	86571053	86572133	12.3883	61.5287	16.8609	43.1655	15.7053	19.8995	45.2835	14.9672	22.1303
chr1	86582174	86583638	30.0858	27.0809	35.0188	27.3994	45.8594	20.4523	25.0505	14.9672	29.8278
chr1	86586922	86587373	10.6185	8.19691	13.6184	7.04118	8.79496	6.63317	7.70784	6.65209	7.69749
chr1	86618633	86619135	6.19413	18.3652	6.48497	8.41881	5.3398	3.86935	8.029	13.3042	7.69749
chr1	86628126	86628780	4.42438	31.8538	9.07895	5.05128	5.02569	7.7387	43.6777	11.6412	9.62186
chr1	86633045	86633328	3.5395	3.83906	2.59399	5.20435	6.59622	2.76382	2.4087	3.32604	5.77312
chr1	86700489	86700784	2.65463	1.86765	6.48497	1.22455	11.3078	3.31658	1.6058	3.32604	5.77312
chr1	86703636	86703879	8.84876	3.11275	3.24248	4.89821	6.28211	2.21106	4.65682	1.66302	5.77312
chr1	86858783	86859330	7.96388	14.5262	2.59399	12.3986	7.53854	7.7387	8.029	8.31511	10.584
chr1	86916428	86916749	3.5395	1.03758	9.07895	1.37762	15.0771	4.97488	1.44522	4.98907	2.88656
chr1	86920713	86921071	6.19413	1.55638	4.53948	7.80653	4.39748	4.42211	2.4087	3.32604	4.81093
chr1	87023423	87023731	2.65463	1.86765	3.24248	4.74515	2.82695	2.76382	1.6058	8.31511	2.88656
chr1	87028893	87029255	3.5395	5.49919	5.83647	6.42891	10.9937	6.0804	1.76638	3.32604	4.81093
chr1	87071694	87072266	2.65463	11.2059	5.83647	6.27584	7.22443	4.42211	4.65682	6.65209	9.62186
chr1	87111958	87112282	2.65463	3.63154	6.48497	5.20435	2.19874	3.86935	2.24812	6.65209	3.84874
chr1	87180468	87181494	7.07901	8.40443	9.07895	5.81663	7.85264	6.0804	40.4661	6.65209	11.5462
chr1	87186971	87187253	8.84876	2.4902	3.24248	5.05128	5.96801	1.65829	4.33566	4.98907	4.81093
chr1	87190436	87190807	0.884876	7.98939	3.89098	3.67366	4.71158	4.42211	2.08754	4.98907	4.81093
chr1	87213272	87214048	31.8555	21.2705	19.4549	8.87801	15.3912	18.794	20.7148	11.6412	7.69749
chr1	87214350	87214692	7.96388	4.56537	4.53948	3.52059	5.02569	4.42211	4.33566	8.31511	3.84874
chr1	87258696	87258967	2.65463	1.76389	3.89098	5.20435	2.82695	1.10553	1.44522	1.66302	4.81093
chr1	87281536	87282456	6.19413	9.85704	10.3759	19.2867	16.6476	12.1608	6.90494	11.6412	11.5462
chr1	87326484	87327110	19.4673	12.7623	16.8609	13.7762	13.8206	13.8191	11.2406	3.32604	12.5084
chr1	87406147	87406639	4.42438	11.3097	8.43046	7.80653	5.3398	5.52764	5.94146	4.98907	4.81093
chr1	87468236	87468728	4.42438	9.44201	7.13346	4.13287	7.85264	8.84423	12.3647	3.32604	5.77312
chr1	87473256	87473634	1.76975	3.7353	6.48497	2.14297	5.96801	7.7387	10.7589	3.32604	4.81093
chr1	87607673	87608589	23.8917	13.2811	12.3214	13.317	16.6476	11.0553	14.7734	11.6412	20.2059
chr1	87620004	87620980	82.2935	26.7697	14.2669	28.0117	28.8977	30.402	19.4302	23.2823	23.0925
chr1	87621249	87622352	87.6027	9.75329	14.9154	13.6232	14.1348	25.9799	18.6273	9.97813	16.3572
chr1	87624699	87625733	36.2799	35.1741	13.6184	13.9293	8.16675	13.2663	23.9264	18.2932	15.395
chr1	87626169	87626891	74.3296	31.5425	11.0244	31.2261	19.7887	77.9397	71.1369	16.6302	12.5084
chr1	87628126	87628507	7.07901	1.97141	9.72745	1.83683	18.8463	3.31658	2.89044	1.66302	5.77312
chr1	87631953	87632548	25.6614	4.04658	12.3214	7.04118	25.4426	5.52764	6.74436	8.31511	9.62186
chr1	87637140	87638680	69.9052	29.3636	81.0621	19.5929	27.3272	29.8493	37.5757	29.9344	29.8278
chr1	87639719	87641077	60.1716	38.0793	20.7519	36.1243	24.1861	24.3216	31.4737	24.9453	18.2815
chr1	87645806	87646185	7.07901	6.74429	5.18797	7.50039	10.3655	3.31658	9.95596	4.98907	5.77312
chr1	87647916	87649382	34.5102	23.9682	25.9399	16.0723	23.872	18.2412	20.0725	23.2823	22.1303
chr1	87650288	87651842	163.702	26.5621	42.1523	36.1243	36.7504	56.9347	47.0499	21.6193	19.2437
chr1	87652368	87653570	42.4741	6.01798	18.1579	12.0925	12.5642	16.0302	11.2406	23.2823	11.5462
chr1	87657827	87658595	76.0993	7.26308	10.3759	13.6232	11.3078	14.9246	10.9194	14.9672	10.584
chr1	87659107	87660092	36.2799	18.3652	13.6184	17.756	18.2181	30.402	24.5687	11.6412	17.3194
chr1	87706018	87707110	9.73364	2.90523	66.7951	4.43901	8.48085	11.608	4.33566	26.6084	12.5084
chr1	87711892	87713111	11.5034	3.21651	103.111	7.80653	31.7247	9.39699	7.2261	18.2932	8.65968
chr1	87755474	87756569	69.9052	46.38	29.8308	61.5338	62.1929	139.297	86.8738	18.2932	21.1681
chr1	87763849	87764167	3.5395	1.66013	3.24248	2.14297	13.8206	2.21106	1.6058	3.32604	1.92437
chr1	87770448	87770765	2.65463	1.2451	5.83647	1.53069	13.5065	3.86935	1.6058	4.98907	6.7353
chr1	87798310	87798616	1.76975	7.88563	3.89098	6.27584	5.02569	5.52764	4.0145	11.6412	2.88656
chr1	87806629	87806858	1.76975	2.90523	1.94549	4.59208	7.22443	2.21106	0.96348	3.32604	2.88656
chr1	87813679	87814036	3.5395	2.80148	3.24248	6.88811	5.96801	6.63317	4.17508	3.32604	5.77312
chr1	87824494	87824986	7.07901	3.42403	8.43046	7.65346	4.08337	16.0302	5.13856	6.65209	4.81093
chr1	87828015	87830369	241.571	52.5017	31.7763	71.4833	37.6927	184.623	99.0778	46.5646	53.8824
chr1	87846727	87847716	144.235	5.49919	18.8064	9.9495	11.6219	5.52764	6.4232	13.3042	12.5084
chr1	87849017	87849829	45.1287	5.49919	12.3214	17.1438	8.79496	17.1357	13.6493	13.3042	12.5084
chr1	87852917	87853171	7.07901	1.86765	4.53948	3.9798	3.14106	1.65829	4.65682	3.32604	4.81093
chr1	87856657	87857367	37.1648	20.6479	7.13346	17.1438	9.73728	22.1106	22.9629	6.65209	7.69749
chr1	87865217	87865557	5.30926	2.69772	3.89098	5.66356	2.19874	5.52764	4.17508	6.65209	5.77312
chr1	87866594	87867633	59.2867	3.7353	9.72745	8.72495	9.10906	9.94975	6.90494	24.9453	8.65968
chr1	87871848	87872560	21.237	3.83906	13.6184	5.05128	10.3655	4.97488	4.97798	13.3042	7.69749
chr1	87872949	87873581	7.96388	24.7982	9.07895	42.8594	16.0194	77.387	28.1015	14.9672	10.584
chr1	87876181	87876445	11.5034	1.86765	3.24248	4.28594	7.53854	3.86935	1.92696	3.32604	1.92437
chr1	87900800	87901659	17.6975	46.4837	11.6729	30.6138	15.3912	38.1407	53.152	16.6302	15.395
chr1	87909668	87909960	4.42438	1.66013	3.89098	1.9899	16.0194	2.21106	1.28464	1.66302	6.7353
chr1	87959649	87961023	10.6185	31.6463	25.2914	31.5323	26.699	22.6633	31.7948	18.2932	23.0925
chr1	87961285	87962126	7.96388	20.6479	57.7162	14.0824	27.6413	6.63317	14.2916	14.9672	7.69749
chr1	88007890	88008750	21.237	11.9322	18.1579	11.021	13.5065	7.7387	6.74436	6.65209	9.62186
chr1	88013899	88014426	6.19413	6.12174	8.43046	3.82673	5.3398	3.31658	6.4232	6.65209	5.77312
chr1	88042841	88043717	9.73364	24.3832	15.5639	10.8679	9.10906	16.5829	54.7578	16.6302	27.9034
chr1	88046606	88046926	3.5395	2.07517	6.48497	1.83683	3.76927	7.7387	8.67132	3.32604	3.84874
chr1	88047230	88047931	4.42438	12.451	7.13346	7.19425	8.16675	18.794	39.0209	11.6412	16.3572
chr1	88066411	88067311	5.30926	24.902	15.5639	8.72495	6.91032	16.5829	56.3636	19.9563	29.8278
chr1	88081633	88082326	7.07901	12.036	7.78196	17.9091	12.2501	17.6885	22.3206	13.3042	9.62186
chr1	88092327	88092792	0.884876	5.60295	7.13346	3.9798	5.6539	21.5578	14.6128	11.6412	5.77312
chr1	88094008	88095433	14.158	29.5711	22.0489	31.0731	19.4746	40.3518	52.0279	33.2604	30.79
chr1	88097961	88098906	4.42438	22.4118	9.72745	13.0109	7.53854	16.0302	24.5687	21.6193	10.584
chr1	88102842	88103666	5.30926	74.1872	8.43046	32.7568	16.9617	50.3015	70.334	21.6193	18.2815
chr1	88108807	88109263	1.76975	3.83906	5.18797	5.9697	5.02569	7.18593	6.26262	16.6302	4.81093
chr1	88122830	88123830	7.96388	8.61194	12.9699	7.34732	9.10906	15.4774	22.8024	19.9563	16.3572
chr1	88126018	88126272	4.42438	1.66013	6.48497	1.68376	2.82695	5.52764	5.94146	4.98907	1.92437
chr1	88133945	88135175	11.5034	65.0565	18.1579	36.5835	27.0131	33.7186	62.6262	29.9344	12.5084
chr1	88158355	88158776	2.65463	7.57436	7.13346	7.9596	5.02569	2.21106	8.67132	9.97813	6.7353
chr1	88205480	88205856	3.5395	2.07517	19.4549	4.59208	7.85264	1.65829	2.24812	3.32604	3.84874
chr1	88206824	88207772	6.19413	2.80148	73.9286	5.05128	31.0965	7.18593	4.17508	13.3042	6.7353
chr1	88361777	88362127	0.884876	0.62255	1.29699	4.89821	2.82695	3.31658	1.28464	6.65209	6.7353
chr1	88433496	88433906	4.42438	6.64053	6.48497	11.9394	10.0514	10.5025	6.10204	4.98907	5.77312
chr1	88462384	88462817	2.65463	7.15933	5.83647	1.83683	5.3398	4.42211	2.56928	1.66302	3.84874
chr1	88474525	88475850	11.5034	19.5066	19.4549	16.3784	20.4169	10.5025	8.99248	11.6412	15.395
chr1	88482396	88482981	4.42438	2.07517	12.9699	3.9798	25.1285	3.31658	2.4087	3.32604	4.81093
chr1	88491725	88492276	2.65463	4.46161	18.8064	3.21445	23.5579	6.63317	3.53276	9.97813	5.77312
chr1	88509646	88510461	15.9278	27.5997	7.78196	13.4701	10.0514	12.7136	22.8024	13.3042	11.5462
chr1	88553407	88554047	5.30926	15.045	9.72745	7.9596	17.2758	7.18593	5.78088	16.6302	8.65968
chr1	88554400	88554769	2.65463	2.38644	7.13346	13.9293	10.3655	6.63317	3.05102	4.98907	4.81093
[truncated: 74,552 more rows]
