# Supplementary material for: In vivo screening characterizes chromatin factor functions during normal and malignant hematopoiesis
Source: Nat Genet. 2023 Aug 14;55(9):1542–54. doi: 10.1038/s41588-023-01471-2 (PMC10484791; doi:10.1038/s41588-023-01471-2)
Supplement: Supplementary file 8 — Normalized ChIP–seq peak counts for Kmt2a. [file 41588_2023_1471_MOESM8_ESM.xlsx]

## Sheet: Supplementary Table 13 Kmt2a_
Supplementary Data 3. Normalized Kmt2a ChIP-seq peak counts
chr	start	end	Bcell_Kmt2a_ChIP12.cpm	DM_Kmt2a-merged-sub101786848.cpm	Ery_Kmt2a_ChIP11.cpm	GMP_Kmt2a_ChIP11.cpm	MEP_Kmt2a_ChIP11.cpm	Mono_Kmt2a-merged.cpm	Mye_Kmt2a-merged-sub101786848.cpm	DM_IgG_15052021.cpm	Mye_IgG-merged.cpm
chr1	3059510	3059934	2.01681	5.68253	1.2025	1.46838	0.884858	1.94898	1.93059	2.83846	3.86524
chr1	3193496	3194019	2.62185	0.617666	1.88964	0.587351	0.663644	1.62415	1.48507	2.83846	2.14736
chr1	3445584	3446301	2.82353	19.2712	2.405	3.81778	0.884858	4.2228	3.41566	4.96731	3.43577
chr1	4351760	4352061	0.806723	3.82953	1.03072	0.685243	0.442429	0.974491	1.33656	2.83846	2.14736
chr1	4412410	4412808	1.81513	1.35887	1.2025	3.13254	0.884858	2.27381	1.48507	4.96731	2.14736
chr1	4414040	4415014	1.41177	3.706	3.26393	10.1807	1.76972	3.41072	2.07909	3.54808	3.86524
chr1	4417886	4418161	1.0084	2.34713	0.687144	4.99248	0.442429	0.812076	1.33656	4.25769	0.429471
chr1	4496131	4496742	1.61345	4.32366	2.06143	6.75453	6.34148	2.1114	1.63357	3.54808	3.43577
chr1	4571449	4572279	3.22689	3.3354	3.26393	7.63556	12.9779	2.59864	2.2276	2.83846	4.29471
chr1	4602421	4602796	1.41177	5.80606	1.2025	2.15362	2.43336	0.974491	1.93059	0.709616	2.14736
chr1	4617543	4618019	2.01681	1.35887	1.54607	0.881026	5.45663	2.59864	1.63357	0	0.858943
chr1	4623266	4623621	1.81513	3.08833	1.03072	1.56627	2.21215	1.78657	1.03955	2.83846	3.43577
chr1	4671270	4671971	2.42017	4.20013	4.29465	6.26507	2.58084	3.08589	2.52462	4.25769	3.43577
chr1	4746749	4747478	2.42017	9.88266	2.74857	6.95032	2.06467	2.43623	3.86118	4.96731	3.43577
chr1	4748064	4748639	1.0084	7.16493	1.37429	6.06929	1.99093	1.29932	1.33656	0.709616	2.14736
chr1	4774755	4776112	5.64706	24.9537	5.15358	13.607	5.89905	19.0026	9.94995	9.93462	7.30101
chr1	4785012	4786971	35.8992	32.6128	47.2411	26.235	45.5702	22.7381	28.3648	7.80577	9.87784
chr1	4807201	4808830	29.2437	18.1594	15.1172	16.0543	23.0063	15.5919	23.9096	7.80577	8.15996
chr1	4834751	4835153	2.01681	0.864732	1.54607	1.66416	0.516167	0.974491	1.18805	2.12885	2.14736
chr1	4856822	4859282	47.5967	49.9074	80.3958	40.4293	49.0359	32.8079	41.8789	19.1596	17.6083
chr1	4872424	4876076	15.5294	10.6239	64.7633	10.7681	26.767	13.318	11.435	23.4173	21.0441
chr1	4907008	4907430	1.41177	2.9648	3.43572	5.09037	1.69598	0.974491	2.67312	0.709616	1.71789
chr1	5082794	5083725	34.8908	19.6418	6.35608	19.7741	21.679	28.0978	27.3252	5.67693	8.15996
chr1	5100950	5101254	1.21009	2.10006	2.405	0.783134	0.516167	4.06038	3.11864	2.83846	1.28841
chr1	5970178	5970432	0.806723	2.84126	1.2025	1.1747	0.516167	1.13691	1.03955	2.12885	1.71789
chr1	6188422	6188836	1.41177	4.81779	1.37429	0.881026	1.03233	1.94898	1.78208	2.12885	1.71789
chr1	6213236	6216385	83.0925	60.5313	99.9794	39.842	49.7733	50.1863	71.8773	17.0308	21.0441
chr1	6226770	6227098	1.61345	1.35887	1.37429	1.27259	2.72831	1.78657	1.18805	2.12885	1.28841
chr1	6262873	6263566	17.9496	1.60593	4.29465	2.05573	1.62224	3.2483	2.37611	6.38654	5.15366
chr1	6406046	6406988	4.2353	7.90612	4.29465	9.4955	3.39196	11.0442	7.12833	4.96731	6.87154
chr1	6453694	6454599	2.62185	10.7474	3.43572	6.75453	2.94953	4.71004	9.05891	7.80577	7.30101
chr1	6466157	6467850	7.86555	34.8364	5.84072	10.3765	2.58084	18.5153	17.6723	7.09616	10.3073
chr1	6492851	6493833	3.83194	15.1946	3.77929	7.1461	2.06467	7.63351	5.79176	6.38654	3.86524
chr1	6496579	6496972	2.82353	5.18839	2.06143	1.66416	0.663644	2.76106	4.4552	1.41923	3.43577
chr1	6969697	6970170	1.41177	5.92959	1.71786	2.25151	1.03233	2.27381	8.46489	2.83846	5.15366
chr1	6976177	6976715	9.07564	2.2236	1.88964	1.76205	0.884858	1.94898	2.82163	3.54808	4.72419
chr1	7076888	7078408	39.5294	3.45893	4.29465	2.93675	2.58084	5.84695	3.71267	4.96731	9.87784
chr1	7085930	7086293	5.84875	1.23533	1.54607	1.07681	0.884858	0.974491	1.93059	1.41923	2.14736
chr1	7087856	7091000	107.294	62.1372	81.4265	42.485	55.0824	49.3742	54.9475	11.3539	21.0441
chr1	7111534	7111877	5.64706	1.97653	1.71786	1.46838	0.663644	1.78657	2.52462	0.709616	1.28841
chr1	7113946	7114247	1.61345	2.2236	2.06143	3.42621	1.17981	2.43623	2.52462	1.41923	2.14736
chr1	7163601	7164493	11.4958	3.21186	2.06143	3.13254	1.91719	1.94898	2.82163	2.83846	5.15366
chr1	7165163	7165807	13.3109	2.10006	2.74857	1.37049	1.32729	1.94898	2.37611	2.83846	1.71789
chr1	7334901	7335175	1.81513	0.741199	1.37429	0.489459	0.81112	0.974491	1.48507	2.12885	3.0063
chr1	7395411	7395930	4.63866	6.54726	2.405	2.15362	2.72831	9.90733	8.7619	0.709616	5.15366
chr1	7396387	7398764	62.5211	25.3243	30.2343	25.354	36.3529	26.9609	25.6917	13.4827	16.3199
chr1	7405773	7406015	1.21009	0.3706	1.03072	0.489459	2.21215	0.487246	0.891041	1.41923	1.71789
chr1	7454921	7455698	2.62185	10.2533	2.405	5.87351	2.80205	2.27381	4.75222	4.25769	3.86524
chr1	7481512	7481941	2.62185	3.3354	2.57679	1.85994	6.34148	1.94898	1.93059	4.96731	3.43577
chr1	7548228	7548522	1.41177	4.57073	1.71786	1.66416	1.03233	1.62415	1.93059	1.41923	2.14736
chr1	7705967	7706549	2.01681	11.7357	1.2025	1.27259	0.737382	3.41072	4.4552	3.54808	2.57683
chr1	7710198	7710746	2.62185	7.04139	1.03072	1.37049	1.40103	2.43623	3.86118	2.83846	3.0063
chr1	7737269	7737713	1.81513	6.54726	2.23322	0.783134	0.663644	1.78657	1.63357	1.41923	3.0063
chr1	7776433	7777470	2.21849	17.0476	4.81	5.28616	1.40103	5.84695	3.41566	4.96731	3.86524
chr1	9235639	9236109	3.02521	3.08833	3.09215	2.05573	1.62224	3.89796	5.34624	1.41923	2.57683
chr1	9236260	9238494	11.4958	11.118	18.3811	10.2786	31.3387	8.44559	12.7716	13.4827	20.1852
chr1	9544839	9546896	31.0589	34.4658	18.7247	27.6055	37.8277	15.5919	25.9887	17.7404	9.0189
chr1	9547690	9548461	4.03362	9.26499	3.77929	3.71989	4.35055	5.68453	8.16787	7.09616	6.0126
chr1	9548649	9548941	0.806723	3.45893	0.858929	1.1747	0.884858	1.94898	3.56416	2.83846	2.14736
chr1	9588454	9588947	11.8992	1.1118	2.92036	0.881026	1.03233	1.13691	1.03955	2.12885	3.86524
chr1	9591793	9594469	68.9749	6.67079	10.4789	6.26507	5.08793	8.77042	8.16787	10.6442	8.15996
chr1	9673773	9674333	7.66387	1.1118	2.57679	1.07681	1.25355	2.92347	1.33656	2.83846	3.0063
chr1	9699805	9701499	21.5799	22.1124	16.835	20.4594	26.3245	14.6174	18.5633	7.09616	11.1663
chr1	9704851	9705631	3.02521	2.2236	4.63822	2.64308	5.89905	3.57313	3.41566	4.25769	3.0063
chr1	9716929	9717346	1.81513	2.47066	2.405	1.66416	6.12027	2.43623	2.07909	2.83846	3.0063
chr1	9723325	9723987	3.83194	2.71773	3.6075	2.44729	4.35055	3.41072	2.2276	2.83846	3.0063
chr1	9728221	9728626	2.21849	5.18839	2.92036	4.89459	1.76972	3.57313	4.3067	2.83846	4.29471
chr1	9731449	9731746	1.81513	1.4824	2.57679	2.3494	1.5485	1.78657	1.93059	1.41923	1.71789
chr1	9742170	9742533	2.21849	1.60593	3.6075	0.783134	2.87579	2.1114	1.63357	3.54808	1.71789
chr1	9742767	9743678	3.42857	4.4472	7.73036	2.83886	5.89905	3.73555	3.71267	4.25769	6.87154
chr1	9744299	9748907	67.1597	75.1082	153.405	64.5107	65.4795	65.2909	67.1251	34.0616	44.665
chr1	9769471	9770306	2.82353	5.55899	3.6075	12.9217	1.40103	7.4711	6.83131	8.51539	3.86524
chr1	9772858	9774472	8.06723	10.6239	23.1911	13.607	12.0931	12.506	10.9895	9.225	9.0189
chr1	9774901	9786017	34.4874	31.3774	262.489	30.2486	170.335	41.9031	41.7304	55.35	57.5492
chr1	9787208	9788144	3.63026	3.58246	9.10465	2.64308	6.04653	3.57313	3.71267	9.225	3.43577
chr1	9790936	9791717	1.61345	1.853	7.73036	1.56627	6.48896	2.27381	3.71267	3.54808	4.29471
chr1	9793076	9793386	0.605043	0.864732	2.06143	0.685243	2.72831	0.974491	1.03955	2.12885	1.28841
chr1	9795602	9795865	1.21009	0.741199	2.23322	0.978918	2.06467	0.974491	1.03955	1.41923	1.71789
chr1	9796653	9801003	58.6891	60.6548	80.9111	53.0574	40.1136	44.3394	47.2252	25.5462	18.0378
chr1	9805395	9806424	9.88236	23.7184	7.04322	25.7455	9.80718	28.4227	20.7909	7.80577	6.44207
chr1	9807433	9807981	2.42017	2.5942	4.63822	5.57983	2.58084	2.76106	2.37611	3.54808	0.858943
chr1	9810725	9811863	6.05043	8.64732	7.38679	8.90815	11.0607	5.52212	5.94027	3.54808	6.0126
chr1	9811901	9814164	9.27732	28.4126	15.4607	39.7441	8.77484	20.3019	14.7022	16.3212	16.3199
chr1	9814482	9817150	13.916	12.6004	24.7372	25.7455	30.8226	24.3623	18.7119	12.0635	15.0315
chr1	9822654	9824356	10.8908	19.5182	14.0864	13.3133	15.485	9.74491	10.0985	7.80577	10.3073
chr1	9825406	9826296	5.64706	11.8592	8.24572	9.29972	3.02327	8.77042	9.05891	5.67693	9.87784
chr1	9833319	9833864	4.03362	11.9827	4.29465	6.95032	4.27681	3.2483	2.82163	5.67693	3.43577
chr1	9846536	9848942	38.9244	26.8067	15.2889	29.4654	15.0426	19.3274	14.4052	17.7404	12.4547
chr1	9850745	9851139	3.02521	1.23533	1.88964	1.56627	3.53943	1.62415	2.2276	1.41923	0.858943
chr1	9852743	9853095	2.21849	0.988266	2.23322	0.685243	3.53943	1.29932	1.18805	2.12885	2.57683
chr1	9857615	9857913	2.82353	1.1118	2.74857	3.03465	1.40103	2.1114	0.891041	2.12885	2.57683
chr1	9858906	9859999	17.3446	7.16493	6.69965	6.75453	3.39196	8.93284	7.42534	4.96731	8.15996
chr1	9860042	9860287	2.01681	1.23533	1.71786	0.881026	2.28588	0.812076	1.18805	0.709616	1.28841
chr1	9876547	9877404	19.3614	3.45893	7.38679	16.0543	3.83439	7.14627	6.83131	2.83846	4.72419
chr1	9879144	9879595	3.83194	1.23533	3.6075	3.5241	1.69598	9.5825	1.48507	4.96731	3.86524
chr1	9880814	9882604	7.05883	11.4886	11.1661	27.9971	3.24448	46.2883	17.3753	14.9019	9.0189
chr1	9883176	9883623	1.61345	2.47066	3.6075	2.3494	4.42429	2.59864	2.37611	2.83846	3.0063
chr1	9892909	9893720	4.43698	6.42373	6.01251	12.3344	3.097	9.25767	6.5343	4.96731	4.72419
chr1	9906665	9907546	3.83194	5.31193	10.6507	8.12502	2.72831	10.7194	8.61339	3.54808	5.15366
chr1	9908563	9908888	1.0084	1.97653	4.63822	2.05573	2.5071	1.94898	1.63357	4.25769	1.28841
chr1	9937438	9938235	3.42857	5.68253	3.26393	2.3494	10.5446	2.43623	2.2276	2.83846	3.43577
chr1	9938470	9944904	71.1933	132.675	46.0386	70.9716	95.0485	39.3045	60.4423	43.9962	37.364
chr1	9944942	9945483	1.81513	3.95306	3.09215	4.50302	2.43336	3.2483	4.00968	4.25769	3.43577
chr1	9952975	9953481	2.01681	3.95306	1.54607	3.23043	2.13841	9.90733	6.5343	3.54808	3.0063
chr1	9967982	9968541	5.84875	3.95306	2.06143	4.01356	3.61317	4.06038	5.49475	2.83846	3.86524
chr1	9982451	9983565	3.83194	9.01792	5.15358	9.69129	4.42429	30.0468	14.5537	7.09616	9.0189
chr1	9986790	9987034	0.806723	1.1118	1.03072	0.881026	0.81112	4.54763	2.2276	1.41923	2.14736
chr1	9989769	9992803	10.2857	33.601	16.3197	34.1642	10.6183	88.6787	49.7498	24.1269	21.4736
chr1	9997559	9998023	2.21849	3.45893	1.71786	4.40513	0.884858	13.4805	5.49475	2.12885	4.29471
chr1	10009022	10009338	0.605043	1.1118	1.54607	0.978918	2.65457	2.1114	0.891041	2.12885	2.14736
chr1	10037363	10040337	59.0925	67.4491	65.1068	47.967	54.5663	50.836	61.4818	15.6115	24.4799
chr1	10089662	10089896	2.21849	1.60593	1.88964	1.66416	1.84345	1.94898	1.18805	2.12885	2.14736
chr1	10092884	10093254	2.01681	1.72946	1.88964	1.66416	1.25355	7.4711	2.2276	1.41923	3.43577
chr1	10096043	10096678	3.22689	2.10006	3.09215	4.89459	4.0556	6.33419	3.41566	3.54808	5.15366
chr1	10108694	10109478	4.63866	2.10006	4.63822	1.07681	9.80718	2.59864	2.37611	2.83846	5.15366
chr1	10113944	10114398	1.0084	1.23533	1.54607	1.66416	6.26774	2.1114	1.93059	3.54808	1.28841
chr1	10131855	10132433	2.82353	2.84126	3.6075	1.85994	3.17074	2.76106	2.07909	2.12885	2.57683
chr1	10132809	10134636	10.084	7.78259	8.07394	7.83134	16.5911	10.557	8.16787	4.96731	6.87154
chr1	10164842	10165224	1.61345	1.35887	2.74857	2.05573	2.58084	2.59864	1.48507	1.41923	2.57683
chr1	10170482	10171134	3.22689	3.21186	3.43572	4.89459	3.097	2.43623	2.52462	2.12885	3.0063
chr1	10177705	10178042	2.01681	1.72946	2.23322	1.85994	1.84345	4.2228	1.63357	2.12885	1.71789
chr1	10211005	10211348	3.02521	2.10006	0.858929	1.85994	2.13841	2.76106	2.82163	1.41923	0.858943
chr1	10231372	10233922	40.9412	32.8598	15.9761	26.3329	26.8407	46.2883	45.8886	12.0635	10.3073
chr1	10237052	10237299	1.21009	2.2236	0.858929	0.881026	0.442429	4.87246	1.33656	3.54808	1.28841
chr1	10252113	10252482	5.84875	1.23533	1.71786	0.489459	1.10607	2.1114	1.78208	2.83846	2.57683
chr1	10254482	10255966	7.26051	18.4064	6.35608	17.9142	5.30915	29.3972	15.4447	11.3539	10.7368
chr1	10256383	10257457	5.04202	8.40026	4.98179	8.81026	2.94953	9.5825	7.72235	5.67693	5.58313
chr1	10260247	10260657	2.21849	2.5942	1.37429	2.05573	1.10607	5.19729	3.41566	2.12885	2.14736
chr1	10260735	10262313	5.64706	26.189	5.49715	18.11	3.98186	38.8172	30.4439	7.09616	12.4547
chr1	10266541	10267653	3.22689	6.05313	4.46643	12.5301	3.68691	12.8308	10.9895	8.51539	5.58313
chr1	10268072	10269499	5.64706	10.5003	6.87144	14.1943	2.72831	30.8589	14.1081	5.67693	11.5957
chr1	10280073	10280796	4.84034	9.38852	2.74857	13.4112	1.99093	12.6684	10.841	7.80577	4.29471
chr1	10284534	10285025	1.61345	5.06486	1.37429	1.37049	1.76972	9.5825	4.75222	3.54808	3.43577
chr1	10314110	10322848	28.6387	76.9612	32.9829	42.7787	20.0568	187.914	219.79	43.2866	59.6965
chr1	10322983	10326484	14.1177	44.719	12.025	66.5664	51.248	58.6319	65.343	22.7077	21.4736
chr1	10326831	10327233	1.21009	1.60593	0.687144	1.07681	1.17981	2.43623	4.4552	2.12885	2.57683
chr1	10328752	10330166	4.84034	8.27672	6.18429	8.41869	10.3971	26.1488	12.029	8.51539	9.0189
chr1	10331278	10332723	3.63026	4.32366	8.41751	4.60091	23.8912	7.14627	7.72235	6.38654	7.73048
chr1	10410228	10410527	0.806723	0.617666	2.23322	0.587351	2.28588	1.62415	1.18805	4.25769	0.858943
chr1	10880383	10880631	0.806723	1.97653	0.687144	2.3494	0.516167	1.62415	1.63357	3.54808	0.429471
chr1	11011876	11012149	1.0084	1.35887	1.37429	2.93675	0.368691	0.812076	1.03955	2.83846	1.71789
chr1	12864293	12864641	1.61345	1.4824	1.88964	2.3494	1.62224	1.94898	1.33656	1.41923	2.57683
chr1	12864955	12865626	10.4874	2.5942	3.95108	8.02713	3.39196	2.43623	4.3067	2.83846	3.0063
chr1	12874236	12874576	1.21009	0.617666	3.6075	0.587351	2.65457	1.13691	1.18805	1.41923	1.71789
chr1	12875723	12875993	1.0084	0.741199	1.71786	1.1747	2.06467	0.812076	1.18805	0.709616	0.858943
chr1	12876368	12876739	1.61345	0.617666	4.46643	1.07681	1.32729	1.62415	1.78208	2.12885	0.858943
chr1	12979464	12979952	1.0084	0.988266	2.06143	4.69881	1.17981	1.94898	1.33656	2.12885	3.0063
chr1	12983211	12983568	3.42857	0.741199	1.54607	3.81778	0.958596	2.43623	2.2276	2.12885	2.14736
chr1	12990396	12992853	73.0085	9.63559	9.62001	17.3268	8.18494	7.63351	10.247	14.1923	10.7368
chr1	13029322	13029679	1.41177	0.864732	0.858929	4.40513	0.884858	1.29932	1.63357	0.709616	1.71789
chr1	13052095	13052431	3.42857	2.10006	2.405	1.95784	2.35962	1.78657	1.48507	1.41923	2.57683
chr1	13091518	13092405	3.02521	1.60593	3.77929	1.37049	14.084	2.76106	2.07909	4.96731	6.44207
chr1	13103972	13104315	0.403362	1.1118	1.37429	1.1747	2.80205	1.13691	1.18805	2.83846	0.429471
chr1	13125846	13126375	4.43698	1.4824	2.405	4.60091	1.91719	2.43623	1.48507	4.96731	3.86524
chr1	13135894	13136478	2.01681	2.84126	2.74857	1.85994	5.16167	2.1114	2.82163	2.12885	3.43577
chr1	13151182	13151453	1.61345	2.10006	1.71786	1.27259	2.43336	1.62415	1.03955	1.41923	2.57683
chr1	13152904	13155975	10.4874	39.0365	17.0068	33.0874	45.7914	13.8053	16.9298	16.3212	20.1852
chr1	13161390	13163236	15.3277	26.6832	8.93287	15.6627	8.03746	18.1905	16.3357	13.4827	10.3073
chr1	13188475	13188815	2.01681	1.97653	1.54607	4.40513	1.47476	2.76106	2.37611	2.83846	2.57683
chr1	13203577	13204242	1.61345	2.2236	2.74857	1.85994	7.81625	2.1114	1.93059	0.709616	3.0063
chr1	13206844	13207373	1.41177	6.42373	1.54607	5.57983	1.62224	3.41072	5.94027	3.54808	2.14736
chr1	13232977	13233502	2.82353	4.0766	2.06143	7.43978	2.06467	2.59864	2.37611	4.25769	4.72419
chr1	13239925	13240236	1.41177	0.494133	2.23322	1.76205	2.35962	0.974491	1.33656	1.41923	2.14736
chr1	13244520	13245465	4.43698	2.2236	4.63822	2.15362	10.1759	4.71004	2.67312	2.12885	4.72419
chr1	13256287	13256617	1.81513	2.47066	1.71786	3.5241	1.10607	4.2228	3.11864	1.41923	1.28841
chr1	13259485	13260005	1.61345	2.10006	3.43572	1.37049	7.1526	2.76106	2.67312	2.83846	2.14736
chr1	13267306	13267973	11.4958	7.53553	1.71786	9.98496	4.57177	4.54763	5.19774	2.12885	5.58313
chr1	13288951	13289386	1.21009	1.23533	1.71786	1.37049	4.64551	2.43623	1.78208	0.709616	2.14736
chr1	13292898	13294434	16.5378	22.483	7.04322	10.5723	22.8588	7.63351	9.05891	7.80577	6.87154
chr1	13294833	13295697	5.44538	3.21186	5.15358	3.13254	5.23541	2.27381	4.15819	2.12885	3.43577
chr1	13301456	13302334	7.05883	9.88266	4.81	8.51659	3.61317	3.73555	6.08878	4.96731	6.0126
chr1	13303202	13303668	2.01681	1.4824	2.57679	1.76205	4.0556	2.59864	1.33656	2.83846	2.14736
chr1	13303924	13304287	2.01681	1.35887	1.37429	1.56627	3.98186	1.62415	1.48507	2.83846	1.71789
chr1	13304678	13305271	2.42017	1.97653	2.23322	0.881026	5.23541	2.43623	1.33656	5.67693	3.86524
chr1	13307039	13307346	1.0084	0.617666	2.23322	2.64308	1.5485	0.974491	1.18805	2.12885	1.28841
chr1	13311626	13311883	1.41177	1.35887	0.858929	3.13254	0.737382	1.46174	1.63357	1.41923	0.429471
chr1	13320013	13320521	2.01681	1.97653	2.06143	3.32832	1.62224	2.27381	2.97014	1.41923	3.0063
chr1	13335853	13336773	13.1093	8.77086	5.84072	7.92924	4.57177	7.14627	6.68281	4.25769	4.29471
chr1	13337454	13337784	1.61345	1.23533	1.88964	2.54519	1.47476	1.46174	1.48507	0.709616	2.14736
chr1	13338051	13338440	2.21849	1.1118	0.515358	1.07681	0.958596	1.29932	1.03955	2.12885	2.14736
chr1	13342411	13343066	3.02521	3.95306	3.09215	4.99248	2.06467	3.57313	3.86118	4.96731	2.14736
chr1	13352821	13353165	1.41177	0.741199	1.37429	0.881026	2.94953	1.62415	1.03955	0.709616	2.14736
chr1	13358957	13359333	1.41177	0.494133	2.23322	2.25151	3.097	1.46174	1.18805	4.96731	1.71789
chr1	13370795	13371109	1.0084	0.864732	2.57679	1.07681	2.5071	1.46174	1.03955	2.12885	2.14736
chr1	13371731	13375219	81.6808	53.3663	32.124	52.3721	62.6037	48.0749	56.1356	12.7731	15.8904
chr1	13382511	13382801	1.61345	2.5942	2.74857	1.66416	0.737382	3.73555	1.93059	2.12885	2.14736
chr1	13383379	13384054	7.46219	4.4472	4.81	3.42621	1.91719	8.12076	8.46489	2.83846	4.72419
chr1	13425983	13428381	19.9664	16.924	12.5404	22.8088	29.2003	15.7543	12.1776	10.6442	10.3073
chr1	13494874	13495275	2.21849	1.853	1.37429	4.20935	1.69598	1.78657	1.63357	2.83846	2.14736
chr1	13513588	13514481	11.8992	23.1007	2.405	22.1235	9.29101	4.54763	11.2865	5.67693	5.58313
chr1	13531271	13531770	2.42017	3.58246	3.09215	2.3494	3.76065	4.2228	1.78208	4.96731	2.57683
chr1	13559398	13560151	6.85715	6.54726	6.35608	6.16718	3.76065	7.14627	3.71267	6.38654	4.72419
chr1	13563388	13564303	5.2437	9.14146	7.04322	4.30724	3.53943	3.57313	4.90072	2.83846	4.29471
chr1	13566146	13570418	15.9328	11.9827	65.4504	13.0196	27.2094	14.1301	13.2171	20.5789	16.3199
chr1	13571047	13571525	3.02521	1.35887	5.84072	1.66416	1.84345	2.27381	2.2276	4.96731	2.14736
chr1	13571982	13575857	36.9076	19.2712	79.5369	27.5076	58.8431	17.7033	13.8111	17.7404	21.903
chr1	13583641	13584591	3.83194	13.7122	4.63822	2.83886	2.21215	4.87246	5.79176	7.80577	2.57683
chr1	13588175	13590699	74.0169	41.013	54.4561	44.1492	46.8975	47.2628	46.6311	10.6442	14.1726
chr1	13592218	13594316	68.9749	35.9482	12.3686	41.5061	10.7658	27.6106	18.1178	11.3539	12.0252
chr1	13594330	13594869	4.2353	5.55899	2.23322	3.5241	1.99093	3.41072	2.37611	1.41923	1.71789
chr1	13598821	13600912	34.0841	17.0476	9.62001	12.5301	7.66877	10.557	9.05891	9.225	11.1663
chr1	13601468	13602065	7.46219	2.9648	3.43572	4.60091	2.80205	2.1114	1.93059	4.25769	2.14736
chr1	13647763	13648280	4.2353	2.34713	2.74857	9.98496	2.13841	5.84695	6.38579	3.54808	5.58313
chr1	13649436	13649998	3.02521	1.72946	2.57679	3.91567	5.30915	1.46174	1.63357	2.12885	2.57683
chr1	13652107	13652406	1.61345	1.1118	1.37429	3.13254	0.663644	2.27381	1.18805	1.41923	0.858943
chr1	13658371	13661703	53.0421	81.779	104.789	50.8058	55.6723	57.0077	64.749	22.7077	22.3325
chr1	13663323	13663968	1.81513	3.82953	8.24572	2.74097	2.94953	2.43623	2.97014	4.96731	2.57683
chr1	13740773	13741006	1.0084	0.3706	1.03072	2.05573	0.442429	0.649661	0.594027	1.41923	0.429471
chr1	13747218	13747703	11.0924	1.35887	1.71786	1.46838	1.17981	2.76106	0.891041	0.709616	2.14736
chr1	13771074	13772398	10.6891	4.32366	5.84072	23.8856	3.17074	19.165	7.12833	7.80577	10.7368
chr1	13782689	13782959	0.605043	1.60593	1.54607	1.37049	0.516167	3.2483	1.03955	2.12885	0.858943
chr1	13789309	13789614	1.61345	2.10006	1.03072	2.44729	2.72831	1.46174	2.2276	1.41923	0.858943
chr1	13839881	13840435	2.42017	1.72946	2.74857	12.4323	1.69598	9.5825	4.60371	2.83846	3.0063
chr1	13846368	13846672	0.403362	1.1118	1.2025	0.978918	0.884858	4.2228	2.2276	0.709616	1.71789
chr1	13949150	13949614	1.81513	1.23533	2.57679	5.48194	0.737382	2.1114	1.63357	2.83846	2.14736
chr1	13978693	13979000	1.61345	0.864732	1.2025	2.54519	0.368691	5.03487	3.26715	1.41923	1.28841
chr1	13980126	13980617	12.1009	1.23533	2.74857	6.06929	1.91719	5.84695	3.26715	3.54808	2.57683
chr1	13993795	13994594	2.62185	3.21186	3.77929	12.628	2.5071	3.08589	1.78208	4.25769	3.86524
chr1	14064902	14065260	8.4706	0.494133	1.03072	0.978918	0.884858	1.29932	0.891041	2.83846	1.28841
chr1	14095662	14096049	3.22689	5.06486	2.405	6.26507	1.03233	2.43623	2.07909	2.12885	1.28841
chr1	14104452	14106166	31.8656	19.6418	6.52786	24.1793	5.0142	11.6939	10.6925	15.6115	9.87784
chr1	14143695	14144480	27.6303	4.0766	3.09215	10.1807	2.21215	4.87246	3.71267	5.67693	3.0063
chr1	14150611	14151087	9.479	1.23533	1.54607	1.27259	1.40103	2.92347	0.891041	0.709616	2.14736
chr1	14196589	14196981	9.479	1.72946	1.71786	2.83886	1.25355	1.94898	1.18805	2.12885	2.57683
chr1	14218552	14219321	3.22689	10.0062	1.71786	16.7395	1.40103	17.7033	4.60371	4.25769	6.0126
chr1	14221724	14223365	5.64706	28.9068	4.63822	16.5437	3.02327	15.4294	8.16787	9.93462	12.0252
chr1	14232343	14232924	1.61345	1.4824	2.23322	1.76205	9.95465	2.59864	1.33656	3.54808	1.71789
chr1	14234218	14234456	1.41177	0.617666	0.515358	1.37049	1.99093	0.649661	0.742534	1.41923	0.858943
chr1	14288234	14288837	2.21849	1.60593	1.71786	4.30724	1.32729	2.27381	1.93059	2.83846	4.29471
chr1	14297069	14297398	2.62185	1.72946	1.88964	3.81778	1.03233	1.78657	1.93059	1.41923	2.14736
chr1	14299070	14299418	2.42017	2.2236	1.37429	2.74097	1.17981	2.1114	1.48507	2.12885	3.0063
chr1	14304121	14310673	94.185	106.239	25.2525	88.9836	51.543	24.1999	26.8797	26.2558	36.9345
chr1	14484293	14484912	1.81513	6.42373	3.95108	1.76205	6.63644	1.94898	4.00968	3.54808	5.58313
chr1	14504747	14505298	3.63026	1.72946	1.03072	6.36297	1.84345	2.59864	1.78208	3.54808	2.57683
chr1	14513853	14514191	1.0084	1.853	1.71786	2.54519	0.884858	2.1114	1.48507	2.83846	2.14736
chr1	14576397	14576638	0.403362	1.1118	1.2025	0.685243	2.06467	0.649661	1.03955	2.83846	1.71789
chr1	14595916	14596455	6.45379	7.53553	2.405	11.5512	3.097	5.03487	7.12833	5.67693	3.43577
chr1	14673800	14674052	1.41177	0.988266	1.2025	2.25151	0.442429	0.812076	1.03955	2.12885	2.57683
chr1	14680370	14680893	0.806723	3.58246	3.09215	8.22291	1.40103	2.1114	2.52462	4.25769	1.28841
chr1	14924759	14925357	3.02521	14.5769	1.88964	14.9774	3.68691	2.43623	2.37611	2.83846	3.43577
chr1	14995426	14995815	3.22689	1.35887	1.03072	3.42621	1.10607	1.46174	1.48507	2.83846	1.28841
chr1	15176214	15176541	1.41177	4.94133	0.687144	0.881026	0.589905	1.46174	0.742534	2.83846	2.14736
chr1	15422228	15422558	0.806723	0.494133	2.57679	0.489459	0.737382	1.78657	0.44552	1.41923	0.858943
chr1	15690641	15691147	1.41177	0.988266	1.88964	7.63556	1.69598	3.41072	1.63357	4.25769	2.14736
chr1	15742760	15743233	1.0084	1.23533	2.23322	1.46838	1.25355	0.812076	1.63357	3.54808	3.0063
chr1	15804717	15808099	67.1597	60.0371	91.5619	40.8209	47.7086	44.3394	74.4019	20.5789	15.8904
chr1	15849089	15851708	13.916	38.4188	16.1479	21.5362	8.62737	12.0187	15.8902	14.1923	12.0252
chr1	16073526	16074189	3.42857	1.97653	4.12286	1.07681	2.28588	2.92347	2.97014	6.38654	4.29471
chr1	16097501	16098079	3.42857	6.30019	2.57679	1.85994	2.06467	2.1114	3.86118	1.41923	7.30101
chr1	16098466	16100937	13.1093	33.601	10.1354	6.95032	13.1991	7.63351	13.3656	13.4827	10.7368
chr1	16101385	16101647	1.0084	1.4824	1.03072	0.978918	2.06467	1.94898	1.33656	2.83846	1.28841
chr1	16102864	16106710	91.5631	52.2545	58.7508	50.4143	72.7058	51.9729	59.1057	17.7404	22.762
chr1	16161384	16162015	2.21849	9.63559	2.405	6.06929	0.442429	16.2415	11.5835	2.12885	6.87154
chr1	16219760	16220598	2.62185	9.38852	1.88964	13.9985	1.10607	8.60801	6.08878	7.09616	5.15366
chr1	16227870	16229045	3.63026	12.971	4.46643	19.4805	2.35962	23.3878	22.7215	9.225	6.87154
chr1	16344938	16345489	11.0924	1.60593	2.74857	3.71989	1.03233	2.59864	2.67312	2.83846	3.86524
chr1	16519161	16520139	15.7311	8.15319	1.2025	8.71237	7.44756	4.2228	7.42534	4.25769	3.86524
chr1	16534052	16534552	6.85715	2.9648	2.57679	1.66416	0.884858	2.59864	1.63357	2.83846	1.28841
chr1	16562638	16563466	6.05043	6.17666	2.74857	6.06929	2.65457	2.27381	5.64326	5.67693	3.0063
chr1	16563860	16564119	2.21849	1.4824	0.858929	2.25151	0.958596	0.974491	1.03955	2.83846	1.71789
chr1	16567091	16567393	1.81513	1.60593	1.2025	1.95784	1.10607	1.13691	1.48507	3.54808	1.28841
chr1	16570516	16571339	4.03362	11.9827	4.12286	14.3901	2.94953	7.95835	6.97982	3.54808	5.58313
chr1	16617387	16620004	56.874	52.9957	30.7497	67.6432	36.8691	42.228	53.6109	14.9019	19.3262
chr1	16621247	16621485	1.21009	1.35887	1.54607	3.32832	1.03233	1.78657	1.63357	1.41923	1.71789
chr1	16637532	16637850	4.03362	2.2236	2.57679	3.71989	1.69598	1.62415	1.18805	2.83846	4.72419
chr1	16641933	16642180	1.61345	1.60593	2.23322	1.37049	1.91719	1.29932	2.37611	1.41923	2.57683
chr1	16642220	16642654	3.63026	2.9648	2.92036	4.99248	2.43336	1.94898	2.97014	5.67693	3.86524
chr1	16652381	16654999	8.87396	10.2533	30.7497	6.75453	32.8135	8.12076	12.1776	12.7731	17.6083
chr1	16655289	16657799	51.2269	51.1427	67.3401	37.7862	54.9349	47.2628	37.1267	17.0308	20.6146
chr1	16664794	16666358	21.9832	24.8302	14.7736	21.2425	30.0114	10.0697	19.3059	12.0635	10.3073
chr1	16687442	16689625	54.6555	56.2076	15.9761	42.7787	28.8316	49.5366	59.5512	15.6115	27.0567
chr1	16703245	16703761	1.41177	1.4824	2.74857	1.46838	7.74251	1.29932	1.48507	3.54808	1.71789
chr1	16746936	16747794	15.7311	10.5003	2.57679	32.5001	3.83439	12.9932	15.1477	7.09616	7.30101
chr1	16758589	16759551	17.9496	2.9648	3.09215	4.20935	3.17074	3.08589	1.63357	3.54808	3.43577
chr1	16781158	16781394	1.41177	0.3706	1.54607	0.783134	1.25355	1.62415	0.44552	2.12885	0.858943
chr1	17145319	17145747	1.61345	1.60593	1.54607	4.69881	1.32729	3.08589	1.63357	0.709616	5.58313
chr1	17451055	17452019	2.42017	4.69426	3.43572	5.09037	1.76972	19.8147	5.64326	4.96731	2.57683
chr1	17530671	17530913	1.61345	1.1118	0.515358	2.83886	0.294953	0.812076	0.594027	0.709616	1.71789
chr1	17606147	17609327	9.479	38.913	12.025	64.3149	7.30008	22.9005	22.1275	12.7731	12.4547
chr1	18271065	18271536	2.21849	2.5942	2.57679	6.26507	0.663644	1.78657	1.93059	2.83846	2.14736
chr1	20731017	20731262	0.605043	1.853	1.37429	2.15362	0.368691	0.974491	2.07909	0.709616	0.858943
chr1	20797644	20797937	1.61345	3.08833	1.71786	1.1747	1.5485	1.29932	1.63357	0.709616	1.71789
chr1	20807494	20807876	2.01681	1.60593	2.57679	2.25151	2.35962	0.974491	1.33656	1.41923	2.14736
chr1	20819310	20821246	28.8404	24.089	23.5347	21.4383	28.4629	17.8657	24.6521	13.4827	16.3199
chr1	20847892	20848320	1.61345	2.9648	2.06143	1.37049	1.10607	1.78657	4.00968	2.12885	2.14736
chr1	20890242	20891414	17.1429	17.7888	5.15358	20.851	15.2638	7.14627	12.3261	9.225	8.58943
chr1	20912323	20912963	4.2353	3.95306	2.23322	4.30724	5.08793	2.1114	3.41566	2.83846	2.14736
chr1	20925298	20926312	4.43698	4.69426	4.12286	4.60091	8.62737	3.2483	3.41566	7.09616	3.43577
chr1	20926440	20926794	1.41177	2.47066	1.37429	2.93675	1.99093	1.13691	1.03955	2.83846	1.71789
chr1	20928061	20929799	7.66387	27.6714	6.87144	24.6687	26.2508	4.54763	13.0686	12.0635	8.58943
chr1	20930057	20931208	2.62185	5.43546	2.23322	4.7967	9.88092	5.19729	2.97014	7.80577	6.87154
chr1	20931890	20932189	1.21009	0.864732	1.2025	1.1747	2.28588	0.649661	0.891041	0.709616	1.71789
chr1	20932867	20933937	4.63866	6.91786	4.98179	6.26507	11.7981	3.73555	4.4552	2.83846	7.30101
chr1	20934627	20935981	3.83194	3.3354	4.98179	3.03465	17.6972	3.08589	3.41566	8.51539	6.44207
chr1	20937052	20937312	1.0084	1.1118	0.858929	2.83886	1.40103	1.78657	0.44552	1.41923	1.71789
chr1	20938554	20940586	11.2941	4.81779	7.90215	8.12502	13.3466	7.63351	8.16787	14.1923	10.7368
chr1	20951241	20952097	8.26892	6.91786	3.26393	9.69129	11.8718	7.4711	5.49475	7.09616	5.15366
chr1	20973152	20974093	3.42857	2.5942	2.74857	3.622	12.388	3.41072	3.26715	4.25769	5.58313
chr1	20984684	20985390	4.63866	1.72946	3.77929	7.1461	2.58084	3.08589	3.26715	5.67693	3.43577
chr1	20986052	20986941	6.65547	4.32366	3.77929	18.8931	3.31822	5.68453	5.34624	5.67693	5.15366
chr1	20993516	20994753	5.2437	7.41199	4.29465	12.1386	7.96372	3.89796	5.64326	3.54808	8.15996
chr1	20994919	20996007	7.66387	3.45893	5.32536	15.2711	11.7981	3.57313	6.38579	6.38654	8.58943
chr1	21014557	21015073	1.61345	5.92959	2.405	4.69881	1.32729	3.89796	4.75222	2.12885	4.72419
chr1	21018541	21018930	6.25211	1.23533	1.2025	1.76205	1.32729	1.94898	1.48507	4.25769	2.14736
chr1	21024756	21026008	4.03362	16.4299	4.46643	19.5784	6.48896	4.87246	7.12833	6.38654	7.30101
chr1	21031672	21032566	5.64706	8.52379	2.92036	7.1461	1.99093	10.7194	6.68281	7.80577	3.0063
chr1	21035674	21036231	5.2437	2.9648	2.405	9.98496	1.25355	5.84695	3.11864	4.25769	3.0063
chr1	21040128	21041240	19.7647	2.34713	4.29465	3.13254	2.87579	4.06038	3.71267	4.96731	9.0189
chr1	21048177	21048887	1.81513	3.08833	2.23322	3.42621	13.3466	1.94898	2.37611	4.25769	2.57683
chr1	21051892	21052728	4.2353	2.2236	2.405	3.71989	11.6506	2.76106	2.82163	4.25769	3.86524
chr1	21070085	21070417	0.806723	0.864732	1.37429	4.40513	0.663644	4.2228	1.93059	2.12885	3.43577
chr1	21078426	21079972	24.8067	17.6652	5.84072	27.6055	23.4487	15.4294	21.2365	9.93462	9.87784
chr1	21084733	21085008	0.806723	0.988266	0.515358	2.74097	0.294953	1.62415	1.93059	1.41923	1.71789
chr1	21089975	21090289	0.605043	1.23533	1.03072	1.66416	3.53943	1.13691	1.33656	2.83846	1.71789
chr1	21094698	21095342	2.42017	6.17666	3.09215	8.12502	3.31822	3.08589	5.64326	4.96731	3.86524
chr1	21096836	21097282	1.0084	1.1118	1.88964	1.46838	3.98186	1.62415	1.03955	3.54808	1.71789
chr1	21101271	21101758	2.42017	2.2236	2.405	3.23043	3.90812	2.43623	2.82163	3.54808	3.43577
chr1	21103635	21103926	1.21009	0.3706	1.88964	2.83886	0.958596	1.62415	0.44552	2.83846	1.71789
chr1	21166258	21166596	3.02521	3.45893	0.687144	3.622	4.35055	1.13691	1.48507	3.54808	1.28841
chr1	21218427	21219187	14.1177	12.4769	4.12286	10.7681	13.5678	8.77042	9.20742	3.54808	4.72419
chr1	21240232	21240724	1.41177	2.71773	1.88964	5.57983	3.76065	2.59864	2.82163	0.709616	3.0063
chr1	21248685	21249042	1.21009	0.741199	1.88964	1.85994	2.94953	0.974491	1.78208	1.41923	2.57683
chr1	21315801	21316960	4.63866	2.10006	4.81	2.93675	14.3789	3.41072	3.56416	7.80577	6.87154
chr1	21318048	21318742	2.82353	4.20013	2.92036	9.88707	7.00513	2.59864	2.82163	4.25769	5.58313
chr1	21329132	21329511	1.41177	1.35887	2.405	0.881026	3.61317	1.94898	1.33656	2.83846	2.14736
chr1	21330251	21330654	1.41177	1.23533	1.2025	0.783134	3.24448	0.649661	1.18805	1.41923	1.71789
chr1	21333098	21334328	8.26892	18.1594	5.66893	8.22291	18.2871	4.38521	8.31638	7.09616	5.15366
chr1	21335601	21336202	4.03362	7.90612	2.405	4.69881	3.24448	1.94898	3.86118	4.25769	5.58313
chr1	21530982	21531621	3.22689	5.18839	2.06143	7.24399	1.5485	3.08589	4.60371	3.54808	4.72419
chr1	21552495	21553616	4.43698	13.5887	2.405	12.0407	2.94953	5.3597	14.1081	9.93462	6.44207
chr1	21554195	21555237	8.26892	17.6652	2.92036	16.4458	4.86672	3.73555	9.20742	7.09616	9.0189
chr1	21829568	21830640	13.3109	24.5831	4.46643	11.0618	10.7658	4.87246	7.12833	6.38654	6.0126
chr1	21836305	21836864	2.62185	7.90612	1.88964	2.54519	1.62224	2.92347	2.37611	3.54808	2.57683
chr1	21856444	21856808	2.62185	1.35887	1.54607	3.91567	0.958596	1.78657	1.63357	4.25769	1.71789
chr1	21944958	21945241	1.41177	1.72946	1.2025	3.03465	0.294953	0.974491	0.594027	0	2.14736
chr1	21959942	21964223	155.899	70.7845	14.7736	55.211	24.7023	14.455	39.0573	19.1596	20.6146
chr1	22253389	22253621	0.806723	0.741199	0.858929	2.15362	0.737382	0.487246	1.03955	1.41923	1.71789
chr1	22254200	22254489	1.21009	1.4824	1.03072	2.54519	0.884858	1.29932	1.48507	0.709616	0.858943
chr1	22737455	22737836	1.21009	8.02966	1.2025	2.74097	1.03233	4.38521	5.04923	4.25769	3.0063
chr1	23255257	23257744	11.0924	5.68253	37.7929	13.9985	25.9558	9.09525	8.91041	12.0635	9.0189
chr1	23258032	23258401	1.61345	0.988266	2.74857	1.07681	2.28588	0.812076	0.891041	2.12885	2.14736
chr1	23280750	23281066	0.806723	0.617666	3.6075	0.489459	0.589905	1.29932	1.33656	0.709616	1.71789
chr1	23281455	23285248	14.7227	5.92959	71.1194	8.02713	31.1175	11.8563	9.20742	17.7404	15.461
chr1	23286732	23287048	1.0084	0.617666	3.77929	0.587351	2.72831	1.29932	1.48507	1.41923	1.71789
chr1	23314724	23315295	1.61345	1.4824	3.26393	1.27259	7.37382	2.59864	1.03955	1.41923	0.858943
chr1	23325171	23325764	1.81513	3.08833	5.32536	8.22291	1.32729	2.76106	1.78208	2.83846	3.43577
chr1	23328185	23328911	3.02521	1.97653	8.58929	1.66416	1.40103	3.2483	1.78208	2.83846	3.43577
chr1	23329857	23330527	2.01681	1.4824	7.73036	2.15362	1.10607	2.43623	2.2276	2.12885	4.72419
chr1	23331504	23332993	4.2353	4.81779	17.8657	3.42621	3.90812	5.03487	5.19774	10.6442	6.87154
chr1	23333649	23341206	25.2101	18.53	148.423	20.2636	49.1096	29.0723	21.2365	42.5769	38.223
chr1	23342130	23342637	2.42017	1.1118	6.35608	0.881026	1.03233	1.62415	0.891041	1.41923	2.57683
chr1	23343119	23343609	2.21849	2.34713	6.52786	1.37049	1.10607	2.43623	1.48507	0.709616	3.0063
chr1	23344262	23345129	4.63866	5.31193	8.58929	5.57983	2.58084	6.00936	4.4552	5.67693	4.72419
chr1	23345349	23346329	3.02521	10.3768	9.7918	16.5437	1.84345	24.8495	8.16787	5.67693	6.87154
chr1	23346506	23347334	3.42857	3.08833	9.62001	1.85994	1.99093	5.19729	4.00968	5.67693	3.43577
chr1	23347475	23347819	1.0084	1.97653	3.26393	2.3494	0.81112	7.79593	1.03955	4.25769	0.429471
chr1	23348508	23348753	0.605043	1.1118	1.88964	1.07681	0.589905	3.08589	0.891041	0	1.28841
chr1	23349010	23349363	0.605043	1.23533	4.81	1.76205	0.958596	2.43623	1.48507	2.12885	2.14736
chr1	23351011	23352029	1.61345	2.10006	11.6814	1.95784	3.24448	3.57313	2.67312	7.80577	4.72419
chr1	23352766	23353428	2.21849	1.35887	6.87144	1.85994	1.62224	3.57313	2.2276	2.12885	3.0063
chr1	23357464	23357954	1.41177	1.853	5.66893	1.1747	1.03233	1.62415	1.48507	2.12885	1.71789
chr1	23361290	23362051	2.62185	2.34713	7.55858	1.95784	3.097	2.76106	2.67312	6.38654	3.43577
chr1	23373571	23374586	3.02521	2.10006	7.21501	2.3494	11.5769	4.38521	2.2276	2.12885	5.15366
chr1	23379635	23381082	13.3109	25.6949	10.9943	34.5558	10.3233	42.5528	19.4544	11.3539	9.44837
chr1	23381894	23383947	17.9496	26.3126	19.9272	33.5769	30.3064	32.1582	26.8797	12.7731	10.7368
chr1	23387665	23387989	0.403362	0.617666	4.46643	0.685243	0.81112	1.13691	1.33656	3.54808	2.14736
chr1	23390097	23391308	3.42857	3.58246	13.2275	3.03465	3.68691	6.00936	4.90072	9.225	2.57683
chr1	23394439	23396845	6.85715	5.92959	31.265	6.46086	6.71017	11.3691	5.94027	10.6442	16.7494
chr1	23397291	23398108	3.83194	3.58246	8.07394	7.04821	3.17074	8.93284	3.26715	3.54808	4.72419
chr1	23398283	23398922	2.42017	2.2236	6.69965	2.93675	1.62224	3.57313	2.82163	3.54808	2.14736
chr1	23398961	23400174	9.27732	17.5417	8.07394	12.3344	6.19401	13.318	13.0686	9.225	4.29471
chr1	23402407	23402657	1.21009	0.864732	2.57679	0.685243	2.28588	1.46174	1.03955	1.41923	1.71789
chr1	23417004	23419468	8.67228	6.91786	35.0443	11.0618	30.0852	9.90733	9.65294	13.4827	9.0189
chr1	23420419	23420790	1.21009	1.4824	4.81	0.881026	1.32729	1.62415	1.18805	0.709616	2.14736
chr1	23426153	23427210	3.02521	2.71773	11.8532	2.3494	19.7618	5.19729	2.67312	4.96731	5.15366
chr1	23432761	23434753	8.4706	24.089	13.5711	37.2968	6.04653	55.7084	28.6618	10.6442	15.461
chr1	23466275	23466637	1.0084	1.72946	3.09215	3.42621	1.40103	2.43623	1.93059	2.83846	1.71789
chr1	23495969	23496307	2.21849	0.741199	3.95108	0.783134	1.10607	2.27381	1.03955	0.709616	2.14736
chr1	23532819	23534742	6.25211	5.80606	50.6768	9.39761	32.8872	5.68453	8.46489	16.3212	14.1726
chr1	23720199	23721659	66.1513	2.9648	5.49715	3.42621	2.28588	4.06038	2.97014	6.38654	8.15996
chr1	23726692	23727119	8.4706	0.741199	1.2025	1.1747	0.81112	0.974491	1.48507	2.12885	3.0063
chr1	23762825	23763422	10.084	2.10006	1.71786	2.93675	2.13841	0.974491	2.52462	1.41923	3.0063
chr1	23831286	23831628	1.0084	0.988266	3.77929	0.685243	1.76972	0.812076	0.891041	2.12885	3.0063
chr1	23836585	23837238	4.03362	2.10006	6.87144	1.07681	9.58596	2.43623	1.78208	6.38654	3.43577
chr1	23843054	23843537	2.01681	1.23533	6.69965	1.1747	1.99093	2.59864	1.63357	1.41923	4.72419
chr1	23863327	23863939	3.22689	1.60593	7.90215	1.66416	1.91719	2.43623	2.07909	3.54808	4.72419
chr1	23884178	23885114	2.62185	1.60593	6.01251	1.1747	8.47989	2.43623	2.67312	2.83846	4.72419
chr1	23898672	23900307	9.07564	4.81779	21.9886	4.50302	29.4953	6.33419	7.27683	9.93462	9.0189
chr1	23902461	23903626	5.2437	3.21186	10.6507	2.15362	9.58596	3.41072	3.86118	4.96731	5.15366
chr1	23905949	23906530	3.42857	1.97653	7.90215	2.05573	2.72831	2.76106	3.11864	3.54808	5.15366
chr1	23911396	23911743	1.81513	1.1118	4.29465	0.489459	1.17981	1.13691	1.63357	2.12885	3.0063
chr1	23915332	23916058	4.43698	4.69426	7.21501	4.40513	14.3052	5.19729	5.19774	3.54808	3.43577
chr1	23916364	23917366	3.42857	2.9648	11.5097	3.42621	7.52129	3.73555	4.75222	3.54808	5.58313
chr1	23920495	23922142	14.7227	10.0062	44.3208	8.61448	19.0982	12.506	14.5537	4.25769	7.73048
chr1	23922392	23923010	9.68068	4.57073	7.73036	5.18827	7.74251	3.57313	5.79176	2.83846	2.14736
chr1	23923788	23924587	1.81513	9.38852	7.38679	3.71989	10.3971	4.54763	3.86118	2.83846	2.57683
chr1	23940047	23940391	0.403362	0.3706	4.63822	0.587351	0.958596	0.974491	0.594027	2.83846	1.71789
chr1	23940740	23941063	1.0084	0.617666	3.95108	0.195784	0.737382	0.649661	1.18805	1.41923	2.14736
chr1	23945296	23945888	1.81513	1.23533	6.69965	0.978918	1.5485	2.1114	2.07909	4.25769	2.57683
chr1	23950094	23951267	3.02521	1.97653	15.2889	2.64308	2.65457	4.2228	3.56416	6.38654	5.58313
chr1	23952317	23952892	2.01681	1.35887	6.87144	1.07681	1.03233	1.62415	1.93059	1.41923	1.71789
chr1	23955321	23957473	8.4706	4.32366	25.2525	3.622	4.12934	7.4711	5.34624	10.6442	8.58943
chr1	23959115	23960503	2.62185	2.9648	21.645	1.85994	4.0556	4.87246	3.11864	9.225	7.30101
chr1	23961279	23969488	25.8152	15.9358	230.365	12.9217	62.53	23.875	22.7215	34.7712	42.0882
chr1	23969807	23971380	4.84034	3.08833	16.3197	3.03465	3.46569	5.19729	4.15819	4.25769	6.0126
chr1	23971738	23972122	1.21009	0.617666	5.15358	0.489459	1.25355	0.32483	0.742534	2.83846	2.57683
chr1	23973804	23975191	4.84034	3.706	15.2889	2.25151	2.72831	3.73555	3.86118	7.80577	4.72419
chr1	23981939	23982275	2.21849	0.864732	3.95108	0.489459	0.589905	1.29932	1.93059	2.12885	2.14736
chr1	23983041	23983446	7.86555	1.60593	2.57679	2.74097	1.47476	1.94898	2.82163	2.12885	3.86524
chr1	23993551	23994461	4.84034	1.853	9.62001	1.76205	2.06467	3.08589	2.2276	4.96731	5.58313
chr1	23998210	23999857	4.63866	3.82953	10.4789	3.71989	23.2275	6.49661	5.49475	7.80577	7.30101
chr1	24004500	24006281	14.521	18.0358	35.3879	16.5437	28.0205	9.74491	13.2171	9.93462	10.3073
chr1	24092443	24092755	1.21009	0.741199	1.37429	2.3494	1.17981	1.29932	0.891041	2.12885	0.858943
chr1	24100187	24100870	4.43698	3.08833	2.92036	6.46086	3.98186	1.78657	2.37611	2.12885	2.14736
chr1	24550471	24551104	1.21009	1.853	2.06143	7.34188	1.32729	2.92347	1.93059	1.41923	2.14736
chr1	24553324	24553977	2.42017	2.34713	2.57679	7.43978	1.5485	1.78657	3.26715	4.25769	3.43577
chr1	24572380	24573845	4.43698	10.5003	4.46643	27.8013	3.76065	6.65902	4.75222	5.67693	9.87784
chr1	24660049	24660355	1.0084	2.34713	1.03072	2.3494	0.589905	2.1114	1.03955	3.54808	1.28841
chr1	24677756	24682382	156.908	46.2014	24.2218	29.3675	39.0075	51.9729	51.0863	23.4173	32.2104
chr1	24685198	24687455	68.7732	4.69426	8.58929	6.06929	3.68691	16.4039	9.05891	5.67693	9.87784
chr1	24699305	24699656	2.82353	1.35887	1.54607	4.50302	2.94953	2.43623	1.33656	3.54808	3.43577
chr1	25014845	25015464	3.83194	10.2533	3.43572	4.11146	1.03233	12.0187	8.91041	2.83846	6.44207
chr1	25019230	25019690	3.02521	8.89439	2.23322	2.3494	1.25355	11.2066	8.01937	4.25769	4.29471
chr1	25662232	25663077	2.01681	1.60593	4.98179	2.93675	1.91719	1.94898	2.2276	8.51539	4.29471
chr1	26262553	26264072	4.43698	24.4596	4.29465	2.54519	2.28588	3.2483	6.38579	8.51539	8.15996
chr1	26283750	26284870	5.2437	11.118	4.29465	2.64308	1.47476	2.76106	4.00968	4.96731	4.72419
chr1	26573944	26574724	1.81513	10.8709	2.92036	8.41869	1.10607	4.38521	3.11864	6.38654	4.72419
chr1	28047838	28048374	1.41177	5.06486	2.57679	5.77562	0.81112	2.1114	10.544	2.83846	2.14736
chr1	28053777	28054451	3.02521	9.51206	2.57679	6.55875	1.17981	2.27381	9.20742	4.96731	6.0126
chr1	28288012	28288603	1.41177	0.864732	2.405	1.46838	1.40103	2.1114	2.52462	7.09616	3.86524
chr1	28855511	28856030	7.86555	1.72946	2.405	2.15362	2.13841	3.08589	2.67312	5.67693	6.87154
chr1	30718376	30719133	2.01681	10.7474	2.23322	8.41869	1.62224	15.267	6.97982	4.25769	6.0126
chr1	30852003	30852799	2.82353	3.45893	4.81	3.42621	5.89905	2.43623	4.60371	7.80577	4.72419
chr1	30871930	30875078	41.9496	39.6542	45.1797	28.6823	36.7953	22.0885	46.0371	12.7731	12.4547
chr1	30920778	30921639	5.2437	8.77086	3.6075	3.622	2.13841	25.824	14.8507	9.225	7.73048
chr1	30929367	30931308	5.44538	13.7122	10.1354	15.0753	3.61317	82.1821	25.5432	17.0308	15.0315
chr1	30932455	30932711	1.61345	0.494133	0.858929	1.1747	0.958596	2.76106	0.891041	1.41923	0.858943
chr1	30939647	30941766	9.68068	42.9896	9.7918	6.36297	5.75158	11.2066	24.2066	13.4827	10.7368
chr1	30947922	30951119	103.261	67.8197	76.7883	70.0905	83.5454	111.092	61.3333	17.7404	18.0378
chr1	31033988	31034268	1.41177	1.1118	1.54607	2.64308	0.516167	4.06038	2.2276	4.25769	2.57683
chr1	31050169	31050602	1.21009	4.32366	1.2025	3.71989	0.589905	1.62415	5.79176	1.41923	3.43577
chr1	31075380	31075661	1.61345	0.494133	1.88964	1.07681	0.442429	0.32483	1.03955	1.41923	1.28841
chr1	31107983	31108240	0.605043	0.494133	1.71786	2.64308	0.294953	1.29932	1.33656	2.12885	0.429471
chr1	31142193	31142902	2.62185	3.58246	2.23322	7.43978	0.958596	8.28318	4.00968	2.83846	4.29471
chr1	31143118	31144455	4.43698	4.81779	4.29465	4.69881	2.35962	21.4388	6.38579	7.09616	8.15996
chr1	31380319	31380802	1.81513	2.10006	1.37429	5.77562	4.57177	2.1114	2.2276	2.12885	2.14736
chr1	31382007	31382572	2.01681	1.60593	2.74857	6.75453	1.25355	3.08589	1.93059	4.25769	4.72419
chr1	31538238	31538538	1.41177	1.35887	1.37429	2.74097	0.81112	0.812076	1.03955	2.12885	2.57683
chr1	31616127	31616955	2.42017	12.1063	3.77929	12.4323	7.96372	4.71004	3.56416	4.96731	6.87154
chr1	31634347	31634694	0.403362	0.741199	1.37429	1.37049	3.53943	0.812076	1.03955	3.54808	1.28841
chr1	32746221	32746721	2.01681	4.0766	1.71786	6.26507	2.06467	2.43623	1.93059	2.83846	3.0063
chr1	33447259	33447545	1.0084	1.1118	1.2025	3.71989	0.884858	0.974491	1.63357	0.709616	0.858943
chr1	33453330	33453678	2.62185	0.988266	2.06143	4.20935	1.32729	2.59864	0.891041	3.54808	1.71789
chr1	33471023	33471483	2.42017	2.84126	2.23322	4.01356	2.06467	2.92347	2.82163	3.54808	2.57683
chr1	33483125	33484826	8.4706	4.81779	6.69965	24.6687	6.19401	6.33419	6.23728	10.6442	9.87784
chr1	33496066	33496588	0.605043	3.95306	2.74857	8.12502	1.40103	11.5315	4.90072	4.25769	4.29471
chr1	33499645	33499998	1.41177	0.864732	3.26393	0.685243	2.94953	1.62415	1.03955	2.12885	2.57683
chr1	33501737	33503947	9.27732	20.383	10.1354	29.7591	8.18494	52.9474	24.0581	12.0635	15.8904
chr1	33529355	33530298	4.43698	5.55899	4.12286	17.5226	2.58084	12.8308	6.68281	4.96731	6.44207
chr1	33531766	33532474	3.42857	6.91786	4.29465	9.98496	2.21215	11.5315	6.08878	7.09616	3.86524
chr1	33535047	33537430	8.87396	19.3947	11.1661	39.842	7.07886	20.9516	12.7716	17.0308	9.87784
chr1	33541686	33542156	1.0084	1.97653	2.74857	1.76205	4.64551	2.43623	1.48507	2.83846	3.43577
chr1	33551195	33552170	31.4622	2.71773	3.43572	2.44729	2.21215	3.73555	1.78208	4.25769	2.57683
chr1	33556600	33557017	1.81513	3.45893	2.74857	3.32832	1.32729	1.62415	3.26715	2.83846	2.14736
chr1	33565709	33566344	4.43698	4.32366	2.405	8.3208	7.30008	4.2228	3.86118	6.38654	5.15366
chr1	33567405	33568459	5.84875	4.57073	8.76108	3.91567	3.98186	6.49661	4.15819	7.80577	9.0189
chr1	33568791	33570323	6.45379	5.06486	10.9943	4.7967	5.30915	8.28318	8.61339	14.1923	10.3073
chr1	33572416	33572854	1.81513	1.1118	4.46643	1.37049	2.58084	1.78657	0.891041	0.709616	2.14736
chr1	33573141	33575831	12.3025	6.42373	41.0568	8.71237	45.9389	11.2066	9.50443	17.7404	9.44837
chr1	33578164	33579397	18.7563	7.04139	10.9943	23.2004	8.03746	12.0187	4.60371	8.51539	6.0126
chr1	33582865	33583833	12.5042	5.80606	6.01251	9.39761	2.94953	19.6522	6.97982	6.38654	6.87154
chr1	33584537	33584939	1.21009	3.08833	1.2025	4.50302	1.76972	4.2228	3.56416	4.25769	1.71789
chr1	33591497	33592808	10.8908	7.78259	5.66893	9.69129	4.27681	18.6777	10.0985	8.51539	7.73048
chr1	33595763	33596417	12.9076	1.853	5.15358	1.85994	2.13841	1.94898	1.93059	2.83846	2.14736
chr1	33597130	33597387	3.22689	1.1118	2.405	1.27259	2.35962	0.812076	1.78208	1.41923	1.28841
chr1	33609754	33611012	5.2437	3.45893	6.18429	2.44729	10.692	3.57313	3.71267	4.25769	7.73048
chr1	33619492	33620841	4.84034	3.95306	13.5711	4.40513	18.1396	4.38521	4.4552	4.25769	8.58943
chr1	33620902	33621414	2.01681	1.23533	5.66893	1.07681	2.28588	2.76106	1.48507	4.25769	3.0063
chr1	33623892	33628628	19.563	13.7122	80.224	10.2786	89.6656	15.9167	12.7716	26.2558	18.4673
chr1	33629150	33633109	12.7059	10.8709	75.414	7.83134	65.4795	14.6174	10.9895	26.2558	19.3262
chr1	33639232	33639720	1.21009	0.617666	5.66893	0.978918	4.57177	1.62415	1.33656	4.96731	3.0063
chr1	33645596	33646508	4.84034	2.34713	6.35608	2.25151	7.22634	2.43623	1.78208	3.54808	4.72419
chr1	33648624	33651173	8.26892	6.05313	22.5039	5.67772	42.9156	8.28318	6.5343	12.0635	16.7494
chr1	33669239	33670845	28.6387	37.4306	29.5472	30.0528	36.1317	25.3368	22.573	9.93462	10.3073
chr1	33671570	33672773	6.25211	5.55899	13.7429	4.01356	18.7295	4.2228	6.08878	9.93462	5.58313
chr1	33718646	33719084	2.01681	1.853	2.23322	1.27259	0.737382	5.3597	2.67312	2.12885	1.71789
chr1	33719512	33720405	12.5042	5.06486	9.10465	6.55875	8.92232	10.7194	9.80145	4.25769	4.29471
chr1	33736801	33737250	1.61345	10.1297	1.88964	2.44729	0.958596	6.33419	4.60371	2.12885	3.86524
chr1	33737753	33739719	8.26892	29.5244	11.1661	15.0753	7.59503	58.7943	15.7417	12.0635	14.602
chr1	33751033	33751558	2.42017	1.853	6.35608	1.07681	0.884858	1.46174	1.33656	2.83846	3.0063
chr1	33752611	33752927	1.21009	0.988266	4.63822	0.783134	0.589905	0.812076	0.594027	0.709616	1.71789
chr1	33753487	33758895	25.8152	42.3719	102.9	20.9488	66.6593	25.4992	28.3648	24.8365	26.1978
chr1	33796724	33797179	3.02521	2.34713	1.54607	1.27259	1.03233	9.90733	2.97014	2.12885	3.0063
chr1	33813433	33815012	18.958	19.6418	19.0682	17.4247	28.6104	11.5315	21.8305	3.54808	11.5957
chr1	33883176	33883997	9.27732	7.41199	4.29465	10.4744	4.12934	7.30868	17.9693	4.25769	5.15366
chr1	33900192	33900474	1.21009	1.1118	1.54607	1.1747	0.516167	1.13691	4.3067	2.12885	2.57683
chr1	33903442	33904159	2.01681	5.18839	2.06143	16.9353	1.91719	8.12076	13.3656	2.12885	4.72419
chr1	33909119	33909561	1.41177	4.20013	2.23322	4.50302	1.62224	1.13691	1.63357	1.41923	3.0063
chr1	33912480	33912813	1.21009	2.10006	0.687144	2.93675	0.737382	1.62415	1.63357	2.83846	1.28841
chr1	33994383	33994629	1.0084	1.1118	1.03072	2.05573	0.737382	0.487246	1.18805	0.709616	1.28841
chr1	34005509	34006131	4.03362	1.853	2.74857	6.65664	3.90812	1.78657	3.41566	4.25769	6.0126
chr1	34011042	34011580	4.03362	1.4824	2.06143	4.69881	5.38289	1.13691	3.71267	1.41923	1.28841
chr1	34028576	34028952	3.22689	0.741199	2.57679	1.85994	0.663644	0.32483	1.18805	3.54808	2.14736
chr1	34179862	34180126	1.0084	0.741199	0.515358	0.783134	2.13841	0.32483	0.594027	1.41923	1.28841
chr1	34216588	34216883	1.41177	0.864732	1.71786	0.783134	1.76972	0.974491	1.03955	2.83846	0.858943
chr1	34236398	34237367	1.81513	2.71773	3.95108	6.26507	6.12027	2.59864	4.3067	2.83846	3.43577
chr1	34259835	34260510	1.41177	1.23533	1.37429	1.76205	11.3557	2.43623	1.63357	4.96731	2.57683
chr1	34283318	34284122	2.21849	1.1118	3.6075	2.15362	16.0749	3.41072	2.07909	4.25769	4.29471
chr1	34284965	34285579	2.82353	1.35887	1.54607	2.25151	12.9042	2.59864	1.18805	4.96731	4.72419
chr1	34288831	34289163	1.0084	0.741199	1.03072	2.64308	1.76972	1.13691	1.03955	1.41923	0.858943
chr1	34290226	34290850	2.21849	2.10006	2.06143	5.57983	8.47989	2.43623	1.78208	2.83846	6.0126
chr1	34300369	34301035	2.01681	1.60593	2.74857	1.76205	10.7658	2.1114	1.03955	2.83846	2.57683
chr1	34389135	34389519	1.61345	1.72946	1.37429	4.01356	1.25355	1.46174	2.52462	2.12885	3.0063
chr1	34432530	34436395	65.9496	75.2317	30.4061	62.7486	46.4551	38.8172	63.8579	19.8692	27.0567
chr1	34438796	34440427	38.521	38.1718	19.24	25.2561	30.97	27.9354	30.4439	19.1596	13.7431
chr1	34446085	34446346	1.61345	2.47066	1.37429	0.587351	1.10607	0.649661	1.33656	1.41923	1.28841
chr1	34447992	34448834	3.63026	10.8709	3.43572	2.83886	2.35962	3.2483	5.04923	4.96731	3.86524
chr1	34449400	34450268	2.01681	9.26499	5.49715	2.74097	2.13841	3.57313	3.71267	4.96731	4.29471
chr1	34458396	34458653	0.806723	1.23533	1.71786	2.3494	1.10607	0.812076	2.07909	2.12885	0.858943
chr1	34459216	34460488	16.3362	21.3712	9.10465	13.0196	14.7476	19.9771	16.0387	7.09616	13.3136
chr1	34462618	34463241	6.05043	7.65906	5.15358	5.9714	7.22634	6.98385	6.68281	4.96731	4.72419
chr1	34463794	34466566	39.1261	38.7894	12.8839	40.4293	38.7863	34.1072	36.6812	12.0635	20.1852
chr1	34467381	34468974	10.2857	11.8592	6.01251	15.4669	7.59503	12.1811	9.94995	13.4827	11.5957
chr1	34471993	34473825	41.9496	31.8716	7.21501	40.8209	19.4669	27.4482	24.2066	12.0635	14.602
chr1	34478576	34480051	47.395	21.8654	6.01251	17.8163	11.5769	11.0442	13.9596	14.1923	8.15996
chr1	34480507	34482665	25.0084	24.2125	9.10465	28.976	13.8628	13.318	18.5633	8.51539	7.30101
chr1	34483800	34486465	25.6135	37.06	16.3197	52.0784	31.4862	38.9796	31.1864	14.1923	19.3262
chr1	34489422	34491623	12.1009	10.3768	32.6393	18.11	33.1084	7.95835	11.732	9.93462	12.4547
chr1	34492556	34492942	2.82353	1.60593	1.88964	4.99248	1.91719	0.974491	1.78208	3.54808	2.57683
chr1	34510136	34511393	30.8572	16.1828	3.95108	27.9971	11.3557	5.84695	8.7619	7.80577	4.72419
chr1	34514245	34514520	1.0084	0.988266	1.37429	1.1747	1.5485	0.974491	1.18805	2.12885	1.71789
chr1	34517267	34518243	3.83194	7.41199	3.6075	10.5723	5.38289	3.57313	3.41566	3.54808	5.58313
chr1	34564494	34564748	1.41177	0.494133	1.37429	2.3494	0.81112	1.46174	0.891041	1.41923	2.14736
chr1	34579535	34579790	0.605043	0.988266	0.858929	2.83886	3.68691	0.32483	0.891041	0	0.858943
chr1	34781289	34781579	1.0084	0.494133	1.2025	0.587351	2.06467	0.649661	0.594027	0.709616	0.429471
chr1	34801188	34802747	15.5294	21.0006	5.49715	21.1446	11.9456	34.2696	17.9693	6.38654	11.1663
chr1	34821336	34821948	3.63026	5.80606	1.88964	4.89459	1.5485	14.455	9.50443	2.83846	3.86524
chr1	34822975	34823826	3.63026	5.43546	4.63822	5.48194	2.13841	17.0536	12.3261	6.38654	5.15366
chr1	34827787	34828301	5.84875	3.82953	1.88964	2.15362	1.91719	8.28318	6.97982	2.12885	3.0063
chr1	34838408	34839770	23.395	12.2298	7.21501	6.36297	5.82532	17.8657	14.1081	9.93462	9.87784
chr1	34841478	34844155	40.1345	27.6714	22.1604	19.2847	25.1447	18.3529	33.8595	8.51539	15.8904
chr1	34849326	34850486	23.5967	16.677	11.6814	15.9564	15.0426	22.0885	14.7022	7.80577	5.58313
chr1	34851175	34852018	7.46219	13.7122	2.74857	5.57983	3.83439	5.19729	12.7716	4.96731	3.86524
chr1	34858532	34859090	9.479	4.32366	2.405	4.89459	4.27681	6.17178	4.60371	0	1.71789
chr1	34866074	34866440	1.21009	0.864732	1.88964	0.978918	2.06467	2.1114	1.03955	2.12885	2.14736
chr1	34866700	34867560	5.84875	5.06486	4.63822	4.50302	15.1163	5.84695	6.08878	2.83846	6.0126
chr1	34880021	34880376	1.41177	2.34713	2.405	0.783134	1.03233	1.13691	0.891041	1.41923	0.858943
chr1	35234058	35234430	1.81513	5.43546	1.03072	3.5241	0.737382	2.76106	3.11864	2.12885	1.28841
chr1	35338118	35338680	2.62185	1.60593	1.37429	8.12502	1.69598	1.94898	1.33656	3.54808	3.0063
chr1	35619402	35619929	12.9076	0.864732	1.71786	1.1747	1.32729	1.62415	1.33656	2.12885	2.57683
chr1	35653025	35654054	24.6051	1.60593	5.49715	2.25151	1.62224	3.08589	2.67312	2.83846	7.30101
chr1	35656036	35657101	25.2101	2.47066	4.12286	3.13254	2.72831	2.92347	2.82163	5.67693	6.44207
chr1	35810546	35811003	1.81513	2.47066	2.23322	8.22291	2.35962	5.68453	5.04923	2.12885	3.43577
chr1	35813517	35814265	5.04202	6.42373	1.37429	11.5512	6.71017	6.00936	8.01937	2.83846	4.72419
chr1	35839581	35839886	2.21849	1.97653	1.54607	1.37049	3.02327	1.46174	1.78208	0.709616	1.71789
chr1	35842522	35843090	2.42017	1.1118	2.405	0.978918	6.26774	2.27381	1.33656	2.12885	2.14736
chr1	35846249	35846854	2.21849	2.10006	2.57679	3.13254	6.63644	2.1114	3.41566	4.96731	2.14736
chr1	35848167	35848922	3.42857	1.60593	3.26393	3.71989	5.16167	2.59864	3.56416	2.83846	4.29471
chr1	35849524	35850500	3.02521	2.34713	4.46643	6.75453	7.74251	1.94898	4.60371	8.51539	5.15366
chr1	35852680	35853934	2.82353	3.45893	5.66893	3.5241	21.7528	2.92347	3.71267	4.25769	6.0126
chr1	35855566	35856130	2.21849	1.853	1.37429	1.07681	4.64551	1.62415	1.63357	2.83846	3.0063
chr1	35860558	35861829	22.1849	6.91786	7.21501	21.1446	8.55363	17.0536	14.5537	7.09616	8.15996
chr1	35861960	35862688	7.66387	3.21186	4.29465	4.7967	7.00513	3.08589	4.75222	4.25769	3.43577
chr1	35869096	35871780	8.06723	13.0945	20.2707	22.0257	60.0229	6.98385	14.2567	10.6442	15.8904
chr1	35874958	35875878	2.42017	2.84126	3.95108	2.74097	12.0193	2.59864	2.67312	5.67693	4.72419
chr1	35889792	35891018	10.4874	8.40026	4.81	9.69129	10.692	5.03487	7.87086	8.51539	9.0189
chr1	35924710	35925729	3.02521	2.47066	3.77929	2.44729	10.1759	4.38521	2.67312	5.67693	3.43577
chr1	35935055	35935580	1.41177	4.0766	2.405	8.81026	6.41522	1.78657	2.37611	4.96731	1.71789
chr1	35936006	35937133	5.44538	3.95306	6.52786	4.50302	12.1668	2.1114	5.04923	6.38654	6.44207
chr1	35941715	35942751	4.63866	2.47066	4.63822	2.64308	7.52129	2.59864	4.90072	4.96731	5.58313
chr1	35950973	35951587	2.42017	6.91786	3.43572	8.81026	1.69598	3.73555	5.19774	2.12885	3.0063
chr1	35972200	35972547	1.0084	2.2236	2.57679	5.67772	1.10607	2.27381	1.78208	1.41923	2.14736
chr1	35973353	35973910	2.42017	4.4472	2.57679	5.87351	2.35962	2.59864	2.97014	4.25769	5.15366
chr1	35975599	35976999	5.64706	10.1297	10.8225	15.7606	17.6234	7.63351	5.94027	9.93462	8.15996
chr1	36052466	36053274	24	6.91786	7.04322	13.1175	2.65457	12.3436	11.435	4.25769	4.72419
chr1	36053614	36055784	11.6975	7.16493	46.2104	6.75453	56.1885	11.2066	5.64326	9.225	14.1726
chr1	36057334	36057695	1.61345	0.864732	5.32536	1.1747	0.884858	1.29932	0.44552	2.83846	0.858943
chr1	36060340	36061218	2.42017	2.47066	10.8225	1.46838	3.53943	1.94898	2.07909	4.96731	4.72419
chr1	36061606	36063163	4.84034	2.9648	24.05	1.56627	8.25868	4.06038	4.15819	7.80577	6.87154
chr1	36063553	36066658	30.6555	20.63	41.2286	16.8374	25.5134	14.2925	14.7022	20.5789	14.1726
chr1	36067128	36068407	11.8992	8.02966	18.5529	12.7259	18.877	6.82144	10.3955	6.38654	6.0126
chr1	36068643	36073415	37.1093	22.483	111.489	17.0332	48.2985	18.1905	19.4544	19.1596	21.4736
chr1	36078319	36078683	1.0084	1.23533	5.49715	0.489459	1.40103	1.13691	1.18805	2.12885	2.14736
chr1	36079048	36080017	4.2353	1.4824	10.8225	1.85994	3.98186	3.73555	2.37611	5.67693	4.72419
chr1	36080766	36081209	2.42017	0.494133	6.52786	1.1747	1.32729	0.974491	0.891041	1.41923	1.28841
chr1	36085073	36086808	8.67228	3.3354	21.3014	3.622	5.23541	6.17178	5.64326	7.80577	10.3073
chr1	36087703	36100236	45.7816	32.4892	390.985	29.0739	144.011	41.4159	32.226	56.7693	51.966
chr1	36100417	36101430	2.42017	2.9648	9.96358	2.25151	7.44756	2.76106	3.11864	7.09616	5.15366
chr1	36101503	36103169	6.05043	3.45893	21.4732	3.622	7.59503	4.87246	5.19774	6.38654	7.73048
chr1	36104100	36107556	15.1261	11.3651	49.8179	9.10394	16.886	12.1811	10.544	15.6115	15.8904
chr1	36107931	36108737	4.63866	2.5942	11.3379	2.64308	3.61317	3.73555	3.41566	2.83846	4.29471
chr1	36109234	36110050	3.63026	2.2236	10.4789	2.05573	2.35962	1.94898	1.93059	3.54808	3.0063
chr1	36112474	36114578	7.66387	6.05313	24.909	7.92924	5.45663	7.4711	6.68281	12.7731	11.5957
chr1	36115103	36116157	3.63026	1.853	12.1968	1.66416	1.91719	2.92347	2.52462	3.54808	5.15366
chr1	36118442	36118942	1.81513	0.988266	4.29465	1.46838	3.68691	1.46174	0.594027	4.25769	1.28841
chr1	36120833	36121380	2.01681	1.72946	5.66893	1.76205	1.10607	2.76106	1.48507	3.54808	2.14736
chr1	36123813	36124056	0.806723	0.988266	2.23322	3.23043	0.81112	2.1114	1.93059	0.709616	1.28841
chr1	36125873	36126466	1.61345	1.4824	6.69965	1.85994	1.99093	3.41072	3.26715	4.25769	3.0063
chr1	36127841	36128438	3.02521	3.3354	7.73036	1.76205	2.35962	2.43623	3.41566	0.709616	6.87154
chr1	36128935	36134309	54.0505	77.4553	135.711	61.8676	101.611	36.8683	59.5512	36.9	32.6398
chr1	36134626	36134936	2.82353	2.34713	3.6075	2.05573	3.83439	3.2483	2.52462	2.12885	2.14736
chr1	36138100	36138414	0.806723	1.97653	2.57679	1.07681	2.35962	1.29932	1.18805	1.41923	1.28841
chr1	36159916	36160735	2.01681	9.01792	4.12286	4.40513	2.43336	2.92347	5.79176	4.25769	3.43577
chr1	36161244	36161775	1.81513	2.71773	3.09215	2.3494	7.22634	2.76106	1.48507	4.25769	2.14736
chr1	36162212	36163280	5.04202	14.4534	5.84072	13.607	4.42429	8.44559	10.544	4.96731	5.58313
chr1	36170485	36171071	3.22689	1.60593	2.74857	1.66416	6.04653	2.27381	1.18805	3.54808	4.72419
chr1	36172942	36173349	2.21849	1.23533	1.71786	4.01356	2.94953	2.1114	1.18805	2.12885	3.0063
chr1	36178302	36178549	1.41177	0.864732	0.858929	1.95784	0.958596	0.649661	1.03955	2.83846	0.858943
chr1	36179903	36180584	2.82353	4.57073	3.6075	4.50302	9.0698	2.76106	3.26715	4.96731	3.86524
chr1	36214047	36214993	2.21849	2.5942	4.63822	3.13254	13.3466	3.89796	3.56416	2.83846	5.15366
chr1	36230834	36231379	8.4706	2.2236	2.74857	7.63556	1.5485	10.7194	5.64326	1.41923	4.72419
chr1	36232775	36233929	4.84034	8.40026	5.49715	21.3404	3.31822	11.8563	9.94995	4.96731	5.15366
chr1	36234461	36235439	4.03362	3.706	5.15358	7.73345	2.35962	5.52212	4.75222	4.96731	7.30101
chr1	36239347	36239837	2.82353	2.84126	1.54607	4.7967	1.25355	4.54763	2.52462	3.54808	3.0063
chr1	36243431	36244854	24.8067	30.1421	20.4425	24.7666	21.5315	25.9864	29.2558	10.6442	12.0252
chr1	36245312	36245579	1.0084	0.864732	1.88964	1.95784	0.663644	1.29932	1.63357	1.41923	0.429471
chr1	36252774	36253012	2.62185	2.47066	1.2025	1.46838	1.99093	2.43623	2.2276	0.709616	1.28841
chr1	36257278	36257786	2.82353	3.3354	1.88964	8.41869	1.25355	3.41072	3.86118	2.12885	1.71789
chr1	36258823	36259332	1.81513	3.45893	2.74857	3.5241	1.5485	12.0187	1.93059	3.54808	2.14736
chr1	36260241	36260680	2.42017	4.20013	2.06143	3.91567	0.958596	4.71004	3.26715	2.12885	3.0063
chr1	36261711	36263140	26.0168	21.6183	6.35608	24.5708	7.00513	19.9771	21.2365	8.51539	9.87784
chr1	36263602	36265332	53.0421	45.5837	7.21501	40.9188	27.0619	58.7943	34.7506	11.3539	13.7431
chr1	36270249	36274253	87.5295	79.6789	15.4607	55.6025	41.6621	80.8828	76.6295	16.3212	31.7809
chr1	36274393	36275406	8.4706	8.15319	4.63822	3.42621	6.48896	8.28318	5.19774	7.09616	3.86524
chr1	36275696	36276627	5.44538	10.0062	5.49715	6.16718	15.9274	4.54763	5.64326	7.09616	8.15996
chr1	36277272	36277579	2.62185	2.34713	1.71786	3.03465	2.5071	2.76106	2.2276	2.12885	1.71789
chr1	36281610	36283244	64.9412	5.80606	7.73036	4.01356	4.0556	6.17178	6.08878	5.67693	8.58943
chr1	36294332	36294823	9.68068	3.82953	1.71786	2.74097	1.47476	2.1114	2.37611	3.54808	3.43577
chr1	36296327	36297397	21.5799	16.924	4.29465	13.9985	3.31822	16.0791	11.732	5.67693	10.3073
chr1	36307112	36310882	174.051	138.604	35.3879	123.442	49.2571	122.786	125.043	23.4173	20.6146
chr1	36321780	36322866	7.46219	9.88266	4.63822	5.09037	2.43336	6.17178	5.94027	4.25769	3.43577
chr1	36325341	36326751	7.86555	20.63	6.01251	6.65664	3.68691	10.2322	43.8095	11.3539	12.0252
chr1	36368172	36369506	19.7647	16.677	17.6939	18.6973	23.9649	21.2764	18.8604	4.25769	5.58313
chr1	36371962	36372306	2.01681	0.864732	1.37429	0.587351	4.20308	0.487246	1.48507	2.83846	1.28841
chr1	36378728	36379300	3.22689	1.1118	1.71786	1.1747	8.25868	1.94898	1.93059	1.41923	2.57683
chr1	36444612	36445671	24.2017	12.1063	14.0864	14.9774	14.6002	13.318	10.9895	11.3539	9.0189
chr1	36445920	36447424	6.85715	13.8357	7.55858	16.5437	4.86672	24.8495	18.7119	9.225	7.73048
chr1	36461844	36462278	4.63866	1.4824	1.88964	5.18827	1.76972	4.71004	1.18805	2.12885	5.58313
chr1	36467392	36467635	1.21009	0.988266	1.37429	1.07681	1.76972	0.812076	0.594027	2.12885	1.28841
chr1	36470061	36472493	50.2185	35.3305	21.8168	31.4233	29.9377	37.0307	44.552	9.93462	14.602
chr1	36473127	36473384	2.01681	1.23533	1.54607	1.27259	2.35962	1.94898	1.63357	2.12885	2.57683
chr1	36508100	36509255	4.84034	8.15319	6.01251	15.369	3.17074	27.4482	9.20742	9.93462	7.73048
chr1	36511153	36512171	16.5378	12.6004	22.6757	15.6627	19.0982	16.5664	15.8902	3.54808	6.44207
chr1	36534447	36535191	3.22689	5.18839	1.71786	4.01356	9.88092	2.1114	4.3067	3.54808	4.29471
chr1	36545423	36546291	5.2437	6.54726	3.77929	3.622	5.45663	2.27381	3.71267	2.12885	7.30101
chr1	36546563	36547713	26.6219	18.53	10.8225	21.8299	23.67	17.216	14.4052	7.09616	9.44837
chr1	36556164	36558370	13.3109	26.6832	7.73036	27.5076	11.9456	17.3784	19.1574	14.9019	11.5957
chr1	36566426	36566863	1.61345	4.94133	1.37429	10.7681	0.81112	1.62415	1.93059	4.25769	1.71789
chr1	36569074	36569659	1.0084	7.78259	2.06143	5.09037	1.32729	3.57313	3.11864	3.54808	1.71789
chr1	36571622	36571988	1.0084	5.68253	1.03072	4.50302	1.17981	4.2228	4.3067	2.83846	3.86524
chr1	36580098	36581358	2.01681	2.71773	6.52786	4.40513	20.7204	4.38521	4.60371	7.80577	3.43577
chr1	36588884	36589453	1.81513	3.08833	1.88964	4.99248	1.25355	1.13691	1.93059	3.54808	2.57683
chr1	36591253	36591988	3.83194	6.42373	2.23322	15.9564	3.02327	3.2483	4.4552	3.54808	3.43577
chr1	36592544	36592882	0.806723	1.4824	1.03072	3.32832	0.663644	0.812076	1.78208	0.709616	2.57683
chr1	36604318	36604582	0.806723	1.23533	1.54607	3.32832	1.5485	1.29932	1.18805	2.12885	1.71789
chr1	36630307	36630729	1.0084	4.20013	2.405	4.99248	0.958596	3.08589	2.07909	3.54808	3.43577
chr1	36641573	36642040	2.01681	1.23533	1.2025	0.978918	5.6041	3.41072	1.78208	2.83846	1.71789
chr1	36644066	36645899	3.63026	3.95306	11.6814	3.23043	16.5911	6.98385	3.56416	9.225	10.3073
chr1	36656164	36656940	2.21849	3.706	4.12286	2.15362	12.0931	1.78657	3.11864	2.83846	6.44207
chr1	36657722	36659215	6.05043	4.94133	8.24572	5.18827	20.9416	5.52212	4.90072	8.51539	6.44207
chr1	36664322	36664906	2.21849	1.1118	2.92036	1.56627	8.55363	1.94898	1.48507	2.12885	3.86524
chr1	36670242	36670700	0.806723	1.1118	1.88964	1.76205	7.22634	1.62415	1.18805	4.96731	3.86524
chr1	36671244	36671625	1.41177	0.741199	3.6075	1.1747	3.90812	1.46174	1.18805	2.12885	1.71789
chr1	36684055	36684399	2.01681	2.2236	2.405	2.3494	4.20308	3.2483	1.93059	2.83846	1.71789
chr1	36690954	36692424	38.1177	21.2477	27.1422	21.732	29.7902	26.9609	26.2857	12.0635	11.1663
chr1	36694219	36694546	1.81513	3.706	1.71786	0.978918	1.17981	1.13691	2.2276	1.41923	2.57683
chr1	36696918	36697643	3.63026	7.16493	3.77929	2.25151	2.13841	2.92347	4.4552	2.83846	3.43577
chr1	36708991	36710517	43.1597	18.4064	21.8168	22.1235	31.265	25.6616	21.2365	7.80577	9.44837
chr1	36718830	36719099	0.605043	0.988266	1.37429	3.5241	0.663644	1.46174	1.78208	2.12885	1.28841
chr1	36753892	36754679	2.62185	2.34713	2.74857	9.5934	6.48896	2.43623	2.52462	2.12885	1.28841
chr1	36766508	36767126	7.86555	1.97653	2.06143	2.25151	1.84345	2.59864	1.48507	3.54808	1.28841
chr1	36784610	36785137	3.42857	3.706	4.29465	3.23043	4.94046	2.27381	3.26715	6.38654	2.57683
chr1	36785486	36785719	1.0084	1.72946	0.858929	0.881026	1.5485	0.974491	1.48507	3.54808	0.858943
chr1	36797175	36797946	24	2.10006	4.98179	14.6838	4.20308	4.71004	3.26715	2.83846	4.29471
chr1	36813206	36815953	12.9076	9.14146	18.3811	8.3208	45.8651	9.74491	8.61339	13.4827	13.3136
chr1	36831341	36831620	0.806723	0.864732	1.2025	2.44729	1.47476	1.78657	0.891041	2.12885	0.858943
chr1	36835474	36837054	5.84875	10.5003	12.8839	35.5347	42.9894	16.0791	8.61339	11.3539	11.1663
chr1	36839183	36840979	5.84875	4.4472	15.4607	3.622	18.2133	6.82144	6.38579	13.4827	9.87784
chr1	36852858	36853110	1.41177	0.494133	3.09215	1.95784	0.737382	1.46174	1.03955	2.12885	2.14736
chr1	36861692	36862129	2.42017	4.81779	3.26393	4.20935	1.69598	2.59864	2.67312	3.54808	3.86524
chr1	36870397	36871725	6.65547	3.82953	11.8532	3.32832	10.5446	4.38521	4.90072	5.67693	4.72419
chr1	36874660	36875571	5.44538	18.1594	6.35608	20.9488	3.68691	24.1999	13.6626	4.96731	6.87154
chr1	36876413	36877801	7.26051	4.94133	7.55858	3.23043	31.7074	5.84695	5.49475	4.96731	8.58943
chr1	36878178	36878546	1.41177	1.35887	4.46643	0.881026	2.35962	1.78657	1.03955	1.41923	2.14736
chr1	36878761	36880380	7.26051	6.54726	10.4789	5.18827	17.6234	9.25767	9.80145	9.225	6.44207
chr1	36883679	36884160	1.61345	2.5942	3.6075	10.2786	2.43336	5.84695	4.75222	2.12885	2.57683
chr1	36894088	36894610	2.21849	1.23533	5.32536	0.783134	4.12934	1.78657	1.33656	3.54808	5.15366
chr1	36896334	36896638	1.21009	2.34713	3.09215	2.3494	1.62224	1.29932	2.2276	2.12885	3.0063
chr1	36908594	36909233	3.02521	2.10006	6.18429	1.95784	5.23541	1.94898	2.07909	2.12885	5.58313
chr1	36910084	36910461	2.82353	1.35887	4.63822	1.1747	2.06467	1.94898	1.03955	2.12885	1.71789
chr1	36912855	36913371	2.42017	1.97653	6.18429	1.76205	2.87579	3.41072	2.52462	1.41923	3.86524
chr1	36913554	36923704	95.1934	50.4015	271.937	67.9369	206.172	78.9338	65.937	49.6731	60.5555
chr1	36925857	36928395	14.1177	16.0593	26.455	20.9488	14.7476	37.8427	29.1073	7.09616	13.3136
chr1	36933856	36939030	30.6555	21.7418	72.3219	15.2711	48.446	20.4643	28.8103	22.7077	25.3388
chr1	36939335	36940827	66.5547	16.4299	50.6768	24.0814	26.1033	40.7662	28.0678	2.83846	11.5957
chr1	36942216	36945173	12.9076	8.15319	71.8065	6.85243	39.5237	9.90733	8.16787	18.45	13.7431
chr1	36947471	36948077	5.44538	1.35887	4.12286	4.11146	2.72831	4.38521	2.07909	2.12885	2.14736
chr1	36960545	36961344	11.6975	1.853	5.32536	5.48194	2.80205	8.28318	3.41566	5.67693	2.57683
chr1	36962047	36962526	2.82353	1.97653	3.6075	2.25151	1.84345	6.65902	2.67312	2.12885	2.57683
chr1	36982277	36982526	0.605043	0.741199	2.405	2.54519	0.884858	1.78657	0.742534	0.709616	0.429471
chr1	36987030	36987696	12.3025	1.97653	4.63822	5.18827	2.94953	6.00936	2.2276	4.96731	4.72419
chr1	36987994	36988792	14.7227	1.1118	5.15358	1.95784	1.40103	3.73555	2.2276	2.83846	2.57683
chr1	37000125	37001020	20.7731	6.91786	5.84072	16.25	4.86672	11.3691	8.31638	5.67693	3.0063
chr1	37001317	37001565	1.0084	1.35887	1.37429	2.74097	1.10607	2.76106	1.48507	3.54808	0.858943
chr1	37013041	37013428	1.21009	1.853	2.57679	0.978918	0.884858	2.43623	7.72235	0.709616	2.14736
chr1	37028495	37030070	13.7143	7.16493	5.49715	12.8238	7.30008	10.0697	5.94027	8.51539	5.58313
chr1	37030693	37031105	1.81513	1.60593	1.37429	2.44729	4.20308	1.62415	1.78208	4.25769	1.28841
chr1	37200725	37202361	5.84875	19.8888	6.01251	17.9142	3.98186	35.8938	18.7119	11.3539	10.7368
chr1	37202664	37203044	1.41177	1.97653	1.03072	2.3494	0.737382	6.49661	1.78208	2.12885	2.14736
chr1	37203753	37203989	1.21009	0.864732	0.858929	0.489459	0.294953	2.27381	1.18805	2.12885	0.429471
chr1	37210080	37210666	2.62185	4.81779	2.06143	3.91567	1.5485	18.0281	7.12833	1.41923	5.15366
chr1	37215876	37216543	2.21849	8.52379	1.88964	5.48194	1.25355	9.25767	11.2865	2.83846	4.29471
chr1	37299347	37301436	38.521	33.601	16.3197	46.2049	23.67	67.8896	37.8692	12.7731	12.8841
chr1	37302920	37303228	1.41177	1.60593	1.37429	0.685243	3.17074	1.13691	2.67312	2.12885	1.28841
chr1	37307511	37309229	44.9748	14.4534	5.66893	36.7094	10.6183	39.4669	14.8507	10.6442	12.8841
chr1	37309784	37310429	18.7563	1.4824	2.23322	1.07681	2.13841	4.38521	3.41566	7.09616	3.0063
chr1	37317283	37319278	7.86555	33.7246	4.81	26.1371	6.71017	25.0119	20.4939	12.0635	10.7368
chr1	37322577	37323251	2.01681	5.31193	2.57679	13.4112	2.43336	9.25767	4.4552	2.12885	3.43577
chr1	37323445	37324000	2.01681	2.2236	3.26393	1.95784	4.94046	3.2483	2.97014	2.83846	2.14736
chr1	37343276	37343702	0.806723	1.97653	1.54607	1.07681	5.67784	2.76106	1.78208	3.54808	3.0063
chr1	37344089	37347612	12.3025	42.9896	13.2275	23.9835	8.33241	78.9338	46.1856	21.2885	23.6209
chr1	37359477	37360026	8.67228	0.617666	1.88964	1.56627	0.737382	2.76106	1.03955	3.54808	3.43577
chr1	37376829	37377585	3.22689	2.84126	1.71786	7.53767	1.84345	3.57313	2.82163	4.25769	3.0063
chr1	37407993	37408501	1.21009	3.21186	2.405	5.9714	0.958596	3.89796	3.56416	3.54808	3.0063
chr1	37419444	37419859	7.26051	8.40026	3.43572	4.69881	6.04653	4.87246	5.34624	4.96731	6.0126
chr1	37427274	37427865	4.43698	3.45893	3.09215	6.36297	2.43336	5.03487	4.60371	2.12885	3.43577
chr1	37428949	37431202	63.1261	52.6251	38.6518	41.9956	50.7319	58.6319	54.6505	12.0635	13.3136
chr1	37434931	37435180	1.0084	1.853	1.37429	0.293675	0.516167	0.32483	1.18805	3.54808	1.28841
chr1	37436397	37436873	3.63026	4.32366	2.57679	2.15362	4.94046	2.1114	4.15819	4.96731	4.72419
chr1	37466130	37466758	10.084	2.10006	1.54607	4.50302	1.84345	3.2483	3.41566	6.38654	4.29471
chr1	37467600	37468173	9.27732	2.10006	1.71786	1.95784	1.62224	2.43623	1.78208	2.12885	3.86524
chr1	37471485	37472041	4.63866	2.9648	2.57679	1.95784	3.90812	3.2483	2.37611	3.54808	3.0063
chr1	37472314	37472596	2.21849	1.97653	0.858929	2.3494	1.17981	3.08589	5.04923	2.12885	2.57683
chr1	37473139	37475414	56.0673	22.8536	12.025	22.0257	14.3052	27.2858	33.117	14.9019	17.6083
chr1	37477217	37481757	56.6723	71.7728	24.3936	60.9866	90.698	38.0052	38.4633	23.4173	28.3451
chr1	37484633	37484894	1.61345	2.10006	1.71786	0.783134	2.21215	0.974491	1.33656	0.709616	0.429471
chr1	37486163	37487902	24.8067	41.013	8.93287	35.9263	5.16167	52.1353	42.3244	12.7731	19.7557
chr1	37488093	37489250	11.8992	8.27672	3.77929	9.39761	2.5071	11.3691	9.05891	7.09616	6.44207
chr1	37490656	37493062	45.5799	38.2953	12.1968	29.6612	12.7567	60.0936	46.1856	14.1923	18.0378
chr1	37493189	37493750	3.42857	3.21186	3.09215	1.95784	3.61317	3.57313	4.4552	4.25769	3.43577
chr1	37495369	37497028	51.0253	34.2187	9.62001	33.7727	16.5911	36.5434	27.7708	13.4827	9.44837
chr1	37502347	37502959	2.01681	2.71773	3.77929	2.93675	10.1021	1.78657	3.26715	3.54808	1.28841
chr1	37504919	37505593	3.42857	4.69426	2.57679	5.9714	1.5485	4.87246	4.15819	7.09616	4.29471
chr1	37515047	37515797	2.21849	4.0766	3.77929	11.2576	2.94953	6.00936	3.41566	7.09616	7.30101
chr1	37518417	37518754	1.41177	2.34713	0.687144	1.85994	2.94953	1.29932	1.63357	2.83846	3.0063
chr1	37524667	37525376	2.82353	10.7474	2.74857	5.87351	2.65457	4.87246	4.00968	2.12885	3.0063
chr1	37525547	37526009	2.01681	2.5942	1.88964	1.37049	3.097	1.94898	2.07909	1.41923	3.86524
chr1	37529943	37532650	19.1597	14.9475	8.58929	27.9971	8.1112	12.0187	13.8111	11.3539	14.602
chr1	37534720	37535015	3.63026	0.617666	0.687144	2.54519	1.10607	1.13691	1.48507	1.41923	1.28841
chr1	37539875	37540721	7.46219	7.90612	1.54607	5.67772	6.34148	5.68453	6.23728	3.54808	3.0063
chr1	37540896	37541606	21.1765	12.3533	2.405	13.8027	8.33241	8.93284	12.029	2.83846	3.0063
chr1	37546624	37547337	3.63026	7.65906	2.57679	18.4037	3.39196	2.76106	3.26715	5.67693	6.0126
chr1	37548667	37549065	2.21849	2.34713	1.54607	3.13254	0.958596	1.78657	1.93059	2.12885	3.0063
chr1	37559414	37560500	6.45379	7.04139	5.66893	8.61448	2.94953	6.49661	13.8111	5.67693	6.0126
chr1	37561478	37562838	15.7311	25.942	7.55858	59.2245	6.12027	17.0536	35.0476	7.80577	6.87154
chr1	37566365	37567213	15.5294	5.68253	3.43572	4.20935	1.99093	3.2483	4.00968	2.83846	3.43577
chr1	37580059	37580802	3.02521	9.88266	2.57679	1.95784	2.13841	2.1114	3.11864	2.12885	5.15366
chr1	37585296	37586627	25.8152	21.3712	5.84072	25.0603	10.692	9.74491	16.0387	9.93462	11.5957
chr1	37587395	37587716	2.01681	1.60593	1.54607	1.76205	2.80205	2.1114	1.63357	1.41923	2.14736
chr1	37588350	37588965	1.81513	2.2236	4.12286	1.56627	4.49803	3.2483	1.48507	4.96731	3.0063
chr1	37602295	37602751	3.42857	1.60593	2.57679	7.73345	1.32729	1.46174	1.33656	3.54808	2.14736
chr1	37603572	37603891	1.0084	1.4824	1.54607	3.32832	0.516167	0.487246	1.03955	2.12885	1.71789
chr1	37605758	37606021	1.21009	1.23533	1.37429	3.5241	1.03233	3.08589	1.48507	2.83846	3.0063
chr1	37613781	37615207	7.05883	13.0945	4.98179	9.10394	7.00513	7.4711	5.49475	6.38654	8.58943
chr1	37619474	37619738	3.42857	2.84126	1.2025	0.881026	0.81112	0.974491	1.33656	2.83846	2.14736
chr1	37621849	37622240	5.04202	1.23533	1.71786	2.83886	0.958596	2.59864	1.93059	2.83846	1.28841
chr1	37665486	37665894	3.02521	2.34713	1.88964	4.89459	1.84345	1.78657	2.82163	1.41923	1.28841
chr1	37690840	37691509	2.01681	2.2236	3.09215	7.1461	4.64551	3.08589	2.97014	4.25769	5.15366
chr1	37696402	37697355	2.62185	10.9945	4.63822	18.4037	11.1345	2.43623	2.97014	4.25769	3.43577
chr1	37712345	37712752	1.61345	1.1118	1.54607	0.783134	2.94953	1.13691	1.18805	3.54808	3.0063
chr1	37734558	37735274	3.63026	2.71773	3.77929	8.02713	1.69598	4.87246	3.71267	2.12885	3.0063
chr1	37735916	37736308	1.21009	1.72946	2.06143	1.46838	4.42429	1.46174	1.48507	2.83846	1.71789
chr1	37737191	37737938	2.21849	1.4824	3.09215	1.66416	4.42429	2.1114	2.37611	4.25769	3.43577
chr1	37738958	37739195	0.605043	2.2236	1.03072	2.54519	1.10607	1.78657	1.18805	2.12885	1.71789
chr1	37740219	37740940	1.21009	3.08833	2.74857	2.93675	16.2224	3.2483	3.41566	6.38654	2.57683
chr1	37744346	37745326	4.03362	2.9648	5.49715	6.06929	20.6467	2.43623	4.3067	2.12885	4.29471
chr1	37751664	37752086	2.01681	7.16493	2.23322	1.76205	0.368691	2.76106	4.00968	1.41923	2.57683
chr1	37799540	37800005	2.01681	3.45893	1.88964	3.23043	1.84345	1.13691	1.63357	4.25769	2.57683
chr1	37860155	37860918	2.82353	10.7474	3.09215	11.1597	0.958596	6.98385	10.247	4.96731	7.73048
chr1	37864283	37866131	45.9832	27.5479	58.579	44.2471	48.8884	33.7824	32.226	10.6442	17.1789
chr1	37867148	37870031	11.0924	28.7832	21.8168	32.4022	28.0942	11.8563	12.4746	22.7077	13.7431
chr1	37871760	37872993	15.7311	17.1711	14.0864	14.2922	24.3336	7.95835	9.05891	5.67693	6.87154
chr1	37887581	37887865	1.81513	0.988266	1.54607	0.293675	2.80205	0.974491	1.63357	1.41923	2.14736
chr1	37889383	37891660	56.6723	47.0661	36.2468	27.0181	45.1278	29.5596	32.9685	14.9019	20.6146
chr1	37904766	37905447	2.01681	2.10006	4.29465	9.20183	2.21215	5.68453	5.04923	3.54808	5.15366
chr1	37905969	37906570	2.01681	3.3354	3.09215	4.50302	1.5485	4.38521	2.2276	3.54808	1.28841
chr1	37982881	37983119	1.41177	1.853	1.54607	0.391567	1.99093	1.13691	2.2276	0	1.28841
chr1	37983609	37984069	2.21849	5.92959	2.74857	1.85994	2.06467	1.78657	2.37611	1.41923	2.57683
chr1	37985619	37986626	7.46219	8.89439	5.49715	3.622	6.12027	4.54763	5.64326	5.67693	6.0126
chr1	37996048	38001277	71.7984	78.5671	85.3776	50.5122	84.7989	48.5621	61.7788	31.9327	27.0567
chr1	38001696	38002364	3.22689	2.34713	5.32536	1.46838	9.43849	2.59864	1.93059	7.80577	5.15366
chr1	38003148	38003603	1.81513	2.47066	1.54607	0.978918	3.53943	1.94898	1.48507	2.12885	4.29471
chr1	38004313	38004632	1.21009	2.10006	2.74857	0.881026	1.99093	1.29932	1.48507	1.41923	1.28841
chr1	38010618	38013175	16.9412	12.7239	28.0011	11.5512	21.4578	13.1556	14.9992	9.93462	12.8841
chr1	38014462	38015086	2.21849	2.2236	4.46643	1.56627	7.81625	2.1114	1.03955	2.83846	4.29471
chr1	38042554	38042908	1.81513	1.853	2.57679	0.978918	2.28588	1.62415	0.891041	1.41923	2.14736
chr1	38049557	38050102	3.22689	3.95306	3.95108	5.67772	4.0556	2.1114	5.04923	2.12885	2.57683
chr1	38051121	38051498	1.0084	1.1118	1.88964	1.56627	3.17074	1.29932	1.18805	3.54808	1.71789
chr1	38053975	38054688	3.22689	3.45893	3.43572	3.42621	4.94046	1.94898	2.37611	5.67693	4.72419
chr1	38084858	38085427	3.83194	2.2236	3.6075	1.1747	3.83439	2.59864	3.41566	2.83846	3.43577
chr1	38087299	38087533	0.605043	0.3706	2.06143	0.881026	1.84345	0.974491	1.33656	1.41923	1.28841
chr1	38102975	38104200	6.05043	11.8592	6.87144	16.6416	3.76065	27.2858	10.247	10.6442	9.44837
chr1	38128345	38129237	7.86555	8.40026	8.76108	4.01356	6.26774	7.30868	9.35593	3.54808	7.30101
chr1	38129836	38131626	15.1261	14.4534	35.0443	13.7049	26.9882	9.25767	15.4447	10.6442	9.44837
chr1	38132925	38133381	2.01681	1.60593	3.77929	1.46838	5.67784	1.94898	1.63357	3.54808	3.43577
chr1	38139195	38139787	13.1093	1.35887	2.74857	2.74097	1.69598	1.62415	1.78208	2.83846	3.86524
chr1	38149990	38150432	9.27732	0.741199	2.57679	2.15362	0.81112	1.46174	1.33656	3.54808	2.57683
chr1	38233174	38233722	4.84034	3.45893	1.88964	6.16718	1.40103	4.38521	2.2276	4.25769	2.57683
chr1	38237248	38237717	2.21849	2.2236	1.54607	3.32832	1.32729	2.59864	1.03955	2.83846	1.28841
chr1	38239574	38239902	1.21009	1.23533	1.37429	1.07681	0.663644	5.52212	0.742534	4.25769	2.14736
chr1	38242431	38243166	3.83194	1.97653	3.26393	1.95784	9.88092	2.1114	2.2276	4.25769	3.43577
chr1	38249485	38250531	4.63866	8.89439	3.26393	8.81026	2.21215	16.7288	5.79176	7.80577	3.0063
chr1	38252825	38253110	1.61345	1.97653	1.37429	2.83886	2.21215	1.94898	0.594027	2.83846	2.57683
chr1	38259673	38260440	3.42857	8.40026	2.74857	9.78918	2.06467	2.92347	3.56416	2.83846	3.86524
chr1	38318568	38318825	1.41177	0.741199	0.858929	0.587351	2.06467	0.812076	0.742534	1.41923	1.28841
chr1	38320776	38321455	1.21009	2.34713	2.405	5.09037	10.3233	2.59864	1.63357	2.12885	4.72419
chr1	38362484	38362717	1.21009	0.3706	1.71786	0.685243	1.99093	0.974491	0.594027	1.41923	0.858943
chr1	38368183	38368702	1.61345	1.4824	2.23322	1.37049	1.47476	8.44559	1.63357	2.12885	2.14736
chr1	38383638	38385128	7.26051	3.08833	9.44822	8.12502	19.4669	5.84695	3.11864	5.67693	3.43577
chr1	38393517	38393816	1.61345	1.35887	3.26393	0.685243	2.13841	1.13691	1.18805	2.12885	1.71789
chr1	38400490	38400782	1.0084	0.988266	1.03072	1.07681	3.02327	0.487246	0.742534	0.709616	1.71789
chr1	38406850	38407447	1.81513	6.79433	3.95108	2.15362	1.99093	1.29932	2.37611	2.83846	1.71789
chr1	38408150	38408534	3.02521	4.4472	3.77929	2.93675	1.62224	1.46174	0.891041	4.25769	1.71789
chr1	38415534	38415969	1.0084	1.4824	4.12286	1.1747	3.02327	1.62415	0.891041	2.12885	2.14736
chr1	38428728	38429168	1.61345	5.68253	3.95108	6.26507	1.91719	2.43623	2.2276	4.25769	1.28841
chr1	38429482	38429823	2.21849	2.2236	2.74857	0.978918	2.65457	1.29932	0.891041	1.41923	1.71789
chr1	38431990	38432404	1.81513	1.1118	4.63822	0.978918	1.5485	1.29932	0.742534	3.54808	1.71789
chr1	38441744	38443547	7.05883	6.05313	23.0193	9.10394	14.6002	6.65902	5.79176	9.93462	6.44207
chr1	38445290	38453381	36.1009	19.7653	153.061	16.3479	53.0915	22.2509	19.0089	32.6423	33.4988
chr1	38454702	38456717	8.67228	5.68253	20.0989	5.67772	12.0931	8.60801	4.75222	9.225	7.73048
chr1	38457876	38458336	2.42017	1.1118	6.01251	1.46838	1.40103	1.78657	1.63357	3.54808	3.0063
chr1	38466028	38466388	1.41177	1.60593	2.57679	0.685243	3.24448	1.29932	1.78208	2.12885	1.28841
chr1	38467482	38468277	3.63026	1.97653	9.27644	2.15362	2.06467	2.43623	1.78208	3.54808	3.0063
chr1	38475723	38476366	2.01681	1.853	3.77929	1.37049	3.83439	2.1114	2.67312	3.54808	2.14736
chr1	38477616	38478665	4.84034	4.0766	8.07394	3.71989	17.181	2.59864	1.78208	4.96731	3.0063
chr1	38482345	38482606	1.0084	1.1118	1.71786	0.881026	2.13841	1.29932	0.44552	1.41923	1.71789
chr1	38484244	38484878	2.42017	1.72946	3.6075	1.66416	5.38289	2.27381	2.52462	1.41923	3.0063
chr1	38489000	38489479	2.42017	1.4824	5.32536	0.587351	1.62224	1.46174	1.33656	2.83846	1.28841
chr1	38495264	38495749	3.83194	2.84126	3.6075	7.34188	1.91719	2.76106	2.07909	4.25769	3.86524
chr1	38499266	38500040	3.22689	3.21186	5.66893	6.26507	16.4436	1.78657	2.2276	7.09616	4.29471
chr1	38507849	38508130	1.41177	0.988266	2.06143	0.587351	2.06467	1.29932	0.742534	1.41923	1.28841
chr1	38532404	38532846	2.62185	1.60593	1.88964	0.881026	4.71924	1.62415	0.891041	2.12885	2.57683
chr1	38550421	38551164	3.02521	9.38852	2.92036	4.30724	8.47989	2.59864	2.67312	3.54808	7.73048
chr1	38553019	38553295	2.42017	1.60593	1.71786	1.85994	1.32729	1.94898	1.18805	2.12885	1.28841
chr1	38557394	38558087	10.084	11.7357	3.43572	8.22291	3.17074	3.57313	6.23728	4.25769	3.0063
chr1	38562747	38563380	2.62185	1.4824	4.46643	1.27259	5.16167	1.94898	1.78208	2.12885	2.14736
chr1	38580603	38580982	3.02521	2.84126	1.54607	2.44729	3.61317	1.13691	1.33656	4.25769	1.28841
chr1	38582851	38583120	2.01681	1.1118	1.2025	1.37049	2.5071	1.62415	0.594027	0	2.57683
chr1	38587392	38587710	1.61345	1.4824	2.57679	1.85994	2.87579	1.13691	0.44552	2.12885	2.57683
chr1	38590540	38590829	1.61345	1.60593	1.88964	1.37049	1.84345	1.29932	1.18805	2.83846	0.429471
chr1	38594084	38594424	1.41177	1.60593	1.54607	2.3494	3.61317	0.974491	1.78208	2.83846	1.28841
chr1	38601508	38602291	5.2437	3.58246	3.09215	10.866	2.80205	5.52212	4.4552	4.96731	6.44207
chr1	38619291	38619648	2.01681	1.72946	2.23322	1.46838	2.94953	2.27381	1.33656	2.12885	1.28841
chr1	38625239	38625687	1.61345	1.97653	1.88964	2.25151	4.64551	2.43623	1.33656	6.38654	2.14736
chr1	38627787	38628402	6.65547	5.31193	1.2025	4.50302	3.98186	1.46174	2.37611	2.12885	3.86524
chr1	38630639	38631316	6.65547	3.3354	2.06143	5.67772	2.5071	2.27381	1.78208	2.12885	3.0063
chr1	38632109	38633180	18.353	4.57073	4.12286	12.4323	9.51222	2.43623	2.37611	6.38654	6.44207
chr1	38633715	38634434	2.82353	3.58246	2.405	4.01356	9.36475	1.46174	2.67312	4.25769	3.86524
chr1	38637813	38638508	5.84875	3.08833	1.88964	6.85243	2.21215	4.06038	1.18805	4.96731	3.43577
chr1	38639327	38639578	1.41177	3.706	0.687144	1.85994	0.81112	0.649661	1.03955	1.41923	1.28841
chr1	38643574	38644006	5.04202	3.45893	2.23322	4.69881	2.21215	1.78657	1.48507	3.54808	2.14736
chr1	38648984	38650486	11.6975	20.383	7.21501	8.22291	5.08793	3.57313	4.3067	7.80577	5.15366
chr1	38655145	38655848	5.64706	10.8709	3.43572	2.3494	2.72831	1.78657	3.56416	5.67693	3.0063
chr1	38656207	38656494	1.21009	3.706	1.03072	1.1747	0.589905	1.62415	0.891041	1.41923	2.14736
chr1	38657093	38659406	21.7815	21.3712	11.1661	14.5859	17.6234	7.14627	8.16787	14.9019	13.7431
chr1	38660843	38661191	5.2437	2.47066	2.74857	1.56627	1.76972	1.62415	1.48507	2.12885	2.14736
chr1	38662190	38666375	115.765	65.7197	21.3014	39.9399	41.5883	15.5919	20.6424	19.1596	21.903
chr1	38667840	38669338	8.26892	7.78259	6.35608	7.83134	20.2043	5.19729	4.4552	9.225	6.44207
chr1	38670235	38670507	0.806723	0.864732	1.03072	0.881026	1.69598	0.649661	1.18805	1.41923	1.28841
chr1	38683323	38683744	1.41177	0.741199	1.88964	1.37049	3.68691	1.94898	1.93059	3.54808	3.43577
chr1	38692606	38693030	1.41177	3.58246	1.71786	1.66416	2.80205	1.29932	2.07909	3.54808	2.57683
chr1	38693177	38695564	27.832	81.1613	10.3072	54.3299	40.6297	10.0697	16.3357	20.5789	15.461
chr1	38695882	38696941	6.65547	9.63559	4.12286	8.51659	12.2405	4.54763	2.97014	5.67693	4.72419
chr1	38720377	38720706	1.41177	1.853	0.687144	1.07681	2.58084	1.29932	2.2276	1.41923	1.71789
chr1	38722013	38722563	1.41177	6.42373	2.405	7.83134	2.5071	2.59864	1.93059	5.67693	1.28841
chr1	38725800	38726267	1.21009	3.21186	1.54607	3.23043	7.30008	2.43623	1.93059	7.80577	3.86524
chr1	38749642	38750187	2.21849	1.72946	2.23322	1.66416	5.08793	2.59864	1.93059	1.41923	4.29471
chr1	38766939	38768106	3.63026	5.92959	7.38679	6.26507	28.5367	3.89796	3.11864	8.51539	5.58313
chr1	38775752	38775995	1.0084	1.23533	1.88964	1.76205	1.99093	0.487246	0.44552	2.12885	1.71789
chr1	38776241	38778622	19.3614	24.4596	8.93287	38.5694	14.9688	10.3946	13.8111	8.51539	9.0189
chr1	38783092	38783702	2.21849	1.4824	2.57679	6.75453	1.69598	3.08589	1.18805	5.67693	2.57683
chr1	38845776	38846056	0.403362	0.864732	2.405	0.391567	2.43336	0.812076	0.891041	2.83846	3.0063
chr1	38850303	38851366	3.22689	2.34713	9.10465	1.85994	12.0193	3.57313	2.52462	2.12885	4.29471
chr1	38851991	38853038	3.83194	1.4824	7.73036	1.95784	12.0193	2.76106	1.78208	3.54808	6.87154
chr1	38880178	38882565	8.06723	5.31193	36.075	3.5241	25.3659	7.4711	6.5343	10.6442	11.1663
chr1	38882750	38882985	1.61345	0.247066	2.23322	0.293675	1.76972	0.487246	0.891041	1.41923	1.28841
chr1	38886747	38887655	4.63866	2.2236	7.55858	1.85994	7.07886	3.08589	1.78208	1.41923	5.58313
chr1	38890754	38892340	6.85715	2.10006	19.9272	2.44729	13.789	3.57313	2.97014	6.38654	7.30101
chr1	38894035	38894278	0.605043	0.617666	2.57679	0.293675	2.13841	0.487246	1.03955	1.41923	2.14736
chr1	38897027	38898378	26.6219	2.5942	23.5347	4.50302	11.6506	2.92347	2.82163	3.54808	6.0126
chr1	38902171	38903186	40.3362	1.72946	6.87144	2.93675	3.39196	3.89796	2.37611	5.67693	4.72419
chr1	38903891	38905274	20.7731	3.08833	7.04322	2.54519	4.27681	3.73555	4.90072	6.38654	5.58313
chr1	38942925	38943249	1.21009	0.3706	1.54607	2.74097	0.589905	1.29932	1.33656	2.12885	3.0063
chr1	38983825	38984546	1.61345	0.988266	3.43572	1.56627	12.5355	2.76106	2.67312	3.54808	3.86524
chr1	38987099	38988217	20.9748	17.5417	9.7918	15.9564	20.2043	21.2764	14.9992	7.80577	7.30101
chr1	38993922	38994204	1.21009	0.741199	1.37429	0.391567	2.58084	1.13691	0.594027	2.83846	2.57683
chr1	39089461	39090389	4.43698	15.0711	2.74857	11.4533	5.75158	4.06038	6.23728	6.38654	5.58313
chr1	39105485	39105721	0.605043	0.741199	1.2025	1.66416	1.32729	0.649661	1.18805	2.12885	1.28841
chr1	39115548	39115856	1.0084	1.72946	1.37429	2.3494	2.58084	1.62415	1.33656	2.83846	1.28841
chr1	39144804	39145448	1.41177	3.706	2.74857	9.10394	1.40103	4.2228	3.26715	1.41923	3.43577
chr1	39204584	39205835	5.2437	17.0476	3.95108	14.0964	4.42429	5.68453	5.79176	4.96731	7.73048
chr1	39206903	39207205	1.0084	0.988266	0.687144	1.1747	3.46569	0.812076	1.03955	2.12885	1.71789
chr1	39280848	39281503	2.21849	2.9648	2.57679	2.64308	1.10607	9.5825	6.97982	4.25769	2.57683
chr1	39309608	39309916	0.806723	0.741199	2.06143	2.3494	0.737382	2.1114	3.41566	2.12885	1.71789
chr1	39313464	39314067	1.81513	2.71773	1.71786	10.3765	1.62224	4.06038	5.34624	2.12885	4.72419
chr1	39340278	39340927	1.61345	2.2236	2.57679	2.3494	4.64551	2.59864	1.48507	1.41923	3.86524
chr1	39348906	39349521	1.81513	1.72946	3.43572	1.46838	10.3233	2.76106	4.00968	6.38654	3.43577
chr1	39360233	39360598	1.41177	0.617666	1.37429	0.489459	2.58084	1.46174	1.33656	2.83846	2.57683
chr1	39362156	39362966	2.62185	1.97653	2.405	2.44729	10.9133	2.1114	1.78208	4.96731	4.29471
chr1	39367298	39376844	92.5715	156.887	61.4993	89.7668	144.527	75.1982	88.9556	52.5116	51.966
chr1	39378992	39379370	2.01681	3.45893	2.06143	1.66416	3.83439	1.29932	2.2276	2.12885	2.57683
chr1	39381058	39381332	1.21009	2.10006	1.03072	2.74097	1.10607	1.78657	1.03955	1.41923	0.429471
chr1	39381997	39382422	0.403362	1.35887	2.06143	0.978918	3.98186	1.29932	1.63357	2.12885	3.86524
chr1	39384504	39385489	3.22689	4.4472	3.77929	7.24399	3.61317	15.1046	5.49475	7.80577	4.72419
chr1	39388055	39390007	4.63866	5.80606	9.7918	3.81778	24.1861	9.90733	6.5343	4.96731	10.3073
chr1	39392295	39393017	2.62185	4.57073	4.63822	2.64308	6.34148	5.3597	3.86118	4.25769	8.15996
chr1	39393272	39394065	1.61345	3.45893	2.405	5.9714	25.5134	4.54763	1.93059	5.67693	4.29471
chr1	39396262	39396825	2.01681	7.53553	2.23322	10.1807	11.1345	2.1114	3.26715	4.25769	3.0063
chr1	39403591	39404049	1.41177	1.1118	1.88964	0.881026	4.0556	2.27381	1.33656	0.709616	1.71789
chr1	39408343	39409079	3.63026	5.55899	2.92036	7.1461	2.80205	11.0442	5.49475	4.96731	3.43577
chr1	39413474	39413918	2.21849	2.2236	2.57679	3.13254	3.24448	3.2483	2.07909	2.83846	1.71789
chr1	39417566	39418292	2.82353	5.43546	3.6075	6.85243	12.683	3.89796	4.60371	3.54808	6.0126
chr1	39420578	39420903	1.0084	1.23533	1.71786	0.881026	3.02327	1.46174	1.33656	2.12885	0.858943
chr1	39424214	39424799	2.42017	2.10006	4.12286	1.07681	3.83439	4.38521	2.2276	3.54808	3.86524
chr1	39428115	39431115	6.25211	23.5948	16.4914	19.2847	43.8005	33.6199	22.87	19.8692	15.461
chr1	39433997	39434769	3.83194	7.04139	3.43572	7.83134	2.58084	17.5408	8.31638	4.96731	4.29471
chr1	39435382	39435909	3.02521	2.71773	2.92036	3.32832	2.43336	7.4711	2.97014	2.83846	4.72419
chr1	39437605	39439991	5.64706	15.0711	15.4607	10.866	29.2741	59.6064	18.2663	14.9019	11.5957
chr1	39440735	39441069	1.41177	1.60593	2.74857	0.881026	0.958596	4.06038	1.48507	1.41923	2.14736
chr1	39442840	39444138	3.22689	4.0766	6.52786	7.04821	12.9042	9.90733	5.94027	8.51539	6.87154
chr1	39444812	39445365	1.21009	2.10006	3.43572	1.76205	5.67784	3.73555	2.37611	3.54808	2.57683
chr1	39445723	39447370	4.2353	5.68253	7.73036	4.7967	29.6427	7.14627	5.34624	5.67693	10.3073
chr1	39448468	39451256	8.87396	26.6832	13.5711	25.8434	14.8951	72.5996	24.9491	11.3539	20.1852
chr1	39453205	39457339	10.8908	34.0952	21.4732	23.5919	42.3257	58.6319	25.2462	27.675	21.0441
chr1	39458239	39458696	1.41177	2.5942	2.23322	2.05573	3.31822	2.76106	2.07909	2.12885	2.57683
chr1	39459237	39461814	5.84875	12.7239	15.1172	6.85243	41.2934	15.1046	10.247	8.51539	11.5957
chr1	39462762	39463270	1.61345	2.10006	3.26393	1.76205	4.86672	3.08589	2.52462	2.83846	2.57683
chr1	39465566	39466191	2.21849	3.3354	3.95108	1.07681	5.30915	4.54763	3.11864	2.83846	3.43577
chr1	39466907	39469934	6.65547	42.1248	16.4914	28.6823	14.6002	87.3794	39.7998	20.5789	25.3388
chr1	39470256	39470528	0.605043	3.08833	1.54607	1.37049	1.5485	3.08589	2.97014	2.12885	1.28841
chr1	39471251	39472841	5.44538	20.1359	7.55858	4.50302	7.66877	7.30868	18.8604	12.0635	9.0189
chr1	39476360	39479470	11.4958	41.8778	18.5529	22.9067	39.0075	38.9796	40.2453	12.7731	18.4673
chr1	39479499	39483602	11.2941	89.3145	18.8964	45.5197	14.3789	66.7526	74.4019	25.5462	36.0756
chr1	39486700	39488460	4.84034	47.0661	8.24572	26.6266	6.19401	20.1395	21.5335	14.1923	9.87784
chr1	39491319	39491701	1.61345	2.47066	2.57679	1.76205	0.884858	1.94898	4.4552	2.12885	1.71789
chr1	39492723	39494361	5.04202	21.0006	5.84072	30.1507	5.67784	33.9448	28.0678	8.51539	15.461
chr1	39502571	39504052	5.44538	13.8357	6.52786	33.3811	5.0142	46.6132	22.7215	4.96731	10.7368
chr1	39504088	39504375	1.0084	1.72946	1.88964	2.25151	0.958596	3.57313	1.93059	0.709616	1.28841
chr1	39525195	39526988	5.84875	42.619	6.69965	38.3736	7.44756	48.2373	42.9185	14.9019	12.8841
chr1	39530112	39530735	4.84034	5.80606	4.98179	4.30724	6.19401	5.3597	6.23728	3.54808	3.86524
chr1	39535254	39536401	35.0925	15.1946	22.3322	18.11	23.1538	22.5757	23.4641	4.96731	6.0126
chr1	39544139	39544436	2.01681	0.988266	1.71786	0.881026	0.663644	2.59864	4.15819	1.41923	2.14736
chr1	39545419	39546506	3.02521	7.78259	4.98179	3.81778	15.9274	5.03487	11.732	6.38654	10.3073
chr1	39560958	39561196	0.806723	0.988266	0.687144	1.37049	1.10607	1.94898	0.742534	1.41923	1.28841
chr1	39568500	39569300	3.83194	4.20013	3.43572	1.27259	1.84345	4.06038	8.01937	2.12885	3.43577
chr1	39575343	39581083	37.5126	74.1199	25.7679	81.5439	34.362	178.494	162.169	31.9327	34.3577
chr1	39582953	39583560	1.81513	5.80606	1.71786	5.48194	1.32729	10.8818	8.31638	4.25769	3.43577
chr1	39590075	39590717	3.22689	5.55899	3.09215	8.22291	1.91719	22.2509	11.2865	9.225	5.58313
chr1	39591668	39591916	1.21009	1.1118	1.2025	0.783134	0.368691	1.62415	2.52462	1.41923	0.858943
chr1	39592200	39592434	1.41177	0.741199	1.88964	0.685243	1.03233	1.46174	2.97014	2.12885	1.28841
chr1	39601081	39604647	12.9076	26.9302	13.7429	14.1943	6.12027	62.8547	54.6505	23.4173	24.9093
chr1	39608357	39608821	1.61345	3.95306	2.06143	3.91567	1.91719	12.1811	7.27683	3.54808	3.43577
chr1	39613926	39615255	5.44538	22.483	3.95108	14.3901	6.48896	27.2858	21.088	7.09616	10.7368
chr1	39635781	39637013	3.22689	17.2946	4.12286	16.6416	3.31822	8.12076	18.8604	8.51539	7.30101
chr1	39644119	39645457	3.63026	4.69426	5.15358	3.42621	20.6467	4.54763	4.3067	4.96731	7.30101
chr1	39646246	39646878	2.21849	1.72946	2.405	1.27259	8.18494	1.46174	2.2276	0.709616	3.43577
chr1	39650915	39651240	1.61345	1.1118	1.2025	3.13254	1.84345	2.43623	2.52462	2.12885	0.858943
chr1	39706989	39707308	1.61345	0.617666	1.88964	2.25151	0.663644	1.29932	1.63357	1.41923	1.28841
chr1	39708841	39709246	3.02521	1.4824	2.06143	4.11146	1.32729	1.46174	2.07909	2.83846	1.71789
chr1	39712256	39712735	0.605043	1.60593	2.74857	4.89459	1.5485	2.27381	1.18805	2.12885	3.0063
chr1	39713734	39714588	6.05043	13.9593	2.57679	25.9413	7.59503	3.73555	10.0985	4.96731	7.73048
chr1	39719831	39720099	1.61345	0.617666	1.03072	1.85994	0.516167	0.974491	1.18805	2.12885	1.71789
chr1	39720518	39721473	2.42017	1.23533	4.29465	11.4533	3.61317	2.43623	2.37611	2.83846	5.15366
chr1	39729722	39730289	1.81513	5.31193	2.405	5.48194	1.17981	2.27381	3.56416	4.25769	3.0063
chr1	39731481	39732164	2.21849	4.69426	3.26393	12.3344	1.5485	2.43623	2.52462	3.54808	4.72419
chr1	39733385	39736896	33.2773	51.8839	12.5404	53.7426	27.5043	13.6429	18.8604	28.3846	19.7557
chr1	39740038	39740459	1.81513	3.45893	2.405	3.81778	1.03233	1.94898	2.2276	2.12885	3.0063
chr1	39749757	39749990	2.21849	1.35887	1.71786	2.15362	0.958596	1.46174	0.891041	1.41923	1.28841
chr1	39753940	39755434	6.25211	10.8709	6.18429	34.1642	30.8963	6.65902	17.8208	9.93462	8.15996
chr1	39761216	39762510	8.67228	14.5769	4.29465	14.488	11.5769	6.65902	12.6231	7.09616	6.87154
chr1	39767806	39768372	2.21849	3.82953	2.92036	8.90815	1.47476	2.92347	4.60371	4.25769	3.0063
chr1	39784192	39785415	3.42857	4.69426	4.29465	12.3344	2.87579	7.95835	13.6626	2.83846	8.15996
chr1	39834984	39835223	1.21009	0.988266	1.03072	2.15362	0.442429	0.812076	0.891041	0.709616	1.71789
chr1	39837922	39839508	6.85715	4.4472	3.95108	4.20935	24.8498	7.14627	5.94027	8.51539	8.58943
chr1	39841653	39842896	8.67228	3.08833	5.15358	5.87351	24.4811	4.54763	4.75222	6.38654	5.58313
chr1	39846847	39847572	3.02521	5.31193	3.26393	4.30724	2.35962	6.82144	11.2865	5.67693	3.43577
chr1	39856005	39856380	2.82353	0.988266	1.88964	0.685243	4.57177	2.92347	1.48507	1.41923	3.86524
chr1	39866365	39867181	2.21849	1.97653	2.92036	2.64308	7.1526	3.41072	2.82163	2.83846	3.0063
chr1	39868000	39868567	1.81513	1.4824	1.37429	1.95784	6.93139	3.41072	1.63357	3.54808	3.86524
chr1	39893201	39894005	3.42857	11.9827	3.26393	15.6627	2.43336	35.4065	14.4052	9.225	7.73048
chr1	39895025	39897728	58.2858	43.3602	10.1354	54.6236	9.51222	82.8318	62.8184	13.4827	20.6146
chr1	39898652	39899154	2.21849	3.58246	1.37429	3.13254	2.5071	2.59864	5.19774	3.54808	3.0063
chr1	39900034	39900851	16.3362	3.58246	0.858929	5.28616	5.0142	12.1811	13.3656	2.12885	2.57683
chr1	39901306	39903023	24	13.7122	6.69965	16.5437	13.1254	14.9422	23.0186	7.09616	8.58943
chr1	39904543	39905093	9.27732	2.10006	2.74857	2.25151	2.43336	5.3597	3.41566	2.12885	3.86524
chr1	39911444	39911757	2.82353	2.10006	1.37429	0.978918	4.0556	1.94898	2.2276	0.709616	4.29471
chr1	39916109	39916579	3.02521	1.72946	1.37429	5.67772	1.25355	4.38521	3.56416	2.12885	2.57683
chr1	39917846	39919308	21.1765	5.92959	7.04322	9.4955	4.12934	16.7288	10.6925	8.51539	6.87154
chr1	39920098	39921547	15.3277	10.0062	6.01251	15.2711	3.68691	33.9448	24.0581	7.80577	7.30101
chr1	39922479	39924204	28.0336	10.7474	7.38679	12.5301	10.692	20.6267	13.5141	6.38654	11.5957
chr1	39924770	39925320	3.22689	3.706	3.09215	6.55875	1.17981	7.95835	5.34624	2.83846	2.14736
chr1	39932384	39933013	5.44538	2.10006	3.09215	5.18827	2.5071	3.57313	3.86118	4.25769	3.86524
chr1	39935871	39938287	33.2773	20.1359	21.9886	18.5994	52.3541	21.4388	22.276	14.9019	15.8904
chr1	39938826	39939537	2.21849	1.97653	4.81	1.56627	5.97279	4.38521	2.37611	3.54808	3.0063
chr1	39944083	39944724	9.07564	3.21186	3.09215	7.63556	1.84345	4.2228	6.08878	4.25769	3.43577
chr1	39948960	39951425	14.3193	7.53553	14.0864	8.81026	28.6842	10.8818	8.7619	10.6442	13.7431
chr1	39954827	39955067	1.61345	0.3706	1.2025	0.978918	2.5071	0.812076	0.594027	2.12885	2.14736
chr1	39955523	39956197	2.21849	1.4824	3.95108	2.15362	5.6041	2.43623	1.78208	2.83846	1.28841
chr1	39957797	39958416	2.21849	2.2236	2.23322	1.1747	7.22634	3.08589	2.2276	3.54808	6.0126
chr1	39961136	39961446	1.61345	1.23533	1.03072	2.54519	1.84345	1.78657	1.93059	1.41923	3.0063
chr1	39964536	39965034	2.42017	1.97653	4.29465	1.1747	4.20308	2.1114	1.48507	2.12885	2.14736
chr1	39965403	39965936	2.82353	1.4824	3.26393	1.66416	5.38289	2.43623	1.33656	3.54808	1.71789
chr1	39968971	39970329	4.84034	8.52379	4.81	8.02713	16.5174	9.74491	9.35593	8.51539	9.0189
chr1	39973904	39974180	0.605043	1.60593	1.54607	2.64308	0.516167	4.38521	1.33656	2.12885	2.57683
chr1	39976125	39976670	2.42017	3.45893	2.23322	3.81778	5.38289	2.76106	1.63357	2.12885	5.58313
chr1	40007834	40008504	2.21849	6.67079	3.26393	9.10394	2.72831	5.19729	4.60371	2.83846	3.0063
chr1	40009387	40009816	1.21009	4.57073	2.06143	2.74097	0.958596	4.71004	2.67312	3.54808	3.43577
chr1	40013355	40013790	1.21009	1.72946	2.06143	1.46838	3.39196	2.76106	1.18805	4.25769	2.14736
chr1	40022536	40023223	7.86555	4.4472	2.74857	6.85243	2.06467	4.71004	5.79176	4.25769	4.72419
chr1	40027109	40027990	13.7143	3.706	3.77929	3.81778	2.35962	7.95835	4.75222	4.25769	7.30101
chr1	40028958	40030901	8.87396	21.3712	6.52786	14.9774	3.39196	25.9864	22.4245	9.93462	9.0189
chr1	40033435	40033801	1.61345	2.84126	1.54607	3.71989	0.958596	1.94898	1.78208	4.25769	1.28841
chr1	40037766	40038661	3.42857	8.52379	4.63822	5.87351	3.02327	25.3368	12.7716	7.09616	5.15366
chr1	40045295	40047045	19.9664	22.6066	7.55858	21.0467	6.34148	36.8683	22.276	7.09616	10.7368
chr1	40049954	40052443	9.27732	53.1193	8.07394	33.1853	6.78391	45.4763	36.5327	16.3212	20.1852
chr1	40054332	40055561	8.87396	11.3651	6.18429	12.9217	3.17074	10.7194	9.35593	10.6442	5.15366
chr1	40057879	40058877	5.64706	7.53553	3.95108	4.99248	1.99093	11.5315	5.79176	4.25769	6.0126
chr1	40058890	40060007	10.6891	9.38852	4.46643	10.1807	2.35962	12.506	11.732	10.6442	7.73048
chr1	40075181	40075481	0.806723	1.853	0.858929	1.56627	0.663644	2.76106	6.08878	2.12885	2.57683
chr1	40080940	40081415	5.04202	2.71773	2.06143	6.06929	1.76972	8.60801	7.12833	4.25769	5.15366
chr1	40082745	40088401	50.2185	59.2959	24.3936	34.8495	32.5923	237.776	78.5601	33.3519	43.3766
chr1	40090486	40092714	11.8992	21.9889	9.10465	18.11	4.49803	43.04	32.82	9.225	17.1789
chr1	40095519	40096613	4.43698	5.31193	4.98179	2.54519	2.72831	8.93284	12.6231	6.38654	4.72419
chr1	40097691	40098334	2.62185	3.08833	1.54607	2.05573	1.99093	3.89796	7.87086	2.83846	3.86524
chr1	40098599	40098930	0.605043	0.864732	0.515358	0.391567	0.442429	2.59864	3.86118	2.12885	1.71789
chr1	40125920	40126641	3.02521	3.82953	4.29465	2.3494	1.10607	6.49661	11.2865	4.25769	3.0063
chr1	40132879	40133149	0.806723	1.4824	1.2025	2.15362	0.294953	2.1114	1.78208	1.41923	1.71789
chr1	40187855	40188315	1.21009	2.71773	3.09215	5.09037	1.25355	0.974491	2.67312	1.41923	2.57683
chr1	40213394	40214195	2.62185	11.118	7.38679	7.1461	7.30008	3.89796	2.82163	3.54808	1.71789
chr1	40218648	40219055	2.21849	0.988266	3.43572	1.27259	3.31822	2.43623	1.78208	2.83846	1.28841
chr1	40223737	40225745	5.2437	14.0828	24.909	18.7952	12.4618	14.455	15.2962	14.9019	14.602
chr1	40227806	40232139	15.9328	28.7832	100.323	30.0528	49.0359	39.9541	38.9088	27.675	26.1978
chr1	40232802	40234264	3.42857	4.57073	17.0068	3.23043	3.76065	6.33419	5.04923	4.96731	6.0126
chr1	40234628	40235289	1.61345	1.60593	9.10465	2.05573	1.40103	2.27381	2.82163	3.54808	3.86524
chr1	40237699	40238142	1.61345	0.988266	5.32536	0.881026	0.884858	2.59864	1.93059	2.83846	2.57683
chr1	40240272	40241618	21.9832	3.58246	12.8839	10.9639	2.58084	8.77042	13.8111	9.225	6.44207
chr1	40250559	40250791	0.806723	1.853	2.57679	2.44729	1.25355	1.62415	1.93059	1.41923	0.858943
chr1	40252568	40253005	3.02521	2.71773	2.23322	7.04821	0.958596	3.2483	4.90072	1.41923	2.14736
chr1	40261758	40264470	57.0757	11.118	18.3811	17.5226	7.74251	11.6939	8.31638	16.3212	13.3136
chr1	40265166	40267769	10.6891	23.1007	36.4186	26.235	24.6286	10.7194	15.8902	18.45	12.8841
chr1	40268336	40272086	10.4874	38.7894	79.3651	44.2471	36.4267	13.1556	14.1081	14.1923	24.0504
chr1	40272139	40273209	3.63026	4.57073	12.025	4.30724	2.43336	3.89796	4.00968	9.225	5.58313
chr1	40283420	40284093	2.82353	2.10006	7.21501	1.56627	1.5485	3.57313	2.2276	2.83846	4.72419
chr1	40290543	40290998	2.62185	2.84126	3.6075	4.7967	1.99093	3.08589	3.41566	4.96731	3.0063
chr1	40292190	40293099	3.22689	3.95306	6.35608	11.8449	2.13841	5.03487	7.12833	2.12885	6.0126
chr1	40294108	40295539	4.84034	12.3533	11.1661	23.2982	4.57177	10.8818	22.4245	6.38654	11.1663
chr1	40296142	40296820	2.21849	3.95306	7.04322	1.85994	4.20308	4.06038	4.00968	2.12885	2.14736
chr1	40297462	40298839	3.83194	3.08833	12.8839	2.54519	16.5174	3.89796	3.86118	7.09616	8.15996
chr1	40302276	40302691	1.21009	0.988266	5.15358	1.27259	2.80205	1.62415	1.03955	2.12885	2.14736
chr1	40302948	40304619	7.05883	3.21186	19.0682	4.50302	33.3297	4.38521	5.34624	6.38654	7.73048
chr1	40311100	40311604	1.81513	2.2236	3.43572	2.3494	7.30008	1.62415	2.37611	2.12885	2.57683
chr1	40320077	40320372	1.0084	0.864732	1.2025	2.44729	0.663644	0.974491	1.03955	1.41923	1.28841
chr1	40321721	40325978	19.1597	35.5776	34.1854	57.3646	29.2741	43.5273	49.3043	32.6423	34.3577
chr1	40329440	40329931	1.41177	0.741199	3.95108	1.56627	5.38289	1.62415	2.07909	2.12885	2.14736
chr1	40339486	40340772	4.03362	4.57073	10.3072	2.64308	28.0205	4.38521	7.27683	9.93462	6.44207
chr1	40346487	40346770	1.41177	0.617666	1.2025	3.71989	1.17981	2.59864	1.33656	2.12885	1.71789
chr1	40351861	40353336	4.84034	4.0766	11.6814	3.71989	40.7035	5.03487	8.16787	7.80577	4.72419
chr1	40354410	40357481	11.8992	37.5541	20.2707	41.2124	52.5016	52.4601	55.5415	14.9019	31.3514
chr1	40358150	40361369	9.88236	20.63	20.0989	15.9564	41.5146	11.8563	28.5133	17.7404	17.6083
chr1	40368303	40368934	2.21849	1.4824	3.09215	1.66416	6.41522	2.43623	2.2276	1.41923	3.43577
chr1	40381214	40381560	1.41177	3.82953	1.71786	2.05573	1.25355	1.94898	2.2276	2.83846	2.57683
chr1	40391289	40393679	8.67228	20.1359	9.96358	16.8374	7.1526	34.7569	39.0573	12.7731	18.0378
chr1	40404487	40405055	2.21849	4.94133	3.43572	4.11146	1.32729	14.1301	9.20742	4.96731	4.29471
chr1	40409666	40410715	3.63026	13.4651	7.21501	22.7109	4.20308	22.9005	20.4939	4.96731	8.58943
chr1	40411259	40411573	1.0084	1.853	1.88964	4.7967	0.516167	3.2483	4.00968	2.12885	2.57683
chr1	40412480	40412855	3.02521	2.5942	1.88964	1.46838	1.32729	2.43623	6.83131	2.83846	3.0063
chr1	40414974	40415687	0.806723	2.71773	6.52786	2.54519	6.78391	3.73555	3.56416	2.83846	3.0063
chr1	40416998	40417452	2.82353	2.5942	1.54607	0.881026	0.884858	1.94898	5.04923	2.83846	1.28841
chr1	40418428	40418881	1.21009	4.20013	3.95108	4.89459	4.64551	3.08589	5.49475	2.83846	2.57683
chr1	40423890	40424395	1.21009	2.71773	3.95108	2.54519	3.31822	1.46174	9.20742	2.83846	3.86524
chr1	40427263	40427844	2.21849	4.4472	3.6075	3.5241	5.75158	1.94898	8.61339	2.12885	4.29471
chr1	40427972	40428210	0.201681	0.741199	2.06143	0.783134	0.737382	0.812076	2.67312	1.41923	0.858943
chr1	40428403	40431618	10.2857	18.777	55.6586	16.9353	68.3553	13.8053	39.2058	19.8692	14.1726
chr1	40432006	40432891	3.02521	4.0766	8.07394	3.91567	10.0284	2.27381	7.27683	5.67693	5.15366
chr1	40437263	40438075	2.82353	7.04139	5.66893	7.1461	8.62737	5.3597	4.60371	5.67693	7.30101
chr1	40441745	40442104	1.0084	1.72946	2.57679	2.05573	2.72831	1.78657	3.41566	2.83846	1.28841
chr1	40443563	40444236	2.21849	1.853	1.88964	1.85994	4.27681	2.76106	3.41566	4.25769	2.57683
chr1	40445988	40446846	2.82353	2.2236	5.32536	2.3494	6.26774	2.76106	2.82163	2.12885	5.15366
chr1	40465460	40466119	2.82353	6.79433	3.6075	5.67772	6.26774	13.8053	5.04923	2.83846	6.87154
chr1	40469227	40470886	6.05043	18.2829	7.90215	14.1943	24.0386	7.4711	13.0686	9.93462	9.44837
chr1	40473432	40474220	3.83194	5.31193	3.95108	5.18827	3.53943	8.60801	7.42534	4.25769	5.58313
chr1	40474320	40474903	2.62185	2.10006	2.57679	1.95784	4.49803	3.41072	4.60371	3.54808	3.43577
chr1	40475494	40476305	4.43698	7.41199	4.29465	10.5723	3.83439	5.03487	7.42534	2.83846	2.57683
chr1	40479322	40480446	5.64706	6.67079	5.66893	8.71237	10.987	12.1811	9.80145	5.67693	6.44207
chr1	40482424	40482849	1.21009	3.21186	2.06143	1.66416	0.663644	7.79593	4.4552	1.41923	3.86524
chr1	40492448	40492793	2.01681	2.10006	1.71786	1.56627	1.25355	6.33419	2.37611	2.12885	0.858943
chr1	40494477	40495192	1.61345	8.52379	2.92036	7.43978	1.5485	13.318	11.732	6.38654	4.72419
chr1	40499258	40499613	1.41177	2.9648	1.71786	0.587351	0.663644	5.84695	1.63357	2.83846	1.71789
chr1	40500507	40502620	7.86555	72.2669	7.38679	40.0377	9.58596	54.7339	39.7998	12.7731	21.4736
chr1	40504629	40505036	1.61345	4.4472	2.06143	2.83886	1.76972	3.73555	1.33656	2.83846	2.14736
chr1	40513645	40517565	12.5042	78.6906	14.9454	46.7923	12.0193	129.77	88.51	33.3519	32.2104
chr1	40534355	40536297	5.2437	25.942	6.69965	4.30724	3.31822	15.1046	24.9491	9.225	10.7368
chr1	40536922	40538447	3.83194	16.8005	6.01251	2.83886	3.24448	7.63351	14.9992	5.67693	11.5957
chr1	40538910	40539232	1.0084	2.9648	2.23322	1.07681	0.589905	1.94898	1.78208	2.12885	3.0063
chr1	40600264	40600839	2.62185	3.21186	2.23322	8.71237	0.81112	7.95835	6.97982	3.54808	4.29471
chr1	40632292	40633247	2.82353	2.2236	3.09215	9.5934	1.76972	8.44559	2.97014	4.96731	4.29471
chr1	40634526	40635294	2.82353	1.4824	2.23322	16.7395	2.35962	13.6429	6.68281	5.67693	4.72419
chr1	40680249	40681255	3.63026	6.42373	3.95108	8.71237	6.19401	4.06038	4.3067	4.25769	6.0126
chr1	40681875	40682358	1.0084	1.4824	1.71786	2.54519	3.097	0.974491	2.07909	2.12885	3.43577
chr1	40688539	40689103	1.61345	1.72946	2.92036	7.1461	1.47476	3.41072	3.71267	3.54808	3.43577
chr1	40695578	40696150	2.42017	1.1118	2.23322	5.18827	1.25355	2.1114	1.93059	2.83846	3.86524
chr1	40703568	40703873	1.0084	0.864732	1.37429	3.03465	1.03233	1.13691	1.48507	1.41923	3.0063
chr1	40704831	40705450	2.62185	2.34713	3.09215	6.95032	1.76972	3.41072	1.63357	2.12885	6.44207
chr1	40768716	40769020	1.0084	0.864732	2.405	0.783134	2.58084	0.974491	0.891041	0.709616	1.28841
chr1	40770550	40772629	6.85715	3.95306	36.075	3.81778	32.4448	6.00936	6.08878	14.1923	12.0252
chr1	40785897	40786822	1.61345	3.706	6.18429	6.95032	2.13841	14.7798	8.16787	2.12885	3.86524
chr1	40790229	40791202	11.6975	12.2298	12.8839	13.4112	14.7476	13.9677	10.544	8.51539	7.73048
chr1	40800971	40801350	0.806723	1.853	2.06143	4.60091	3.46569	1.78657	3.11864	2.83846	3.0063
chr1	40802893	40803227	1.61345	1.1118	1.2025	1.37049	4.64551	1.13691	1.03955	1.41923	3.0063
chr1	40803564	40804052	2.21849	0.988266	1.71786	1.1747	4.12934	0.974491	1.78208	3.54808	3.0063
chr1	40841234	40841939	2.21849	1.97653	2.57679	5.77562	2.21215	4.06038	2.52462	1.41923	6.87154
chr1	42745008	42745475	1.21009	2.5942	2.06143	4.30724	1.69598	0.974491	0.742534	2.12885	2.57683
chr1	42763405	42763791	1.81513	0.3706	1.03072	5.67772	0.81112	2.27381	1.18805	2.83846	2.14736
chr1	42850882	42852245	22.3866	34.9599	15.6325	20.4594	20.8679	14.6174	20.3454	9.225	15.0315
chr1	42865766	42866592	2.21849	12.2298	3.95108	7.63556	1.62224	17.0536	10.9895	9.225	4.29471
chr1	43070521	43071139	2.01681	3.21186	2.92036	6.65664	7.44756	4.38521	1.48507	4.25769	3.0063
chr1	43082680	43083219	2.21849	2.34713	2.57679	1.07681	5.08793	1.29932	2.2276	2.83846	2.14736
chr1	43091741	43093329	15.3277	12.3533	11.1661	9.69129	15.2638	12.0187	16.0387	9.225	6.87154
chr1	43097731	43099436	44.3698	47.5603	34.3572	35.0453	40.4823	32.9703	37.4237	14.1923	11.1663
chr1	43110594	43110860	1.41177	2.2236	1.37429	2.15362	3.31822	1.62415	2.37611	1.41923	1.28841
chr1	43115918	43116152	0.806723	2.2236	0.687144	2.64308	1.10607	0.974491	1.48507	0.709616	2.14736
chr1	43163324	43164177	1.61345	3.45893	3.09215	7.83134	3.17074	3.08589	3.56416	4.25769	2.57683
chr1	43170873	43171428	1.81513	2.71773	1.71786	6.95032	1.84345	2.59864	1.78208	2.12885	2.14736
chr1	43224197	43224825	9.68068	4.32366	2.405	4.50302	3.24448	2.92347	2.37611	3.54808	3.43577
chr1	43240993	43242002	19.1597	11.118	4.12286	6.85243	2.65457	4.2228	9.94995	4.25769	5.58313
chr1	43254211	43254520	3.42857	1.23533	1.03072	4.01356	1.10607	1.62415	1.18805	1.41923	1.71789
chr1	43280787	43281084	0.806723	3.45893	1.71786	0.783134	0.884858	1.13691	1.33656	2.12885	2.57683
chr1	43295109	43295578	2.01681	1.1118	1.71786	0.783134	4.79298	1.13691	1.63357	3.54808	3.0063
chr1	43297495	43298081	2.01681	1.4824	2.23322	0.881026	7.00513	1.94898	0.891041	3.54808	3.86524
chr1	43299495	43299973	3.63026	1.72946	2.74857	1.46838	5.45663	1.13691	2.67312	2.12885	4.29471
chr1	43307275	43307852	1.61345	1.35887	2.57679	1.1747	3.46569	2.1114	1.48507	2.12885	2.14736
chr1	43316094	43316783	2.21849	2.47066	4.46643	1.37049	8.92232	1.62415	2.52462	0.709616	5.58313
chr1	43343015	43344278	3.42857	2.71773	4.29465	3.03465	50.3632	4.06038	2.07909	5.67693	9.44837
chr1	43351348	43351667	1.61345	0.3706	0.858929	0.783134	2.65457	0.974491	1.33656	2.12885	1.28841
chr1	43358146	43362142	96.0001	9.88266	13.3993	10.9639	10.692	15.1046	8.31638	19.8692	18.8967
chr1	43362566	43362883	4.43698	0.864732	1.37429	0.783134	0.958596	0.974491	1.18805	4.96731	1.71789
chr1	43367131	43367720	2.21849	1.4824	2.92036	1.27259	6.5627	1.94898	1.03955	3.54808	6.0126
chr1	43371651	43372654	4.84034	2.5942	5.66893	1.95784	16.0012	2.59864	3.26715	7.09616	4.29471
chr1	43374406	43376492	47.7984	5.43546	8.93287	8.02713	8.18494	8.60801	6.68281	10.6442	8.15996
chr1	43384977	43385455	1.41177	1.60593	1.71786	0.685243	6.41522	1.94898	1.63357	5.67693	5.15366
chr1	43389943	43390343	1.61345	1.1118	1.71786	1.27259	2.65457	1.62415	1.93059	2.83846	1.71789
chr1	43395808	43396260	1.61345	1.35887	1.54607	0.881026	4.35055	1.13691	1.18805	4.96731	1.28841
chr1	43398953	43401035	6.65547	6.05313	6.01251	4.7967	56.7047	5.19729	5.34624	9.225	6.44207
chr1	43403287	43403813	2.62185	2.84126	2.92036	3.81778	5.6041	1.46174	1.63357	4.25769	2.57683
chr1	43405425	43405710	1.41177	2.34713	1.03072	3.13254	1.10607	1.94898	1.03955	1.41923	2.57683
chr1	43408932	43409183	1.21009	1.72946	0.858929	1.27259	1.99093	1.29932	0.891041	1.41923	1.28841
chr1	43412828	43415148	6.45379	7.28846	13.9147	5.77562	52.2066	9.5825	6.68281	14.9019	11.1663
chr1	43425068	43425329	0.806723	1.23533	0.858929	3.13254	0.737382	0.974491	1.48507	2.12885	0.858943
chr1	43429974	43430546	3.22689	5.31193	1.71786	4.50302	1.91719	2.1114	2.2276	2.83846	3.43577
chr1	43442381	43442988	4.03362	1.853	2.23322	7.73345	1.69598	2.1114	1.63357	4.96731	3.43577
chr1	43444851	43447805	28.2353	26.9302	10.4789	19.9699	29.6427	12.8308	27.3252	12.7731	14.1726
chr1	43448854	43449467	2.42017	8.40026	2.57679	4.40513	1.91719	2.27381	5.04923	4.96731	2.57683
chr1	43450817	43451180	1.81513	3.58246	1.88964	1.46838	1.10607	1.13691	5.04923	1.41923	3.0063
chr1	43452093	43452453	0.806723	0.988266	1.2025	0.978918	3.17074	1.13691	1.78208	1.41923	2.14736
chr1	43452497	43453163	3.22689	4.20013	3.95108	4.11146	2.58084	3.73555	2.82163	3.54808	2.57683
chr1	43455081	43455892	3.83194	3.82953	5.32536	3.91567	11.1345	2.76106	4.15819	5.67693	4.29471
chr1	43456037	43456596	3.63026	4.57073	2.405	5.09037	2.21215	3.73555	5.04923	4.25769	1.28841
chr1	43456812	43457645	7.66387	10.6239	3.6075	16.8374	9.43849	6.00936	10.841	9.225	6.0126
chr1	43462643	43468800	27.0252	53.984	26.9704	46.107	59.8754	24.1999	37.4237	38.3192	34.7872
chr1	43470733	43471449	3.83194	4.0766	4.81	4.50302	5.89905	3.2483	4.90072	2.83846	3.86524
chr1	43471947	43472473	4.84034	5.43546	2.405	4.7967	2.06467	4.38521	3.56416	2.12885	3.0063
chr1	43473774	43475768	19.563	11.3651	10.8225	13.3133	28.8316	11.3691	16.6328	5.67693	11.5957
chr1	43483925	43484313	1.41177	1.23533	2.405	0.881026	3.097	0.487246	1.63357	1.41923	0.858943
chr1	43495902	43496788	3.22689	8.27672	4.98179	6.26507	3.17074	3.73555	2.82163	4.96731	3.86524
chr1	43499307	43499702	1.41177	2.5942	2.06143	1.56627	2.87579	1.46174	2.07909	1.41923	1.71789
chr1	43499765	43500949	5.44538	18.9006	4.98179	22.2214	9.88092	7.30868	8.16787	3.54808	6.44207
chr1	43501993	43502363	1.21009	2.34713	1.71786	2.64308	1.17981	1.62415	1.48507	4.25769	0.858943
chr1	43502725	43503256	2.42017	3.45893	3.09215	1.07681	4.64551	2.76106	2.07909	1.41923	2.14736
chr1	43504223	43504788	1.81513	2.84126	2.23322	3.13254	5.0142	2.76106	1.78208	3.54808	0.858943
chr1	43506703	43507345	1.81513	6.91786	2.74857	4.89459	2.72831	3.73555	3.56416	3.54808	4.29471
chr1	43507628	43508379	4.84034	8.52379	3.95108	10.7681	2.5071	7.14627	8.16787	3.54808	4.72419
chr1	43508949	43509197	0.403362	1.72946	1.2025	0.489459	1.91719	1.29932	1.18805	1.41923	0.858943
chr1	43513845	43514089	1.21009	1.60593	1.71786	1.66416	0.589905	1.13691	4.00968	1.41923	1.28841
chr1	43518037	43518393	1.21009	1.853	1.71786	1.46838	2.87579	0.974491	2.2276	2.12885	3.0063
chr1	43519325	43522765	14.3193	65.2255	18.8964	54.0363	22.1952	25.3368	53.908	18.45	23.6209
chr1	43530259	43531084	2.42017	13.7122	3.43572	5.38405	2.65457	2.92347	2.2276	3.54808	3.43577
chr1	43533543	43536858	12.5042	28.4126	19.5836	27.116	78.3099	13.8053	29.7014	17.7404	18.4673
chr1	43538583	43540330	9.07564	14.0828	7.38679	7.92924	14.4527	9.09525	11.5835	4.96731	9.44837
chr1	43542006	43543012	9.88236	6.91786	7.04322	7.43978	14.6739	3.41072	4.60371	4.25769	3.86524
chr1	43547211	43548566	3.83194	4.0766	10.4789	4.7967	20.8679	4.71004	4.3067	8.51539	6.87154
chr1	43553325	43554137	3.22689	1.1118	5.49715	2.44729	10.987	2.76106	2.82163	2.83846	5.15366
chr1	43556430	43557702	5.64706	3.95306	10.6507	3.71989	11.2819	3.89796	2.52462	4.25769	7.73048
chr1	43558106	43562973	16.5378	32.9834	56.3458	28.8781	61.4976	15.9167	19.0089	23.4173	24.9093
chr1	43565054	43565623	2.42017	1.97653	4.46643	1.46838	4.27681	2.1114	2.07909	2.12885	1.71789
chr1	43581005	43581336	1.0084	1.23533	1.88964	0.685243	2.43336	0.812076	1.03955	0	1.71789
chr1	43589011	43589328	1.21009	2.71773	1.54607	3.03465	0.737382	1.94898	1.93059	2.12885	1.71789
chr1	43592983	43593378	5.44538	1.60593	2.57679	0.881026	1.40103	1.94898	0.742534	2.83846	3.0063
chr1	43594708	43595108	1.61345	0.864732	2.57679	0.685243	4.20308	0.487246	1.63357	1.41923	2.14736
chr1	43599550	43599810	1.21009	0.864732	2.74857	0.391567	2.65457	1.46174	0.891041	1.41923	0.858943
chr1	43795501	43795838	1.61345	0.617666	1.54607	1.27259	2.28588	1.13691	0.891041	2.12885	1.28841
chr1	43803591	43804579	3.02521	2.71773	2.74857	2.64308	11.1345	7.30868	4.4552	4.96731	4.29471
chr1	43810345	43812377	11.8992	14.5769	11.3379	13.5091	41.2934	52.6225	30.4439	8.51539	14.602
chr1	43813975	43814731	1.81513	8.40026	2.74857	7.63556	2.5071	14.6174	7.57385	1.41923	5.15366
chr1	43821911	43822280	1.41177	1.1118	1.54607	0.978918	3.02327	2.27381	1.33656	3.54808	2.14736
chr1	43826446	43828710	42.958	32.3657	32.6393	27.7034	40.9984	26.7985	32.82	8.51539	14.602
chr1	43877900	43878157	1.0084	0.741199	1.03072	2.54519	0.442429	0.974491	1.18805	1.41923	1.71789
chr1	43888455	43888740	2.21849	2.47066	1.37429	3.42621	1.25355	0.974491	1.03955	0.709616	1.28841
chr1	43912287	43912676	3.22689	1.35887	1.37429	1.85994	0.516167	5.3597	3.71267	2.83846	3.86524
chr1	43914587	43914849	1.41177	1.60593	1.54607	0.881026	0.589905	1.29932	4.15819	4.25769	2.14736
chr1	43916819	43917453	2.42017	6.67079	3.43572	6.95032	2.21215	6.65902	9.20742	4.25769	6.87154
chr1	43932891	43934899	95.1934	69.5492	90.0158	58.3435	63.1199	62.5299	57.3236	11.3539	16.3199
chr1	43942553	43943419	5.04202	4.69426	10.8225	3.32832	4.49803	5.84695	4.60371	4.96731	5.58313
chr1	43958123	43958471	2.62185	1.1118	2.405	1.37049	2.35962	1.62415	0.742534	1.41923	2.57683
chr1	43966006	43966473	2.21849	1.35887	2.57679	1.37049	4.42429	2.27381	1.78208	2.83846	2.14736
chr1	44041918	44042885	33.2773	8.89439	5.49715	9.10394	8.40615	5.68453	5.04923	3.54808	6.0126
chr1	44100685	44103057	62.7227	42.2484	48.959	40.8209	58.2532	22.5757	42.0274	10.6442	14.1726
chr1	44117574	44120456	27.832	58.8018	14.43	39.842	50.0682	24.3623	28.9588	15.6115	16.7494
chr1	44122172	44122706	4.63866	7.65906	2.74857	6.65664	2.21215	4.2228	3.71267	3.54808	3.43577
chr1	44147310	44148819	40.1345	31.3774	13.9147	18.8931	25.7346	18.8402	23.4641	4.96731	9.44837
chr1	44161993	44162589	7.86555	1.23533	4.29465	3.23043	1.91719	3.57313	1.63357	1.41923	5.58313
chr1	44551713	44552641	2.82353	3.706	4.29465	6.46086	4.57177	2.59864	1.63357	5.67693	3.43577
chr1	44584761	44585293	2.42017	7.16493	1.88964	7.73345	10.4708	2.59864	2.97014	2.12885	6.0126
chr1	44597000	44597246	0.806723	0.741199	1.03072	0.783134	2.21215	0.974491	0.594027	0.709616	0.858943
chr1	45205293	45205622	2.21849	1.23533	2.06143	0.587351	0.958596	2.59864	1.48507	3.54808	2.57683
chr1	45318855	45319184	1.21009	2.71773	1.88964	0.587351	0.368691	1.46174	1.63357	2.12885	1.71789
chr1	45735204	45735554	3.22689	0.988266	4.63822	1.56627	1.40103	2.1114	2.82163	1.41923	2.57683
chr1	45761266	45761976	2.21849	1.72946	3.6075	1.1747	14.3052	1.62415	1.78208	7.09616	5.15366
chr1	45794708	45796513	44.3698	29.648	19.24	26.235	32.5923	29.5596	25.6917	12.0635	10.3073
chr1	45797936	45798235	1.41177	1.97653	1.37429	0.685243	3.46569	0.487246	1.03955	2.83846	2.14736
chr1	45813359	45813701	1.21009	0.864732	1.71786	0.881026	3.68691	1.29932	0.891041	0.709616	2.14736
chr1	45816616	45816927	2.62185	1.35887	2.06143	1.85994	1.25355	1.29932	1.03955	1.41923	2.14736
chr1	45824487	45824917	1.41177	2.47066	2.57679	0.978918	3.98186	1.62415	2.37611	1.41923	3.43577
chr1	45826182	45826452	1.41177	2.10006	1.71786	2.44729	1.40103	2.59864	2.37611	2.12885	2.57683
chr1	45857075	45858710	4.84034	5.43546	8.58929	5.28616	3.61317	33.9448	11.2865	6.38654	12.0252
chr1	45865789	45866267	1.41177	2.9648	3.77929	2.54519	1.47476	9.5825	4.90072	2.12885	4.29471
chr1	45868041	45869679	3.42857	21.1242	12.8839	11.747	4.20308	31.8334	21.8305	10.6442	12.4547
chr1	45871043	45871534	2.82353	2.10006	5.84072	1.07681	1.25355	1.78657	2.07909	2.83846	3.0063
chr1	45871985	45872612	2.21849	4.0766	7.73036	1.1747	1.62224	3.57313	4.4552	5.67693	3.43577
chr1	45872964	45874702	6.25211	13.3416	26.9704	4.7967	6.85765	9.42008	9.20742	8.51539	9.87784
chr1	45875659	45876051	1.61345	1.4824	3.26393	0.783134	3.76065	1.78657	1.93059	0.709616	2.14736
chr1	45881007	45881846	1.81513	5.68253	5.15358	5.28616	2.28588	10.0697	10.9895	5.67693	5.15366
chr1	45905139	45905477	1.21009	1.1118	1.2025	0.783134	2.72831	1.46174	1.33656	2.12885	1.71789
chr1	45924246	45928201	12.3025	35.5776	111.833	29.1718	76.0241	73.2493	32.523	16.3212	23.1915
chr1	45947781	45948221	1.0084	6.67079	2.74857	3.42621	4.86672	1.46174	4.00968	3.54808	2.14736
chr1	46824490	46824873	1.21009	1.1118	1.88964	1.1747	2.72831	1.46174	1.33656	0.709616	2.14736
chr1	46849878	46850228	4.84034	2.84126	1.54607	2.3494	4.35055	1.62415	3.11864	2.83846	4.72419
chr1	46851581	46854920	96.4035	85.3614	16.6632	52.9595	49.1096	19.4898	63.8579	20.5789	19.3262
chr1	46860192	46860462	2.01681	1.23533	1.54607	1.85994	0.589905	1.46174	2.2276	1.41923	2.14736
chr1	46887079	46887341	3.02521	0.864732	1.37429	2.3494	1.03233	1.29932	0.891041	0.709616	1.28841
chr1	46894297	46895368	21.5799	3.3354	2.74857	9.00605	3.39196	4.06038	6.38579	5.67693	5.15366
chr1	46905720	46906338	9.68068	2.10006	1.2025	3.81778	1.69598	3.89796	2.82163	2.83846	3.43577
chr1	46921328	46922152	25.2101	6.91786	3.43572	9.29972	2.72831	9.09525	5.34624	3.54808	5.15366
chr1	46922921	46923236	5.2437	0.864732	1.2025	0.685243	0.81112	1.62415	0.742534	1.41923	0.858943
chr1	46926236	46926639	1.41177	1.97653	1.71786	0.783134	4.94046	1.13691	1.18805	1.41923	3.86524
chr1	47629355	47630072	2.82353	1.60593	3.6075	1.95784	2.5071	2.59864	2.52462	5.67693	4.72419
chr1	48546539	48546867	1.81513	0.741199	1.88964	0.783134	0.81112	1.13691	1.03955	3.54808	1.28841
chr1	50935096	50935712	2.82353	7.16493	2.06143	4.30724	2.06467	3.2483	4.15819	0	3.43577
chr1	51300249	51300594	0.806723	1.23533	1.71786	4.40513	3.17074	1.29932	1.33656	2.12885	0.429471
chr1	51425975	51426232	1.21009	0.617666	1.54607	0.489459	2.21215	0.812076	0.742534	0	1.71789
chr1	51465483	51468742	13.5126	46.0779	12.5404	8.90815	6.12027	17.216	71.4318	21.2885	19.7557
chr1	51474289	51480998	175.462	164.176	83.3162	102.493	88.1171	191.65	237.017	42.5769	52.825
chr1	51493566	51494586	6.45379	9.51206	3.09215	11.6491	2.94953	9.09525	9.94995	6.38654	7.73048
chr1	51500210	51500760	2.01681	1.97653	1.88964	4.01356	1.32729	6.49661	5.34624	2.83846	3.86524
chr1	51500837	51501695	2.42017	3.21186	3.43572	6.16718	2.43336	10.3946	4.00968	4.25769	5.15366
chr1	51502159	51502667	1.21009	3.3354	0.687144	5.38405	0.737382	5.19729	2.82163	2.83846	3.43577
chr1	51503037	51503582	2.62185	4.4472	2.74857	3.622	5.08793	2.1114	2.82163	1.41923	3.86524
chr1	51505594	51506035	1.41177	4.94133	1.71786	4.69881	1.17981	4.06038	3.86118	3.54808	1.71789
chr1	51508691	51509475	8.4706	14.2063	2.23322	14.3901	7.00513	21.4388	17.3753	4.25769	9.0189
chr1	51511567	51511880	1.0084	2.9648	1.03072	1.1747	0.589905	2.27381	3.71267	1.41923	1.71789
chr1	51514234	51515056	6.05043	9.88266	4.29465	2.15362	1.32729	3.2483	7.72235	2.83846	4.29471
chr1	51519069	51519596	2.01681	3.3354	2.405	2.74097	1.40103	4.71004	3.41566	2.12885	3.43577
chr1	51519910	51520755	4.2353	4.69426	3.95108	9.4955	3.097	13.1556	10.0985	2.83846	5.15366
chr1	51525005	51525484	2.01681	4.0766	2.405	4.11146	1.03233	3.08589	5.79176	2.12885	3.43577
chr1	51528436	51528765	2.42017	0.741199	1.71786	0.685243	2.58084	1.29932	1.18805	2.83846	2.14736
chr1	51529580	51531661	10.4874	10.2533	14.0864	11.3554	33.6983	14.455	12.7716	12.7731	13.3136
chr1	51537591	51538691	4.63866	8.89439	4.63822	16.25	2.13841	8.28318	6.97982	9.225	7.73048
chr1	51539500	51540071	6.05043	1.97653	2.57679	7.83134	2.65457	6.98385	4.00968	3.54808	3.43577
chr1	51553192	51554432	3.22689	20.0124	5.32536	13.4112	24.0386	8.93284	11.2865	8.51539	4.29471
chr1	51563066	51564080	3.42857	6.67079	4.98179	2.83886	9.95465	7.30868	6.08878	4.96731	5.15366
chr1	51565098	51567738	7.46219	12.6004	14.9454	8.22291	60.834	11.3691	10.841	16.3212	11.5957
chr1	51567778	51568583	2.62185	10.5003	1.88964	10.1807	2.65457	7.14627	5.49475	6.38654	4.29471
chr1	51572440	51573115	3.02521	9.88266	3.43572	4.01356	2.21215	3.57313	10.0985	5.67693	6.87154
chr1	51577354	51578200	6.45379	8.89439	6.35608	12.0407	4.94046	27.9354	10.544	4.96731	9.87784
chr1	51579120	51579369	1.0084	1.35887	1.37429	0.783134	0.589905	3.57313	1.63357	1.41923	1.28841
chr1	51579768	51580786	10.2857	6.67079	4.63822	5.18827	4.0556	13.8053	7.57385	6.38654	8.15996
chr1	51581067	51581303	0.605043	1.35887	2.06143	0.881026	0.81112	2.27381	3.11864	0.709616	0.429471
chr1	51583725	51585976	31.6639	31.501	14.2582	23.2982	33.0347	45.6387	31.1864	24.1269	11.5957
chr1	51586668	51586935	2.42017	1.23533	1.37429	1.66416	1.32729	1.94898	1.48507	2.12885	1.28841
chr1	51593491	51595386	7.46219	23.1007	8.58929	30.6401	9.21727	19.9771	26.8797	12.7731	8.58943
chr1	51596819	51597467	3.42857	4.94133	2.57679	3.91567	3.02327	4.06038	5.94027	4.96731	2.14736
chr1	51626361	51626815	2.62185	1.97653	1.54607	4.7967	1.17981	1.29932	1.48507	1.41923	2.57683
chr1	51647879	51648674	1.61345	3.706	3.09215	11.4533	1.25355	3.89796	5.49475	4.25769	3.86524
chr1	51657111	51657760	2.82353	2.10006	2.92036	11.9428	2.06467	3.41072	2.52462	2.83846	3.0063
chr1	51670150	51671816	5.84875	15.8122	6.52786	19.872	3.61317	9.42008	5.64326	7.09616	11.5957
chr1	51747518	51747836	0.605043	0.741199	1.71786	3.03465	1.5485	2.1114	2.2276	2.12885	1.71789
chr1	51785465	51786307	2.62185	2.47066	2.23322	12.9217	1.99093	7.4711	3.86118	5.67693	4.72419
chr1	51787525	51787834	1.0084	0.864732	1.88964	3.13254	0.516167	2.92347	1.33656	4.25769	1.71789
chr1	51789194	51789774	2.01681	3.58246	1.54607	9.29972	1.32729	5.3597	8.01937	1.41923	3.43577
chr1	51805017	51805610	16.9412	2.71773	2.74857	8.51659	2.5071	10.2322	3.56416	5.67693	5.15366
chr1	51820358	51820930	2.62185	1.1118	2.57679	6.55875	1.03233	2.43623	2.82163	3.54808	5.15366
chr1	51882805	51883101	1.0084	0.864732	1.37429	3.32832	0.442429	1.13691	2.07909	0.709616	2.57683
chr1	51907660	51908387	14.1177	2.10006	2.74857	3.42621	1.32729	3.89796	4.60371	2.83846	5.15366
chr1	51930152	51931583	15.9328	15.5652	4.81	17.8163	6.19401	12.9932	15.7417	6.38654	6.44207
chr1	51934240	51935336	29.4454	13.3416	3.95108	26.7245	9.80718	17.0536	17.8208	9.93462	9.0189
chr1	51964643	51964968	1.21009	1.35887	1.37429	1.46838	0.884858	5.03487	1.63357	2.12885	1.71789
chr1	52003205	52003590	2.01681	1.1118	1.2025	1.66416	0.81112	6.65902	1.93059	1.41923	2.57683
chr1	52008096	52009526	53.2437	19.8888	5.49715	16.3479	6.41522	21.7636	10.9895	7.09616	9.44837
chr1	52011002	52013603	47.5967	43.4837	10.8225	42.485	10.2496	35.2441	21.682	18.45	19.3262
chr1	52014313	52014754	3.83194	2.71773	2.06143	4.99248	1.10607	2.92347	3.26715	3.54808	2.57683
chr1	52019261	52020135	13.3109	6.17666	4.46643	4.50302	2.72831	6.49661	4.4552	3.54808	5.58313
chr1	52021517	52023398	17.9496	26.9302	10.4789	22.2214	5.08793	41.4159	22.4245	14.9019	12.8841
chr1	52028393	52029355	4.2353	6.67079	5.49715	12.1386	1.84345	10.3946	4.15819	4.25769	3.0063
chr1	52046853	52047442	2.42017	2.71773	3.6075	3.23043	4.0556	2.92347	1.93059	2.12885	5.15366
chr1	52047787	52048618	2.62185	4.32366	4.29465	3.13254	8.62737	3.08589	2.07909	4.96731	4.72419
chr1	52055534	52055902	1.81513	1.853	1.71786	2.15362	1.25355	1.29932	2.52462	2.12885	3.0063
chr1	52066635	52067074	2.42017	1.23533	2.06143	1.1747	6.41522	1.78657	2.37611	3.54808	2.14736
chr1	52076472	52076920	2.42017	5.31193	2.23322	0.783134	1.62224	1.94898	1.03955	2.12885	2.57683
chr1	52111246	52111525	1.81513	1.72946	1.88964	1.56627	2.35962	2.1114	1.93059	2.12885	2.14736
chr1	52112984	52114294	52.6387	28.5362	32.124	33.0874	38.0489	36.2186	31.6319	10.6442	9.44837
chr1	52118397	52120834	92.3698	61.8901	57.7201	47.6733	53.1652	58.9567	68.6101	21.9981	14.1726
chr1	52124807	52125258	1.81513	2.47066	3.6075	0.978918	1.10607	12.506	2.67312	2.12885	2.14736
chr1	52129751	52130439	4.03362	9.14146	3.77929	7.83134	2.06467	18.3529	6.23728	3.54808	6.87154
chr1	52141421	52142416	6.25211	7.65906	3.77929	12.9217	2.43336	17.216	8.16787	7.80577	7.30101
chr1	52143682	52144037	6.25211	0.988266	2.57679	1.07681	0.884858	1.62415	0.891041	2.12885	2.14736
chr1	52144805	52145139	4.63866	0.864732	2.92036	0.978918	1.10607	1.78657	0.891041	3.54808	2.14736
chr1	52146605	52146857	2.62185	1.23533	1.2025	1.56627	2.5071	2.1114	1.78208	1.41923	0.858943
chr1	52149291	52151231	9.88236	5.31193	9.7918	13.0196	32.5923	6.49661	5.79176	6.38654	8.15996
chr1	52166231	52167257	12.5042	4.81779	7.04322	8.81026	5.45663	12.1811	7.12833	4.96731	9.0189
chr1	52168836	52169188	4.84034	1.72946	2.23322	0.978918	1.62224	1.94898	1.63357	1.41923	1.71789
chr1	52170044	52170387	4.03362	4.0766	3.26393	1.46838	5.53036	2.92347	2.07909	2.12885	4.29471
chr1	52171020	52171704	5.64706	6.17666	4.63822	3.03465	8.1112	3.73555	5.94027	4.25769	4.72419
chr1	52174549	52175068	2.42017	5.06486	2.57679	1.1747	2.5071	1.94898	3.56416	1.41923	1.71789
chr1	52184789	52185243	1.61345	2.34713	2.74857	2.15362	2.94953	2.92347	2.07909	2.83846	3.86524
chr1	52194993	52195292	2.42017	1.23533	1.71786	0.783134	1.84345	1.62415	1.93059	2.83846	2.57683
chr1	52198435	52198716	1.41177	0.988266	1.03072	1.37049	2.28588	2.1114	0.891041	1.41923	1.28841
chr1	52202084	52202341	2.01681	1.1118	1.03072	0.489459	1.40103	1.62415	1.18805	1.41923	2.14736
chr1	52209386	52209673	1.81513	1.4824	2.74857	1.85994	2.5071	1.29932	1.18805	2.83846	1.71789
chr1	52216780	52217076	3.22689	3.45893	2.06143	1.1747	3.46569	2.59864	2.07909	0.709616	3.43577
chr1	52224309	52224785	2.42017	2.5942	2.92036	1.95784	2.94953	1.29932	2.2276	4.25769	0.858943
chr1	52225247	52226584	8.87396	10.0062	7.55858	7.43978	10.4708	7.14627	9.80145	9.93462	6.44207
chr1	52229525	52234111	117.58	68.6845	82.9726	57.3646	92.9838	62.6923	85.6884	18.45	24.4799
chr1	52267406	52267844	3.42857	1.4824	1.54607	2.3494	3.68691	1.29932	2.07909	2.12885	2.57683
chr1	52294542	52294845	4.2353	1.1118	1.37429	3.03465	2.65457	0.812076	1.48507	4.25769	1.71789
chr1	52298203	52299170	12.7059	5.06486	4.46643	16.0543	6.78391	4.06038	3.86118	2.12885	4.29471
chr1	52330360	52330648	0.605043	0.741199	2.23322	0.685243	2.65457	1.13691	1.03955	2.12885	2.14736
chr1	52331380	52331820	1.61345	1.4824	0.687144	5.77562	3.097	2.76106	2.52462	3.54808	1.71789
chr1	52342072	52342526	1.81513	2.34713	1.71786	8.02713	2.28588	2.1114	1.78208	3.54808	4.72419
chr1	52373635	52374344	3.83194	1.60593	3.43572	2.25151	9.58596	1.78657	2.67312	2.83846	4.29471
chr1	52400066	52400707	2.21849	1.23533	3.77929	1.27259	1.76972	2.27381	1.03955	5.67693	4.29471
chr1	52430215	52431297	21.1765	3.82953	4.63822	3.81778	6.48896	3.73555	1.78208	7.80577	5.15366
chr1	52447870	52448218	5.64706	1.23533	1.2025	0.881026	0.516167	1.62415	1.33656	2.83846	1.28841
chr1	52453896	52455163	8.06723	3.58246	5.49715	5.38405	46.8975	4.54763	6.83131	7.09616	6.87154
chr1	52463147	52463898	3.22689	1.97653	4.29465	1.85994	8.84858	3.41072	1.78208	2.12885	4.29471
chr1	52466552	52466930	2.21849	1.23533	2.06143	0.783134	3.53943	1.13691	1.03955	2.83846	2.14736
chr1	52471083	52471417	3.42857	1.4824	1.54607	4.11146	1.17981	2.1114	1.18805	1.41923	0.858943
chr1	52474438	52474758	1.0084	1.72946	1.54607	2.05573	0.737382	3.73555	1.78208	3.54808	2.14736
chr1	52481563	52481856	1.41177	0.864732	1.37429	0.978918	2.65457	1.29932	1.33656	1.41923	1.71789
chr1	52484663	52485403	3.42857	2.2236	4.12286	2.15362	10.6183	3.89796	2.37611	2.83846	2.57683
chr1	52491080	52491577	2.82353	1.60593	1.2025	1.76205	7.07886	1.13691	1.63357	2.83846	3.0063
chr1	52498927	52500127	13.3109	12.8475	8.24572	10.2786	13.3466	12.0187	14.8507	6.38654	7.73048
chr1	52500414	52502288	29.6471	15.6887	9.96358	18.5015	20.2043	22.5757	30.2954	10.6442	8.58943
chr1	52511563	52512173	10.4874	3.706	2.405	3.91567	3.17074	3.08589	2.52462	3.54808	1.71789
chr1	52515168	52516000	3.22689	1.853	4.12286	2.25151	14.3052	2.1114	3.41566	4.96731	4.72419
chr1	52521396	52521962	13.3109	1.35887	3.6075	1.95784	1.5485	2.76106	1.63357	4.25769	3.43577
chr1	52577857	52579359	27.4286	16.8005	4.46643	40.2335	13.1991	14.7798	13.3656	9.93462	10.7368
chr1	52595546	52595946	1.21009	1.72946	2.23322	4.11146	0.663644	1.46174	2.37611	2.12885	2.57683
chr1	52597820	52598173	3.63026	2.10006	1.03072	1.66416	3.68691	1.46174	1.78208	1.41923	1.28841
chr1	52598457	52599020	2.21849	1.23533	3.09215	2.74097	3.76065	2.43623	2.67312	2.12885	3.43577
chr1	52618093	52618594	1.81513	1.23533	2.06143	1.37049	5.0142	1.78657	1.48507	3.54808	3.43577
chr1	52619856	52620344	2.21849	1.60593	2.405	5.09037	1.10607	1.29932	1.33656	2.12885	4.72419
chr1	52630286	52631736	65.5463	16.4299	13.0557	18.8931	24.5548	17.3784	19.7514	8.51539	8.15996
chr1	52640487	52640981	3.02521	2.2236	1.37429	1.37049	3.39196	2.43623	2.52462	2.83846	3.86524
chr1	52648173	52648454	2.62185	1.853	1.37429	1.56627	1.40103	3.2483	3.26715	2.12885	2.14736
chr1	52652377	52655785	61.311	39.16	11.5097	35.4368	17.8446	100.048	64.0064	22.7077	25.7683
chr1	52667985	52668415	7.26051	1.60593	1.71786	1.56627	1.69598	6.65902	1.63357	2.12885	1.71789
chr1	52675883	52676179	2.21849	1.1118	1.54607	2.54519	1.03233	0.974491	1.33656	2.12885	0.429471
chr1	52676585	52676998	1.21009	1.1118	1.54607	1.46838	4.12934	3.08589	1.93059	1.41923	2.14736
chr1	52680933	52681250	1.0084	0.988266	1.2025	2.64308	0.589905	5.19729	1.93059	2.83846	3.43577
chr1	52701963	52702382	2.82353	1.97653	1.71786	1.1747	3.76065	2.76106	3.26715	2.12885	1.71789
chr1	52702836	52703621	3.22689	12.7239	2.23322	7.92924	3.46569	13.318	20.1969	7.09616	9.0189
chr1	52708708	52709199	2.21849	6.79433	1.88964	5.48194	1.5485	2.1114	7.27683	4.25769	3.0063
chr1	52722316	52723092	8.67228	16.1828	3.6075	21.4383	4.57177	11.8563	13.6626	7.80577	4.72419
chr1	52725972	52727701	15.5294	13.2181	4.81	13.5091	15.3375	19.6522	20.3454	9.93462	6.0126
chr1	52728366	52729617	5.84875	10.3768	3.6075	16.7395	8.7011	9.74491	12.4746	5.67693	7.73048
chr1	52734130	52734419	1.0084	2.84126	0.858929	2.74097	1.25355	3.08589	2.07909	2.83846	2.57683
chr1	52750242	52750589	1.41177	2.47066	1.2025	1.27259	0.884858	1.46174	5.19774	2.83846	3.43577
chr1	52752750	52753123	1.41177	2.71773	1.54607	3.71989	3.53943	2.43623	2.67312	2.12885	2.14736
chr1	52753885	52754620	2.42017	7.28846	4.29465	7.63556	2.28588	7.63351	5.19774	4.96731	6.44207
chr1	52763849	52765647	8.06723	15.3181	7.73036	24.3751	8.62737	11.3691	18.8604	8.51539	10.7368
chr1	52773182	52773811	1.81513	1.35887	4.98179	1.07681	7.07886	2.1114	1.63357	2.83846	3.0063
chr1	52798948	52802482	76.2354	73.2552	17.3504	73.0273	23.1538	96.4746	57.0266	22.7077	26.1978
chr1	52802541	52803482	6.05043	9.38852	3.6075	4.30724	2.94953	7.63351	8.31638	3.54808	5.15366
chr1	52809723	52810830	4.03362	10.1297	3.09215	4.20935	1.76972	16.0791	7.57385	6.38654	6.0126
chr1	52815218	52818201	32.4706	63.7431	15.2889	53.7426	28.168	53.4346	43.958	19.8692	21.903
chr1	52840362	52840735	0.806723	1.1118	1.03072	1.07681	3.02327	0.812076	1.63357	2.83846	1.28841
chr1	52843974	52846646	53.6471	51.5133	34.529	49.5332	53.239	45.6387	40.6909	13.4827	16.3199
chr1	52847615	52848024	1.81513	3.21186	2.06143	6.65664	1.47476	6.33419	3.41566	2.83846	2.14736
chr1	52853915	52854151	1.61345	0.741199	1.54607	0.783134	1.69598	1.46174	1.33656	1.41923	1.71789
chr1	52858263	52858669	1.61345	1.853	1.88964	2.15362	1.17981	7.30868	3.26715	2.12885	5.15366
chr1	52873375	52873743	1.41177	1.35887	2.405	2.64308	1.10607	8.12076	2.82163	2.12885	1.28841
chr1	52909810	52910054	1.0084	2.34713	0.687144	3.03465	1.32729	1.13691	1.48507	4.25769	1.71789
chr1	52952722	52953391	8.67228	3.3354	2.57679	3.03465	2.94953	2.59864	3.26715	1.41923	3.0063
chr1	52959820	52960559	0.806723	3.08833	2.57679	7.92924	1.17981	3.57313	2.37611	2.83846	3.43577
chr1	52963172	52963664	2.42017	2.9648	1.88964	6.26507	0.81112	4.38521	3.11864	4.25769	2.14736
chr1	52964608	52964873	1.0084	1.23533	1.37429	2.83886	0.884858	3.41072	1.48507	2.83846	1.71789
chr1	53189447	53190074	2.82353	2.2236	2.74857	2.05573	1.76972	15.267	2.07909	7.09616	3.86524
chr1	53194552	53194875	0.806723	0.864732	1.37429	1.66416	3.24448	1.13691	1.33656	0.709616	3.43577
chr1	53195529	53195941	1.61345	1.60593	2.405	0.881026	3.90812	1.94898	1.33656	4.25769	3.0063
chr1	53264654	53265354	13.1093	2.9648	2.92036	3.32832	1.99093	10.2322	8.16787	9.225	6.0126
chr1	53296211	53298118	44.3698	41.5072	42.9465	31.2275	38.4176	23.7126	44.7005	9.93462	10.7368
chr1	53313020	53314403	25.8152	33.354	30.2343	20.3615	28.7579	17.5408	20.3454	7.80577	11.1663
chr1	53320871	53322208	4.43698	6.17666	9.62001	2.64308	13.2729	4.54763	4.00968	4.96731	6.87154
chr1	53323695	53324736	3.22689	4.4472	4.46643	2.15362	10.5446	4.2228	3.86118	7.09616	4.29471
chr1	53333329	53334099	2.21849	10.6239	5.15358	1.66416	3.39196	8.93284	4.90072	5.67693	3.0063
chr1	53337339	53338130	2.62185	3.3354	7.90215	1.95784	8.25868	3.89796	2.97014	5.67693	6.0126
chr1	53340325	53342268	8.87396	39.4071	7.90215	13.5091	4.35055	28.0978	23.1671	12.7731	15.8904
chr1	53348032	53348650	10.2857	1.853	2.92036	1.56627	2.21215	4.2228	2.37611	4.25769	4.72419
chr1	53351765	53353110	36.9076	24.089	30.9215	23.2004	26.2508	28.5851	23.1671	3.54808	9.44837
chr1	53558013	53558251	1.81513	0.617666	1.37429	2.44729	0.589905	1.46174	1.33656	1.41923	0.858943
chr1	53692581	53693267	6.25211	15.0711	2.405	4.01356	1.69598	5.68453	9.50443	4.96731	8.15996
chr1	53696456	53696913	3.22689	7.28846	1.71786	2.25151	0.737382	2.59864	5.19774	2.83846	3.0063
chr1	53703147	53704342	4.84034	7.41199	3.77929	18.2079	1.40103	5.68453	5.64326	7.09616	6.87154
chr1	53706403	53707106	4.03362	5.18839	2.06143	6.65664	3.24448	2.43623	3.26715	4.25769	3.0063
chr1	53715530	53716025	7.26051	2.9648	1.71786	3.71989	1.62224	3.2483	4.00968	2.12885	3.0063
chr1	53741670	53742834	4.2353	13.8357	6.18429	10.6702	2.06467	8.28318	19.4544	4.25769	10.3073
chr1	53751146	53751532	5.44538	1.4824	1.71786	1.1747	1.03233	1.78657	2.37611	1.41923	2.14736
chr1	53753892	53755767	25.2101	14.0828	12.5404	7.34188	5.16167	19.9771	21.385	9.93462	7.73048
chr1	53755969	53757569	26.0168	5.80606	9.7918	4.7967	5.0142	18.6777	9.20742	14.9019	11.1663
chr1	53760141	53760608	3.83194	1.4824	4.12286	1.76205	0.884858	6.17178	2.07909	1.41923	2.57683
chr1	53761288	53762338	14.521	4.32366	9.7918	4.69881	2.58084	10.3946	8.7619	5.67693	6.44207
chr1	53764295	53764920	6.85715	1.853	4.29465	1.85994	1.62224	6.17178	2.67312	4.96731	3.43577
chr1	53765362	53766757	17.7479	5.80606	7.73036	3.32832	3.02327	11.0442	6.38579	5.67693	7.30101
chr1	53768468	53768991	7.05883	2.10006	4.29465	2.05573	1.47476	4.54763	3.56416	1.41923	5.15366
chr1	53770119	53771339	14.7227	4.94133	7.21501	3.5241	2.80205	10.8818	6.83131	9.93462	5.58313
chr1	53772558	53779076	210.958	75.9729	35.7315	67.1538	32.5185	117.101	77.669	47.5442	45.9534
chr1	53779517	53786400	342.656	57.5665	119.391	50.4143	59.433	120.187	101.133	38.3192	41.6587
chr1	53787217	53787735	8.67228	2.2236	3.09215	2.25151	1.40103	2.76106	3.71267	2.12885	1.28841
chr1	53790522	53792919	129.681	14.0828	13.3993	9.88707	7.30008	19.165	15.1477	9.225	14.602
chr1	53797027	53798317	13.916	5.31193	8.07394	3.81778	5.08793	4.87246	7.12833	5.67693	6.0126
chr1	53815970	53816754	12.1009	3.82953	1.88964	4.50302	2.13841	5.84695	4.60371	4.96731	5.15366
chr1	53817662	53818902	11.6975	22.7301	6.87144	35.241	3.02327	40.279	21.979	7.80577	10.7368
chr1	53822948	53826254	76.2354	25.0772	11.5097	38.3736	7.74251	132.531	54.502	19.8692	28.7746
chr1	53830092	53830819	3.22689	3.58246	2.405	4.20935	1.69598	12.1811	5.49475	4.96731	3.43577
chr1	53831236	53831646	2.01681	2.2236	1.37429	2.54519	0.958596	4.06038	1.33656	1.41923	4.29471
chr1	53832956	53833713	4.43698	3.08833	4.29465	7.73345	1.40103	13.8053	6.23728	5.67693	6.44207
chr1	53838146	53839678	11.2941	12.8475	6.69965	9.39761	3.83439	10.8818	24.5036	9.93462	11.5957
chr1	53844880	53847257	45.5799	11.118	8.93287	14.5859	7.00513	18.6777	21.979	12.7731	16.3199
chr1	53847852	53849136	8.67228	6.54726	4.98179	4.60091	2.5071	21.2764	19.7514	2.12885	7.30101
chr1	53849537	53853309	186.555	66.5844	14.7736	59.5182	18.6558	177.52	91.6287	27.675	30.063
chr1	53853690	53854266	11.8992	2.2236	2.74857	1.46838	1.10607	2.1114	2.07909	6.38654	3.43577
chr1	53855495	53857235	18.7563	13.2181	5.15358	18.0121	5.89905	12.506	17.3753	8.51539	12.8841
chr1	53873664	53873981	1.21009	3.3354	1.2025	1.95784	0.294953	2.1114	4.60371	2.12885	0.858943
chr1	53875801	53876737	12.7059	10.6239	6.18429	8.51659	2.5071	7.79593	10.544	6.38654	5.58313
chr1	53882140	53883260	11.6975	7.90612	4.12286	5.67772	6.41522	7.95835	14.4052	5.67693	7.30101
chr1	53889136	53890005	8.26892	9.75912	3.95108	2.64308	1.99093	4.54763	6.38579	4.96731	5.58313
chr1	53890303	53890662	5.2437	2.47066	0.515358	1.27259	1.40103	2.1114	3.56416	3.54808	1.28841
chr1	53906019	53906400	2.62185	1.97653	1.88964	3.622	1.25355	2.27381	1.33656	3.54808	0.858943
chr1	53910223	53910953	3.02521	6.67079	4.46643	10.9639	1.03233	2.1114	6.97982	4.25769	3.43577
chr1	53940222	53940599	1.21009	1.60593	1.54607	2.83886	1.25355	1.94898	4.4552	2.83846	1.71789
chr1	53941538	53942007	1.61345	3.95306	1.71786	5.57983	0.737382	1.78657	8.46489	4.96731	1.71789
chr1	53945593	53946349	1.41177	12.6004	2.57679	12.8238	1.69598	6.65902	6.08878	2.12885	5.58313
chr1	53952334	53952828	2.01681	1.72946	1.71786	5.18827	0.958596	1.94898	1.63357	2.83846	2.57683
chr1	53974997	53975400	3.02521	1.60593	1.2025	5.57983	0.884858	2.43623	2.52462	2.83846	1.71789
chr1	53977725	53978251	2.21849	2.9648	2.92036	10.4744	1.69598	2.76106	2.82163	2.83846	2.57683
chr1	53980138	53980509	1.0084	2.2236	1.88964	4.20935	0.884858	1.13691	4.3067	0.709616	3.0063
chr1	54128649	54129817	4.43698	26.4361	3.77929	38.4715	3.31822	8.60801	10.247	4.96731	7.30101
chr1	54250360	54251219	5.64706	6.79433	2.74857	13.9985	10.9133	3.57313	5.34624	5.67693	4.72419
chr1	54412299	54412744	3.63026	3.21186	2.92036	1.27259	6.41522	2.76106	4.00968	7.09616	6.0126
chr1	54438459	54439384	17.3446	24.7066	8.93287	18.7952	19.4669	8.93284	15.1477	9.225	5.58313
chr1	54443748	54443984	1.0084	1.60593	1.37429	3.03465	1.03233	1.62415	2.82163	4.25769	0.858943
chr1	54448933	54449190	1.21009	0.864732	1.37429	2.64308	0.442429	2.92347	1.33656	3.54808	0.858943
chr1	54500581	54501030	5.44538	6.42373	1.54607	5.09037	1.62224	5.03487	4.3067	3.54808	3.43577
chr1	54516548	54517011	6.45379	0.864732	1.71786	0.685243	0.516167	1.29932	1.63357	2.12885	3.0063
chr1	54523595	54524130	2.62185	12.2298	2.405	16.8374	1.91719	7.63351	7.42534	6.38654	3.0063
chr1	54556648	54558430	50.8236	5.55899	4.29465	6.55875	5.53036	6.98385	7.12833	9.93462	8.15996
chr1	54563732	54564476	7.05883	4.94133	2.06143	12.2365	1.40103	13.8053	9.20742	4.96731	4.72419
chr1	54569035	54569420	5.44538	2.34713	2.23322	3.13254	1.32729	4.38521	2.67312	4.25769	1.71789
chr1	54583214	54587229	176.269	17.2946	12.7122	49.5332	12.1668	45.6387	29.7014	26.2558	24.0504
chr1	54588422	54588713	4.03362	0.864732	1.2025	0.685243	0.589905	0.812076	1.18805	0	1.71789
chr1	54590499	54590797	4.63866	1.1118	1.37429	0.881026	0.589905	1.78657	1.03955	5.67693	1.71789
chr1	54591912	54593290	32.2689	2.84126	4.63822	3.23043	2.06467	5.19729	3.41566	4.96731	6.0126
chr1	54636923	54637897	15.1261	5.43546	3.95108	3.13254	1.5485	5.3597	5.94027	4.96731	7.73048
chr1	54638621	54639256	7.05883	3.58246	2.74857	1.56627	1.17981	2.92347	2.37611	4.25769	2.14736
chr1	54647426	54647720	1.61345	2.9648	1.54607	1.46838	1.62224	1.13691	3.86118	2.12885	2.14736
chr1	54690425	54691183	3.42857	2.34713	2.23322	8.81026	20.7204	2.43623	3.26715	4.25769	3.86524
chr1	54695252	54696036	4.2353	6.30019	3.77929	13.3133	1.99093	6.49661	7.72235	2.83846	6.0126
chr1	54709139	54709827	4.84034	5.31193	3.43572	5.38405	1.76972	4.06038	7.27683	4.96731	8.15996
chr1	54710316	54712241	8.4706	11.2415	6.35608	29.1718	11.4294	7.4711	10.247	12.0635	9.44837
chr1	54740811	54741322	2.82353	0.988266	1.2025	1.66416	6.71017	2.92347	1.18805	2.83846	2.14736
chr1	54747659	54748391	10.084	3.21186	3.26393	8.51659	12.7567	3.73555	4.4552	2.83846	4.72419
chr1	54789291	54789704	1.81513	1.4824	2.57679	2.93675	4.57177	1.62415	1.63357	2.12885	0.858943
chr1	54797776	54798950	10.4874	12.4769	5.84072	18.991	4.27681	24.3623	14.5537	11.3539	7.73048
chr1	54799453	54800383	5.04202	6.30019	4.46643	6.55875	3.24448	9.74491	7.42534	7.80577	4.72419
chr1	54809921	54811088	5.84875	11.118	4.63822	8.12502	2.58084	30.8589	22.1275	7.09616	9.0189
chr1	54824419	54824725	2.21849	1.60593	1.2025	1.27259	0.958596	4.38521	1.93059	3.54808	1.71789
chr1	54825898	54826284	1.21009	2.34713	1.54607	3.81778	1.99093	2.76106	2.37611	4.25769	1.28841
chr1	54827766	54828320	8.87396	2.71773	1.88964	3.91567	1.10607	4.06038	3.11864	4.25769	4.29471
chr1	54832870	54833318	6.05043	2.9648	2.23322	3.622	1.99093	4.06038	3.71267	2.83846	1.71789
chr1	54833960	54834402	2.82353	2.34713	2.92036	2.83886	1.5485	1.29932	1.48507	2.12885	2.14736
chr1	54835347	54839161	25.2101	83.7555	14.9454	73.9083	12.388	57.1702	54.799	26.9654	27.4862
chr1	54839922	54840416	3.42857	3.95306	1.2025	5.38405	2.80205	4.54763	3.11864	2.12885	4.29471
chr1	54841569	54842486	13.7143	20.5065	3.43572	14.8796	3.097	20.6267	12.6231	6.38654	9.44837
chr1	54842556	54842861	1.61345	2.84126	1.2025	1.56627	0.589905	3.2483	2.67312	1.41923	2.57683
chr1	54864951	54865692	3.22689	5.43546	3.26393	12.8238	1.47476	7.63351	5.79176	5.67693	4.72419
chr1	54867401	54867738	1.61345	1.72946	1.2025	2.74097	0.663644	2.27381	1.33656	2.83846	0.429471
chr1	54870706	54872084	13.1093	14.2063	4.63822	14.6838	8.33241	13.318	8.61339	7.09616	8.58943
chr1	54877726	54878042	1.41177	1.35887	1.54607	3.81778	1.40103	2.43623	1.48507	1.41923	1.71789
chr1	54882525	54882825	2.42017	1.35887	1.71786	1.85994	0.958596	3.41072	1.18805	4.25769	1.28841
chr1	54888232	54889111	5.64706	9.26499	4.63822	15.8585	4.57177	7.95835	10.247	3.54808	6.44207
chr1	54896204	54897388	10.8908	13.5887	4.29465	14.1943	3.53943	7.79593	11.2865	7.09616	5.58313
chr1	54898442	54899490	5.2437	5.31193	3.6075	13.8027	3.98186	9.5825	7.72235	9.225	6.0126
chr1	54902910	54903223	2.21849	1.97653	1.71786	0.783134	3.53943	0.974491	1.63357	2.12885	2.14736
chr1	54906923	54907843	8.4706	11.2415	5.49715	4.89459	3.02327	5.52212	2.82163	7.80577	5.15366
chr1	54910970	54911829	10.6891	7.53553	3.43572	6.65664	2.28588	7.14627	6.83131	11.3539	3.43577
chr1	54912100	54915694	89.9497	54.3546	12.5404	39.9399	17.1073	68.7016	45.4431	18.45	21.4736
chr1	54915958	54917182	6.65547	17.4182	5.66893	8.41869	3.17074	11.3691	10.247	4.25769	6.44207
chr1	54920070	54920570	2.01681	4.81779	1.71786	2.74097	1.99093	12.3436	13.9596	2.12885	5.15366
chr1	54922610	54926832	72.4034	44.719	15.9761	44.1492	28.6842	65.4533	73.8079	17.7404	33.0693
chr1	54934933	54935227	1.41177	1.97653	1.54607	3.03465	1.62224	1.46174	2.82163	1.41923	1.28841
chr1	54944665	54945116	4.63866	1.72946	2.405	5.38405	1.62224	3.73555	3.41566	4.25769	3.0063
chr1	54974312	54974619	1.21009	1.1118	1.88964	0.587351	2.43336	1.13691	1.33656	0.709616	0.429471
chr1	54982865	54983384	3.22689	4.57073	3.6075	2.83886	1.99093	3.57313	2.52462	4.25769	2.14736
chr1	54984372	54985141	5.84875	3.58246	4.29465	4.7967	4.27681	3.08589	2.52462	6.38654	3.43577
chr1	54985779	54986151	2.82353	1.72946	2.23322	2.3494	3.39196	2.1114	1.78208	2.12885	2.14736
chr1	54993598	54993860	1.21009	1.35887	1.71786	1.95784	2.21215	1.62415	1.03955	1.41923	2.14736
chr1	54994971	54995349	3.22689	1.97653	2.57679	1.76205	2.72831	3.57313	1.63357	2.12885	3.0063
chr1	55008405	55008690	4.03362	1.35887	2.57679	2.74097	3.31822	2.76106	2.07909	1.41923	3.0063
chr1	55012400	55013093	5.2437	2.5942	4.12286	3.42621	5.82532	3.2483	4.15819	6.38654	5.58313
chr1	55022723	55023334	2.62185	2.5942	4.81	1.95784	6.41522	2.59864	3.86118	3.54808	3.0063
chr1	55025382	55030030	155.698	126.622	123.17	127.064	113.483	127.171	127.419	28.3846	34.3577
chr1	55030945	55031942	4.2353	3.45893	5.32536	2.3494	21.2366	5.52212	4.15819	3.54808	6.0126
chr1	55051977	55053993	73.2102	36.1952	82.9726	31.9127	46.2338	51.4856	43.2155	12.7731	14.602
chr1	55054684	55055042	2.82353	1.35887	4.29465	0.881026	1.17981	1.62415	2.37611	2.83846	0.858943
chr1	55055223	55055959	9.88236	5.06486	3.95108	6.16718	1.91719	5.3597	6.23728	4.25769	5.58313
chr1	55058508	55058742	2.21849	1.72946	1.54607	0.881026	1.03233	3.73555	1.48507	0	1.71789
chr1	55059782	55060187	1.21009	1.23533	2.57679	0.685243	2.65457	1.29932	2.37611	3.54808	3.0063
chr1	55060590	55062312	7.66387	4.81779	17.3504	3.91567	21.679	6.00936	6.23728	12.7731	9.87784
chr1	55064062	55064564	1.61345	1.97653	2.92036	1.85994	3.98186	0.974491	5.04923	1.41923	3.0063
chr1	55072312	55072878	2.01681	1.4824	3.09215	1.07681	7.44756	1.62415	2.67312	1.41923	3.43577
chr1	55074622	55079042	22.9916	50.0309	22.1604	16.7395	77.4251	14.6174	19.0089	21.2885	19.3262
chr1	55079453	55079804	1.61345	1.72946	2.06143	1.27259	2.94953	1.46174	1.63357	4.25769	2.57683
chr1	55081849	55082785	5.04202	11.6121	4.29465	4.01356	6.85765	3.89796	4.4552	6.38654	4.72419
chr1	55084608	55085209	4.2353	6.30019	3.95108	1.27259	3.98186	2.59864	3.56416	2.83846	3.0063
chr1	55085615	55090867	166.588	64.3608	41.744	72.0484	136.637	35.8938	54.0565	19.8692	31.7809
chr1	55091433	55093218	16.9412	17.2946	10.1354	5.57983	16.7386	5.84695	6.68281	5.67693	11.1663
chr1	55129831	55132139	73.4118	33.8481	45.3515	33.2832	48.9621	44.6642	52.2744	12.7731	14.602
chr1	55142769	55143044	0.806723	0.741199	0.858929	0.783134	1.69598	1.94898	1.03955	0.709616	3.43577
chr1	55161990	55162279	2.21849	1.60593	2.06143	1.37049	2.13841	1.62415	1.78208	1.41923	1.28841
chr1	55197983	55198228	1.41177	1.1118	1.54607	0.783134	1.84345	1.13691	1.03955	1.41923	0.429471
chr1	55198468	55199304	3.42857	2.34713	4.46643	2.25151	19.0244	3.08589	1.93059	3.54808	3.0063
chr1	55201806	55202615	2.62185	2.9648	3.6075	3.71989	8.1112	3.89796	2.07909	3.54808	3.86524
chr1	55208623	55209527	11.8992	4.20013	4.98179	5.48194	4.35055	4.38521	3.41566	7.09616	4.29471
chr1	55209587	55211111	42.353	23.9654	7.38679	30.0528	10.9133	22.2509	14.4052	9.93462	8.58943
chr1	55212701	55213423	13.3109	2.84126	3.26393	1.85994	1.99093	2.43623	2.07909	2.12885	3.0063
chr1	55215094	55216372	73.2102	7.53553	4.12286	13.607	4.20308	23.875	11.8805	4.96731	9.0189
chr1	55217140	55217606	2.62185	0.988266	2.57679	0.978918	7.1526	2.43623	1.48507	3.54808	2.57683
chr1	55226107	55227258	17.5462	3.21186	4.29465	7.24399	4.35055	6.17178	5.34624	5.67693	3.43577
chr1	55236423	55239075	56.874	35.5776	49.8179	42.2893	50.5107	24.6871	30.7409	19.8692	12.8841
chr1	55239315	55239628	3.63026	2.5942	2.405	1.85994	2.72831	2.1114	1.78208	1.41923	1.71789
chr1	55241797	55242043	0.806723	0.864732	1.54607	0.783134	1.5485	1.13691	1.33656	1.41923	1.28841
chr1	55262600	55263125	1.81513	1.1118	2.92036	0.881026	4.49803	0.649661	1.78208	1.41923	2.57683
chr1	55263898	55265678	8.4706	3.706	7.73036	4.7967	22.6376	6.00936	4.3067	9.225	5.58313
chr1	55275044	55275492	1.0084	1.72946	2.23322	1.85994	4.0556	0.974491	0.742534	3.54808	4.72419
chr1	55363151	55363964	10.4874	3.706	2.06143	5.18827	8.77484	0.812076	3.11864	2.12885	3.0063
chr1	55405212	55406338	19.7647	6.30019	4.81	9.98496	7.07886	2.92347	8.01937	10.6442	3.43577
chr1	55413549	55413900	1.81513	3.3354	1.54607	2.3494	0.884858	3.08589	5.94027	3.54808	3.43577
chr1	55418984	55419312	2.21849	3.3354	0.515358	7.04821	0.958596	3.2483	3.41566	2.83846	2.14736
chr1	55436625	55437099	1.61345	4.69426	1.71786	3.13254	1.47476	1.62415	2.2276	3.54808	3.43577
chr1	55483587	55483886	1.21009	1.35887	1.37429	1.85994	3.24448	1.13691	1.18805	0.709616	1.28841
chr1	55507186	55507419	1.61345	1.60593	1.37429	2.25151	0.589905	2.1114	1.33656	2.83846	1.28841
chr1	55512838	55513214	2.01681	1.23533	1.37429	3.42621	0.958596	1.13691	1.48507	2.12885	1.28841
chr1	55525137	55525632	2.62185	3.3354	1.71786	7.04821	2.58084	3.73555	4.75222	2.83846	4.29471
chr1	55528476	55530102	6.45379	26.8067	6.69965	31.0317	7.66877	6.00936	12.6231	9.225	12.0252
chr1	55617495	55619206	10.084	5.92959	7.04322	9.29972	16.0012	4.71004	5.64326	8.51539	6.87154
chr1	55624925	55625670	11.2941	1.4824	2.92036	1.85994	1.17981	1.62415	1.93059	4.96731	4.29471
chr1	55628558	55628928	5.84875	0.741199	1.54607	1.07681	1.32729	1.62415	0.891041	3.54808	3.86524
chr1	55647444	55647677	1.21009	0.988266	0.858929	0.685243	1.69598	0.812076	0.891041	1.41923	1.28841
chr1	55666140	55666476	0.806723	0.741199	1.03072	3.23043	0.516167	1.62415	3.86118	2.12885	2.57683
chr1	55693353	55694219	3.02521	2.9648	2.57679	3.23043	10.6183	2.43623	3.11864	2.12885	3.86524
chr1	55738832	55739529	27.4286	1.60593	3.77929	1.85994	1.17981	1.78657	2.67312	3.54808	2.57683
chr1	55766684	55767074	2.82353	2.47066	1.2025	4.30724	1.62224	2.92347	3.11864	0.709616	2.14736
chr1	55792750	55793354	11.8992	1.60593	2.92036	3.32832	1.47476	4.54763	2.37611	4.96731	4.72419
chr1	55804260	55804647	1.61345	1.60593	1.2025	1.07681	0.737382	1.13691	3.41566	1.41923	1.71789
chr1	55806668	55807558	6.05043	6.67079	3.6075	11.2576	2.87579	11.8563	9.80145	2.12885	6.87154
chr1	55808504	55809632	8.26892	16.4299	4.29465	19.4805	3.46569	19.165	14.8507	7.09616	5.15366
chr1	55821203	55821690	2.01681	8.52379	2.06143	4.99248	0.516167	4.06038	4.4552	2.83846	3.0063
chr1	55822530	55823072	2.42017	6.05313	1.88964	6.26507	1.17981	3.08589	2.67312	2.83846	4.29471
chr1	55827687	55827944	1.0084	1.60593	1.03072	2.25151	0.516167	1.78657	1.48507	0.709616	2.57683
chr1	55835490	55835746	1.0084	2.2236	0.687144	2.15362	0.589905	1.13691	3.71267	2.12885	3.0063
chr1	55902896	55903767	3.02521	16.3064	2.23322	19.2847	2.80205	3.73555	7.27683	5.67693	5.15366
chr1	55904169	55905018	2.01681	8.02966	3.26393	6.55875	1.99093	5.3597	5.94027	5.67693	6.87154
chr1	55906169	55906705	2.01681	6.79433	2.06143	3.71989	1.32729	10.557	6.97982	4.96731	5.15366
chr1	55909478	55910505	2.62185	15.9358	3.77929	6.95032	1.69598	14.9422	11.435	5.67693	6.44207
chr1	55946863	55947159	0.605043	1.23533	1.03072	0.685243	3.097	0.812076	1.33656	0.709616	2.14736
chr1	55957951	55958366	2.21849	3.08833	1.54607	3.622	2.72831	1.62415	1.63357	4.25769	2.57683
chr1	56168137	56168494	1.61345	4.4472	1.2025	1.66416	0.294953	2.1114	9.20742	3.54808	4.29471
chr1	56192285	56192629	0.806723	1.97653	1.71786	0.978918	0.516167	0.974491	7.27683	1.41923	3.86524
chr1	56241532	56241808	1.0084	0.494133	1.2025	0.783134	0.884858	0.974491	2.82163	0.709616	2.14736
chr1	56260812	56261250	2.21849	4.69426	1.03072	5.28616	0.958596	1.29932	6.97982	4.25769	2.14736
chr1	56294428	56294671	1.21009	2.34713	0.515358	2.15362	1.62224	0.812076	1.18805	2.12885	2.14736
chr1	56712986	56714007	13.7143	2.9648	2.23322	8.90815	1.91719	10.7194	11.5835	7.80577	4.72419
chr1	56789230	56789987	3.02521	0.988266	3.77929	4.99248	1.03233	5.84695	3.41566	4.25769	3.86524
chr1	56794971	56795591	2.82353	1.72946	1.88964	12.1386	1.17981	8.77042	4.75222	2.83846	4.29471
chr1	56832790	56833467	8.26892	0.617666	2.405	1.37049	0.958596	1.62415	1.18805	6.38654	2.57683
chr1	56955049	56955496	1.41177	0.247066	1.2025	5.38405	0.516167	2.1114	1.03955	1.41923	2.14736
chr1	56963402	56963649	0.605043	0.741199	0.858929	3.71989	0.81112	1.29932	0.742534	0.709616	1.71789
chr1	56969512	56970058	12.3025	1.60593	3.09215	3.5241	1.47476	1.62415	2.37611	2.12885	2.57683
chr1	56972240	56975905	55.4622	16.5534	11.5097	60.1056	26.6195	29.0723	25.5432	24.8365	20.1852
chr1	56978840	56979241	2.62185	1.4824	2.405	2.44729	1.25355	1.29932	1.18805	2.12885	2.14736
chr1	56992324	56992698	1.21009	0.864732	1.88964	3.81778	1.99093	1.62415	1.48507	1.41923	1.71789
chr1	57034391	57034855	2.01681	1.35887	1.88964	5.77562	0.958596	3.57313	1.63357	2.12885	1.28841
chr1	57267825	57268216	1.61345	1.1118	1.88964	0.978918	4.0556	1.13691	1.33656	2.12885	1.71789
chr1	57370503	57370796	3.42857	2.2236	2.405	4.60091	1.03233	4.2228	3.56416	3.54808	2.14736
chr1	57374768	57375895	14.521	3.08833	5.66893	3.91567	2.87579	3.57313	4.4552	3.54808	4.72419
chr1	57376750	57378480	25.2101	27.4244	36.5904	26.8224	33.1822	18.6777	21.088	6.38654	6.44207
chr1	57404784	57405110	1.81513	1.60593	2.23322	0.881026	2.06467	1.78657	0.742534	0.709616	1.28841
chr1	57405819	57407834	38.521	36.0717	32.9829	36.5136	39.0812	26.3113	27.1767	13.4827	15.8904
chr1	57429778	57430247	0.605043	2.34713	1.37429	4.7967	1.69598	1.78657	1.48507	2.12885	3.43577
chr1	57436360	57437244	4.03362	2.2236	4.63822	4.40513	13.1991	2.1114	3.41566	4.25769	3.86524
chr1	57472172	57472593	1.21009	2.34713	2.405	5.67772	1.10607	4.87246	2.07909	4.96731	2.14736
chr1	57574591	57575264	3.02521	2.71773	1.88964	1.85994	1.5485	11.2066	4.3067	2.83846	1.71789
chr1	57576208	57576965	2.62185	4.20013	3.6075	2.93675	2.21215	13.8053	4.00968	3.54808	4.72419
chr1	57594717	57595192	8.87396	3.58246	2.405	5.67772	1.76972	2.27381	1.48507	2.12885	2.57683
chr1	57969328	57970425	48.6051	31.748	24.3936	26.235	30.5276	32.9703	26.5827	7.09616	8.58943
chr1	57995558	57997023	19.1597	25.942	32.9829	29.0739	26.8407	18.3529	21.682	7.09616	9.87784
chr1	58027659	58028125	0.806723	1.35887	2.06143	1.95784	7.74251	2.92347	1.33656	4.25769	4.72419
chr1	58029306	58030264	2.21849	13.3416	4.98179	10.9639	12.2405	6.82144	10.247	7.09616	9.0189
chr1	58030521	58030827	1.61345	2.47066	1.2025	2.05573	2.13841	2.1114	1.63357	1.41923	1.28841
chr1	58031077	58031435	1.81513	3.3354	1.88964	2.3494	1.99093	1.94898	1.63357	2.83846	3.43577
chr1	58078490	58078786	0.806723	1.4824	1.37429	3.13254	0.737382	2.1114	1.33656	2.12885	2.14736
chr1	58101268	58103181	6.85715	15.8122	5.15358	34.6537	4.71924	14.455	10.3955	15.6115	9.0189
chr1	58113514	58114420	2.62185	3.706	3.77929	8.81026	2.21215	9.25767	5.64326	7.09616	5.58313
chr1	58137934	58138294	0.806723	1.4824	1.54607	3.03465	0.81112	0.812076	1.48507	2.12885	2.14736
chr1	58157818	58158347	1.61345	1.35887	2.06143	1.27259	4.27681	1.94898	2.2276	3.54808	3.43577
chr1	58178623	58179110	1.61345	1.60593	1.88964	0.881026	4.12934	1.46174	1.18805	2.83846	0.429471
chr1	58179874	58180202	1.41177	0.617666	2.06143	0.293675	3.98186	0.974491	0.742534	4.25769	2.57683
chr1	58181202	58181615	1.61345	0.988266	1.71786	0.881026	5.16167	1.46174	1.78208	4.25769	0.858943
chr1	58195089	58195834	3.22689	2.47066	2.57679	5.67772	6.41522	2.1114	1.48507	3.54808	4.29471
chr1	58207557	58207941	0.806723	0.494133	1.54607	0.685243	2.80205	1.78657	0.891041	3.54808	2.14736
chr1	58210238	58210712	1.41177	2.10006	1.37429	3.5241	5.45663	1.62415	1.48507	2.83846	1.71789
chr1	58215429	58215782	1.81513	4.81779	1.54607	2.83886	0.737382	0.974491	2.07909	2.83846	3.0063
chr1	58237486	58239623	7.26051	6.17666	10.1354	5.28616	32.666	7.4711	5.34624	9.225	12.4547
chr1	58240403	58240666	1.0084	0.864732	1.03072	1.56627	2.5071	0.974491	0.742534	0.709616	0.858943
chr1	58244395	58244795	5.44538	0.988266	1.88964	2.93675	0.958596	1.13691	1.48507	1.41923	1.71789
chr1	58294810	58295152	1.0084	1.1118	1.54607	3.42621	1.10607	2.1114	1.78208	2.12885	0.429471
chr1	58303138	58304612	14.3193	17.1711	6.35608	29.3675	11.0607	7.4711	7.72235	12.0635	5.58313
chr1	58311230	58311940	10.2857	3.45893	2.57679	6.36297	3.90812	3.2483	1.48507	1.41923	4.29471
chr1	58343974	58344274	1.61345	2.10006	1.2025	4.01356	1.40103	2.59864	3.56416	2.83846	2.57683
chr1	58348608	58349588	6.85715	5.06486	3.26393	19.872	3.24448	10.2322	10.0985	5.67693	5.58313
chr1	58359558	58359978	2.42017	2.71773	1.2025	2.74097	2.65457	0.974491	5.94027	2.83846	2.14736
chr1	58391753	58393330	61.311	59.543	36.934	42.9745	46.2338	43.8521	47.3737	16.3212	12.8841
chr1	58393646	58394237	6.45379	6.17666	6.35608	4.11146	6.85765	4.38521	5.94027	2.83846	4.29471
chr1	58394723	58395183	1.81513	2.10006	3.77929	1.37049	2.94953	1.29932	3.26715	4.96731	2.57683
chr1	58395970	58396425	3.02521	3.706	3.26393	1.1747	4.0556	2.92347	3.11864	3.54808	3.86524
chr1	58401506	58401792	2.21849	3.45893	1.37429	2.44729	1.40103	0.974491	2.37611	0	1.71789
chr1	58404305	58405868	8.4706	11.7357	5.66893	3.5241	7.00513	7.63351	15.4447	10.6442	9.0189
chr1	58406283	58411432	41.5463	81.1613	35.3879	25.5498	24.6286	27.6106	112.568	34.0616	34.7872
chr1	58412837	58414675	16.1345	12.971	20.6143	8.41869	10.3971	12.8308	16.4843	12.0635	9.0189
chr1	58415402	58416623	13.7143	11.2415	15.1172	7.43978	8.99606	8.12076	10.6925	7.09616	4.72419
chr1	58420788	58421446	4.84034	6.30019	6.18429	2.44729	2.35962	3.73555	7.72235	2.12885	3.43577
chr1	58421736	58424541	110.924	52.0075	133.821	55.211	56.5572	97.2867	68.4616	18.45	18.8967
chr1	58425185	58425462	0.403362	1.23533	2.23322	0.489459	2.80205	1.29932	0.891041	2.12885	3.43577
chr1	58444716	58446473	43.1597	37.1835	14.7736	34.2621	35.9105	32.483	26.8797	8.51539	13.7431
chr1	58473900	58474252	0.605043	0.864732	1.37429	1.27259	1.84345	1.94898	1.03955	2.12885	1.71789
chr1	58485199	58485460	1.41177	0.3706	1.2025	0.489459	1.76972	0.812076	0.44552	3.54808	1.28841
chr1	58502729	58505788	40.7395	48.7956	63.0454	29.3675	67.8391	24.0375	36.2357	25.5462	16.3199
chr1	58569958	58570838	3.42857	2.84126	3.43572	2.64308	7.66877	2.76106	3.41566	4.25769	3.0063
chr1	58577063	58577620	2.62185	1.72946	3.6075	1.37049	4.0556	2.43623	1.33656	4.25769	1.71789
chr1	58585480	58587541	32.6723	36.3188	39.5108	29.1718	31.4862	27.6106	25.6917	12.7731	15.8904
chr1	58599380	58599721	1.21009	2.47066	1.2025	4.40513	0.589905	2.59864	2.37611	2.12885	2.14736
chr1	58601922	58602204	0.806723	2.10006	1.03072	1.95784	0.663644	1.78657	1.03955	0.709616	0.429471
chr1	58602651	58604388	6.65547	19.7653	6.69965	25.5498	5.6041	13.8053	17.6723	10.6442	8.58943
chr1	58604704	58605509	3.02521	4.4472	3.77929	9.00605	1.99093	6.33419	3.86118	2.12885	6.87154
chr1	58617811	58618977	7.05883	17.1711	4.46643	22.7109	4.79298	13.6429	15.8902	9.93462	8.58943
chr1	58628667	58629076	0.806723	2.71773	1.88964	3.5241	2.80205	2.43623	2.52462	3.54808	2.14736
chr1	58651620	58653923	59.0925	67.2021	17.1786	54.8194	45.6439	34.7569	44.1065	11.3539	13.3136
chr1	58669505	58670086	7.05883	5.31193	2.405	11.8449	2.21215	13.9677	5.94027	2.12885	3.43577
chr1	58678555	58678817	1.21009	3.21186	1.88964	2.25151	1.17981	1.46174	3.11864	2.83846	1.71789
chr1	58696109	58696401	1.0084	1.23533	1.2025	2.74097	0.958596	4.71004	2.2276	2.12885	1.71789
chr1	58700073	58700319	1.21009	0.988266	1.54607	0.587351	2.58084	1.78657	1.18805	3.54808	1.71789
chr1	58710217	58714211	115.563	140.951	79.8804	111.107	101.39	108.656	136.478	23.4173	33.4988
chr1	58714225	58721528	76.8404	109.45	34.7007	92.6056	46.0864	94.6881	99.054	50.3827	47.2419
chr1	58722020	58722898	11.8992	7.53553	4.98179	4.11146	2.65457	5.68453	10.544	5.67693	7.30101
chr1	58725571	58728434	17.7479	24.089	11.6814	15.0753	10.8395	41.7407	54.799	14.9019	16.3199
chr1	58742314	58744320	11.0924	22.6066	10.8225	36.6115	35.763	21.9261	34.8991	12.7731	12.8841
chr1	58744676	58745306	2.62185	2.34713	2.06143	4.69881	2.72831	3.2483	3.86118	5.67693	3.43577
chr1	58761141	58762046	4.84034	13.4651	2.74857	9.39761	4.49803	5.19729	11.732	5.67693	5.58313
chr1	58770154	58770696	10.2857	5.18839	3.26393	5.48194	4.64551	3.89796	4.4552	2.12885	3.43577
chr1	58773382	58774727	19.7647	6.91786	9.10465	9.20183	4.86672	8.28318	10.841	7.80577	6.44207
chr1	58785873	58786946	3.63026	2.84126	4.63822	3.03465	20.8679	4.38521	2.82163	7.80577	7.30101
chr1	58794331	58796525	34.6891	47.5603	34.3572	35.7305	36.7216	21.2764	35.6416	13.4827	12.8841
chr1	58796671	58798050	25.6135	36.4423	8.07394	19.0889	8.84858	7.14627	22.7215	12.0635	11.1663
chr1	58798706	58799112	2.62185	4.4472	1.71786	1.1747	1.69598	1.78657	2.52462	2.83846	1.71789
chr1	58800663	58805298	67.9665	109.08	28.86	56.3857	44.3166	52.2977	93.5593	24.8365	36.5051
chr1	58856810	58857406	2.42017	3.95306	4.12286	1.27259	1.47476	2.43623	7.12833	5.67693	3.43577
chr1	58859702	58860052	4.43698	1.60593	1.88964	1.1747	0.589905	1.78657	2.07909	2.83846	0.858943
chr1	58860579	58861089	11.0924	4.4472	3.77929	9.78918	2.80205	11.2066	6.23728	5.67693	4.72419
chr1	58872861	58873387	2.01681	7.41199	2.74857	2.15362	1.03233	3.89796	8.01937	5.67693	4.72419
chr1	58897415	58907130	45.3782	31.748	163.025	25.5498	43.0631	32.8079	33.2655	50.3827	42.9471
chr1	58907463	58931010	92.9749	58.5547	421.734	50.3164	75.2129	82.9942	70.9862	123.473	115.957
chr1	58932724	58933881	3.63026	2.2236	15.9761	2.83886	2.87579	4.38521	3.41566	4.96731	11.1663
chr1	58934937	58938771	37.1093	8.64732	62.7018	8.71237	11.7981	14.1301	10.544	24.8365	21.4736
chr1	58940230	58940946	1.81513	1.60593	13.9147	2.25151	2.58084	3.2483	2.82163	4.96731	3.43577
chr1	58942888	58976023	260.168	181.717	1253.87	166.122	389.264	227.056	178.802	192.306	188.967
chr1	58987948	58988892	3.63026	3.95306	10.1354	5.18827	2.72831	3.89796	4.15819	7.80577	2.14736
chr1	58989840	58990178	1.21009	1.4824	3.77929	3.13254	1.47476	1.94898	1.93059	2.12885	2.57683
chr1	58993213	58993923	4.63866	1.35887	8.41751	2.05573	5.23541	2.27381	2.67312	3.54808	5.15366
chr1	58994410	58994870	2.21849	1.1118	6.18429	1.07681	1.62224	1.94898	1.63357	3.54808	2.57683
chr1	58995442	58996527	7.66387	3.58246	13.7429	3.622	3.24448	4.38521	3.41566	2.12885	7.30101
chr1	58997802	58998130	1.61345	0.617666	4.46643	1.1747	0.663644	1.29932	1.63357	2.12885	1.71789
chr1	59007429	59007851	1.61345	1.4824	5.15358	1.07681	2.06467	1.46174	1.63357	1.41923	2.57683
chr1	59048301	59049101	3.42857	4.94133	4.81	5.87351	1.5485	2.1114	2.2276	4.96731	4.29471
chr1	59051257	59051863	3.42857	7.04139	3.43572	13.7049	1.10607	2.76106	6.23728	3.54808	4.29471
chr1	59119431	59120664	36.1009	20.0124	11.6814	18.991	20.573	14.2925	13.2171	7.80577	5.58313
chr1	59160392	59160649	0.806723	2.47066	1.37429	0.881026	1.32729	1.29932	1.18805	2.12885	0.858943
chr1	59160930	59161164	0.605043	1.4824	1.03072	1.37049	1.32729	0.812076	0.594027	2.12885	1.71789
chr1	59161604	59162223	2.42017	3.82953	3.26393	2.54519	4.79298	2.1114	2.97014	1.41923	2.14736
chr1	59162479	59163935	4.2353	27.795	7.38679	18.11	14.0103	5.68453	9.65294	9.225	9.87784
chr1	59171485	59173678	6.85715	29.4009	9.96358	33.9685	14.6739	8.44559	14.7022	8.51539	10.3073
chr1	59176537	59176867	1.21009	1.97653	1.54607	1.07681	3.02327	1.46174	0.891041	2.12885	1.71789
chr1	59182195	59183700	4.84034	5.43546	6.18429	10.9639	26.767	3.2483	10.247	9.225	6.44207
chr1	59193108	59193655	1.21009	1.1118	2.23322	1.85994	4.57177	2.76106	1.93059	2.12885	3.0063
chr1	59195049	59195356	1.0084	1.35887	2.405	0.783134	2.43336	0.812076	1.78208	2.83846	2.14736
chr1	59220351	59220687	1.41177	1.4824	2.06143	0.783134	2.43336	0.974491	1.18805	1.41923	0.858943
chr1	59224548	59224829	1.41177	0.988266	1.2025	0.587351	1.99093	1.13691	0.891041	2.83846	0.858943
chr1	59228472	59228963	1.81513	2.84126	2.57679	8.22291	0.81112	1.94898	2.2276	2.12885	2.14736
chr1	59236075	59238305	55.6639	30.7598	53.2536	36.9052	42.4732	34.9193	28.8103	12.7731	15.8904
chr1	59247717	59247986	1.0084	1.853	1.54607	0.489459	1.91719	1.29932	1.03955	0.709616	1.71789
chr1	59268829	59269287	2.01681	1.60593	1.71786	2.25151	3.83439	1.46174	1.63357	1.41923	2.57683
chr1	59316028	59317027	5.64706	7.53553	2.57679	10.5723	6.93139	7.79593	14.7022	5.67693	7.30101
chr1	59321324	59321856	1.21009	1.1118	2.405	0.391567	5.38289	1.13691	1.63357	3.54808	3.86524
chr1	59355303	59356149	2.21849	1.853	3.6075	1.85994	9.0698	1.94898	2.2276	3.54808	5.58313
chr1	59359530	59360626	3.02521	3.82953	4.29465	2.74097	8.7011	2.43623	2.97014	7.09616	6.44207
chr1	59361321	59361921	2.42017	1.23533	2.23322	3.03465	8.03746	2.1114	1.03955	2.12885	3.43577
chr1	59367737	59368745	3.02521	6.54726	4.46643	12.3344	19.9093	4.38521	5.49475	5.67693	4.72419
chr1	59370343	59370804	1.81513	1.4824	1.88964	0.978918	5.38289	1.46174	1.03955	2.12885	3.0063
chr1	59376195	59377080	2.62185	2.9648	5.49715	5.38405	8.92232	3.73555	3.26715	4.96731	3.43577
chr1	59377419	59377715	0.605043	2.5942	1.2025	3.81778	2.13841	1.94898	1.33656	2.83846	2.57683
chr1	59381121	59381726	1.61345	2.84126	2.405	4.7967	1.62224	2.43623	2.37611	2.83846	3.43577
chr1	59382979	59383564	2.21849	4.20013	1.88964	7.73345	2.13841	2.1114	1.93059	3.54808	3.86524
chr1	59391730	59391979	1.21009	1.35887	1.37429	1.95784	1.03233	1.29932	0.594027	0	1.71789
chr1	59400475	59401224	2.21849	3.706	2.74857	5.77562	3.90812	2.76106	5.04923	3.54808	8.15996
chr1	59409524	59410234	2.82353	1.35887	1.88964	1.66416	10.692	2.76106	2.07909	4.96731	3.0063
chr1	59410594	59410988	0.605043	1.4824	1.37429	0.587351	2.5071	1.13691	1.03955	1.41923	2.57683
chr1	59414459	59414758	1.0084	0.617666	1.03072	1.07681	2.06467	1.13691	0.594027	0.709616	1.71789
chr1	59442829	59443102	0.403362	1.97653	1.03072	2.44729	0.81112	1.94898	2.07909	2.12885	1.71789
chr1	59446081	59446542	0.605043	1.4824	1.71786	4.7967	1.99093	1.46174	1.93059	2.12885	1.28841
chr1	59446570	59446849	0.605043	0.741199	1.03072	0.978918	2.43336	0.974491	0.742534	1.41923	0.858943
chr1	59458785	59459347	1.61345	2.71773	1.71786	5.48194	1.91719	1.62415	2.07909	1.41923	2.14736
chr1	59480807	59484365	22.7899	39.9012	25.7679	62.1613	74.918	36.0562	47.3737	16.3212	19.7557
chr1	59484891	59485584	1.61345	2.10006	3.43572	1.56627	4.79298	2.27381	2.52462	3.54808	3.0063
chr1	59486981	59488384	4.63866	3.82953	10.4789	4.89459	12.683	6.33419	6.83131	7.09616	7.73048
chr1	59488989	59489985	2.42017	3.08833	2.92036	2.44729	9.29101	3.2483	3.26715	4.25769	4.72419
chr1	59490686	59493417	8.4706	6.42373	14.7736	4.7967	50.7319	7.14627	10.544	10.6442	15.461
chr1	59495703	59496581	3.63026	3.58246	4.81	15.4669	3.68691	5.03487	6.08878	2.83846	4.29471
chr1	59497114	59499724	8.87396	7.16493	13.9147	8.3208	44.6853	9.5825	6.97982	10.6442	11.1663
chr1	59543947	59544419	1.0084	2.2236	1.88964	3.13254	5.82532	0.974491	3.11864	3.54808	0.858943
chr1	59550160	59550778	2.21849	1.23533	2.23322	8.22291	3.46569	1.78657	3.11864	9.225	2.14736
chr1	59570603	59572124	4.03362	8.64732	6.01251	16.6416	3.90812	7.30868	6.83131	9.225	7.73048
chr1	59574246	59574552	0.605043	0.864732	1.2025	3.03465	0.884858	1.13691	0.742534	1.41923	1.28841
chr1	59579608	59580409	2.21849	2.2236	2.92036	2.3494	9.95465	4.2228	3.86118	4.25769	4.72419
chr1	59592454	59594122	4.03362	7.04139	7.73036	32.4022	5.30915	12.3436	5.04923	13.4827	6.87154
chr1	59608557	59608794	1.61345	1.4824	1.37429	1.95784	1.40103	0.487246	1.18805	2.12885	0.858943
chr1	59631668	59632624	3.63026	3.08833	3.6075	1.95784	16.5174	4.2228	2.97014	2.83846	6.0126
chr1	59634063	59634340	1.0084	1.35887	1.03072	2.44729	1.62224	1.29932	2.07909	2.12885	2.14736
chr1	59636099	59637147	4.03362	3.706	5.49715	2.15362	14.3052	4.71004	3.56416	4.96731	5.15366
chr1	59638367	59638659	1.61345	1.60593	2.405	1.27259	2.87579	1.29932	1.48507	2.12885	2.57683
chr1	59641927	59643404	5.44538	3.706	6.87144	3.91567	13.5678	5.3597	6.38579	8.51539	6.87154
chr1	59646531	59646829	1.41177	2.5942	1.88964	2.74097	1.25355	1.46174	2.52462	2.12885	1.71789
chr1	59647003	59647490	3.63026	1.853	2.74857	2.25151	2.80205	2.27381	2.37611	4.25769	2.14736
chr1	59650776	59654265	14.521	8.77086	15.6325	12.3344	52.8703	12.506	12.1776	10.6442	15.8904
chr1	59654677	59654989	2.21849	1.23533	1.88964	1.1747	2.35962	1.46174	0.891041	1.41923	1.28841
chr1	59660914	59661424	2.01681	1.853	2.57679	1.27259	3.17074	0.812076	2.07909	4.25769	1.71789
chr1	59663449	59663715	1.21009	0.864732	1.03072	0.489459	2.65457	0.812076	0.742534	3.54808	2.57683
chr1	59664413	59664738	1.0084	1.72946	2.405	0.783134	2.65457	1.29932	1.18805	1.41923	1.28841
chr1	59669651	59671575	35.8992	45.4602	34.529	34.2621	34.362	40.7662	49.1557	10.6442	10.3073
chr1	59683877	59687109	42.5547	76.5906	43.6336	40.0377	59.5067	23.875	44.552	19.1596	18.8967
chr1	59689039	59691125	9.479	12.4769	10.3072	7.24399	14.5264	6.49661	7.87086	10.6442	9.0189
chr1	59692137	59692650	2.42017	2.2236	2.92036	2.3494	3.097	1.29932	1.93059	2.83846	3.86524
chr1	59693249	59693703	2.42017	3.45893	2.23322	2.83886	3.53943	1.62415	1.93059	2.12885	0.858943
chr1	59694231	59695723	7.26051	14.7005	5.66893	6.65664	12.9042	6.65902	6.68281	6.38654	8.58943
chr1	59696048	59699064	15.5294	16.3064	12.3686	13.607	21.1629	10.3946	9.80145	19.1596	18.0378
chr1	59699454	59699709	1.0084	1.35887	0.687144	1.66416	2.21215	0.649661	1.18805	0.709616	0.858943
chr1	59699986	59700791	3.83194	6.05313	4.81	3.03465	6.12027	2.59864	3.26715	2.12885	3.43577
chr1	59701221	59702435	5.44538	5.68253	4.81	4.99248	8.84858	4.71004	4.00968	9.93462	6.44207
chr1	59703986	59704559	2.62185	2.84126	3.26393	3.71989	5.38289	2.43623	1.78208	2.83846	5.15366
chr1	59706602	59706925	1.61345	1.4824	0.687144	1.1747	2.5071	1.46174	1.18805	1.41923	1.28841
chr1	59708212	59708452	1.41177	1.23533	0.858929	1.27259	1.91719	1.13691	1.18805	0.709616	0.429471
chr1	59709997	59711019	3.83194	3.58246	5.15358	5.18827	6.85765	3.2483	4.60371	6.38654	4.29471
chr1	59711656	59713808	11.6975	10.0062	8.58929	10.5723	16.0749	6.49661	6.5343	9.93462	9.0189
chr1	59714077	59714487	2.21849	2.47066	2.23322	1.66416	2.80205	1.62415	1.78208	2.83846	1.71789
chr1	59715334	59716009	2.82353	3.3354	3.09215	2.93675	4.35055	3.08589	3.11864	3.54808	4.29471
chr1	59716815	59717210	1.21009	2.5942	1.37429	1.56627	3.90812	1.13691	0.891041	2.12885	1.28841
chr1	59717501	59717888	1.41177	2.84126	1.71786	1.76205	2.87579	1.94898	0.742534	2.83846	1.28841
chr1	59719476	59720308	7.05883	9.26499	3.77929	3.91567	4.94046	3.89796	3.56416	4.25769	3.86524
chr1	59738618	59740968	6.25211	6.30019	14.0864	5.38405	33.4034	5.84695	6.83131	9.93462	10.7368
chr1	59762121	59765139	31.0589	44.1014	20.0989	37.5904	45.054	29.0723	47.9677	14.9019	17.1789
chr1	59766176	59767225	5.84875	4.94133	4.98179	5.09037	10.3233	5.3597	4.60371	5.67693	6.44207
chr1	59786540	59787151	2.01681	1.853	3.26393	2.05573	4.20308	2.59864	1.78208	4.96731	3.0063
chr1	59788723	59789485	3.42857	1.4824	2.74857	1.27259	7.74251	5.03487	3.26715	9.225	4.72419
chr1	59790087	59790346	1.61345	0.864732	1.37429	0.783134	2.35962	1.29932	0.742534	2.12885	2.57683
chr1	59802861	59805039	7.26051	3.82953	8.07394	4.89459	38.7863	7.30868	7.27683	7.80577	9.0189
chr1	59806530	59806864	1.41177	0.3706	2.06143	0.587351	3.31822	0.974491	0.594027	2.12885	0.858943
chr1	59809845	59810367	1.21009	0.741199	1.88964	3.32832	7.00513	1.62415	1.93059	0.709616	2.14736
chr1	59812748	59813379	1.61345	1.72946	3.95108	2.3494	4.64551	3.08589	2.52462	2.12885	6.44207
chr1	59813984	59814304	1.0084	0.3706	1.37429	1.07681	2.65457	1.13691	0.742534	1.41923	2.14736
chr1	59820301	59820650	1.0084	1.853	1.88964	4.01356	1.03233	2.1114	1.93059	2.12885	2.57683
chr1	59829415	59830695	5.2437	7.65906	5.15358	13.2154	24.9235	8.60801	6.23728	7.80577	8.58943
chr1	59832340	59832611	0.605043	0.617666	2.06143	1.1747	1.91719	0.649661	1.03955	0.709616	1.28841
chr1	59892868	59893241	1.61345	1.4824	1.88964	1.27259	3.17074	1.46174	1.33656	2.83846	1.71789
chr1	59893801	59894658	4.63866	3.21186	4.29465	3.5241	17.4022	3.57313	4.00968	3.54808	2.57683
chr1	59895025	59896417	5.84875	10.0062	7.55858	13.8027	9.51222	10.8818	9.80145	10.6442	6.87154
chr1	59904599	59905032	1.21009	2.10006	1.88964	3.03465	6.48896	0.649661	2.37611	4.25769	3.86524
chr1	59906894	59907502	2.42017	2.84126	3.43572	8.22291	3.097	6.00936	2.67312	1.41923	6.0126
chr1	59912102	59913247	41.5463	22.483	15.8043	23.494	26.9144	30.0468	21.5335	4.96731	6.44207
chr1	59913532	59918682	44.1681	40.8895	28.86	48.4564	78.015	63.0171	51.2348	28.3846	24.9093
chr1	59922821	59923981	10.2857	8.64732	6.18429	8.90815	5.45663	21.6012	14.4052	3.54808	6.87154
chr1	59936474	59936886	3.22689	1.853	2.74857	1.1747	3.68691	2.1114	0.891041	2.12885	3.0063
chr1	59940971	59941531	1.0084	1.72946	3.09215	1.85994	5.67784	1.62415	2.2276	0.709616	6.0126
chr1	59942049	59942355	1.61345	1.1118	1.03072	0.685243	2.06467	1.94898	0.594027	1.41923	3.0063
chr1	59943176	59943505	1.61345	1.23533	2.57679	0.685243	2.28588	2.27381	1.63357	3.54808	1.71789
chr1	59943792	59944219	2.01681	1.35887	2.92036	1.37049	3.61317	1.78657	2.52462	0.709616	2.57683
chr1	59945487	59946542	5.44538	2.84126	5.32536	2.83886	15.4113	5.52212	4.90072	4.25769	4.29471
chr1	59957193	59957533	0.806723	0.741199	0.858929	0.783134	3.097	1.62415	1.33656	2.12885	2.14736
chr1	59959461	59961165	8.4706	5.06486	7.38679	5.09037	15.5588	6.00936	3.86118	8.51539	7.73048
chr1	60004651	60005656	4.84034	2.47066	3.26393	2.05573	10.692	2.76106	3.41566	4.25769	2.57683
chr1	60007173	60007885	2.42017	2.71773	2.23322	1.1747	8.62737	2.1114	2.97014	2.12885	5.58313
chr1	60010259	60010591	1.41177	1.4824	1.37429	0.489459	3.46569	1.62415	2.07909	4.25769	2.57683
chr1	60015576	60018177	16.7395	18.777	11.8532	28.3886	48.0773	12.8308	17.2268	12.7731	12.4547
chr1	60042393	60042818	2.42017	1.853	1.2025	1.85994	2.94953	0.974491	2.52462	1.41923	1.71789
chr1	60068560	60069212	3.63026	5.06486	2.06143	2.25151	3.76065	2.27381	3.56416	4.25769	3.0063
chr1	60070296	60071126	17.5462	13.7122	3.43572	9.00605	6.19401	13.4805	10.9895	8.51539	7.73048
chr1	60074121	60075910	8.67228	22.6066	7.73036	7.73345	12.7567	4.2228	7.42534	12.7731	12.0252
chr1	60076323	60076878	1.81513	6.17666	1.71786	3.13254	4.35055	2.43623	2.2276	4.25769	3.0063
chr1	60094123	60094758	3.42857	2.34713	3.26393	1.66416	2.65457	9.74491	3.26715	3.54808	5.15366
chr1	60096363	60099437	84.1009	61.6431	43.9772	62.5529	74.0331	45.4763	44.1065	21.9981	23.1915
chr1	60104593	60104860	2.01681	2.10006	0.687144	1.37049	2.58084	1.62415	1.93059	2.12885	2.14736
chr1	60150107	60150401	1.41177	0.617666	1.2025	0.587351	3.39196	0.649661	0.891041	3.54808	2.57683
chr1	60156738	60157006	1.41177	0.864732	0.858929	0.783134	2.5071	1.13691	1.33656	0.709616	1.71789
chr1	60158387	60158978	5.44538	6.05313	2.74857	4.7967	3.39196	3.73555	3.71267	2.12885	2.14736
chr1	60178993	60181384	46.1849	24.8302	31.0932	30.2486	41.7358	40.4414	31.929	11.3539	13.7431
chr1	60268044	60268436	2.62185	0.741199	1.71786	1.1747	4.20308	0.974491	1.48507	3.54808	1.28841
chr1	60342748	60344073	37.5126	29.0303	11.1661	33.2832	37.0166	17.7033	23.7611	13.4827	7.30101
chr1	60344771	60345041	1.41177	1.4824	1.03072	0.783134	2.43336	0.812076	1.03955	3.54808	1.71789
chr1	60408782	60409937	12.1009	11.8592	4.81	16.5437	13.6416	7.14627	6.83131	5.67693	3.86524
chr1	60410182	60410876	6.65547	4.94133	3.26393	4.89459	4.42429	1.94898	4.3067	4.96731	3.86524
chr1	60414392	60414659	0.806723	1.1118	1.03072	0.881026	2.28588	0.649661	0.891041	2.12885	0.858943
chr1	60434193	60434476	1.41177	1.4824	2.06143	0.489459	2.28588	0.649661	1.63357	2.12885	2.14736
chr1	60447099	60447389	1.81513	1.23533	1.03072	2.05573	2.87579	1.13691	1.18805	0.709616	2.57683
chr1	60466635	60467431	3.42857	3.45893	3.95108	1.46838	9.21727	2.76106	1.93059	4.96731	3.43577
chr1	60503495	60503890	3.42857	2.10006	2.405	3.5241	2.06467	1.62415	2.82163	2.83846	2.14736
chr1	60565139	60566258	6.05043	13.3416	3.26393	4.99248	3.76065	5.03487	6.83131	7.09616	10.3073
chr1	60566266	60566804	1.21009	4.4472	1.37429	2.64308	2.72831	3.89796	9.35593	0	0.858943
chr1	60567096	60567419	1.81513	3.82953	0.858929	2.3494	1.32729	3.41072	2.97014	2.12885	1.28841
chr1	60579730	60580653	4.43698	16.0593	2.74857	20.1657	3.68691	15.9167	16.4843	7.09616	3.86524
chr1	60598603	60600177	6.05043	39.5306	6.69965	15.369	2.94953	7.4711	8.91041	8.51539	7.73048
chr1	60600658	60600984	1.61345	3.82953	0.858929	3.91567	1.03233	3.2483	1.33656	4.25769	1.28841
chr1	60610269	60610503	0.806723	2.34713	1.54607	0.881026	0.368691	1.13691	2.82163	0.709616	1.71789
chr1	60613464	60613704	1.0084	1.853	1.54607	0.587351	0.589905	0.974491	2.97014	1.41923	1.28841
chr1	60626972	60628367	4.63866	23.9654	6.69965	13.2154	3.98186	13.1556	31.7805	9.93462	8.58943
chr1	60641153	60642553	4.2353	12.8475	4.98179	19.872	2.43336	7.95835	5.49475	7.09616	8.58943
chr1	60649376	60649797	2.42017	2.84126	0.858929	6.85243	0.884858	5.03487	3.41566	3.54808	1.28841
chr1	60657114	60657436	1.41177	1.853	1.88964	2.74097	0.663644	1.29932	0.891041	1.41923	1.71789
chr1	60662508	60663031	2.42017	3.58246	1.54607	5.77562	1.40103	4.87246	3.56416	6.38654	3.43577
chr1	60668631	60670013	3.02521	8.40026	4.63822	12.2365	3.24448	6.98385	5.94027	10.6442	7.30101
chr1	60670302	60670623	1.41177	1.4824	1.37429	2.44729	0.958596	1.13691	1.18805	2.12885	2.14736
chr1	60702379	60703067	4.2353	8.89439	1.88964	8.02713	3.90812	1.78657	2.52462	2.83846	3.86524
chr1	60713352	60713609	1.61345	0.741199	1.03072	2.74097	0.737382	1.29932	1.03955	1.41923	2.57683
chr1	60713918	60714181	0.403362	0.864732	0.858929	2.3494	0.442429	0.649661	1.18805	2.83846	0.858943
chr1	60745473	60746822	6.65547	23.8419	4.46643	22.8088	2.87579	7.79593	8.91041	9.225	7.73048
chr1	60748896	60749466	1.81513	9.26499	2.57679	5.9714	1.69598	3.08589	2.2276	2.83846	2.14736
chr1	60785659	60786838	4.63866	3.706	3.95108	4.11146	10.4708	2.59864	4.60371	4.96731	6.44207
chr1	60799941	60800208	2.01681	1.23533	1.03072	3.03465	1.10607	1.94898	2.2276	1.41923	1.28841
chr1	60803204	60804954	12.7059	16.0593	4.29465	26.6266	2.80205	13.4805	12.7716	9.225	10.7368
chr1	60811978	60812300	1.0084	3.45893	0.687144	4.01356	0.737382	4.2228	3.11864	1.41923	2.14736
chr1	60821311	60821908	2.01681	5.18839	2.06143	6.36297	1.03233	5.84695	3.26715	4.25769	6.44207
chr1	60822995	60823235	1.61345	2.10006	1.88964	1.76205	1.32729	1.62415	0.891041	2.12885	0.429471
chr1	60823886	60825274	5.44538	11.2415	4.81	33.2832	2.72831	11.8563	7.87086	4.25769	11.5957
chr1	60829712	60830463	2.42017	5.43546	2.92036	11.8449	2.21215	7.14627	3.56416	2.83846	4.72419
chr1	60852180	60852985	5.44538	6.79433	3.26393	13.607	3.097	12.1811	7.87086	5.67693	6.44207
chr1	60863117	60864163	6.65547	4.57073	2.405	10.5723	2.87579	6.82144	4.90072	9.93462	3.43577
chr1	60865160	60865923	2.82353	3.3354	2.06143	8.61448	1.32729	5.68453	3.71267	2.12885	4.72419
chr1	60868335	60868645	5.2437	1.23533	1.37429	1.07681	1.25355	1.29932	0.594027	1.41923	2.57683
chr1	60898838	60899527	8.4706	4.57073	2.06143	4.11146	1.32729	9.74491	10.0985	7.09616	6.0126
chr1	60902372	60903186	14.3193	1.853	2.405	2.15362	1.40103	3.41072	2.67312	2.12885	6.0126
chr1	60911483	60912286	5.2437	12.2298	2.405	5.67772	2.21215	3.57313	4.60371	2.83846	3.0063
chr1	60913077	60913331	1.0084	1.853	0.687144	2.74097	0.737382	3.41072	1.93059	1.41923	1.28841
chr1	60916002	60917092	18.7563	16.1828	6.01251	21.2425	6.48896	8.12076	10.9895	9.225	5.15366
chr1	60937138	60937887	10.8908	6.30019	2.74857	9.20183	1.17981	6.17178	6.97982	6.38654	3.43577
chr1	60940405	60941779	63.3278	7.53553	5.32536	15.8585	3.90812	18.5153	13.6626	6.38654	8.15996
chr1	60945165	60945902	4.03362	2.84126	1.71786	7.1461	1.99093	5.03487	4.3067	2.83846	3.0063
chr1	60960317	60961311	4.43698	10.3768	3.6075	15.6627	11.1345	3.73555	6.83131	4.96731	6.87154
chr1	60973932	60974433	3.83194	1.35887	1.37429	4.60091	1.10607	3.2483	1.63357	2.83846	2.57683
chr1	60974757	60975296	1.81513	2.34713	1.71786	5.09037	1.03233	2.43623	2.82163	2.83846	4.29471
chr1	60977695	60978094	2.62185	1.72946	2.06143	6.36297	1.99093	2.43623	1.18805	2.83846	3.0063
chr1	61102351	61102743	1.21009	1.60593	1.71786	3.622	1.47476	0.974491	2.97014	3.54808	1.71789
chr1	61135672	61136175	3.42857	0.988266	2.06143	4.50302	1.32729	2.27381	1.48507	1.41923	1.28841
chr1	61146146	61146511	0.605043	0.741199	2.57679	3.91567	1.03233	2.76106	0.891041	2.83846	1.71789
chr1	61181210	61181762	1.41177	2.71773	1.88964	3.13254	6.34148	2.59864	1.63357	4.25769	1.71789
chr1	61186010	61186449	2.01681	1.35887	2.23322	1.07681	4.12934	1.29932	0.742534	2.12885	3.0063
chr1	61187437	61188129	1.41177	1.72946	2.405	6.55875	1.40103	4.54763	1.93059	2.12885	3.0063
chr1	61200856	61201598	2.21849	1.23533	2.74857	2.25151	12.1668	1.78657	3.11864	3.54808	2.14736
chr1	61238614	61239264	2.62185	1.72946	2.57679	1.46838	10.1759	2.92347	2.97014	4.25769	2.14736
chr1	61318030	61318637	1.81513	1.35887	5.84072	0.783134	5.30915	2.27381	1.63357	4.25769	3.86524
chr1	61336655	61337018	2.01681	0.988266	1.88964	0.391567	2.80205	1.29932	0.891041	2.12885	1.71789
chr1	61352804	61353447	2.21849	0.741199	4.81	3.13254	16.9598	2.27381	1.48507	3.54808	4.72419
chr1	61372524	61374803	6.45379	4.81779	37.6211	9.98496	18.1396	7.79593	5.64326	15.6115	9.87784
chr1	61375252	61375952	2.62185	1.1118	7.21501	1.66416	1.76972	2.76106	2.37611	1.41923	2.57683
chr1	61376207	61377539	5.84875	3.45893	17.1786	3.622	11.3557	5.52212	3.86118	8.51539	7.30101
chr1	61380150	61380567	1.41177	0.864732	1.71786	0.489459	2.94953	1.13691	0.742534	2.12885	1.28841
chr1	61402364	61402709	1.21009	1.1118	2.06143	3.622	1.91719	0.812076	1.78208	1.41923	0.858943
chr1	61514517	61515141	3.83194	1.60593	2.92036	1.66416	2.06467	2.27381	1.18805	2.12885	6.87154
chr1	61629931	61630277	1.61345	0.864732	0.687144	0.783134	4.12934	0.974491	0.594027	2.12885	0.858943
chr1	61638596	61639550	6.25211	1.23533	2.74857	8.22291	5.23541	1.62415	4.15819	3.54808	2.14736
chr1	61690821	61691216	1.81513	0.864732	1.71786	2.15362	0.663644	1.62415	3.56416	1.41923	3.43577
chr1	61771419	61771772	2.82353	0.741199	1.71786	3.71989	1.62224	2.27381	1.18805	1.41923	1.71789
chr1	61772028	61772332	1.41177	1.23533	2.06143	3.5241	0.81112	2.1114	1.63357	0.709616	1.28841
chr1	61820297	61820538	1.41177	0.3706	1.54607	0.978918	2.58084	1.62415	0.594027	1.41923	1.28841
chr1	61841891	61842212	0.605043	0.617666	0.858929	4.89459	0.663644	1.62415	0.891041	0.709616	2.14736
chr1	61927151	61928521	20.5714	2.84126	4.63822	4.30724	2.87579	4.2228	3.86118	6.38654	6.44207
chr1	61933549	61934273	16.1345	1.1118	3.26393	1.66416	0.958596	1.78657	1.78208	2.12885	5.58313
chr1	62041713	62042227	1.61345	2.5942	1.2025	4.89459	8.33241	0.649661	1.48507	5.67693	3.43577
chr1	62046912	62047323	0.605043	0.741199	1.2025	4.01356	0.589905	2.43623	1.03955	1.41923	1.71789
chr1	62049848	62050220	1.61345	1.23533	1.71786	2.93675	0.81112	1.94898	1.78208	0.709616	2.14736
chr1	62051442	62051813	1.41177	0.988266	1.71786	4.30724	1.25355	4.2228	1.33656	1.41923	1.71789
chr1	62148694	62149518	2.01681	4.0766	2.57679	14.8796	1.10607	5.3597	3.41566	4.96731	3.0063
chr1	62150350	62151200	2.21849	4.20013	3.43572	15.1732	1.76972	5.52212	3.71267	4.25769	5.15366
chr1	62175185	62175520	1.81513	0.617666	0.687144	3.03465	0.294953	1.78657	2.52462	2.12885	2.57683
chr1	62183754	62183998	1.0084	0.247066	1.2025	0.881026	1.69598	0.812076	0.44552	1.41923	0.858943
chr1	62213214	62213702	1.41177	1.853	1.88964	6.26507	1.10607	1.94898	1.78208	1.41923	2.57683
chr1	62229058	62229684	3.22689	1.853	1.71786	14.9774	2.43336	8.60801	6.5343	2.12885	3.86524
chr1	62244686	62244991	1.0084	0.864732	1.37429	3.91567	0.442429	1.29932	1.48507	1.41923	1.71789
chr1	62282867	62283154	1.41177	0.617666	1.71786	2.64308	0.958596	1.94898	0.742534	1.41923	0.858943
chr1	62283591	62283989	1.41177	0.988266	1.2025	4.11146	1.47476	3.08589	1.78208	2.12885	2.14736
chr1	62307149	62307579	2.21849	2.9648	1.37429	4.99248	1.17981	2.27381	1.78208	3.54808	3.43577
chr1	62382757	62383243	0.806723	1.35887	1.54607	1.37049	5.38289	1.78657	1.48507	2.83846	2.14736
chr1	62389336	62390454	3.42857	2.2236	3.09215	4.30724	1.69598	24.1999	5.64326	5.67693	7.30101
chr1	62392836	62393279	2.62185	1.72946	2.23322	5.57983	1.40103	7.95835	1.63357	2.12885	3.86524
chr1	62394679	62395281	2.01681	0.617666	1.88964	2.74097	1.40103	6.17178	2.37611	2.12885	2.57683
chr1	62482908	62483976	9.27732	4.69426	3.26393	9.5934	2.43336	29.8844	13.0686	5.67693	5.58313
chr1	62621517	62621916	1.61345	1.23533	1.88964	4.50302	0.81112	1.29932	4.75222	1.41923	1.28841
chr1	62639436	62639782	1.0084	1.1118	1.37429	3.5241	0.958596	1.78657	1.03955	1.41923	3.0063
chr1	62646691	62647103	1.61345	1.35887	1.54607	3.91567	1.03233	1.13691	1.93059	2.12885	2.57683
chr1	62664802	62665340	1.61345	1.1118	2.23322	4.30724	0.663644	4.2228	2.07909	4.25769	0.858943
chr1	62678519	62680104	3.02521	6.79433	2.92036	39.842	3.17074	35.7313	25.0976	11.3539	9.87784
chr1	62691177	62691663	1.21009	1.60593	1.88964	4.20935	0.663644	4.87246	3.86118	2.12885	1.28841
chr1	62696899	62697290	2.21849	1.60593	1.88964	5.38405	1.62224	5.03487	2.52462	4.25769	3.0063
chr1	62701159	62701438	3.22689	1.97653	0.515358	3.5241	1.25355	2.43623	1.93059	2.12885	1.28841
chr1	62702781	62704507	16.9412	5.06486	5.32536	13.8027	7.00513	9.5825	25.2462	10.6442	11.5957
chr1	62706375	62707203	5.04202	4.4472	1.88964	7.04821	1.91719	3.08589	7.87086	2.83846	7.30101
chr1	62720231	62720487	1.61345	1.1118	0.515358	2.15362	0.516167	2.92347	5.49475	1.41923	2.14736
chr1	62720910	62722014	22.5883	3.3354	4.29465	10.9639	2.13841	9.90733	13.0686	7.09616	9.0189
chr1	62722462	62722756	2.82353	1.23533	0.858929	1.37049	1.47476	1.78657	3.56416	2.83846	1.71789
chr1	62724076	62726612	9.88236	18.1594	6.18429	66.3706	4.86672	19.4898	34.0081	12.7731	15.0315
chr1	62728452	62728789	0.806723	0.988266	1.2025	2.93675	0.663644	1.13691	1.33656	1.41923	2.57683
chr1	62729603	62729902	1.61345	0.494133	0.858929	2.15362	0.737382	1.46174	1.78208	1.41923	1.28841
chr1	62732061	62732309	1.0084	0.3706	1.03072	2.83886	0.147476	1.78657	1.18805	0.709616	2.57683
chr1	62735777	62736843	22.3866	1.853	3.6075	2.74097	1.91719	5.19729	4.4552	5.67693	4.29471
chr1	62750392	62751982	7.26051	6.91786	6.35608	18.2079	4.35055	13.6429	13.2171	8.51539	12.4547
chr1	62752293	62752873	2.01681	2.34713	1.54607	4.60091	0.958596	2.59864	4.60371	2.12885	2.57683
chr1	62760041	62760514	6.85715	3.08833	1.37429	8.12502	1.99093	8.28318	4.60371	3.54808	3.0063
chr1	62766696	62767425	3.83194	0.864732	2.92036	10.866	1.91719	6.82144	3.86118	2.12885	4.72419
chr1	62770446	62770987	1.61345	1.60593	2.405	5.9714	2.28588	4.54763	3.86118	2.83846	3.86524
chr1	62771696	62772179	1.0084	1.60593	2.57679	5.48194	0.737382	1.78657	2.07909	1.41923	2.57683
chr1	62773447	62775136	8.26892	3.3354	5.15358	20.5573	5.08793	10.0697	8.16787	7.09616	4.72419
chr1	62795669	62796060	1.41177	0.864732	1.71786	3.32832	1.99093	1.78657	1.33656	0.709616	3.43577
chr1	62796340	62796581	0.605043	0.741199	0.858929	0.783134	1.99093	0.812076	1.18805	2.12885	2.14736
chr1	62800349	62800824	1.41177	1.1118	1.37429	0.978918	6.78391	1.46174	2.67312	2.12885	3.0063
chr1	62803554	62803824	0.605043	0.494133	0.687144	0.783134	2.35962	0.812076	1.18805	2.12885	1.71789
chr1	62829717	62830007	1.0084	0.247066	1.71786	2.64308	2.72831	0.649661	1.78208	1.41923	0.858943
chr1	62875627	62876038	1.81513	1.35887	2.57679	3.13254	2.21215	0.974491	1.18805	3.54808	1.28841
chr1	63058328	63058841	1.61345	1.60593	2.74857	2.54519	5.89905	1.94898	1.33656	1.41923	2.14736
chr1	63063269	63063585	0.806723	1.1118	0.858929	1.46838	1.91719	0.812076	0.594027	2.12885	1.28841
chr1	63089954	63090291	2.42017	1.72946	1.88964	4.11146	1.03233	4.87246	1.93059	2.83846	1.28841
chr1	63107807	63108388	3.83194	6.42373	2.57679	2.83886	2.65457	3.41072	3.56416	2.83846	3.0063
chr1	63112184	63134816	169.009	538.358	165.086	350.061	155.219	186.777	212.959	126.312	139.578
chr1	63138043	63138523	2.42017	5.18839	2.405	2.15362	1.76972	1.78657	2.07909	2.83846	3.86524
chr1	63152276	63152633	2.01681	1.1118	1.88964	2.54519	1.17981	0.649661	1.48507	2.12885	1.71789
chr1	63175592	63178057	56.0673	48.425	65.4504	43.464	53.0915	45.1514	45.1461	20.5789	23.1915
chr1	63178175	63178633	2.62185	3.706	3.09215	3.42621	2.5071	2.43623	3.56416	2.12885	2.14736
chr1	63179603	63183269	28.6387	57.1959	16.3197	18.3058	30.2327	19.9771	32.0775	21.9981	16.7494
chr1	63418621	63418865	1.0084	0.741199	0.858929	0.391567	2.13841	1.46174	0.742534	2.83846	1.71789
chr1	63437512	63437871	1.41177	0.864732	0.687144	3.91567	3.76065	1.46174	1.18805	2.12885	3.43577
chr1	63730197	63731548	24.4034	22.236	10.8225	19.7741	27.9468	16.0791	18.8604	6.38654	9.0189
chr1	63826397	63826706	0.806723	3.706	0.858929	1.66416	0.516167	1.46174	2.67312	2.12885	2.14736
chr1	63857594	63858330	2.62185	2.2236	2.74857	1.37049	4.94046	1.78657	2.07909	4.25769	3.86524
chr1	63879660	63880086	1.81513	1.72946	1.03072	3.71989	4.35055	1.29932	1.63357	1.41923	0.858943
chr1	63947022	63947395	2.01681	1.97653	1.71786	3.42621	0.81112	1.94898	2.52462	2.83846	3.43577
chr1	64000529	64001148	5.44538	11.6121	1.37429	7.83134	2.13841	7.4711	5.94027	2.12885	6.44207
chr1	64003369	64003792	1.61345	1.72946	3.26393	4.69881	1.25355	2.1114	2.2276	2.12885	0.858943
chr1	64021964	64022271	1.21009	0.617666	1.03072	0.881026	2.43336	1.29932	0.742534	2.83846	1.28841
chr1	64040959	64041327	1.41177	1.97653	1.03072	1.85994	3.24448	3.2483	1.33656	0	1.28841
chr1	64051394	64053425	12.7059	25.3243	8.07394	39.7441	7.07886	52.9474	22.573	7.80577	13.7431
chr1	64076627	64077747	3.63026	6.30019	4.46643	3.71989	3.24448	18.5153	11.5835	6.38654	6.87154
chr1	64078238	64079206	19.3614	10.9945	3.26393	11.2576	6.93139	20.7891	9.94995	4.25769	9.44837
chr1	64079993	64080703	4.63866	5.31193	3.26393	6.26507	3.097	10.3946	9.05891	3.54808	4.72419
chr1	64080860	64082053	5.64706	5.43546	8.41751	7.04821	23.4487	9.25767	11.732	4.96731	6.0126
chr1	64083925	64085318	5.64706	15.1946	6.01251	8.12502	14.3789	6.65902	10.841	3.54808	9.44837
[truncated: 112,945 more rows]
