# Supplementary material for: In vivo screening characterizes chromatin factor functions during normal and malignant hematopoiesis
Source: Nat Genet. 2023 Aug 14;55(9):1542–54. doi: 10.1038/s41588-023-01471-2 (PMC10484791; doi:10.1038/s41588-023-01471-2)
Supplement: Supplementary file 9 — Normalized ChIP–seq peak counts for Brd9. [file 41588_2023_1471_MOESM9_ESM.xlsx]

## Sheet: Supplementary Table 14 Brd9
Supplementary Data 4. Normalized Brd9 ChIP-seq peak counts
chr	start	end	Bcell_Brd9_ChIP9.cpm	DM_Brd9-merged-sub37618974.cpm	Ery_Brd9-merged.cpm	GMP_Brd9-merged.cpm	MEP_Brd9-merged.cpm	Mono_Brd9-merged.cpm	Mye_Brd9-abcam-sub37618974_140421.cpm	DM_IgG_15052021.cpm	Mye_IgG-merged.cpm
chr1	4414300	4414595	3.7973	3.3657	5.15707	14.0276	2.05497	4.03612	4.37343	6.6105	5.67716
chr1	4496402	4496655	7.5946	8.41425	5.15707	8.97766	11.1555	1.34537	4.37343	3.30525	3.78477
chr1	4560013	4560793	18.9865	15.1457	27.5044	14.0276	12.6234	15.4718	14.2137	36.3577	20.8163
chr1	4571727	4571999	7.5946	5.04855	6.87609	5.61104	11.4491	1.34537	2.18672	3.30525	9.46193
chr1	4617625	4617862	3.7973	1.68285	5.15707	1.68331	10.2748	4.03612	1.09336	0	1.89239
chr1	4774847	4775755	45.5676	31.9742	17.1902	26.3719	21.1368	61.8872	22.9605	36.3577	26.4934
chr1	4785456	4786147	22.7838	30.2913	97.9843	21.3219	38.1637	26.9075	32.8007	9.91574	17.0315
chr1	4857496	4857908	34.1757	23.5599	56.7277	30.2996	33.7602	28.2529	32.8007	23.1367	32.1706
chr1	4858265	4858488	3.7973	6.7314	22.3473	5.61104	4.99063	4.70881	4.37343	9.91574	5.67716
chr1	4874097	4874377	7.5946	6.7314	24.0663	4.48883	14.3848	2.01806	3.28007	13.221	5.67716
chr1	5072173	5072782	15.1892	6.7314	17.1902	9.53876	16.4397	14.1264	12.0269	23.1367	47.3097
chr1	5082866	5083353	64.5541	25.2428	15.4712	38.1551	34.6409	46.4154	51.3878	16.5262	26.4934
chr1	5101008	5101258	11.3919	6.7314	3.43804	3.92773	3.5228	13.4537	13.1203	9.91574	5.67716
chr1	6214297	6215091	34.1757	18.5114	94.5462	31.4218	30.5309	41.7066	40.4542	13.221	22.7086
chr1	6406190	6406612	11.3919	23.5599	8.59511	18.5164	8.21986	18.1626	16.4004	16.5262	15.1391
chr1	6418824	6419047	7.5946	8.41425	5.15707	4.48883	3.81637	15.4718	8.74686	13.221	7.56955
chr1	6466921	6467354	3.7973	30.2913	10.3141	12.3443	7.0456	26.9075	24.0539	13.221	17.0315
chr1	7077244	7077466	26.5811	5.04855	8.59511	2.24441	3.22923	2.01806	2.18672	6.6105	7.56955
chr1	7088487	7089267	37.973	38.7056	77.356	21.3219	36.6958	40.3612	63.4148	23.1367	32.1706
chr1	7109495	7109762	3.7973	3.3657	3.43804	10.661	4.10993	20.1806	9.84022	3.30525	5.67716
chr1	7335052	7335326	3.7973	3.3657	8.59511	5.04993	2.34853	4.03612	3.28007	3.30525	7.56955
chr1	7395458	7395864	11.3919	16.8285	18.9092	10.661	6.75203	30.9436	54.6679	3.30525	18.9239
chr1	7396984	7398556	75.946	99.2882	82.5131	40.3995	49.9063	41.7066	54.6679	39.663	49.2021
chr1	9545307	9545631	18.9865	18.5114	8.59511	11.2221	13.2105	7.39956	15.307	16.5262	7.56955
chr1	9748081	9748785	45.5676	100.971	91.1082	181.798	47.2642	180.28	79.8151	49.5787	68.1259
chr1	9769611	9769863	7.5946	5.04855	3.43804	17.9553	3.22923	15.4718	7.65351	13.221	7.56955
chr1	9772898	9773443	18.9865	30.2913	15.4712	38.1551	15.2655	27.5802	14.2137	13.221	15.1391
chr1	9776085	9777023	18.9865	16.8285	84.2321	12.9054	93.6477	8.07225	17.4937	19.8315	20.8163
chr1	9780211	9780891	11.3919	15.1457	51.5707	8.97766	69.2817	8.07225	3.28007	19.8315	15.1391
chr1	9783580	9784575	15.1892	11.78	84.2321	17.9553	55.4841	12.7811	5.46679	9.91574	20.8163
chr1	9797295	9797543	18.9865	10.0971	10.3141	8.41656	4.99063	10.763	6.56015	9.91574	3.78477
chr1	9805799	9806345	26.5811	35.3399	24.0663	43.7661	10.862	75.341	38.2675	19.8315	15.1391
chr1	9812987	9813330	15.1892	18.5114	8.59511	33.6662	7.0456	28.9256	15.307	9.91574	9.46193
chr1	9815227	9815441	7.5946	3.3657	3.43804	3.36662	10.5684	2.69075	0	6.6105	9.46193
chr1	9815696	9816112	26.5811	8.41425	10.3141	26.3719	12.6234	33.6344	21.8672	6.6105	11.3543
chr1	9816301	9816546	7.5946	5.04855	6.87609	1.68331	13.2105	4.03612	5.46679	6.6105	7.56955
chr1	9848053	9848563	45.5676	25.2428	12.0332	12.9054	13.5041	23.5441	5.46679	13.221	7.56955
chr1	9876712	9877134	7.5946	6.7314	10.3141	27.4941	5.2842	13.4537	9.84022	9.91574	13.2467
chr1	9879127	9879442	11.3919	5.04855	17.1902	10.0999	4.99063	25.5621	6.56015	16.5262	9.46193
chr1	9881439	9882364	15.1892	21.8771	30.9424	44.3272	12.6234	88.122	54.6679	46.2735	26.4934
chr1	9883205	9883472	15.1892	3.3657	6.87609	3.36662	11.7427	3.36344	4.37343	9.91574	9.46193
chr1	9893146	9893617	18.9865	15.1457	13.7522	25.2497	5.2842	13.4537	14.2137	19.8315	11.3543
chr1	9907158	9907394	3.7973	8.41425	10.3141	8.97766	4.10993	18.8352	13.1203	3.30525	5.67716
chr1	9942853	9944298	30.3784	82.4597	37.8185	51.0604	75.4466	44.3974	36.0808	62.7997	34.063
chr1	9952964	9953383	7.5946	8.41425	12.0332	15.7109	4.4035	41.7066	26.2406	13.221	11.3543
chr1	9982766	9983341	22.7838	15.1457	17.1902	24.1275	10.2748	78.7044	57.948	19.8315	22.7086
chr1	9990013	9990242	3.7973	8.41425	3.43804	8.97766	4.4035	14.1264	9.84022	9.91574	7.56955
chr1	9991712	9992524	11.3919	42.0713	15.4712	54.9882	12.3298	143.955	96.2155	42.9682	39.7401
chr1	9997574	9997993	18.9865	11.78	10.3141	8.41656	6.45846	51.1242	49.2011	9.91574	17.0315
chr1	10037842	10038370	56.9595	25.2428	65.3228	19.0775	23.1918	30.2709	42.641	23.1367	41.6325
chr1	10039624	10039954	18.9865	11.78	25.7853	8.41656	12.9169	12.7811	20.7738	3.30525	11.3543
chr1	10092919	10093251	3.7973	3.3657	3.43804	7.29435	5.87133	21.526	8.74686	3.30525	13.2467
chr1	10096326	10096684	15.1892	6.7314	12.0332	5.04993	7.9263	18.1626	6.56015	6.6105	13.2467
chr1	10133382	10133646	3.7973	5.04855	5.15707	5.61104	12.3298	3.36344	3.28007	3.30525	5.67716
chr1	10231699	10231993	7.5946	8.41425	8.59511	8.41656	7.0456	12.1084	4.37343	13.221	7.56955
chr1	10232896	10233354	11.3919	16.8285	36.0995	14.0276	22.6046	25.5621	43.7343	6.6105	5.67716
chr1	10237079	10237329	3.7973	3.3657	8.59511	2.24441	3.22923	12.7811	5.46679	16.5262	3.78477
chr1	10255321	10255766	7.5946	21.8771	6.87609	22.4441	7.63273	30.2709	26.2406	9.91574	15.1391
chr1	10261116	10261855	11.3919	33.657	12.0332	25.8108	9.10056	57.1784	91.8421	13.221	30.2782
chr1	10266889	10267178	3.7973	1.68285	10.3141	19.6386	6.1649	11.4357	10.9336	13.221	11.3543
chr1	10268260	10268695	15.1892	3.3657	3.43804	16.8331	6.45846	39.6885	21.8672	13.221	18.9239
chr1	10269192	10269506	3.7973	10.0971	5.15707	10.0999	3.22923	24.2167	9.84022	9.91574	7.56955
chr1	10314670	10315430	18.9865	11.78	17.1902	47.1327	9.10056	118.393	109.336	26.442	39.7401
chr1	10316179	10316863	11.3919	11.78	17.1902	11.2221	7.33916	31.6163	10.9336	19.8315	28.3858
chr1	10323784	10324098	7.5946	8.41425	8.59511	14.0276	4.10993	33.6344	27.334	16.5262	17.0315
chr1	10325299	10326135	15.1892	38.7056	15.4712	52.1826	71.6302	46.4154	47.0144	26.442	18.9239
chr1	10329021	10329585	3.7973	6.7314	8.59511	14.5887	10.2748	49.7789	32.8007	16.5262	15.1391
chr1	10331607	10332248	11.3919	16.8285	10.3141	13.4665	38.4572	9.41762	6.56015	16.5262	17.0315
chr1	10479064	10479671	3.7973	11.78	6.87609	11.7832	6.45846	5.3815	6.56015	19.8315	18.9239
chr1	13002191	13002427	34.1757	3.3657	3.43804	3.92773	2.6421	2.01806	1.09336	9.91574	3.78477
chr1	13091721	13092017	7.5946	5.04855	12.0332	3.92773	12.9169	4.03612	3.28007	6.6105	9.46193
chr1	13154468	13155160	7.5946	25.2428	15.4712	16.8331	49.6127	9.41762	9.84022	23.1367	18.9239
chr1	13162487	13162753	3.7973	8.41425	13.7522	8.41656	4.99063	10.0903	19.6804	9.91574	9.46193
chr1	13237741	13238043	0	6.7314	10.3141	5.61104	3.22923	11.4357	8.74686	9.91574	5.67716
chr1	13245038	13245406	15.1892	8.41425	8.59511	6.73324	23.1918	5.3815	3.28007	6.6105	7.56955
chr1	13256298	13256660	11.3919	10.0971	5.15707	6.17214	4.10993	16.1445	5.46679	6.6105	5.67716
chr1	13289099	13289339	11.3919	3.3657	6.87609	5.04993	10.5684	1.34537	2.18672	3.30525	5.67716
chr1	13293335	13293624	7.5946	8.41425	5.15707	11.7832	16.7333	6.05419	5.46679	9.91574	7.56955
chr1	13301570	13301796	11.3919	8.41425	6.87609	14.5887	6.1649	4.03612	5.46679	3.30525	5.67716
chr1	13304776	13304980	11.3919	3.3657	10.3141	1.68331	9.10056	6.05419	0	6.6105	7.56955
chr1	13372423	13373076	7.5946	25.2428	34.3804	16.8331	27.3017	42.3793	38.2675	16.5262	18.9239
chr1	13374098	13374708	34.1757	23.5599	12.0332	16.272	17.0269	28.2529	25.1472	9.91574	11.3543
chr1	13382479	13382830	15.1892	6.7314	6.87609	4.48883	4.4035	16.8172	21.8672	9.91574	11.3543
chr1	13383434	13383804	18.9865	5.04855	12.0332	10.661	4.10993	15.4718	10.9336	6.6105	18.9239
chr1	13426700	13427101	7.5946	10.0971	13.7522	8.97766	18.7883	9.41762	2.18672	13.221	13.2467
chr1	13513797	13514075	7.5946	13.4628	10.3141	24.1275	13.2105	7.39956	7.65351	9.91574	11.3543
chr1	13568902	13569148	7.5946	6.7314	20.6283	3.92773	12.6234	3.36344	2.18672	3.30525	3.78477
chr1	13572591	13572887	37.973	3.3657	6.87609	7.29435	5.87133	3.36344	4.37343	3.30525	7.56955
chr1	13573913	13574541	60.7568	13.4628	42.9756	20.7608	31.9988	11.4357	4.37343	13.221	13.2467
chr1	13574862	13575190	3.7973	11.78	18.9092	6.17214	16.4397	4.70881	3.28007	9.91574	11.3543
chr1	13589627	13590141	87.3379	26.9256	104.86	25.2497	30.2374	41.7066	44.8277	13.221	17.0315
chr1	13593141	13593790	113.919	52.1684	12.0332	59.477	21.4304	38.3432	41.5476	26.442	26.4934
chr1	13647926	13648143	7.5946	3.3657	5.15707	14.5887	3.5228	6.05419	8.74686	6.6105	13.2467
chr1	13658960	13659346	7.5946	15.1457	13.7522	15.7109	9.10056	28.2529	22.9605	13.221	15.1391
chr1	13660000	13660794	37.973	48.8027	89.3892	36.4717	51.0806	32.9617	48.1078	42.9682	26.4934
chr1	13771325	13771567	15.1892	1.68285	1.71902	14.0276	3.5228	10.0903	7.65351	6.6105	13.2467
chr1	13840026	13840316	3.7973	3.3657	8.59511	20.1997	6.45846	16.8172	5.46679	9.91574	3.78477
chr1	13978781	13978991	0	3.3657	5.15707	7.29435	1.7614	11.4357	8.74686	3.30525	3.78477
chr1	13994123	13994398	11.3919	8.41425	3.43804	17.3942	5.57776	4.70881	3.28007	13.221	3.78477
chr1	14104539	14104781	56.9595	6.7314	5.15707	11.7832	4.4035	4.70881	4.37343	9.91574	9.46193
chr1	14105403	14105929	60.7568	31.9742	22.3473	22.4441	8.21986	13.4537	10.9336	29.7472	13.2467
chr1	14218546	14218962	7.5946	20.1942	12.0332	30.2996	5.2842	50.4515	17.4937	9.91574	17.0315
chr1	14222505	14222924	7.5946	23.5599	12.0332	15.7109	7.33916	25.5621	9.84022	19.8315	15.1391
chr1	14232467	14232773	3.7973	3.3657	5.15707	4.48883	14.3848	1.34537	2.18672	13.221	3.78477
chr1	14309757	14310158	34.1757	20.1942	13.7522	14.0276	14.6783	6.72687	3.28007	9.91574	5.67716
chr1	14596065	14596305	11.3919	10.0971	3.43804	15.1498	5.87133	10.763	6.56015	13.221	5.67716
chr1	14924941	14925244	11.3919	28.6085	5.15707	21.3219	7.0456	5.3815	4.37343	9.91574	9.46193
chr1	15805513	15806011	11.3919	21.8771	36.0995	14.5887	16.1462	16.8172	20.7738	6.6105	11.3543
chr1	15850225	15851044	22.7838	63.9483	20.6283	28.6163	12.0362	10.0903	16.4004	26.442	17.0315
chr1	16073764	16074145	11.3919	8.41425	10.3141	10.0999	5.2842	6.05419	4.37343	19.8315	13.2467
chr1	16074318	16074522	3.7973	1.68285	5.15707	8.41656	2.05497	5.3815	1.09336	13.221	5.67716
chr1	16104167	16105212	64.5541	63.9483	127.208	37.0328	47.5578	67.2687	51.3878	46.2735	56.7716
chr1	16161507	16161937	3.7973	11.78	5.15707	14.0276	5.87133	23.5441	31.7074	9.91574	22.7086
chr1	16220075	16220480	7.5946	10.0971	6.87609	23.0053	5.87133	13.4537	8.74686	13.221	13.2467
chr1	16228203	16228910	18.9865	25.2428	17.1902	38.1551	9.10056	40.3612	64.5081	26.442	22.7086
chr1	16519463	16519807	34.1757	11.78	8.59511	35.3495	14.3848	6.05419	4.37343	13.221	9.46193
chr1	16617764	16618028	11.3919	13.4628	8.59511	20.7608	5.87133	9.41762	21.8672	13.221	15.1391
chr1	16619020	16619488	34.1757	20.1942	22.3473	18.5164	22.6046	20.1806	21.8672	6.6105	18.9239
chr1	16653298	16653549	0	5.04855	20.6283	3.36662	11.4491	4.03612	3.28007	9.91574	13.2467
chr1	16656703	16657505	49.3649	80.7768	58.4468	34.2273	37.5765	45.7427	50.2945	36.3577	35.9553
chr1	16665086	16665292	3.7973	8.41425	10.3141	4.48883	9.6877	4.03612	6.56015	9.91574	5.67716
chr1	16688228	16688906	56.9595	43.7541	22.3473	47.1327	24.6596	57.8511	62.3214	26.442	68.1259
chr1	16703338	16703616	11.3919	8.41425	13.7522	3.92773	13.7976	6.05419	4.37343	9.91574	3.78477
chr1	16709856	16710123	0	3.3657	6.87609	3.92773	5.2842	4.03612	2.18672	3.30525	1.89239
chr1	16710604	16710924	11.3919	6.7314	17.1902	9.53876	9.6877	4.70881	2.18672	9.91574	15.1391
chr1	16747229	16747640	15.1892	8.41425	13.7522	40.9606	8.21986	16.8172	32.8007	19.8315	26.4934
chr1	17451229	17451844	3.7973	10.0971	13.7522	11.7832	7.63273	70.6322	16.4004	13.221	7.56955
chr1	17606487	17606855	3.7973	6.7314	6.87609	23.0053	7.0456	3.36344	6.56015	9.91574	9.46193
chr1	17608067	17608731	11.3919	23.5599	20.6283	54.9882	13.2105	23.5441	27.334	23.1367	17.0315
chr1	18537684	18538011	3.7973	5.04855	15.4712	7.29435	4.99063	5.3815	1.09336	13.221	9.46193
chr1	20432606	20433056	15.1892	5.04855	13.7522	7.85545	7.0456	3.36344	3.28007	13.221	15.1391
chr1	20820246	20820608	18.9865	35.3399	12.0332	15.1498	8.51343	20.1806	17.4937	13.221	17.0315
chr1	20890403	20890684	18.9865	8.41425	6.87609	8.41656	13.5041	8.07225	14.2137	13.221	5.67716
chr1	20928533	20928943	18.9865	18.5114	17.1902	15.7109	31.1181	4.03612	6.56015	16.5262	7.56955
chr1	20935159	20935375	0	5.04855	6.87609	5.04993	9.98126	2.69075	2.18672	3.30525	3.78477
chr1	20986364	20986620	15.1892	6.7314	8.59511	19.0775	5.2842	6.05419	5.46679	9.91574	5.67716
chr1	20995317	20995608	15.1892	8.41425	8.59511	7.85545	14.9719	1.34537	4.37343	16.5262	11.3543
chr1	21025151	21025560	11.3919	20.1942	8.59511	23.0053	7.9263	8.74493	8.74686	9.91574	9.46193
chr1	21031700	21032054	3.7973	16.8285	6.87609	11.7832	5.2842	20.1806	13.1203	23.1367	7.56955
chr1	21035879	21036094	7.5946	3.3657	5.15707	10.661	3.5228	8.07225	3.28007	6.6105	3.78477
chr1	21048405	21048828	3.7973	8.41425	6.87609	9.53876	28.7695	3.36344	2.18672	16.5262	7.56955
chr1	21052058	21052522	11.3919	16.8285	15.4712	6.17214	21.1368	2.69075	7.65351	6.6105	13.2467
chr1	21079194	21079612	15.1892	25.2428	6.87609	11.2221	17.614	18.8352	37.1742	9.91574	9.46193
chr1	21218525	21218951	37.973	33.657	13.7522	10.661	13.2105	19.5079	10.9336	13.221	11.3543
chr1	21318084	21318374	7.5946	5.04855	13.7522	22.4441	7.63273	8.74493	4.37343	6.6105	7.56955
chr1	21333442	21333968	26.5811	20.1942	8.59511	13.4665	26.7146	7.39956	4.37343	16.5262	7.56955
chr1	21552735	21552971	3.7973	10.0971	5.15707	10.0999	3.5228	4.03612	13.1203	16.5262	7.56955
chr1	21554768	21555033	3.7973	6.7314	6.87609	17.9553	7.0456	3.36344	8.74686	19.8315	13.2467
chr1	21960395	21960804	53.1622	23.5599	15.4712	16.8331	7.33916	8.74493	14.2137	13.221	13.2467
chr1	22737549	22737862	15.1892	11.78	12.0332	7.29435	3.22923	9.41762	42.641	16.5262	11.3543
chr1	23255752	23256216	18.9865	5.04855	58.4468	3.92773	13.2105	5.3815	6.56015	13.221	13.2467
chr1	23282533	23282893	7.5946	8.41425	29.2234	6.73324	27.8888	3.36344	5.46679	9.91574	7.56955
chr1	23335146	23335410	11.3919	5.04855	13.7522	5.61104	12.3298	3.36344	2.18672	9.91574	3.78477
chr1	23335649	23336073	7.5946	8.41425	48.1326	11.2221	22.0175	7.39956	9.84022	16.5262	9.46193
chr1	23345545	23346103	7.5946	18.5114	17.1902	25.8108	4.4035	71.3048	38.2675	19.8315	15.1391
chr1	23347556	23347775	15.1892	5.04855	3.43804	4.48883	2.93567	16.8172	5.46679	13.221	1.89239
chr1	23379888	23380608	34.1757	25.2428	20.6283	47.6938	14.3848	58.5238	47.0144	29.7472	32.1706
chr1	23383249	23383602	11.3919	11.78	25.7853	14.0276	18.7883	38.3432	42.641	13.221	5.67716
chr1	23417625	23418039	11.3919	8.41425	17.1902	5.61104	22.8982	4.70881	3.28007	16.5262	5.67716
chr1	23426536	23426843	15.1892	10.0971	10.3141	5.04993	17.0269	2.69075	4.37343	3.30525	3.78477
chr1	23433476	23434191	22.7838	40.3884	24.0663	49.3771	7.9263	139.246	133.39	23.1367	35.9553
chr1	23533068	23534346	18.9865	25.2428	489.921	49.3771	203.735	18.1626	6.56015	56.1892	49.2021
chr1	23899146	23900019	22.7838	18.5114	49.8516	11.2221	37.5765	12.1084	9.84022	23.1367	24.601
chr1	23902720	23903052	3.7973	1.68285	8.59511	4.48883	13.5041	3.36344	4.37343	6.6105	9.46193
chr1	23915502	23915882	11.3919	15.1457	18.9092	6.17214	17.3204	4.70881	8.74686	13.221	7.56955
chr1	23921598	23921911	7.5946	8.41425	44.6946	6.73324	11.1555	6.05419	4.37343	0	5.67716
chr1	23924105	23924452	11.3919	16.8285	8.59511	3.92773	19.3754	6.05419	4.37343	6.6105	5.67716
chr1	23966191	23966632	7.5946	8.41425	60.1658	4.48883	35.5216	7.39956	2.18672	3.30525	7.56955
chr1	23998473	23998728	3.7973	6.7314	10.3141	2.24441	12.9169	2.69075	1.09336	13.221	7.56955
chr1	23999307	23999663	7.5946	6.7314	12.0332	6.73324	15.559	4.70881	5.46679	9.91574	5.67716
chr1	24005449	24005807	7.5946	10.0971	25.7853	10.0999	14.9719	6.05419	13.1203	3.30525	15.1391
chr1	24088783	24089335	7.5946	10.0971	20.6283	11.2221	8.807	5.3815	7.65351	19.8315	34.063
chr1	24572578	24572928	15.1892	8.41425	13.7522	19.6386	7.63273	9.41762	4.37343	9.91574	9.46193
chr1	24573434	24573708	7.5946	3.3657	1.71902	12.9054	3.81637	2.01806	3.28007	3.30525	13.2467
chr1	24678266	24679073	75.946	42.0713	36.0995	26.933	29.9438	50.4515	82.0019	19.8315	18.9239
chr1	24680994	24681288	41.7703	8.41425	5.15707	4.48883	2.93567	2.01806	7.65351	19.8315	11.3543
chr1	24685646	24685939	49.3649	5.04855	8.59511	4.48883	3.81637	4.03612	3.28007	3.30525	5.67716
chr1	24686306	24686594	26.5811	5.04855	12.0332	5.61104	4.10993	11.4357	3.28007	3.30525	5.67716
chr1	25019250	25019505	7.5946	13.4628	8.59511	4.48883	2.93567	14.7991	12.0269	16.5262	9.46193
chr1	25662481	25662826	3.7973	8.41425	5.15707	4.48883	4.10993	2.69075	4.37343	6.6105	5.67716
chr1	27171470	27171712	7.5946	0	13.7522	2.80552	7.9263	2.69075	2.18672	6.6105	5.67716
chr1	28048021	28048277	11.3919	6.7314	6.87609	6.73324	3.81637	6.05419	20.7738	3.30525	3.78477
chr1	28287888	28288125	0	5.04855	8.59511	4.48883	3.22923	1.34537	1.09336	16.5262	5.67716
chr1	28855396	28856050	30.3784	20.1942	25.7853	26.3719	36.9894	15.4718	12.0269	36.3577	35.9553
chr1	30718452	30718818	3.7973	15.1457	12.0332	14.0276	3.22923	40.3612	21.8672	16.5262	13.2467
chr1	30920888	30921649	15.1892	31.9742	20.6283	15.7109	8.807	82.7405	55.7613	36.3577	34.063
chr1	30930004	30930633	15.1892	11.78	10.3141	22.4441	8.807	167.499	96.2155	39.663	22.7086
chr1	30948678	30950508	56.9595	67.314	128.927	61.7214	70.456	126.465	80.9085	42.9682	35.9553
chr1	31143730	31144170	18.9865	8.41425	10.3141	10.661	5.2842	32.289	20.7738	9.91574	15.1391
chr1	31483438	31483704	3.7973	6.7314	6.87609	2.24441	1.7614	16.1445	7.65351	6.6105	7.56955
chr1	31616681	31616884	11.3919	8.41425	5.15707	11.7832	11.4491	1.34537	2.18672	3.30525	11.3543
chr1	33407899	33408132	7.5946	5.04855	6.87609	1.68331	4.99063	2.01806	3.28007	9.91574	5.67716
chr1	33482221	33482465	7.5946	3.3657	3.43804	3.92773	2.6421	10.763	7.65351	9.91574	5.67716
chr1	33496110	33496498	3.7973	5.04855	18.9092	11.7832	6.1649	42.3793	22.9605	9.91574	15.1391
chr1	33502216	33503343	30.3784	25.2428	27.5044	37.0328	13.2105	139.246	72.1616	29.7472	35.9553
chr1	33529586	33530057	11.3919	6.7314	12.0332	19.6386	6.1649	20.1806	20.7738	9.91574	15.1391
chr1	33531941	33532208	11.3919	5.04855	5.15707	15.1498	2.93567	18.8352	8.74686	16.5262	7.56955
chr1	33536306	33536926	11.3919	18.5114	17.1902	30.2996	13.5041	33.6344	15.307	26.442	13.2467
chr1	33551420	33551641	41.7703	3.3657	12.0332	3.36662	3.81637	2.01806	3.28007	3.30525	3.78477
chr1	33563205	33563725	87.3379	8.41425	17.1902	10.0999	8.21986	4.03612	4.37343	9.91574	7.56955
chr1	33567557	33568315	7.5946	11.78	13.7522	16.8331	12.3298	15.4718	8.74686	29.7472	32.1706
chr1	33568706	33570107	18.9865	25.2428	42.9756	28.6163	23.1918	26.2348	14.2137	46.2735	43.5249
chr1	33570159	33570441	7.5946	6.7314	10.3141	6.73324	5.57776	8.07225	3.28007	23.1367	15.1391
chr1	33574261	33574866	7.5946	8.41425	44.6946	11.2221	47.2642	8.74493	5.46679	29.7472	9.46193
chr1	33578560	33578943	60.7568	10.0971	20.6283	20.1997	8.21986	10.0903	9.84022	13.221	7.56955
chr1	33583165	33583561	15.1892	10.0971	12.0332	11.2221	6.45846	31.6163	6.56015	16.5262	17.0315
chr1	33592317	33592699	22.7838	20.1942	8.59511	14.0276	6.1649	23.5441	9.84022	6.6105	9.46193
chr1	33624795	33625482	22.7838	10.0971	30.9424	8.41656	48.4385	6.05419	4.37343	13.221	13.2467
chr1	33627062	33628088	7.5946	15.1457	56.7277	16.272	69.8688	12.7811	13.1203	19.8315	20.8163
chr1	33630895	33631456	7.5946	3.3657	115.174	7.29435	68.1074	8.07225	7.65351	16.5262	24.601
chr1	33649520	33650268	11.3919	8.41425	18.9092	10.0999	65.4653	6.05419	6.56015	13.221	32.1706
chr1	33669714	33669958	7.5946	20.1942	8.59511	7.85545	8.21986	9.41762	24.0539	3.30525	7.56955
chr1	33672111	33672391	7.5946	6.7314	12.0332	3.92773	13.2105	2.69075	6.56015	9.91574	1.89239
chr1	33718660	33718886	3.7973	6.7314	13.7522	3.36662	2.93567	20.1806	10.9336	6.6105	3.78477
chr1	33736882	33737151	7.5946	21.8771	8.59511	7.29435	3.5228	10.763	22.9605	6.6105	11.3543
chr1	33738249	33739393	11.3919	50.4855	30.9424	28.0552	15.8526	93.5035	56.8546	26.442	34.063
chr1	33755380	33755605	3.7973	3.3657	20.6283	2.80552	9.6877	0.672687	2.18672	13.221	3.78477
chr1	33758388	33758793	3.7973	10.0971	20.6283	6.73324	15.559	3.36344	8.74686	13.221	7.56955
chr1	33796749	33797125	7.5946	11.78	10.3141	7.29435	5.2842	36.9978	10.9336	6.6105	13.2467
chr1	33883319	33883775	18.9865	20.1942	12.0332	15.7109	8.21986	9.41762	30.614	16.5262	15.1391
chr1	33903696	33904198	15.1892	13.4628	8.59511	32.544	8.51343	13.4537	6.56015	9.91574	18.9239
chr1	34259931	34260339	3.7973	1.68285	12.0332	5.04993	26.1274	6.05419	2.18672	13.221	5.67716
chr1	34283531	34283872	3.7973	8.41425	10.3141	5.04993	20.5497	3.36344	3.28007	13.221	11.3543
chr1	34285092	34285384	3.7973	8.41425	12.0332	6.73324	22.3111	4.70881	3.28007	19.8315	11.3543
chr1	34300511	34300981	11.3919	5.04855	12.0332	4.48883	25.8339	4.70881	2.18672	9.91574	7.56955
chr1	34433285	34433552	11.3919	15.1457	8.59511	16.272	15.559	14.7991	20.7738	6.6105	11.3543
chr1	34439301	34439868	34.1757	53.8512	34.3804	9.53876	24.9532	25.5621	33.8941	39.663	37.8477
chr1	34464333	34464942	22.7838	26.9256	13.7522	33.1051	13.5041	41.0339	32.8007	19.8315	28.3858
chr1	34465483	34465882	7.5946	3.3657	15.4712	7.85545	24.0725	3.36344	3.28007	19.8315	9.46193
chr1	34484610	34484851	7.5946	6.7314	8.59511	16.272	5.87133	10.763	8.74686	3.30525	7.56955
chr1	34485434	34486235	30.3784	33.657	22.3473	38.7162	22.8982	38.3432	33.8941	26.442	32.1706
chr1	34489960	34490614	3.7973	11.78	36.0995	13.4665	35.5216	11.4357	7.65351	6.6105	22.7086
chr1	34510685	34511059	26.5811	11.78	10.3141	33.1051	9.10056	4.70881	7.65351	19.8315	5.67716
chr1	34801167	34801936	11.3919	26.9256	13.7522	29.1774	9.6877	88.122	60.1347	13.221	22.7086
chr1	34821373	34821871	7.5946	21.8771	10.3141	16.8331	6.45846	62.5599	41.5476	6.6105	17.0315
chr1	34823349	34823741	7.5946	13.4628	12.0332	10.0999	6.75203	38.3432	22.9605	16.5262	13.2467
chr1	34827979	34828305	7.5946	6.7314	15.4712	3.36662	4.10993	24.8894	19.6804	9.91574	9.46193
chr1	34843042	34843270	7.5946	6.7314	12.0332	2.24441	7.63273	5.3815	12.0269	6.6105	5.67716
chr1	34866801	34867068	7.5946	1.68285	8.59511	3.36662	12.0362	1.34537	2.18672	0	3.78477
chr1	35653406	35653628	30.3784	1.68285	3.43804	4.48883	2.6421	2.01806	3.28007	0	7.56955
chr1	35656500	35656922	68.3514	6.7314	6.87609	10.661	5.57776	4.70881	4.37343	6.6105	11.3543
chr1	35813714	35813960	11.3919	13.4628	8.59511	15.7109	7.63273	4.70881	8.74686	6.6105	13.2467
chr1	35852958	35853435	7.5946	5.04855	13.7522	5.04993	25.2467	6.05419	4.37343	9.91574	9.46193
chr1	35860779	35861202	37.973	10.0971	13.7522	20.7608	12.6234	19.5079	34.9875	9.91574	20.8163
chr1	35862357	35862577	0	3.3657	5.15707	4.48883	10.2748	2.69075	2.18672	3.30525	9.46193
chr1	35869247	35871244	30.3784	28.6085	53.2897	42.0828	93.9413	30.2709	40.4542	33.0525	56.7716
chr1	35875329	35875830	7.5946	15.1457	17.1902	7.85545	23.4853	5.3815	5.46679	13.221	7.56955
chr1	35936640	35936913	7.5946	5.04855	8.59511	5.61104	15.2655	2.69075	2.18672	6.6105	11.3543
chr1	35951229	35951465	3.7973	11.78	1.71902	13.4665	3.81637	4.03612	4.37343	3.30525	3.78477
chr1	35975875	35976177	3.7973	5.04855	10.3141	9.53876	17.614	3.36344	4.37343	13.221	9.46193
chr1	36052626	36052979	34.1757	11.78	8.59511	20.1997	6.75203	14.7991	15.307	13.221	11.3543
chr1	36054161	36055052	18.9865	13.4628	68.7609	24.6886	97.7577	10.0903	6.56015	6.6105	28.3858
chr1	36064957	36065210	18.9865	15.1457	12.0332	12.3443	16.4397	6.72687	16.4004	13.221	11.3543
chr1	36068107	36068335	11.3919	10.0971	34.3804	11.7832	18.2011	10.763	12.0269	9.91574	1.89239
chr1	36072367	36073110	15.1892	8.41425	58.4468	11.7832	64.2911	4.70881	6.56015	9.91574	22.7086
chr1	36088455	36088740	7.5946	8.41425	13.7522	6.73324	11.1555	4.03612	2.18672	3.30525	9.46193
chr1	36090775	36091788	26.5811	11.78	182.216	14.0276	95.7027	13.4537	6.56015	16.5262	7.56955
chr1	36095448	36096019	11.3919	8.41425	46.4136	5.04993	32.8795	4.70881	3.28007	6.6105	13.2467
chr1	36130042	36131443	26.5811	68.9969	96.2652	44.3272	114.491	28.9256	19.6804	52.884	41.6325
chr1	36131825	36132343	18.9865	13.4628	39.5375	7.85545	32.8795	8.74493	5.46679	23.1367	11.3543
chr1	36161265	36161559	7.5946	8.41425	5.15707	7.29435	14.3848	4.03612	2.18672	16.5262	5.67716
chr1	36180084	36180417	3.7973	13.4628	8.59511	9.53876	17.0269	7.39956	3.28007	16.5262	3.78477
chr1	36214426	36214638	7.5946	3.3657	5.15707	1.68331	10.862	4.03612	3.28007	6.6105	5.67716
chr1	36230884	36231251	22.7838	6.7314	8.59511	8.97766	7.0456	26.9075	12.0269	6.6105	13.2467
chr1	36233294	36233584	3.7973	10.0971	5.15707	23.5664	3.81637	20.1806	16.4004	3.30525	5.67716
chr1	36244122	36244614	41.7703	33.657	27.5044	17.9553	17.9076	38.3432	39.3609	26.442	18.9239
chr1	36258816	36259250	11.3919	13.4628	17.1902	15.7109	9.6877	52.4696	15.307	13.221	7.56955
chr1	36262181	36262526	34.1757	6.7314	8.59511	27.4941	9.6877	18.8352	16.4004	13.221	15.1391
chr1	36263838	36264671	140.5	43.7541	25.7853	67.8935	52.5484	91.4855	64.5081	29.7472	34.063
chr1	36270647	36271211	15.1892	11.78	17.1902	29.1774	7.9263	55.1604	25.1472	6.6105	30.2782
chr1	36273291	36273749	34.1757	20.1942	12.0332	23.0053	19.669	27.5802	52.4812	6.6105	32.1706
chr1	36276079	36276325	7.5946	15.1457	1.71902	6.73324	16.7333	5.3815	7.65351	6.6105	11.3543
chr1	36279174	36279549	26.5811	25.2428	3.43804	9.53876	8.51343	10.763	3.28007	19.8315	20.8163
chr1	36281896	36282124	41.7703	5.04855	8.59511	2.24441	4.69706	3.36344	4.37343	9.91574	9.46193
chr1	36287513	36287815	7.5946	13.4628	22.3473	16.8331	12.6234	8.74493	6.56015	16.5262	28.3858
chr1	36296599	36296844	15.1892	15.1457	12.0332	12.3443	5.57776	16.1445	9.84022	0	17.0315
chr1	36307520	36308569	136.703	94.2396	42.9756	64.5269	40.8058	96.867	112.616	26.442	24.601
chr1	36309610	36309884	22.7838	21.8771	3.43804	21.883	5.57776	8.07225	10.9336	13.221	9.46193
chr1	36325768	36326468	18.9865	40.3884	10.3141	15.7109	10.5684	13.4537	125.736	33.0525	35.9553
chr1	36369083	36369368	22.7838	11.78	46.4136	24.6886	24.6596	29.5982	25.1472	6.6105	17.0315
chr1	36378888	36379113	7.5946	0	5.15707	2.24441	10.2748	2.69075	0	3.30525	5.67716
chr1	36446281	36446849	15.1892	8.41425	18.9092	16.8331	8.51343	33.6344	22.9605	29.7472	15.1391
chr1	36470877	36471612	60.7568	38.7056	29.2234	36.4717	28.476	42.3793	54.6679	9.91574	22.7086
chr1	36508179	36508536	7.5946	13.4628	5.15707	14.0276	6.75203	37.6705	26.2406	13.221	18.9239
chr1	36508941	36509206	15.1892	3.3657	6.87609	9.53876	3.22923	21.526	12.0269	6.6105	9.46193
chr1	36511473	36512025	34.1757	23.5599	20.6283	16.272	16.4397	21.526	22.9605	6.6105	20.8163
chr1	36534537	36534815	3.7973	15.1457	6.87609	4.48883	17.0269	2.01806	7.65351	13.221	5.67716
chr1	36547074	36547366	15.1892	20.1942	10.3141	8.97766	12.9169	9.41762	19.6804	9.91574	9.46193
chr1	36580472	36580680	7.5946	6.7314	6.87609	4.48883	13.2105	1.34537	1.09336	6.6105	0
chr1	36591453	36591704	11.3919	8.41425	5.15707	11.7832	5.87133	4.70881	1.09336	3.30525	3.78477
chr1	36619540	36619782	3.7973	5.04855	8.59511	8.41656	3.22923	1.34537	4.37343	6.6105	7.56955
chr1	36641741	36641966	7.5946	3.3657	6.87609	2.80552	12.0362	2.69075	2.18672	6.6105	3.78477
chr1	36656389	36656714	18.9865	8.41425	10.3141	7.85545	16.4397	2.69075	9.84022	6.6105	15.1391
chr1	36657965	36658431	7.5946	15.1457	6.87609	3.92773	41.98	5.3815	5.46679	16.5262	11.3543
chr1	36664491	36664809	3.7973	6.7314	8.59511	5.04993	13.2105	2.01806	3.28007	6.6105	7.56955
chr1	36691363	36691764	15.1892	26.9256	30.9424	21.883	13.7976	33.6344	24.0539	13.221	22.7086
chr1	36709694	36710258	45.5676	23.5599	30.9424	23.5664	24.9532	30.2709	29.5207	23.1367	13.2467
chr1	36726749	36727200	26.5811	10.0971	17.1902	26.933	54.3098	17.4899	2.18672	42.9682	30.2782
chr1	36754048	36754256	7.5946	8.41425	6.87609	5.61104	7.33916	2.01806	5.46679	3.30525	1.89239
chr1	36766560	36766803	22.7838	6.7314	3.43804	5.61104	3.81637	2.01806	2.18672	9.91574	3.78477
chr1	36797494	36797848	98.7298	6.7314	15.4712	23.0053	9.6877	5.3815	7.65351	6.6105	7.56955
chr1	36813398	36813814	3.7973	8.41425	15.4712	5.61104	40.8058	6.72687	3.28007	13.221	7.56955
chr1	36815372	36815588	7.5946	8.41425	6.87609	2.80552	9.10056	4.03612	3.28007	6.6105	5.67716
chr1	36831293	36831625	75.946	3.3657	8.59511	9.53876	4.4035	2.01806	2.18672	9.91574	5.67716
chr1	36835571	36836358	37.973	11.78	27.5044	26.3719	73.0981	7.39956	10.9336	19.8315	18.9239
chr1	36836441	36836843	22.7838	6.7314	13.7522	32.544	9.10056	33.6344	21.8672	23.1367	17.0315
chr1	36874892	36875443	11.3919	30.2913	20.6283	42.6439	9.10056	67.2687	32.8007	13.221	18.9239
chr1	36877038	36877542	3.7973	6.7314	15.4712	11.7832	44.3285	5.3815	2.18672	6.6105	18.9239
chr1	36879152	36879462	3.7973	3.3657	12.0332	6.17214	16.7333	4.70881	5.46679	9.91574	3.78477
chr1	36883819	36884071	7.5946	6.7314	6.87609	16.8331	5.57776	7.39956	3.28007	9.91574	5.67716
chr1	36913785	36914134	30.3784	11.78	13.7522	15.1498	8.21986	25.5621	3.28007	6.6105	9.46193
chr1	36914432	36914942	30.3784	21.8771	13.7522	26.933	7.0456	85.4313	27.334	13.221	22.7086
chr1	36917420	36917893	11.3919	11.78	20.6283	8.97766	14.3848	6.72687	4.37343	19.8315	9.46193
chr1	36919498	36920953	41.7703	37.0227	304.267	38.1551	255.99	25.5621	16.4004	36.3577	34.063
chr1	36921671	36922343	102.527	18.5114	34.3804	14.5887	18.2011	16.8172	13.1203	16.5262	11.3543
chr1	36922607	36923001	22.7838	11.78	20.6283	7.29435	19.0818	6.72687	6.56015	13.221	17.0315
chr1	36927516	36928258	18.9865	13.4628	18.9092	41.5217	14.0912	88.7947	68.8816	19.8315	26.4934
chr1	36934203	36934520	7.5946	5.04855	20.6283	2.80552	19.0818	2.01806	4.37343	6.6105	9.46193
chr1	36937344	36937607	3.7973	6.7314	10.3141	4.48883	12.9169	2.69075	4.37343	16.5262	5.67716
chr1	36939527	36940110	18.9865	31.9742	53.2897	15.7109	20.2561	25.5621	32.8007	6.6105	24.601
chr1	36943662	36944108	3.7973	6.7314	46.4136	8.41656	34.6409	2.01806	5.46679	23.1367	9.46193
chr1	36944729	36944927	7.5946	5.04855	3.43804	2.24441	9.39413	2.01806	3.28007	9.91574	3.78477
chr1	37201330	37201907	22.7838	25.2428	20.6283	23.0053	7.63273	104.939	85.2819	13.221	18.9239
chr1	37202661	37202971	15.1892	3.3657	8.59511	6.73324	3.22923	19.5079	14.2137	6.6105	7.56955
chr1	37210155	37210650	7.5946	10.0971	15.4712	16.272	5.87133	61.2145	43.7343	6.6105	17.0315
chr1	37216092	37216511	11.3919	16.8285	15.4712	15.1498	6.1649	26.9075	40.4542	6.6105	11.3543
chr1	37299523	37300187	37.973	28.6085	24.0663	15.7109	24.0725	33.6344	43.7343	9.91574	17.0315
chr1	37300627	37301198	11.3919	33.657	22.3473	49.3771	7.63273	69.9595	79.8151	26.442	17.0315
chr1	37308499	37308984	94.9325	26.9256	12.0332	76.3101	15.2655	80.0498	28.4273	16.5262	22.7086
chr1	37317855	37318255	15.1892	16.8285	5.15707	24.6886	5.57776	18.1626	8.74686	6.6105	13.2467
chr1	37318634	37318898	11.3919	15.1457	8.59511	21.883	5.2842	15.4718	10.9336	9.91574	9.46193
chr1	37322827	37323140	7.5946	8.41425	10.3141	23.5664	8.807	12.1084	1.09336	6.6105	9.46193
chr1	37343254	37343666	11.3919	3.3657	5.15707	8.41656	26.7146	8.07225	3.28007	16.5262	11.3543
chr1	37344246	37345004	18.9865	35.3399	17.1902	24.1275	9.39413	83.4132	84.1886	33.0525	39.7401
chr1	37346203	37346602	3.7973	11.78	18.9092	16.8331	2.93567	39.0159	39.3609	16.5262	9.46193
chr1	37347170	37347736	11.3919	15.1457	5.15707	15.1498	4.69706	38.3432	18.5871	13.221	28.3858
chr1	37429804	37430612	56.9595	48.8027	56.7277	36.4717	43.1543	74.6683	67.7882	19.8315	24.601
chr1	37478052	37478928	22.7838	25.2428	29.2234	23.5664	55.1905	12.7811	14.2137	26.442	22.7086
chr1	37478950	37479473	26.5811	37.0227	20.6283	29.7385	26.421	43.052	41.5476	23.1367	15.1391
chr1	37479617	37480133	26.5811	13.4628	15.4712	8.41656	31.1181	6.05419	7.65351	9.91574	11.3543
chr1	37486453	37487362	37.973	45.437	29.2234	76.8712	16.4397	119.738	109.336	46.2735	45.4173
chr1	37491639	37492186	30.3784	21.8771	10.3141	41.5217	9.39413	86.7767	77.6284	19.8315	34.063
chr1	37495803	37496330	53.1622	30.2913	20.6283	32.544	14.3848	54.4877	32.8007	26.442	17.0315
chr1	37502385	37502732	7.5946	13.4628	10.3141	3.36662	18.7883	2.69075	5.46679	9.91574	1.89239
chr1	37515323	37515779	15.1892	11.78	8.59511	33.1051	10.5684	10.763	6.56015	19.8315	22.7086
chr1	37530818	37531113	7.5946	10.0971	3.43804	17.9553	3.5228	4.70881	7.65351	6.6105	9.46193
chr1	37546757	37547107	15.1892	13.4628	6.87609	26.933	10.2748	4.03612	3.28007	19.8315	17.0315
chr1	37559812	37560249	11.3919	11.78	10.3141	35.9106	10.862	11.4357	16.4004	6.6105	17.0315
chr1	37561691	37562425	148.095	23.5599	20.6283	120.076	23.1918	35.6524	72.1616	16.5262	17.0315
chr1	37566547	37566769	37.973	10.0971	5.15707	3.92773	2.93567	4.03612	3.28007	3.30525	5.67716
chr1	37583188	37583490	11.3919	8.41425	15.4712	7.29435	14.3848	4.70881	2.18672	6.6105	7.56955
chr1	37586042	37586443	49.3649	21.8771	6.87609	37.0328	11.4491	15.4718	14.2137	19.8315	18.9239
chr1	37696896	37697241	3.7973	20.1942	5.15707	19.6386	19.9625	2.69075	7.65351	9.91574	5.67716
chr1	37740322	37740807	7.5946	10.0971	10.3141	8.41656	45.2092	4.70881	5.46679	19.8315	7.56955
chr1	37744658	37745103	22.7838	16.8285	10.3141	10.0999	37.5765	5.3815	4.37343	6.6105	11.3543
chr1	37751742	37752055	7.5946	10.0971	13.7522	6.17214	4.99063	10.763	27.334	3.30525	9.46193
chr1	37864656	37865305	30.3784	48.8027	80.794	31.4218	31.7052	49.7789	67.7882	19.8315	26.4934
chr1	37868698	37868991	7.5946	13.4628	5.15707	20.7608	8.807	4.03612	7.65351	13.221	5.67716
chr1	37872117	37872408	7.5946	18.5114	10.3141	8.97766	15.2655	7.39956	7.65351	6.6105	9.46193
chr1	37890123	37890697	53.1622	52.1684	68.7609	33.1051	33.7602	57.1784	39.3609	19.8315	43.5249
chr1	37996952	37998307	49.3649	77.4111	104.86	31.9829	51.0806	55.833	72.1616	36.3577	52.9868
chr1	38011675	38011931	3.7973	6.7314	10.3141	4.48883	12.6234	2.01806	3.28007	9.91574	5.67716
chr1	38103252	38103683	3.7973	18.5114	12.0332	25.2497	7.0456	65.9234	29.5207	23.1367	11.3543
chr1	38130083	38130284	11.3919	10.0971	10.3141	3.36662	9.10056	10.763	8.74686	6.6105	1.89239
chr1	38150098	38150418	53.1622	6.7314	10.3141	5.04993	4.10993	2.69075	3.28007	9.91574	7.56955
chr1	38242607	38242924	7.5946	8.41425	13.7522	4.48883	12.6234	3.36344	2.18672	13.221	7.56955
chr1	38249566	38249920	11.3919	10.0971	3.43804	13.4665	5.57776	31.6163	24.0539	19.8315	5.67716
chr1	38320956	38321274	11.3919	1.68285	3.43804	6.73324	18.2011	4.70881	6.56015	9.91574	13.2467
chr1	38368146	38368673	3.7973	5.04855	10.3141	8.97766	7.63273	33.6344	2.18672	9.91574	9.46193
chr1	38369535	38369779	7.5946	5.04855	5.15707	3.36662	2.93567	16.8172	4.37343	9.91574	5.67716
chr1	38384434	38384873	3.7973	8.41425	12.0332	7.29435	22.6046	4.03612	4.37343	3.30525	5.67716
chr1	38447523	38447998	11.3919	5.04855	56.7277	6.17214	33.7602	4.70881	3.28007	6.6105	5.67716
chr1	38454898	38455224	7.5946	5.04855	6.87609	3.92773	12.9169	4.03612	2.18672	9.91574	7.56955
chr1	38478211	38478459	3.7973	1.68285	10.3141	3.92773	17.0269	3.36344	1.09336	3.30525	3.78477
chr1	38499496	38499884	11.3919	8.41425	6.87609	10.0999	31.4116	4.70881	5.46679	16.5262	9.46193
chr1	38532530	38532743	7.5946	3.3657	3.43804	2.80552	9.39413	2.01806	2.18672	9.91574	5.67716
chr1	38550655	38550936	3.7973	6.7314	15.4712	7.85545	14.0912	4.70881	3.28007	9.91574	17.0315
chr1	38614150	38614500	7.5946	8.41425	8.59511	11.2221	22.6046	5.3815	4.37343	16.5262	5.67716
chr1	38625335	38625559	11.3919	3.3657	3.43804	3.92773	9.6877	0.672687	2.18672	13.221	5.67716
chr1	38634146	38634429	11.3919	8.41425	10.3141	6.17214	15.559	3.36344	3.28007	16.5262	5.67716
chr1	38664616	38665221	129.108	23.5599	17.1902	30.8607	23.7789	7.39956	7.65351	13.221	15.1391
chr1	38668362	38668723	7.5946	8.41425	10.3141	6.17214	21.7239	4.70881	4.37343	13.221	9.46193
chr1	38684889	38685221	3.7973	3.3657	8.59511	10.0999	13.5041	5.3815	3.28007	16.5262	7.56955
chr1	38694077	38694650	34.1757	74.0454	10.3141	57.7937	73.0981	7.39956	32.8007	42.9682	26.4934
chr1	38696168	38696603	26.5811	11.78	13.7522	9.53876	19.0818	4.70881	5.46679	13.221	11.3543
chr1	38767178	38767692	7.5946	10.0971	22.3473	11.2221	39.3379	1.34537	6.56015	16.5262	11.3543
chr1	38777490	38778122	15.1892	15.1457	24.0663	44.8883	19.3754	7.39956	8.74686	9.91574	15.1391
chr1	38809322	38810037	26.5811	11.78	20.6283	10.0999	15.559	5.3815	12.0269	16.5262	32.1706
chr1	38840582	38840790	0	8.41425	15.4712	6.17214	8.807	4.03612	0	16.5262	3.78477
chr1	38881497	38881807	15.1892	3.3657	13.7522	2.24441	22.3111	3.36344	2.18672	3.30525	3.78477
chr1	38983950	38984212	15.1892	1.68285	3.43804	2.80552	16.4397	4.70881	3.28007	9.91574	7.56955
chr1	38987480	38987991	37.973	16.8285	20.6283	12.3443	20.5497	25.5621	30.614	23.1367	17.0315
chr1	39280939	39281321	3.7973	11.78	6.87609	7.29435	2.34853	22.1987	30.614	13.221	3.78477
chr1	39313702	39313966	7.5946	8.41425	5.15707	14.5887	5.2842	5.3815	4.37343	6.6105	11.3543
chr1	39348971	39349232	11.3919	5.04855	3.43804	2.80552	14.9719	3.36344	6.56015	13.221	7.56955
chr1	39367606	39368864	60.7568	45.437	58.4468	37.5939	68.9881	46.4154	65.6015	29.7472	39.7401
chr1	39370248	39370734	7.5946	6.7314	8.59511	8.41656	20.5497	4.70881	3.28007	6.6105	7.56955
chr1	39371819	39372454	3.7973	10.0971	12.0332	8.97766	29.3567	13.4537	13.1203	23.1367	15.1391
chr1	39372810	39373065	0	11.78	6.87609	4.48883	9.98126	4.03612	3.28007	9.91574	7.56955
chr1	39373364	39373785	7.5946	10.0971	3.43804	7.29435	17.9076	7.39956	6.56015	23.1367	7.56955
chr1	39384956	39385338	7.5946	6.7314	13.7522	13.4665	7.9263	21.526	9.84022	19.8315	7.56955
chr1	39389298	39389732	22.7838	13.4628	1.71902	3.36662	36.4023	4.70881	2.18672	9.91574	7.56955
chr1	39393417	39393893	3.7973	10.0971	6.87609	11.2221	56.0712	4.70881	7.65351	19.8315	13.2467
chr1	39396338	39396755	11.3919	16.8285	8.59511	38.7162	23.7789	8.07225	8.74686	13.221	9.46193
chr1	39417863	39418131	15.1892	5.04855	3.43804	8.41656	16.1462	4.70881	4.37343	9.91574	9.46193
chr1	39425521	39425858	7.5946	6.7314	12.0332	8.41656	5.57776	19.5079	10.9336	6.6105	11.3543
chr1	39428288	39428690	7.5946	18.5114	8.59511	19.6386	13.7976	38.3432	31.7074	23.1367	11.3543
chr1	39429730	39430330	3.7973	6.7314	24.0663	12.3443	35.5216	4.03612	5.46679	6.6105	11.3543
chr1	39434047	39434570	11.3919	5.04855	8.59511	17.3942	7.63273	60.5419	27.334	16.5262	13.2467
chr1	39437734	39438069	3.7973	8.41425	8.59511	16.8331	4.69706	20.1806	7.65351	13.221	9.46193
chr1	39438692	39439500	18.9865	18.5114	18.9092	19.6386	30.2374	116.375	44.8277	29.7472	13.2467
chr1	39443012	39443491	11.3919	10.0971	8.59511	8.41656	24.0725	5.3815	5.46679	16.5262	11.3543
chr1	39446081	39446624	15.1892	8.41425	10.3141	8.97766	36.9894	4.70881	12.0269	6.6105	9.46193
chr1	39450036	39450651	11.3919	13.4628	17.1902	46.5716	12.6234	104.267	63.4148	26.442	32.1706
chr1	39453526	39454784	11.3919	21.8771	32.6614	21.883	64.2911	26.2348	13.1203	39.663	26.4934
chr1	39455467	39456019	7.5946	11.78	18.9092	27.4941	12.6234	29.5982	18.5871	19.8315	15.1391
chr1	39460591	39461049	11.3919	6.7314	8.59511	4.48883	22.8982	6.72687	5.46679	9.91574	11.3543
chr1	39467793	39468323	11.3919	11.78	15.4712	14.5887	7.9263	71.9775	71.0683	16.5262	26.4934
chr1	39468957	39469408	15.1892	30.2913	13.7522	29.7385	9.39413	74.6683	53.5745	19.8315	30.2782
chr1	39476432	39476753	7.5946	6.7314	10.3141	7.85545	7.63273	16.8172	6.56015	13.221	11.3543
chr1	39476774	39476968	3.7973	3.3657	5.15707	5.61104	12.0362	6.05419	6.56015	9.91574	9.46193
chr1	39478646	39479064	7.5946	16.8285	13.7522	12.3443	15.559	25.5621	31.7074	9.91574	15.1391
chr1	39482229	39483073	3.7973	42.0713	13.7522	59.477	17.614	77.359	85.2819	36.3577	43.5249
chr1	39487372	39487859	7.5946	35.3399	15.4712	61.1603	10.2748	38.3432	18.5871	19.8315	20.8163
chr1	39493349	39494158	11.3919	38.7056	20.6283	81.36	11.4491	80.7225	40.4542	26.442	41.6325
chr1	39502968	39503722	15.1892	30.2913	17.1902	70.6991	13.2105	119.066	50.2945	6.6105	32.1706
chr1	39525576	39526181	11.3919	50.4855	10.3141	60.0381	12.9169	108.303	103.869	26.442	30.2782
chr1	39530325	39530610	7.5946	15.1457	13.7522	10.0999	9.39413	14.7991	14.2137	9.91574	13.2467
chr1	39535479	39536147	34.1757	33.657	65.3228	25.8108	25.5403	36.3251	53.5745	16.5262	20.8163
chr1	39545652	39546014	7.5946	10.0971	13.7522	6.73324	20.5497	4.70881	5.46679	13.221	20.8163
chr1	39577323	39577884	26.5811	23.5599	17.1902	38.1551	17.3204	96.867	90.7487	26.442	20.8163
chr1	39578348	39579615	30.3784	68.9969	20.6283	98.7543	17.3204	182.971	223.045	39.663	49.2021
chr1	39583235	39583515	3.7973	3.3657	12.0332	7.85545	4.10993	16.1445	18.5871	9.91574	3.78477
chr1	39590159	39590524	7.5946	13.4628	10.3141	12.3443	3.5228	44.3974	26.2406	26.442	17.0315
chr1	39602468	39602947	15.1892	16.8285	13.7522	15.1498	4.99063	49.7789	60.1347	19.8315	28.3858
chr1	39603421	39603669	11.3919	3.3657	6.87609	4.48883	2.93567	10.0903	16.4004	6.6105	7.56955
chr1	39608504	39608841	7.5946	11.78	8.59511	8.97766	4.4035	32.289	27.334	16.5262	13.2467
chr1	39614425	39615165	18.9865	21.8771	15.4712	31.9829	12.0362	52.4696	27.334	26.442	32.1706
chr1	39644144	39644570	7.5946	11.78	20.6283	5.04993	16.1462	4.70881	1.09336	6.6105	9.46193
chr1	39644953	39645237	3.7973	6.7314	10.3141	2.24441	17.0269	0.672687	3.28007	3.30525	3.78477
chr1	39646563	39646780	0	5.04855	5.15707	2.24441	11.4491	3.36344	2.18672	0	7.56955
chr1	39714029	39714389	7.5946	20.1942	10.3141	35.9106	14.0912	2.69075	17.4937	6.6105	17.0315
chr1	39731710	39732045	3.7973	8.41425	10.3141	20.1997	4.4035	3.36344	6.56015	9.91574	17.0315
chr1	39734398	39734716	22.7838	16.8285	12.0332	20.7608	11.4491	4.03612	6.56015	9.91574	11.3543
chr1	39736040	39736459	34.1757	13.4628	8.59511	21.883	12.6234	6.72687	8.74686	23.1367	5.67716
chr1	39754263	39755005	18.9865	13.4628	22.3473	46.0105	43.7414	10.763	32.8007	33.0525	22.7086
chr1	39755694	39756881	15.1892	48.8027	24.0663	31.4218	46.3835	20.8533	10.9336	46.2735	49.2021
chr1	39768006	39768278	7.5946	5.04855	10.3141	14.0276	4.4035	6.72687	5.46679	9.91574	7.56955
chr1	39838425	39839376	18.9865	11.78	20.6283	15.7109	47.8513	10.0903	3.28007	26.442	20.8163
chr1	39842225	39842686	18.9865	8.41425	8.59511	8.41656	52.2548	8.07225	4.37343	19.8315	11.3543
chr1	39847084	39847579	26.5811	8.41425	5.15707	11.2221	5.57776	14.1264	28.4273	16.5262	11.3543
chr1	39856010	39856350	7.5946	3.3657	12.0332	7.85545	20.2561	5.3815	3.28007	6.6105	13.2467
chr1	39868246	39868639	11.3919	6.7314	8.59511	5.61104	15.559	7.39956	4.37343	16.5262	9.46193
chr1	39893285	39893851	18.9865	18.5114	6.87609	38.7162	7.33916	70.6322	69.9749	29.7472	22.7086
chr1	39895120	39895933	49.3649	38.7056	20.6283	42.0828	12.3298	70.6322	68.8816	16.5262	41.6325
chr1	39896439	39897099	37.973	26.9256	8.59511	52.1826	10.2748	116.375	147.603	23.1367	24.601
chr1	39900516	39900815	15.1892	3.3657	5.15707	5.04993	6.75203	14.7991	19.6804	0	1.89239
chr1	39904245	39904548	7.5946	5.04855	5.15707	8.41656	12.3298	6.05419	14.2137	16.5262	7.56955
chr1	39920549	39921171	11.3919	11.78	13.7522	20.7608	9.6877	86.7767	74.3483	16.5262	17.0315
chr1	39922700	39923007	22.7838	11.78	8.59511	14.0276	5.87133	18.8352	8.74686	6.6105	7.56955
chr1	39926973	39927224	3.7973	6.7314	5.15707	5.04993	3.5228	14.7991	9.84022	9.91574	5.67716
chr1	39936430	39936727	26.5811	13.4628	8.59511	10.0999	15.2655	16.1445	18.5871	13.221	17.0315
chr1	39937619	39938018	7.5946	6.7314	24.0663	3.92773	32.2923	6.05419	3.28007	6.6105	11.3543
chr1	39969873	39970115	3.7973	5.04855	6.87609	2.24441	11.1555	3.36344	7.65351	9.91574	7.56955
chr1	39976183	39976436	3.7973	1.68285	10.3141	4.48883	11.4491	5.3815	2.18672	3.30525	15.1391
chr1	40030252	40030629	7.5946	20.1942	1.71902	26.933	4.99063	36.9978	17.4937	13.221	15.1391
chr1	40037780	40038292	7.5946	23.5599	17.1902	18.5164	6.45846	59.1965	39.3609	23.1367	13.2467
chr1	40045701	40046102	15.1892	16.8285	5.15707	17.3942	8.21986	21.526	25.1472	9.91574	9.46193
chr1	40046661	40046949	7.5946	6.7314	6.87609	7.29435	2.93567	18.1626	9.84022	3.30525	5.67716
chr1	40051132	40051604	56.9595	35.3399	17.1902	51.6215	12.0362	45.07	66.6948	23.1367	32.1706
chr1	40059222	40059648	15.1892	10.0971	17.1902	13.4665	6.1649	11.4357	19.6804	26.442	11.3543
chr1	40081122	40081342	15.1892	6.7314	6.87609	11.7832	4.10993	14.7991	9.84022	6.6105	13.2467
chr1	40083230	40083533	3.7973	10.0971	8.59511	6.17214	4.69706	28.9256	27.334	9.91574	15.1391
chr1	40084354	40086180	34.1757	48.8027	22.3473	40.3995	42.5672	247.549	131.203	52.884	87.0498
chr1	40087215	40088278	30.3784	21.8771	24.0663	22.4441	14.6783	92.1582	38.2675	33.0525	37.8477
chr1	40091130	40091936	15.1892	25.2428	15.4712	30.8607	7.9263	87.4493	66.6948	13.221	32.1706
chr1	40122879	40123140	7.5946	5.04855	6.87609	3.92773	4.69706	7.39956	13.1203	6.6105	5.67716
chr1	40126105	40126386	3.7973	8.41425	15.4712	5.61104	5.87133	6.05419	14.2137	6.6105	7.56955
chr1	40229074	40229508	11.3919	16.8285	12.0332	20.1997	5.87133	28.2529	44.8277	16.5262	15.1391
chr1	40230264	40230868	18.9865	16.8285	79.075	23.5664	77.7951	18.1626	30.614	26.442	18.9239
chr1	40240520	40241024	37.973	13.4628	17.1902	16.8331	6.75203	15.4718	22.9605	19.8315	13.2467
chr1	40252673	40252899	11.3919	5.04855	5.15707	12.3443	1.46783	11.4357	4.37343	3.30525	5.67716
chr1	40270520	40271488	15.1892	28.6085	60.1658	48.2549	44.9157	12.7811	13.1203	3.30525	35.9553
chr1	40271868	40272156	7.5946	8.41425	10.3141	12.3443	3.5228	6.05419	4.37343	9.91574	1.89239
chr1	40294866	40295211	7.5946	10.0971	8.59511	22.4441	5.2842	12.7811	18.5871	9.91574	17.0315
chr1	40298082	40298434	3.7973	6.7314	6.87609	3.92773	25.8339	4.70881	1.09336	16.5262	7.56955
chr1	40303043	40303713	3.7973	11.78	18.9092	16.8331	54.3098	6.05419	5.46679	6.6105	15.1391
chr1	40339694	40340604	11.3919	16.8285	34.3804	12.3443	58.7133	11.4357	9.84022	29.7472	20.8163
chr1	40352011	40352941	26.5811	10.0971	20.6283	10.0999	78.0887	8.07225	9.84022	23.1367	15.1391
chr1	40354719	40354974	7.5946	8.41425	10.3141	11.7832	4.69706	16.1445	19.6804	9.91574	11.3543
chr1	40355873	40356601	26.5811	23.5599	13.7522	39.2773	50.4934	41.0339	32.8007	23.1367	32.1706
chr1	40358827	40359133	11.3919	8.41425	10.3141	5.61104	24.0725	4.03612	3.28007	6.6105	13.2467
chr1	40359475	40359903	3.7973	13.4628	10.3141	7.29435	18.7883	4.70881	5.46679	13.221	11.3543
chr1	40368379	40368585	7.5946	3.3657	6.87609	3.36662	11.7427	2.69075	2.18672	3.30525	5.67716
chr1	40391377	40391877	11.3919	13.4628	13.7522	16.8331	7.9263	45.7427	30.614	9.91574	24.601
chr1	40393208	40393534	11.3919	10.0971	8.59511	4.48883	5.2842	5.3815	41.5476	9.91574	13.2467
chr1	40404485	40405014	7.5946	11.78	12.0332	18.5164	5.87133	54.4877	19.6804	23.1367	17.0315
chr1	40409765	40410254	11.3919	33.657	8.59511	48.2549	8.21986	63.9053	45.921	13.221	22.7086
chr1	40411305	40411519	3.7973	5.04855	6.87609	11.2221	2.05497	7.39956	3.28007	6.6105	7.56955
chr1	40428934	40429711	15.1892	18.5114	30.9424	18.5164	89.5378	6.72687	19.6804	23.1367	20.8163
chr1	40469867	40470298	11.3919	15.1457	8.59511	10.0999	34.0537	7.39956	4.37343	13.221	7.56955
chr1	40479379	40479831	7.5946	8.41425	10.3141	23.0053	36.9894	15.4718	24.0539	9.91574	17.0315
chr1	40482473	40482731	3.7973	6.7314	6.87609	5.61104	2.05497	21.526	20.7738	3.30525	11.3543
chr1	40492417	40492767	7.5946	6.7314	8.59511	6.73324	5.57776	31.6163	3.28007	9.91574	3.78477
chr1	40494601	40495131	11.3919	15.1457	15.4712	20.1997	8.51343	38.3432	31.7074	23.1367	17.0315
chr1	40500999	40502262	41.7703	87.5082	46.4136	73.5046	25.2467	101.576	108.242	29.7472	66.2335
chr1	40513987	40514354	15.1892	5.04855	6.87609	8.41656	6.1649	39.6885	27.334	16.5262	11.3543
chr1	40515116	40516109	15.1892	43.7541	15.4712	54.4271	17.9076	105.612	86.3753	66.105	37.8477
chr1	40516244	40516770	15.1892	21.8771	20.6283	33.1051	4.99063	84.0859	51.3878	29.7472	20.8163
chr1	40600405	40600742	18.9865	8.41425	10.3141	19.6386	4.4035	23.5441	24.0539	6.6105	13.2467
chr1	40634685	40635115	11.3919	5.04855	10.3141	32.544	3.81637	18.1626	24.0539	19.8315	11.3543
chr1	40705083	40705350	7.5946	3.3657	6.87609	16.8331	4.4035	3.36344	4.37343	6.6105	15.1391
chr1	40771240	40771569	11.3919	3.3657	25.7853	3.36662	18.7883	5.3815	3.28007	13.221	15.1391
chr1	40786046	40786382	3.7973	10.0971	10.3141	6.73324	3.81637	25.5621	18.5871	3.30525	5.67716
chr1	42763516	42763735	11.3919	6.7314	3.43804	13.4665	3.22923	3.36344	3.28007	6.6105	7.56955
chr1	42866002	42866395	11.3919	16.8285	10.3141	19.6386	4.99063	59.1965	39.3609	23.1367	9.46193
chr1	43098466	43099138	41.7703	30.2913	34.3804	35.9106	40.8058	31.6163	40.4542	36.3577	22.7086
chr1	43241285	43241561	15.1892	8.41425	1.71902	5.61104	2.93567	5.3815	16.4004	6.6105	7.56955
chr1	43343358	43343917	3.7973	13.4628	17.1902	5.61104	88.3635	4.70881	5.46679	6.6105	22.7086
chr1	43361377	43361713	72.1487	10.0971	6.87609	7.29435	5.2842	1.34537	5.46679	6.6105	5.67716
chr1	43371901	43372227	3.7973	1.68285	3.43804	5.61104	22.3111	2.69075	4.37343	13.221	3.78477
chr1	43374999	43375278	41.7703	6.7314	10.3141	7.29435	4.69706	6.72687	3.28007	9.91574	5.67716
chr1	43399241	43400560	37.973	16.8285	15.4712	16.8331	118.014	10.763	16.4004	33.0525	17.0315
chr1	43404247	43404536	11.3919	6.7314	12.0332	4.48883	12.6234	2.69075	2.18672	6.6105	7.56955
chr1	43414106	43414635	18.9865	8.41425	12.0332	11.2221	46.9706	4.03612	5.46679	9.91574	11.3543
chr1	43445403	43445633	7.5946	8.41425	1.71902	4.48883	8.51343	4.03612	3.28007	3.30525	1.89239
chr1	43455290	43455513	3.7973	1.68285	5.15707	3.92773	14.0912	4.70881	6.56015	13.221	5.67716
chr1	43456191	43456421	11.3919	8.41425	6.87609	2.80552	7.33916	6.05419	10.9336	6.6105	3.78477
chr1	43468452	43468698	11.3919	6.7314	6.87609	11.2221	4.10993	2.69075	5.46679	3.30525	5.67716
chr1	43475026	43475308	7.5946	5.04855	8.59511	3.92773	16.4397	4.03612	2.18672	0	1.89239
chr1	43500121	43500555	18.9865	15.1457	20.6283	30.8607	14.0912	8.07225	16.4004	9.91574	11.3543
chr1	43507753	43508098	3.7973	8.41425	5.15707	22.4441	7.63273	16.1445	13.1203	9.91574	9.46193
chr1	43520681	43521701	26.5811	67.314	32.6614	66.7713	29.3567	30.9436	64.5081	39.663	41.6325
chr1	43534088	43534795	11.3919	16.8285	15.4712	10.661	61.3554	6.05419	5.46679	13.221	13.2467
chr1	43535396	43535977	18.9865	21.8771	18.9092	23.0053	42.2736	11.4357	12.0269	23.1367	15.1391
chr1	43538797	43539038	7.5946	6.7314	6.87609	11.2221	9.6877	3.36344	5.46679	3.30525	5.67716
chr1	43542295	43542605	3.7973	11.78	13.7522	5.61104	17.3204	4.03612	3.28007	6.6105	3.78477
chr1	43547662	43547998	3.7973	3.3657	12.0332	7.85545	29.3567	4.03612	4.37343	16.5262	9.46193
chr1	43553504	43553776	11.3919	3.3657	5.15707	2.80552	12.6234	2.69075	2.18672	6.6105	7.56955
chr1	43557024	43557269	7.5946	5.04855	1.71902	5.61104	9.6877	2.69075	2.18672	6.6105	7.56955
chr1	43558880	43559333	11.3919	5.04855	17.1902	6.17214	27.3017	2.69075	6.56015	13.221	7.56955
chr1	43567265	43567550	3.7973	6.7314	10.3141	3.92773	9.39413	2.69075	2.18672	9.91574	9.46193
chr1	43803950	43804218	3.7973	3.3657	3.43804	4.48883	15.8526	3.36344	2.18672	9.91574	5.67716
chr1	43810561	43810788	0	5.04855	3.43804	3.92773	8.807	3.36344	5.46679	3.30525	7.56955
chr1	43810935	43811636	15.1892	20.1942	18.9092	13.4665	62.8232	61.8872	37.1742	19.8315	24.601
chr1	43811690	43812150	15.1892	8.41425	8.59511	11.2221	8.21986	30.2709	15.307	6.6105	15.1391
chr1	43814001	43814338	11.3919	10.0971	8.59511	11.2221	6.45846	32.9617	7.65351	0	5.67716
chr1	43826458	43826702	7.5946	6.7314	10.3141	8.41656	19.3754	8.07225	6.56015	13.221	11.3543
chr1	43827234	43828207	41.7703	25.2428	39.5375	23.5664	36.4023	32.9617	56.8546	9.91574	17.0315
chr1	43933406	43934359	121.514	58.8998	110.017	64.5269	68.401	91.4855	95.1221	26.442	37.8477
chr1	44101468	44102978	49.3649	48.8027	80.794	61.7214	83.3729	43.7247	55.7613	26.442	47.3097
chr1	44118642	44119198	3.7973	35.3399	18.9092	17.3942	25.2467	13.4537	26.2406	13.221	24.601
chr1	44147817	44148020	7.5946	6.7314	6.87609	5.04993	10.2748	10.0903	8.74686	3.30525	7.56955
chr1	44154571	44154833	7.5946	6.7314	10.3141	5.04993	3.22923	2.69075	13.1203	16.5262	9.46193
chr1	44584867	44585199	3.7973	11.78	10.3141	11.2221	21.7239	5.3815	3.28007	6.6105	17.0315
chr1	45205378	45205763	3.7973	5.04855	17.1902	3.92773	6.1649	4.70881	7.65351	19.8315	11.3543
chr1	45761392	45761698	7.5946	6.7314	6.87609	5.61104	17.3204	3.36344	5.46679	16.5262	11.3543
chr1	45795074	45795600	75.946	21.8771	30.9424	19.0775	26.421	39.6885	36.0808	29.7472	20.8163
chr1	45857358	45857569	0	1.68285	5.15707	3.92773	2.34853	10.763	8.74686	3.30525	7.56955
chr1	45858078	45858462	3.7973	8.41425	10.3141	7.85545	4.10993	35.6524	16.4004	9.91574	18.9239
chr1	45868608	45869226	18.9865	21.8771	17.1902	18.5164	7.33916	61.8872	68.8816	29.7472	15.1391
chr1	45924473	45926064	22.7838	35.3399	87.6701	48.816	34.6409	180.28	84.1886	33.0525	49.2021
chr1	45926221	45926806	7.5946	5.04855	60.1658	8.97766	43.7414	9.41762	6.56015	6.6105	15.1391
chr1	45947923	45948128	0	8.41425	6.87609	8.41656	9.6877	2.69075	7.65351	16.5262	1.89239
chr1	46852507	46853001	15.1892	21.8771	3.43804	17.9553	17.0269	7.39956	14.2137	19.8315	7.56955
chr1	46853852	46854302	15.1892	11.78	22.3473	14.5887	22.3111	8.74493	17.4937	16.5262	18.9239
chr1	47629191	47629977	15.1892	10.0971	20.6283	14.0276	11.4491	10.0903	12.0269	26.442	18.9239
chr1	48546301	48546809	7.5946	3.3657	13.7522	8.41656	5.57776	6.05419	5.46679	16.5262	11.3543
chr1	49130448	49131353	30.3784	23.5599	34.3804	29.1774	18.2011	18.8352	9.84022	29.7472	17.0315
chr1	51476414	51476808	18.9865	15.1457	17.1902	11.2221	5.57776	34.3071	28.4273	9.91574	24.601
chr1	51477683	51478963	83.5406	63.9483	75.637	44.3272	57.2455	109.648	134.483	42.9682	62.4488
chr1	51480343	51480735	30.3784	20.1942	10.3141	21.883	6.75203	36.3251	26.2406	9.91574	13.2467
chr1	51508994	51509393	22.7838	20.1942	13.7522	21.3219	13.5041	58.5238	43.7343	13.221	24.601
chr1	51511590	51511878	0	6.7314	6.87609	5.61104	2.6421	4.03612	26.2406	6.6105	5.67716
chr1	51520376	51520661	3.7973	6.7314	6.87609	7.29435	4.10993	15.4718	10.9336	3.30525	7.56955
chr1	51530447	51531050	7.5946	3.3657	20.6283	11.7832	36.9894	7.39956	10.9336	6.6105	18.9239
chr1	51538103	51538324	11.3919	5.04855	6.87609	16.272	3.81637	10.0903	9.84022	13.221	9.46193
chr1	51553318	51554093	7.5946	18.5114	13.7522	16.8331	36.1087	16.8172	15.307	23.1367	9.46193
chr1	51566077	51566714	15.1892	10.0971	18.9092	9.53876	67.8139	9.41762	6.56015	33.0525	13.2467
chr1	51567951	51568292	11.3919	18.5114	8.59511	14.0276	4.99063	21.526	18.5871	13.221	7.56955
chr1	51577531	51578087	11.3919	20.1942	13.7522	26.933	11.4491	76.6863	40.4542	19.8315	35.9553
chr1	51583834	51584291	18.9865	18.5114	6.87609	6.73324	26.7146	3.36344	6.56015	16.5262	5.67716
chr1	51584814	51585509	34.1757	37.0227	17.1902	30.8607	31.9988	57.1784	106.056	42.9682	24.601
chr1	51593839	51594097	3.7973	3.3657	5.15707	12.9054	5.57776	4.03612	14.2137	13.221	3.78477
chr1	51594720	51594948	3.7973	5.04855	5.15707	7.29435	4.4035	12.1084	6.56015	9.91574	7.56955
chr1	51648000	51648235	7.5946	5.04855	5.15707	13.4665	3.5228	4.03612	6.56015	6.6105	9.46193
chr1	51657205	51657567	3.7973	3.3657	10.3141	23.0053	8.51343	4.70881	4.37343	9.91574	7.56955
chr1	51671401	51671668	11.3919	18.5114	5.15707	20.7608	5.87133	8.07225	4.37343	6.6105	5.67716
chr1	51805102	51805516	18.9865	3.3657	13.7522	16.8331	8.51343	39.0159	14.2137	23.1367	17.0315
chr1	51930612	51930917	3.7973	13.4628	5.15707	19.6386	6.45846	15.4718	7.65351	9.91574	5.67716
chr1	51934500	51934794	22.7838	6.7314	5.15707	28.6163	13.7976	24.2167	12.0269	9.91574	20.8163
chr1	51964681	51964891	7.5946	6.7314	5.15707	5.61104	2.93567	13.4537	6.56015	6.6105	3.78477
chr1	52003214	52003490	11.3919	8.41425	6.87609	6.73324	4.99063	22.8714	6.56015	3.30525	7.56955
chr1	52011356	52011605	11.3919	15.1457	3.43804	19.6386	7.0456	14.7991	7.65351	13.221	13.2467
chr1	52012456	52013093	22.7838	20.1942	8.59511	46.5716	7.33916	32.289	16.4004	23.1367	26.4934
chr1	52021960	52022572	22.7838	25.2428	32.6614	24.1275	6.75203	72.6502	74.3483	33.0525	28.3858
chr1	52028567	52028943	3.7973	3.3657	1.71902	20.7608	3.5228	17.4899	9.84022	6.6105	3.78477
chr1	52048153	52048366	7.5946	8.41425	10.3141	5.04993	10.2748	2.01806	1.09336	9.91574	7.56955
chr1	52066777	52066998	0	6.7314	6.87609	2.80552	11.7427	3.36344	2.18672	6.6105	5.67716
chr1	52113661	52114060	64.5541	16.8285	104.86	40.3995	33.173	49.1062	41.5476	19.8315	15.1391
chr1	52119212	52119766	56.9595	33.657	46.4136	35.3495	29.3567	43.052	45.921	33.0525	20.8163
chr1	52124700	52125201	11.3919	10.0971	6.87609	11.7832	5.57776	41.0339	18.5871	9.91574	11.3543
chr1	52129812	52130257	3.7973	18.5114	6.87609	12.9054	5.57776	47.0881	36.0808	9.91574	20.8163
chr1	52141521	52141871	18.9865	11.78	3.43804	12.3443	5.2842	26.2348	17.4937	13.221	9.46193
chr1	52149933	52150373	3.7973	5.04855	8.59511	12.3443	22.6046	7.39956	5.46679	3.30525	5.67716
chr1	52150706	52150963	7.5946	1.68285	5.15707	3.92773	14.3848	4.03612	6.56015	13.221	7.56955
chr1	52230342	52230818	15.1892	8.41425	17.1902	7.85545	31.9988	7.39956	1.09336	16.5262	13.2467
chr1	52232026	52232619	34.1757	11.78	36.0995	15.7109	20.5497	19.5079	18.5871	9.91574	7.56955
chr1	52233117	52233485	11.3919	25.2428	37.8185	7.29435	16.7333	28.9256	32.8007	6.6105	11.3543
chr1	52298366	52298632	18.9865	10.0971	6.87609	17.9553	7.63273	4.70881	3.28007	3.30525	5.67716
chr1	52342197	52342412	3.7973	5.04855	5.15707	13.4665	5.57776	4.03612	6.56015	9.91574	9.46193
chr1	52373880	52374138	3.7973	3.3657	3.43804	5.61104	16.7333	2.01806	1.09336	9.91574	9.46193
chr1	52400187	52400542	11.3919	8.41425	8.59511	7.85545	5.57776	4.70881	2.18672	19.8315	7.56955
chr1	52430288	52430501	11.3919	5.04855	5.15707	5.61104	7.63273	2.01806	0	9.91574	3.78477
chr1	52454239	52455019	18.9865	15.1457	29.2234	13.4665	113.317	10.0903	7.65351	16.5262	26.4934
chr1	52463324	52463641	7.5946	8.41425	12.0332	3.92773	16.4397	4.03612	1.09336	6.6105	7.56955
chr1	52484961	52485242	3.7973	3.3657	6.87609	5.04993	16.7333	2.69075	6.56015	3.30525	5.67716
chr1	52491211	52491439	7.5946	1.68285	5.15707	3.92773	10.2748	3.36344	2.18672	6.6105	9.46193
chr1	52515303	52515593	7.5946	5.04855	10.3141	6.17214	17.0269	5.3815	4.37343	13.221	9.46193
chr1	52578122	52578845	53.1622	42.0713	20.6283	88.6544	37.5765	30.9436	12.0269	16.5262	20.8163
chr1	52630554	52631127	53.1622	13.4628	25.7853	15.7109	17.614	26.9075	48.1078	9.91574	13.2467
chr1	52653282	52653906	34.1757	20.1942	22.3473	35.9106	9.39413	119.738	101.682	19.8315	22.7086
chr1	52655150	52655682	41.7703	28.6085	13.7522	33.6662	7.63273	108.975	100.589	19.8315	34.063
chr1	52703005	52703432	3.7973	20.1942	8.59511	10.0999	5.57776	33.6344	34.9875	19.8315	30.2782
chr1	52722650	52722978	7.5946	23.5599	10.3141	39.8384	14.6783	18.1626	18.5871	26.442	9.46193
chr1	52729080	52729516	3.7973	10.0971	10.3141	31.4218	19.0818	15.4718	36.0808	6.6105	17.0315
chr1	52750312	52750617	7.5946	1.68285	10.3141	4.48883	2.05497	7.39956	29.5207	13.221	13.2467
chr1	52765196	52765697	3.7973	18.5114	10.3141	31.9829	4.99063	10.0903	18.5871	13.221	11.3543
chr1	52799182	52800995	83.5406	75.7283	53.2897	92.5821	38.1637	143.955	133.39	46.2735	60.5564
chr1	52801516	52802060	15.1892	13.4628	12.0332	19.6386	11.4491	38.3432	31.7074	29.7472	20.8163
chr1	52810206	52810632	3.7973	11.78	10.3141	7.85545	6.45846	31.6163	8.74686	19.8315	15.1391
chr1	52815664	52816003	3.7973	6.7314	6.87609	10.0999	4.69706	20.1806	17.4937	9.91574	13.2467
chr1	52817034	52817919	34.1757	62.2655	18.9092	60.5992	25.2467	39.0159	62.3214	36.3577	37.8477
chr1	52844582	52845700	41.7703	57.2169	60.1658	43.7661	57.8326	70.6322	96.2155	29.7472	45.4173
chr1	52873414	52873658	7.5946	5.04855	8.59511	5.04993	2.05497	13.4537	8.74686	6.6105	5.67716
chr1	53189646	53189942	7.5946	6.7314	6.87609	11.7832	5.57776	32.289	7.65351	13.221	11.3543
chr1	53195610	53195832	0	10.0971	8.59511	3.36662	7.63273	1.34537	1.09336	9.91574	9.46193
chr1	53264831	53265359	41.7703	20.1942	6.87609	18.5164	9.39413	39.0159	29.5207	36.3577	24.601
chr1	53296910	53297366	22.7838	26.9256	36.0995	11.7832	19.0818	26.2348	33.8941	6.6105	15.1391
chr1	53313529	53313739	11.3919	5.04855	13.7522	6.73324	13.2105	9.41762	8.74686	9.91574	13.2467
chr1	53341065	53341476	22.7838	31.9742	20.6283	16.8331	6.1649	51.7969	40.4542	19.8315	18.9239
chr1	53352643	53353149	11.3919	25.2428	34.3804	12.9054	17.9076	26.2348	19.6804	9.91574	17.0315
chr1	53742244	53742572	3.7973	10.0971	6.87609	8.41656	4.4035	6.72687	18.5871	6.6105	15.1391
chr1	53773026	53773484	15.1892	16.8285	13.7522	9.53876	8.21986	26.2348	18.5871	19.8315	11.3543
chr1	53773952	53774498	117.716	37.0227	12.0332	56.6715	31.1181	107.63	77.6284	16.5262	34.063
chr1	53784286	53785393	72.1487	45.437	116.894	36.4717	47.5578	86.7767	69.9749	13.221	32.1706
chr1	53791355	53791810	174.676	16.8285	12.0332	15.1498	7.0456	10.0903	12.0269	13.221	13.2467
chr1	53818164	53818711	18.9865	37.0227	17.1902	149.815	9.98126	106.957	68.8816	23.1367	26.4934
chr1	53823176	53824312	64.5541	28.6085	18.9092	42.6439	13.5041	110.321	60.1347	16.5262	41.6325
chr1	53824816	53825309	11.3919	8.41425	6.87609	15.7109	4.10993	73.3229	79.8151	26.442	34.063
chr1	53845315	53845681	22.7838	3.3657	10.3141	9.53876	7.0456	20.8533	17.4937	13.221	15.1391
chr1	53848154	53848419	7.5946	3.3657	5.15707	5.04993	2.93567	12.1084	18.5871	3.30525	1.89239
chr1	53850693	53852184	227.838	92.5568	44.6946	108.854	34.6409	293.292	254.752	79.3259	70.0183
chr1	53882532	53882758	7.5946	5.04855	5.15707	6.17214	10.2748	4.03612	8.74686	6.6105	3.78477
chr1	53910320	53910617	11.3919	5.04855	3.43804	14.0276	3.22923	4.70881	8.74686	6.6105	7.56955
chr1	53941577	53941906	7.5946	5.04855	8.59511	7.29435	4.10993	4.70881	16.4004	16.5262	3.78477
chr1	53945828	53946190	7.5946	16.8285	10.3141	29.7385	5.57776	8.74493	10.9336	6.6105	13.2467
chr1	53977814	53978115	15.1892	10.0971	6.87609	17.3942	4.99063	4.70881	4.37343	6.6105	5.67716
chr1	54098989	54099226	0	6.7314	25.7853	2.80552	9.10056	2.01806	1.09336	9.91574	1.89239
chr1	54128955	54129547	37.973	18.5114	15.4712	65.088	8.21986	12.7811	17.4937	16.5262	18.9239
chr1	54250459	54250823	11.3919	31.9742	5.15707	8.97766	9.98126	5.3815	3.28007	16.5262	11.3543
chr1	54438825	54439074	7.5946	8.41425	20.6283	11.7832	12.9169	10.0903	9.84022	16.5262	9.46193
chr1	54523683	54524043	11.3919	13.4628	18.9092	25.2497	3.22923	27.5802	28.4273	23.1367	7.56955
chr1	54564015	54564338	7.5946	10.0971	10.3141	20.1997	4.4035	24.2167	17.4937	16.5262	15.1391
chr1	54585181	54585799	136.703	15.1457	20.6283	48.2549	15.2655	46.4154	42.641	19.8315	18.9239
chr1	54585909	54586550	41.7703	15.1457	15.4712	39.2773	9.10056	20.8533	14.2137	23.1367	17.0315
chr1	54690573	54690984	11.3919	11.78	6.87609	12.3443	35.228	4.70881	4.37343	9.91574	13.2467
chr1	54695284	54695776	22.7838	11.78	8.59511	34.7884	4.69706	15.4718	13.1203	13.221	17.0315
chr1	54709264	54709661	7.5946	8.41425	22.3473	13.4665	6.45846	12.7811	17.4937	16.5262	22.7086
chr1	54710614	54710962	3.7973	6.7314	3.43804	20.1997	14.6783	2.69075	7.65351	9.91574	9.46193
chr1	54711573	54711919	11.3919	10.0971	5.15707	22.4441	5.87133	6.72687	4.37343	9.91574	5.67716
chr1	54740934	54741161	7.5946	6.7314	6.87609	2.24441	10.5684	2.01806	2.18672	3.30525	1.89239
chr1	54747824	54748033	15.1892	3.3657	5.15707	4.48883	9.10056	4.70881	2.18672	9.91574	9.46193
chr1	54754367	54754626	3.7973	6.7314	6.87609	12.3443	5.57776	6.05419	3.28007	9.91574	11.3543
chr1	54798456	54798753	7.5946	13.4628	8.59511	25.2497	7.9263	28.2529	21.8672	23.1367	11.3543
chr1	54810155	54810534	15.1892	10.0971	10.3141	14.5887	3.22923	69.2868	72.1616	13.221	20.8163
chr1	54820814	54821187	11.3919	8.41425	5.15707	5.61104	5.57776	8.07225	10.9336	23.1367	15.1391
chr1	54824548	54824767	11.3919	10.0971	8.59511	7.85545	2.05497	12.1084	4.37343	9.91574	7.56955
chr1	54835852	54836214	3.7973	28.6085	3.43804	39.8384	6.75203	28.2529	14.2137	23.1367	20.8163
chr1	54837160	54838162	18.9865	52.1684	8.59511	56.6715	14.6783	95.5216	71.0683	29.7472	34.063
chr1	54841863	54842161	11.3919	13.4628	3.43804	22.4441	6.1649	34.3071	19.6804	13.221	20.8163
chr1	54871328	54871552	15.1892	6.7314	5.15707	13.4665	7.9263	12.1084	5.46679	6.6105	5.67716
chr1	54888516	54888922	15.1892	13.4628	8.59511	28.6163	10.2748	12.7811	17.4937	13.221	17.0315
chr1	54896760	54896962	3.7973	10.0971	5.15707	11.7832	3.22923	8.74493	5.46679	9.91574	1.89239
chr1	54898846	54899069	15.1892	3.3657	5.15707	14.0276	4.69706	8.74493	4.37343	16.5262	9.46193
chr1	54912349	54912551	3.7973	8.41425	5.15707	12.9054	4.10993	6.72687	5.46679	6.6105	5.67716
chr1	54913292	54913838	68.3514	21.8771	18.9092	20.7608	10.5684	39.0159	29.5207	9.91574	22.7086
chr1	54914319	54914766	18.9865	21.8771	8.59511	15.1498	7.63273	20.8533	21.8672	6.6105	15.1391
chr1	54916664	54916876	3.7973	15.1457	1.71902	8.41656	3.5228	13.4537	7.65351	3.30525	9.46193
chr1	54920157	54920454	7.5946	10.0971	8.59511	11.2221	5.57776	18.8352	16.4004	3.30525	15.1391
chr1	54923164	54923786	30.3784	10.0971	13.7522	37.0328	9.10056	37.6705	47.0144	9.91574	35.9553
chr1	54925570	54925843	7.5946	5.04855	3.43804	12.3443	4.69706	18.8352	12.0269	3.30525	13.2467
chr1	55026848	55027830	75.946	57.2169	103.141	57.2326	76.9144	92.1582	73.255	29.7472	49.2021
chr1	55028932	55029372	26.5811	15.1457	15.4712	17.3942	13.2105	24.8894	16.4004	16.5262	15.1391
chr1	55031140	55031802	11.3919	3.3657	13.7522	6.73324	39.0444	7.39956	4.37343	9.91574	17.0315
chr1	55052374	55053271	53.1622	23.5599	96.2652	19.6386	36.1087	39.0159	68.8816	29.7472	30.2782
chr1	55061221	55061439	0	3.3657	12.0332	1.68331	9.39413	5.3815	3.28007	0	3.78477
chr1	55072446	55072886	7.5946	8.41425	6.87609	7.85545	21.7239	6.05419	4.37343	3.30525	7.56955
chr1	55075692	55076595	15.1892	23.5599	24.0663	10.0999	93.6477	10.763	3.28007	16.5262	11.3543
chr1	55086184	55089834	125.311	97.6053	137.522	88.0933	184.947	69.2868	104.962	62.7997	96.5117
chr1	55092450	55092846	7.5946	5.04855	13.7522	5.04993	16.7333	2.69075	4.37343	13.221	15.1391
chr1	55130653	55131455	15.1892	40.3884	72.1989	35.9106	51.6677	53.1423	80.9085	13.221	20.8163
chr1	55198727	55199180	3.7973	11.78	10.3141	7.29435	33.173	3.36344	6.56015	6.6105	7.56955
chr1	55210106	55210574	34.1757	21.8771	10.3141	44.8883	13.2105	32.289	27.334	23.1367	18.9239
chr1	55215431	55215903	60.7568	6.7314	22.3473	16.272	10.5684	46.4154	27.334	6.6105	20.8163
chr1	55217196	55217447	3.7973	8.41425	6.87609	5.61104	12.9169	2.69075	3.28007	9.91574	9.46193
chr1	55237001	55237476	45.5676	28.6085	36.0995	15.7109	18.7883	14.1264	30.614	16.5262	3.78477
chr1	55239431	55239630	0	8.41425	6.87609	6.17214	11.1555	4.70881	5.46679	6.6105	3.78477
chr1	55264412	55264719	3.7973	6.7314	3.43804	3.92773	16.4397	1.34537	1.09336	6.6105	7.56955
chr1	55413550	55413924	7.5946	10.0971	13.7522	13.4665	4.99063	9.41762	21.8672	16.5262	15.1391
chr1	55528740	55529178	30.3784	38.7056	15.4712	30.8607	10.2748	2.69075	8.74686	19.8315	15.1391
chr1	55693698	55693917	3.7973	3.3657	5.15707	3.36662	10.862	2.01806	1.09336	3.30525	1.89239
chr1	55808667	55809155	11.3919	23.5599	10.3141	30.8607	9.98126	35.6524	12.0269	23.1367	15.1391
chr1	55838323	55838608	3.7973	13.4628	6.87609	4.48883	6.1649	4.70881	8.74686	9.91574	5.67716
chr1	55903272	55903642	7.5946	8.41425	5.15707	21.883	7.63273	8.74493	5.46679	9.91574	9.46193
chr1	55906150	55906674	15.1892	16.8285	13.7522	15.1498	7.9263	53.1423	29.5207	23.1367	24.601
chr1	55910057	55910422	3.7973	13.4628	15.4712	11.2221	3.5228	36.3251	24.0539	9.91574	11.3543
chr1	55946778	55947027	3.7973	3.3657	6.87609	2.80552	11.1555	2.69075	2.18672	3.30525	7.56955
chr1	56168150	56168460	7.5946	10.0971	13.7522	7.85545	3.81637	5.3815	32.8007	16.5262	18.9239
chr1	56713494	56713703	15.1892	1.68285	3.43804	6.73324	3.22923	8.74493	3.28007	9.91574	3.78477
chr1	56795025	56795379	7.5946	8.41425	10.3141	22.4441	4.10993	22.8714	12.0269	9.91574	13.2467
chr1	56849401	56849622	113.919	10.0971	22.3473	38.7162	55.7776	84.0859	3.28007	23.1367	20.8163
chr1	56972996	56973628	30.3784	20.1942	6.87609	74.6268	36.1087	34.9797	20.7738	29.7472	26.4934
chr1	56974672	56974980	11.3919	5.04855	5.15707	13.4665	8.51343	2.69075	3.28007	9.91574	3.78477
chr1	57377142	57377808	26.5811	18.5114	25.7853	23.5664	22.6046	15.4718	26.2406	16.5262	11.3543
chr1	57406125	57406866	45.5676	35.3399	51.5707	24.1275	34.9344	34.9797	41.5476	33.0525	22.7086
chr1	57436533	57436728	3.7973	3.3657	3.43804	5.04993	9.6877	2.01806	1.09336	6.6105	3.78477
chr1	57566838	57567227	0	5.04855	10.3141	7.85545	6.1649	6.05419	15.307	23.1367	7.56955
chr1	57574661	57574951	11.3919	6.7314	6.87609	5.04993	2.6421	20.1806	8.74686	6.6105	3.78477
chr1	57576105	57576718	3.7973	8.41425	12.0332	14.5887	5.57776	35.6524	20.7738	9.91574	22.7086
chr1	57922221	57922565	3.7973	1.68285	32.6614	5.04993	12.0362	4.03612	2.18672	13.221	3.78477
chr1	57969773	57970242	22.7838	35.3399	20.6283	15.7109	26.7146	26.2348	21.8672	13.221	15.1391
chr1	57995814	57996075	3.7973	15.1457	12.0332	8.41656	11.7427	15.4718	22.9605	6.6105	9.46193
chr1	58238284	58238758	3.7973	10.0971	8.59511	7.29435	22.3111	4.03612	5.46679	13.221	5.67716
chr1	58303669	58303998	22.7838	18.5114	8.59511	29.1774	14.9719	6.05419	4.37343	19.8315	7.56955
chr1	58348744	58349092	18.9865	10.0971	6.87609	28.0552	8.807	12.1084	4.37343	9.91574	13.2467
chr1	58392751	58393222	56.9595	42.0713	51.5707	33.6662	31.9988	41.7066	40.4542	26.442	26.4934
chr1	58423072	58424168	45.5676	74.0454	94.5462	41.5217	57.539	60.5419	42.641	36.3577	34.063
chr1	58444957	58446016	64.5541	68.9969	18.9092	39.2773	49.0256	51.1242	51.3878	26.442	47.3097
chr1	58503020	58503529	3.7973	8.41425	29.2234	8.97766	42.5672	5.3815	4.37343	13.221	11.3543
chr1	58504825	58505234	26.5811	26.9256	24.0663	14.0276	19.0818	11.4357	26.2406	29.7472	13.2467
chr1	58586206	58586817	56.9595	33.657	42.9756	18.5164	28.476	28.9256	29.5207	23.1367	28.3858
chr1	58603063	58603370	3.7973	10.0971	5.15707	16.8331	2.6421	16.1445	10.9336	3.30525	9.46193
chr1	58603751	58603964	7.5946	8.41425	1.71902	14.5887	4.69706	6.72687	10.9336	6.6105	3.78477
chr1	58604997	58605417	7.5946	10.0971	18.9092	24.1275	4.69706	9.41762	5.46679	6.6105	18.9239
chr1	58618316	58618543	7.5946	10.0971	3.43804	21.3219	5.87133	15.4718	18.5871	16.5262	17.0315
chr1	58652304	58653308	49.3649	47.1198	18.9092	36.4717	38.7508	28.2529	19.6804	26.442	34.063
chr1	58669663	58670093	26.5811	8.41425	15.4712	20.1997	9.10056	31.6163	13.1203	9.91574	13.2467
chr1	58696025	58696276	7.5946	3.3657	6.87609	2.80552	4.4035	6.72687	10.9336	6.6105	5.67716
chr1	58710768	58712518	83.5406	129.58	92.8272	71.8213	97.7577	64.578	53.5745	59.4945	66.2335
chr1	58712896	58713513	18.9865	30.2913	29.2234	37.5939	24.366	55.833	50.2945	13.221	35.9553
chr1	58716243	58716726	26.5811	31.9742	12.0332	36.4717	21.1368	30.9436	18.5871	29.7472	13.2467
chr1	58719866	58720378	18.9865	26.9256	12.0332	27.4941	10.2748	42.3793	52.4812	6.6105	13.2467
chr1	58720794	58721100	18.9865	6.7314	3.43804	9.53876	6.1649	17.4899	6.56015	16.5262	7.56955
chr1	58726989	58727492	22.7838	11.78	15.4712	15.7109	8.807	53.1423	62.3214	9.91574	18.9239
chr1	58743236	58743687	7.5946	13.4628	15.4712	33.6662	32.8795	27.5802	33.8941	16.5262	17.0315
chr1	58761406	58761706	7.5946	11.78	8.59511	10.0999	5.87133	10.0903	12.0269	9.91574	11.3543
chr1	58770165	58770414	15.1892	13.4628	8.59511	12.9054	8.21986	8.07225	13.1203	6.6105	7.56955
chr1	58786311	58786739	11.3919	5.04855	6.87609	9.53876	26.1274	7.39956	1.09336	16.5262	11.3543
chr1	58797389	58797696	30.3784	35.3399	8.59511	20.1997	7.0456	9.41762	8.74686	9.91574	13.2467
chr1	58801670	58802813	72.1487	63.9483	22.3473	103.804	39.9251	87.4493	45.921	39.663	49.2021
chr1	58873067	58873296	7.5946	13.4628	5.15707	7.29435	3.81637	7.39956	20.7738	19.8315	15.1391
chr1	58921547	58921805	11.3919	8.41425	24.0663	3.36662	6.1649	3.36344	2.18672	6.6105	3.78477
chr1	58923133	58923363	3.7973	1.68285	24.0663	3.92773	3.81637	2.69075	4.37343	9.91574	1.89239
chr1	58945449	58946362	22.7838	13.4628	87.6701	10.661	18.2011	12.1084	15.307	39.663	20.8163
chr1	58953485	58955104	60.7568	38.7056	285.358	29.7385	116.546	30.9436	30.614	52.884	45.4173
chr1	58955664	58956752	79.7433	42.0713	137.522	51.0604	43.7414	108.303	83.0952	33.0525	35.9553
chr1	58960075	58960299	7.5946	3.3657	27.5044	5.04993	3.22923	3.36344	2.18672	6.6105	5.67716
chr1	58961034	58961567	18.9865	13.4628	32.6614	19.0775	9.6877	95.5216	55.7613	29.7472	22.7086
chr1	58961881	58963259	22.7838	20.1942	232.068	16.272	98.3448	23.5441	17.4937	29.7472	20.8163
chr1	58970384	58970883	7.5946	3.3657	46.4136	8.41656	23.4853	4.03612	3.28007	6.6105	11.3543
chr1	58972380	58974199	79.7433	84.1425	263.01	66.2102	84.2536	75.341	87.4686	42.9682	60.5564
chr1	59119703	59120459	75.946	50.4855	39.5375	38.1551	36.9894	30.9436	30.614	23.1367	15.1391
chr1	59162992	59163248	11.3919	16.8285	5.15707	10.0999	12.0362	2.01806	3.28007	9.91574	13.2467
chr1	59171945	59172181	3.7973	16.8285	3.43804	9.53876	7.63273	5.3815	4.37343	3.30525	9.46193
chr1	59173072	59173331	7.5946	13.4628	8.59511	19.0775	7.63273	4.03612	5.46679	6.6105	3.78477
chr1	59182952	59183460	3.7973	11.78	10.3141	9.53876	36.6958	2.69075	6.56015	16.5262	7.56955
chr1	59236999	59238176	87.3379	58.8998	151.274	72.9435	78.3823	63.2326	74.3483	29.7472	45.4173
chr1	59361451	59361996	7.5946	3.3657	10.3141	11.2221	25.5403	4.70881	6.56015	9.91574	13.2467
chr1	59367987	59368634	26.5811	13.4628	17.1902	14.5887	32.2923	10.0903	16.4004	19.8315	17.0315
chr1	59399906	59401355	34.1757	30.2913	29.2234	65.6491	40.2186	40.3612	18.5871	36.3577	58.664
chr1	59481684	59482221	26.5811	33.657	27.5044	27.4941	22.8982	30.9436	41.5476	13.221	13.2467
chr1	59489642	59489896	3.7973	3.3657	10.3141	3.36662	13.7976	5.3815	2.18672	3.30525	7.56955
chr1	59491659	59491893	7.5946	1.68285	6.87609	3.92773	10.862	4.70881	1.09336	3.30525	9.46193
chr1	59492373	59492815	7.5946	3.3657	6.87609	2.24441	43.7414	5.3815	3.28007	3.30525	11.3543
chr1	59496008	59496277	3.7973	6.7314	10.3141	14.0276	6.1649	3.36344	7.65351	3.30525	5.67716
chr1	59497977	59498663	11.3919	15.1457	29.2234	11.7832	48.732	4.03612	9.84022	16.5262	13.2467
chr1	59544040	59544239	3.7973	6.7314	6.87609	3.92773	9.6877	2.01806	4.37343	3.30525	1.89239
chr1	59579889	59580260	7.5946	6.7314	12.0332	5.04993	26.1274	3.36344	3.28007	13.221	11.3543
chr1	59592994	59593296	3.7973	6.7314	5.15707	20.7608	4.10993	6.72687	4.37343	9.91574	7.56955
chr1	59631964	59632566	7.5946	8.41425	18.9092	11.7832	31.9988	7.39956	6.56015	6.6105	17.0315
chr1	59636376	59636762	3.7973	6.7314	10.3141	8.41656	21.4304	6.05419	5.46679	6.6105	13.2467
chr1	59642500	59642837	7.5946	5.04855	8.59511	6.17214	18.2011	3.36344	4.37343	9.91574	3.78477
chr1	59651363	59652067	26.5811	15.1457	30.9424	12.9054	36.4023	5.3815	4.37343	16.5262	9.46193
chr1	59653413	59653883	3.7973	13.4628	8.59511	5.61104	31.1181	6.05419	7.65351	3.30525	11.3543
chr1	59670079	59670359	7.5946	11.78	6.87609	6.17214	11.4491	8.74493	7.65351	13.221	7.56955
chr1	59670620	59671062	26.5811	28.6085	22.3473	20.7608	20.8432	27.5802	33.8941	13.221	7.56955
chr1	59684802	59685756	60.7568	45.437	49.8516	34.7884	47.8513	28.9256	40.4542	29.7472	34.063
chr1	59685992	59686193	7.5946	8.41425	12.0332	3.36662	8.807	4.03612	3.28007	3.30525	5.67716
chr1	59738897	59739130	0	1.68285	6.87609	2.24441	9.39413	2.01806	2.18672	6.6105	5.67716
chr1	59739957	59740426	15.1892	5.04855	15.4712	7.29435	24.6596	7.39956	2.18672	9.91574	7.56955
chr1	59762940	59763342	15.1892	18.5114	5.15707	8.97766	13.5041	8.07225	8.74686	6.6105	9.46193
chr1	59804202	59804871	15.1892	8.41425	8.59511	10.0999	44.6221	10.763	7.65351	13.221	15.1391
chr1	59809963	59810334	7.5946	10.0971	8.59511	5.61104	16.7333	6.72687	4.37343	3.30525	7.56955
chr1	59820388	59820611	7.5946	5.04855	5.15707	5.61104	2.93567	14.1264	7.65351	3.30525	9.46193
chr1	59830213	59830627	7.5946	15.1457	10.3141	24.1275	35.5216	23.5441	3.28007	13.221	17.0315
chr1	59894071	59894446	7.5946	10.0971	8.59511	5.04993	29.0631	8.07225	4.37343	9.91574	7.56955
chr1	59912586	59913203	34.1757	33.657	41.2565	17.3942	25.2467	25.5621	33.8941	13.221	17.0315
chr1	59913644	59914302	11.3919	30.2913	17.1902	31.4218	17.9076	54.4877	54.6679	9.91574	13.2467
chr1	59914453	59915200	18.9865	11.78	22.3473	12.9054	35.228	14.1264	13.1203	13.221	11.3543
chr1	59915928	59916306	7.5946	10.0971	13.7522	9.53876	22.6046	6.72687	3.28007	19.8315	11.3543
chr1	59917692	59917913	3.7973	1.68285	8.59511	5.61104	9.6877	3.36344	2.18672	6.6105	13.2467
chr1	59918134	59918358	0	11.78	13.7522	3.36662	11.7427	2.01806	5.46679	6.6105	3.78477
chr1	59923264	59923683	15.1892	20.1942	18.9092	12.3443	6.1649	41.7066	20.7738	9.91574	18.9239
chr1	59945999	59946355	11.3919	10.0971	10.3141	6.73324	24.0725	6.05419	3.28007	3.30525	5.67716
chr1	60016266	60016629	15.1892	10.0971	10.3141	9.53876	11.1555	6.05419	4.37343	13.221	9.46193
chr1	60017028	60017460	11.3919	13.4628	10.3141	14.0276	33.7602	4.03612	10.9336	3.30525	13.2467
chr1	60070639	60071095	45.5676	23.5599	13.7522	29.1774	13.5041	43.052	44.8277	29.7472	30.2782
chr1	60094456	60094870	7.5946	10.0971	15.4712	7.29435	5.2842	26.9075	10.9336	3.30525	15.1391
chr1	60096674	60097202	7.5946	15.1457	12.0332	25.2497	18.2011	6.72687	6.56015	9.91574	18.9239
chr1	60097659	60098563	98.7298	104.337	156.431	78.5545	84.8407	92.1582	99.4956	52.884	45.4173
chr1	60158658	60158947	7.5946	18.5114	6.87609	6.17214	4.69706	3.36344	2.18672	6.6105	3.78477
chr1	60180094	60180606	26.5811	21.8771	42.9756	17.3942	26.1274	31.6163	48.1078	6.6105	24.601
chr1	60343062	60343697	18.9865	38.7056	20.6283	19.6386	31.9988	14.1264	26.2406	23.1367	11.3543
chr1	60409424	60409769	11.3919	16.8285	10.3141	11.7832	16.7333	4.70881	7.65351	3.30525	3.78477
chr1	60579888	60580279	7.5946	21.8771	10.3141	26.933	7.33916	17.4899	14.2137	16.5262	7.56955
chr1	60599019	60599561	11.3919	42.0713	8.59511	22.4441	11.4491	7.39956	14.2137	13.221	15.1391
chr1	60627147	60628031	15.1892	25.2428	13.7522	29.1774	9.39413	20.8533	77.6284	26.442	28.3858
chr1	60649493	60649743	3.7973	5.04855	8.59511	10.661	2.6421	11.4357	4.37343	9.91574	3.78477
chr1	60702688	60702958	15.1892	5.04855	3.43804	12.3443	13.5041	0.672687	2.18672	9.91574	7.56955
chr1	60745709	60745909	3.7973	5.04855	6.87609	14.0276	4.4035	3.36344	2.18672	9.91574	11.3543
chr1	60746168	60746533	3.7973	21.8771	8.59511	21.883	6.75203	9.41762	16.4004	9.91574	7.56955
chr1	60803758	60804262	15.1892	21.8771	15.4712	32.544	6.45846	13.4537	14.2137	16.5262	13.2467
chr1	60824179	60824642	7.5946	18.5114	17.1902	38.1551	7.33916	12.7811	9.84022	3.30525	22.7086
chr1	60829861	60830205	15.1892	10.0971	12.0332	17.9553	5.2842	10.0903	6.56015	6.6105	9.46193
chr1	60852417	60852720	7.5946	6.7314	8.59511	13.4665	2.93567	18.1626	13.1203	13.221	13.2467
chr1	60863472	60863701	3.7973	6.7314	3.43804	16.8331	2.93567	4.70881	8.74686	16.5262	5.67716
chr1	60898839	60899551	11.3919	16.8285	22.3473	14.5887	8.21986	39.0159	34.9875	33.0525	28.3858
chr1	60916211	60916455	30.3784	13.4628	10.3141	20.1997	11.4491	7.39956	5.46679	13.221	7.56955
chr1	60940830	60941559	37.973	11.78	20.6283	28.6163	10.2748	34.3071	22.9605	19.8315	20.8163
chr1	60960577	60961074	3.7973	13.4628	6.87609	23.5664	16.1462	13.4537	12.0269	9.91574	13.2467
chr1	61238722	61239013	3.7973	5.04855	5.15707	2.24441	13.5041	4.03612	2.18672	9.91574	5.67716
chr1	61352895	61353296	3.7973	6.7314	6.87609	5.04993	29.0631	3.36344	4.37343	13.221	11.3543
chr1	61372671	61372940	11.3919	3.3657	12.0332	3.36662	11.1555	3.36344	2.18672	9.91574	5.67716
chr1	61514515	61514814	7.5946	6.7314	8.59511	6.73324	3.22923	3.36344	4.37343	6.6105	18.9239
chr1	62041772	62042099	15.1892	3.3657	6.87609	7.85545	18.7883	6.72687	5.46679	19.8315	7.56955
chr1	62046949	62047156	0	3.3657	5.15707	10.0999	3.5228	7.39956	3.28007	6.6105	3.78477
chr1	62148820	62149140	3.7973	1.68285	6.87609	21.3219	5.2842	8.07225	5.46679	9.91574	3.78477
chr1	62150720	62151078	7.5946	10.0971	6.87609	27.4941	5.2842	13.4537	3.28007	3.30525	13.2467
chr1	62229227	62229505	3.7973	5.04855	3.43804	23.0053	2.93567	7.39956	10.9336	3.30525	9.46193
chr1	62390045	62390446	3.7973	3.3657	13.7522	13.4665	6.75203	49.7789	20.7738	9.91574	13.2467
chr1	62392813	62393206	7.5946	5.04855	6.87609	16.8331	7.33916	25.5621	7.65351	9.91574	13.2467
chr1	62482955	62483495	30.3784	8.41425	6.87609	11.7832	7.33916	76.6863	60.1347	16.5262	15.1391
chr1	62678808	62679894	11.3919	11.78	13.7522	62.8436	14.9719	78.7044	59.0413	33.0525	34.063
chr1	62696907	62697131	3.7973	8.41425	6.87609	12.9054	2.93567	12.1084	5.46679	6.6105	5.67716
chr1	62724510	62725648	18.9865	21.8771	15.4712	95.9487	15.8526	39.6885	60.1347	29.7472	28.3858
chr1	62760147	62760510	15.1892	5.04855	8.59511	8.41656	5.87133	22.1987	22.9605	9.91574	11.3543
chr1	62800403	62800683	3.7973	5.04855	5.15707	2.24441	11.4491	4.03612	2.18672	9.91574	9.46193
chr1	63114232	63115055	60.7568	55.5341	53.2897	43.7661	42.5672	34.9797	48.1078	23.1367	35.9553
chr1	63115511	63116324	18.9865	30.2913	20.6283	31.9829	20.2561	7.39956	12.0269	33.0525	26.4934
chr1	63121966	63122368	11.3919	40.3884	15.4712	46.5716	8.807	38.3432	18.5871	19.8315	11.3543
chr1	63126297	63126653	3.7973	18.5114	15.4712	23.0053	4.69706	15.4718	18.5871	6.6105	11.3543
chr1	63129744	63130191	11.3919	25.2428	17.1902	12.3443	20.2561	11.4357	15.307	19.8315	9.46193
chr1	63130907	63131403	18.9865	20.1942	18.9092	16.8331	6.1649	27.5802	16.4004	16.5262	17.0315
chr1	63176408	63177134	72.1487	52.1684	127.208	47.1327	59.8876	67.9414	84.1886	52.884	54.8792
chr1	63177783	63178351	3.7973	13.4628	10.3141	10.661	15.8526	6.72687	4.37343	9.91574	15.1391
chr1	63730318	63730896	72.1487	70.6797	32.6614	71.2602	71.9238	43.052	63.4148	16.5262	18.9239
chr1	63879729	63879932	0	1.68285	1.71902	5.04993	9.6877	2.01806	2.18672	6.6105	3.78477
chr1	64052023	64052670	18.9865	16.8285	15.4712	36.4717	9.98126	76.6863	51.3878	16.5262	22.7086
chr1	64076712	64076990	3.7973	6.7314	6.87609	3.92773	3.22923	26.2348	20.7738	16.5262	11.3543
chr1	64078403	64078900	53.1622	16.8285	3.43804	18.5164	9.6877	40.3612	19.6804	6.6105	28.3858
chr1	64080147	64080543	3.7973	6.7314	3.43804	10.661	5.87133	34.9797	8.74686	9.91574	13.2467
chr1	64081122	64081614	15.1892	8.41425	20.6283	9.53876	36.4023	10.0903	4.37343	6.6105	9.46193
chr1	64088774	64089136	11.3919	5.04855	10.3141	17.3942	4.10993	26.2348	4.37343	13.221	11.3543
chr1	64098771	64099236	3.7973	6.7314	13.7522	6.73324	30.5309	4.03612	3.28007	13.221	17.0315
chr1	64101445	64101786	7.5946	18.5114	15.4712	10.0999	7.63273	19.5079	9.84022	13.221	11.3543
chr1	64104706	64104983	3.7973	13.4628	5.15707	11.2221	2.6421	25.5621	19.6804	9.91574	13.2467
chr1	64110720	64111016	7.5946	6.7314	5.15707	9.53876	2.6421	24.2167	9.84022	9.91574	5.67716
chr1	64118055	64118803	18.9865	45.437	15.4712	51.0604	27.5953	110.993	80.9085	19.8315	26.4934
chr1	64119550	64119854	11.3919	8.41425	10.3141	14.0276	5.87133	24.2167	10.9336	9.91574	18.9239
chr1	64121041	64122518	56.9595	77.4111	46.4136	54.9882	61.649	124.447	79.8151	39.663	49.2021
chr1	64126800	64127642	15.1892	26.9256	20.6283	42.0828	11.7427	57.8511	47.0144	19.8315	22.7086
chr1	64189546	64189937	3.7973	16.8285	10.3141	17.9553	4.4035	16.1445	6.56015	16.5262	5.67716
chr1	64198215	64199183	15.1892	23.5599	24.0663	33.6662	10.862	147.991	125.736	29.7472	34.063
chr1	64301180	64302063	11.3919	31.9742	18.9092	29.7385	12.3298	59.1965	69.9749	23.1367	45.4173
chr1	64302781	64303178	53.1622	13.4628	6.87609	16.8331	8.21986	13.4537	15.307	3.30525	11.3543
chr1	64338533	64338987	3.7973	11.78	3.43804	24.1275	7.33916	10.763	28.4273	23.1367	13.2467
chr1	64374722	64375018	7.5946	3.3657	5.15707	5.04993	2.93567	4.03612	12.0269	13.221	9.46193
chr1	64376398	64376788	11.3919	13.4628	17.1902	12.9054	4.69706	28.9256	25.1472	6.6105	13.2467
chr1	64448192	64448515	3.7973	23.5599	17.1902	8.97766	7.0456	11.4357	7.65351	6.6105	18.9239
chr1	64482080	64482546	26.5811	16.8285	20.6283	52.7437	15.8526	60.5419	40.4542	16.5262	17.0315
chr1	64518494	64518873	7.5946	25.2428	10.3141	34.2273	4.99063	10.0903	7.65351	29.7472	3.78477
chr1	64529837	64530243	15.1892	28.6085	8.59511	28.0552	5.2842	16.8172	7.65351	13.221	13.2467
chr1	64531926	64533150	56.9595	63.9483	91.1082	41.5217	63.1168	51.7969	62.3214	23.1367	43.5249
chr1	64533737	64534006	7.5946	10.0971	8.59511	10.661	11.1555	8.74493	7.65351	13.221	9.46193
chr1	64609065	64609597	7.5946	6.7314	24.0663	8.41656	48.1449	6.72687	3.28007	6.6105	11.3543
chr1	64616825	64618064	15.1892	50.4855	46.4136	38.7162	58.7133	34.3071	26.2406	26.442	37.8477
chr1	64639114	64639637	7.5946	15.1457	8.59511	7.29435	35.5216	3.36344	2.18672	9.91574	15.1391
chr1	64680239	64680454	3.7973	5.04855	8.59511	8.41656	1.7614	9.41762	5.46679	0	9.46193
chr1	64681692	64681902	0	5.04855	10.3141	5.61104	7.9263	5.3815	1.09336	0	3.78477
chr1	64688107	64688380	3.7973	11.78	13.7522	7.85545	5.2842	21.526	7.65351	0	5.67716
chr1	64690504	64690967	45.5676	28.6085	39.5375	12.3443	20.5497	22.1987	31.7074	16.5262	9.46193
chr1	64706666	64706933	7.5946	5.04855	6.87609	4.48883	13.5041	2.01806	2.18672	13.221	5.67716
chr1	64733575	64733768	3.7973	6.7314	10.3141	1.68331	11.4491	1.34537	3.28007	3.30525	5.67716
chr1	64737594	64738316	22.7838	20.1942	46.4136	17.3942	24.9532	28.2529	50.2945	26.442	11.3543
chr1	64756027	64756227	3.7973	8.41425	3.43804	7.85545	9.39413	3.36344	4.37343	6.6105	3.78477
chr1	64797695	64798035	3.7973	11.78	6.87609	5.04993	24.366	4.03612	4.37343	6.6105	13.2467
chr1	64798724	64799333	3.7973	16.8285	15.4712	7.29435	11.4491	6.05419	4.37343	9.91574	26.4934
chr1	64799595	64800030	7.5946	13.4628	6.87609	4.48883	5.87133	4.03612	4.37343	3.30525	15.1391
chr1	64852284	64852500	0	3.3657	1.71902	5.61104	8.21986	1.34537	2.18672	9.91574	3.78477
chr1	64925607	64926207	94.9325	31.9742	13.7522	46.0105	11.4491	76.6863	66.6948	16.5262	28.3858
chr1	64928577	64928806	34.1757	5.04855	10.3141	5.61104	5.2842	4.70881	3.28007	6.6105	9.46193
chr1	64949505	64949734	11.3919	6.7314	8.59511	3.36662	16.1462	3.36344	2.18672	6.6105	9.46193
chr1	64956675	64956903	11.3919	11.78	5.15707	5.61104	14.6783	6.05419	9.84022	16.5262	5.67716
chr1	64983218	64983567	7.5946	6.7314	8.59511	5.61104	28.476	4.03612	2.18672	6.6105	7.56955
chr1	65088701	65089404	18.9865	42.0713	13.7522	29.7385	7.63273	63.9053	44.8277	29.7472	26.4934
chr1	65089988	65090811	15.1892	55.5341	24.0663	42.0828	12.0362	98.2123	80.9085	19.8315	30.2782
chr1	65107699	65108193	11.3919	25.2428	6.87609	39.8384	10.5684	73.3229	25.1472	33.0525	26.4934
chr1	65112104	65112313	3.7973	10.0971	10.3141	7.29435	3.81637	13.4537	6.56015	9.91574	5.67716
chr1	65112334	65113963	18.9865	80.7768	63.6038	79.1156	18.7883	174.226	127.923	59.4945	87.0498
chr1	65177041	65177251	3.7973	13.4628	3.43804	9.53876	6.1649	10.0903	6.56015	6.6105	7.56955
chr1	65178184	65178609	30.3784	40.3884	15.4712	23.5664	20.8432	26.9075	36.0808	16.5262	26.4934
chr1	65178986	65179399	30.3784	28.6085	42.9756	18.5164	25.5403	23.5441	28.4273	13.221	20.8163
chr1	65185829	65186866	53.1622	42.0713	44.6946	42.6439	58.7133	45.07	54.6679	19.8315	26.4934
chr1	65230346	65230955	3.7973	11.78	17.1902	14.0276	5.57776	40.3612	20.7738	23.1367	15.1391
chr1	66279262	66279954	53.1622	16.8285	18.9092	38.1551	12.9169	14.7991	9.84022	13.221	18.9239
chr1	66649575	66649891	7.5946	11.78	3.43804	6.17214	4.69706	10.0903	17.4937	6.6105	3.78477
chr1	66700204	66701373	49.3649	50.4855	51.5707	58.3548	31.7052	71.3048	75.4417	23.1367	41.6325
chr1	66701652	66701888	7.5946	10.0971	8.59511	8.41656	4.10993	18.1626	21.8672	6.6105	13.2467
chr1	66712837	66713328	7.5946	10.0971	15.4712	21.883	8.807	57.1784	41.5476	19.8315	24.601
chr1	66715261	66715629	3.7973	8.41425	8.59511	7.29435	6.1649	18.8352	29.5207	16.5262	9.46193
chr1	66757396	66757777	15.1892	10.0971	63.6038	9.53876	24.366	4.03612	1.09336	23.1367	17.0315
chr1	66815808	66817824	140.5	137.994	103.141	123.443	95.7027	110.993	157.444	52.884	52.9868
chr1	66843741	66844687	15.1892	18.5114	39.5375	20.1997	22.3111	11.4357	17.4937	36.3577	37.8477
chr1	66845699	66846054	3.7973	6.7314	8.59511	11.7832	20.5497	5.3815	5.46679	23.1367	5.67716
chr1	66859486	66859951	18.9865	8.41425	12.0332	19.0775	6.75203	32.289	28.4273	23.1367	15.1391
chr1	66862739	66863058	18.9865	26.9256	18.9092	9.53876	12.6234	10.763	10.9336	13.221	5.67716
chr1	66863397	66864071	15.1892	21.8771	29.2234	12.3443	29.3567	13.4537	10.9336	23.1367	13.2467
chr1	66900977	66901341	3.7973	13.4628	6.87609	16.272	6.45846	38.3432	36.0808	16.5262	9.46193
chr1	66987634	66988055	15.1892	16.8285	8.59511	10.661	22.6046	8.07225	8.74686	13.221	7.56955
chr1	67038733	67039272	26.5811	18.5114	24.0663	17.3942	20.2561	11.4357	16.4004	13.221	11.3543
chr1	67042639	67042842	3.7973	5.04855	5.15707	9.53876	2.34853	4.70881	3.28007	9.91574	3.78477
chr1	67363951	67364283	11.3919	6.7314	3.43804	8.41656	4.99063	6.72687	12.0269	9.91574	9.46193
chr1	68766283	68766569	41.7703	6.7314	12.0332	15.7109	7.9263	11.4357	7.65351	23.1367	11.3543
chr1	69231759	69232213	3.7973	6.7314	5.15707	5.04993	7.33916	4.70881	5.46679	13.221	7.56955
chr1	69241786	69242095	7.5946	23.5599	12.0332	9.53876	7.33916	5.3815	7.65351	9.91574	13.2467
chr1	69357636	69357883	7.5946	8.41425	5.15707	12.9054	7.0456	4.70881	3.28007	3.30525	3.78477
chr1	69493703	69494057	7.5946	26.9256	10.3141	16.8331	3.81637	22.8714	24.0539	19.8315	7.56955
chr1	69496016	69496475	3.7973	43.7541	20.6283	39.8384	33.7602	42.3793	45.921	6.6105	15.1391
chr1	69500436	69500746	3.7973	11.78	8.59511	4.48883	18.4947	2.69075	4.37343	9.91574	13.2467
chr1	69507512	69508070	7.5946	21.8771	6.87609	13.4665	33.7602	7.39956	14.2137	16.5262	13.2467
chr1	69513509	69514301	7.5946	45.437	18.9092	33.6662	74.2723	8.74493	25.1472	13.221	22.7086
chr1	69516053	69516574	7.5946	16.8285	13.7522	12.9054	39.9251	10.0903	6.56015	6.6105	9.46193
chr1	69542443	69543197	11.3919	10.0971	29.2234	8.97766	76.6209	5.3815	10.9336	13.221	22.7086
chr1	69543872	69544112	3.7973	1.68285	17.1902	6.73324	11.4491	2.69075	2.18672	13.221	3.78477
chr1	69545098	69546261	15.1892	18.5114	79.075	19.0775	82.7858	10.763	5.46679	36.3577	18.9239
chr1	69559552	69560255	7.5946	15.1457	30.9424	14.0276	78.6758	6.05419	7.65351	9.91574	20.8163
chr1	69584315	69584528	3.7973	6.7314	3.43804	5.04993	9.98126	2.69075	2.18672	13.221	5.67716
chr1	69630448	69630923	3.7973	1.68285	13.7522	12.3443	41.3929	7.39956	3.28007	13.221	9.46193
chr1	69637995	69638223	11.3919	3.3657	10.3141	10.0999	8.807	2.01806	2.18672	13.221	5.67716
chr1	69643162	69643391	3.7973	3.3657	5.15707	3.92773	9.39413	1.34537	1.09336	0	7.56955
chr1	69651524	69651889	3.7973	18.5114	8.59511	8.41656	3.81637	27.5802	17.4937	6.6105	13.2467
chr1	69654957	69655353	15.1892	31.9742	17.1902	32.544	14.3848	11.4357	13.1203	16.5262	15.1391
chr1	69657028	69657330	15.1892	10.0971	6.87609	5.61104	13.7976	6.72687	3.28007	9.91574	9.46193
chr1	69688078	69688407	3.7973	10.0971	13.7522	8.41656	14.6783	8.74493	5.46679	13.221	11.3543
chr1	69746714	69747105	3.7973	3.3657	15.4712	6.73324	14.0912	4.70881	2.18672	6.6105	9.46193
chr1	71045214	71045415	3.7973	5.04855	6.87609	1.68331	11.1555	2.69075	3.28007	6.6105	5.67716
chr1	71068712	71068942	3.7973	10.0971	13.7522	3.36662	8.807	2.69075	2.18672	6.6105	7.56955
chr1	71070917	71071109	7.5946	5.04855	5.15707	3.92773	9.6877	3.36344	3.28007	6.6105	3.78477
chr1	71095517	71095711	15.1892	3.3657	5.15707	2.80552	9.39413	2.69075	4.37343	3.30525	3.78477
chr1	71102410	71102716	11.3919	11.78	18.9092	10.0999	9.39413	15.4718	12.0269	16.5262	11.3543
chr1	71102765	71103392	49.3649	40.3884	58.4468	25.2497	34.3473	24.8894	60.1347	39.663	26.4934
chr1	71105734	71106067	7.5946	5.04855	13.7522	8.97766	18.7883	4.03612	5.46679	9.91574	11.3543
chr1	71556897	71557496	34.1757	48.8027	13.7522	26.933	28.1824	22.8714	17.4937	33.0525	11.3543
chr1	71688317	71688685	3.7973	1.68285	8.59511	6.17214	16.7333	4.70881	2.18672	9.91574	7.56955
chr1	71722138	71722623	7.5946	16.8285	13.7522	24.6886	6.75203	39.6885	21.8672	13.221	22.7086
chr1	71728961	71729338	15.1892	15.1457	6.87609	20.1997	5.2842	18.8352	22.9605	13.221	18.9239
chr1	71729948	71730636	11.3919	11.78	10.3141	36.4717	10.2748	49.1062	26.2406	23.1367	20.8163
chr1	71730887	71731489	15.1892	18.5114	13.7522	77.9934	7.63273	210.551	170.564	16.5262	49.2021
chr1	71811282	71811585	3.7973	3.3657	6.87609	6.73324	6.1649	16.8172	4.37343	6.6105	13.2467
chr1	71886269	71886533	7.5946	3.3657	8.59511	3.36662	12.0362	2.69075	2.18672	6.6105	11.3543
chr1	71897691	71898012	3.7973	6.7314	6.87609	9.53876	19.669	4.03612	4.37343	0	11.3543
chr1	71912307	71912925	7.5946	26.9256	12.0332	44.3272	12.3298	64.578	83.0952	23.1367	11.3543
chr1	71924947	71925210	7.5946	3.3657	8.59511	8.41656	11.4491	5.3815	3.28007	13.221	5.67716
chr1	71938357	71939095	22.7838	30.2913	24.0663	109.415	24.6596	55.833	55.7613	39.663	24.601
chr1	71949607	71949865	3.7973	3.3657	5.15707	13.4665	4.99063	4.03612	3.28007	6.6105	7.56955
chr1	71956996	71957311	22.7838	5.04855	6.87609	19.6386	7.0456	8.74493	6.56015	9.91574	5.67716
chr1	71974780	71975114	7.5946	16.8285	6.87609	26.3719	5.57776	23.5441	27.334	6.6105	13.2467
chr1	71986042	71986542	7.5946	11.78	10.3141	29.1774	6.1649	45.07	38.2675	19.8315	13.2467
chr1	71988121	71988360	3.7973	1.68285	5.15707	7.85545	3.81637	16.8172	7.65351	9.91574	5.67716
chr1	72002851	72003065	0	6.7314	3.43804	2.24441	8.51343	3.36344	3.28007	9.91574	7.56955
chr1	72004059	72004348	7.5946	1.68285	10.3141	7.85545	17.3204	3.36344	2.18672	9.91574	9.46193
chr1	72036653	72036930	7.5946	6.7314	6.87609	5.61104	15.559	4.03612	1.09336	6.6105	11.3543
chr1	72058271	72058714	11.3919	6.7314	12.0332	6.73324	39.0444	7.39956	1.09336	16.5262	13.2467
chr1	72106685	72107451	30.3784	6.7314	12.0332	21.883	11.1555	45.7427	56.8546	16.5262	22.7086
chr1	72144356	72144705	3.7973	10.0971	3.43804	6.73324	2.6421	12.1084	21.8672	16.5262	20.8163
chr1	72196045	72196688	15.1892	13.4628	25.7853	28.6163	5.87133	69.2868	116.989	29.7472	30.2782
chr1	72201038	72201531	3.7973	11.78	3.43804	7.29435	6.1649	37.6705	27.334	19.8315	17.0315
chr1	72214589	72214920	87.3379	6.7314	8.59511	7.29435	4.99063	7.39956	9.84022	16.5262	3.78477
chr1	72225950	72227167	56.9595	92.5568	32.6614	49.3771	87.4828	25.5621	82.0019	52.884	45.4173
chr1	72229075	72229359	0	5.04855	3.43804	7.29435	4.10993	13.4537	38.2675	16.5262	13.2467
chr1	72236828	72237292	34.1757	33.657	13.7522	27.4941	48.1449	13.4537	14.2137	46.2735	20.8163
chr1	72243684	72244818	98.7298	95.9225	49.8516	56.1104	110.968	47.7608	77.6284	39.663	56.7716
chr1	72254615	72256511	53.1622	210.356	61.8848	91.4599	128.876	65.2507	138.856	85.9364	54.8792
chr1	72284074	72284425	11.3919	13.4628	5.15707	7.29435	15.2655	12.1084	18.5871	9.91574	13.2467
chr1	72307131	72307668	37.973	37.0227	17.1902	12.3443	25.8339	20.1806	30.614	13.221	17.0315
chr1	72320739	72321246	11.3919	28.6085	15.4712	41.5217	6.45846	61.8872	40.4542	9.91574	9.46193
chr1	72325979	72326591	3.7973	13.4628	10.3141	21.883	6.75203	64.578	48.1078	16.5262	11.3543
chr1	72347978	72348179	3.7973	5.04855	10.3141	2.24441	12.6234	2.69075	1.09336	3.30525	1.89239
chr1	72359461	72359877	7.5946	10.0971	6.87609	34.7884	7.33916	4.03612	7.65351	13.221	11.3543
chr1	72360862	72361165	3.7973	8.41425	5.15707	11.2221	3.81637	20.1806	10.9336	3.30525	7.56955
chr1	72390507	72390804	3.7973	6.7314	3.43804	6.73324	5.87133	22.8714	21.8672	9.91574	5.67716
chr1	72428531	72428957	7.5946	18.5114	8.59511	18.5164	5.2842	39.0159	51.3878	9.91574	15.1391
chr1	72429273	72429586	22.7838	10.0971	12.0332	21.3219	5.57776	8.07225	26.2406	13.221	9.46193
chr1	72497383	72497993	26.5811	20.1942	17.1902	10.0999	6.1649	34.9797	53.5745	6.6105	15.1391
chr1	72509004	72509521	11.3919	11.78	18.9092	14.5887	4.10993	19.5079	31.7074	6.6105	11.3543
chr1	72582926	72583602	49.3649	97.6053	103.141	47.1327	60.7683	59.8692	52.4812	39.663	32.1706
chr1	72709225	72709468	3.7973	3.3657	8.59511	3.92773	9.6877	2.69075	1.09336	6.6105	1.89239
chr1	72711014	72712206	91.1352	57.2169	46.4136	33.1051	56.3648	30.9436	31.7074	29.7472	49.2021
chr1	72712930	72713139	3.7973	3.3657	10.3141	3.36662	10.5684	2.69075	3.28007	3.30525	9.46193
chr1	72718774	72719121	15.1892	20.1942	6.87609	6.73324	19.3754	6.05419	7.65351	6.6105	15.1391
chr1	72868486	72868695	0	5.04855	5.15707	3.36662	9.98126	2.01806	5.46679	6.6105	3.78477
chr1	74000576	74001907	15.1892	15.1457	89.3892	28.6163	93.9413	7.39956	8.74686	16.5262	24.601
chr1	74003783	74004278	3.7973	15.1457	15.4712	8.41656	46.6771	4.03612	2.18672	13.221	7.56955
chr1	74015043	74015493	30.3784	6.7314	5.15707	7.29435	4.99063	7.39956	4.37343	13.221	15.1391
chr1	74041284	74041480	3.7973	1.68285	5.15707	1.12221	9.39413	1.34537	2.18672	6.6105	1.89239
chr1	74125135	74125538	22.7838	23.5599	12.0332	20.7608	10.862	24.2167	22.9605	16.5262	15.1391
chr1	74133958	74134261	3.7973	10.0971	10.3141	24.1275	6.45846	15.4718	6.56015	16.5262	5.67716
chr1	74134518	74134718	3.7973	5.04855	3.43804	3.92773	8.51343	4.03612	0	3.30525	3.78477
chr1	74135231	74135912	11.3919	16.8285	18.9092	15.7109	49.3192	14.7991	12.0269	23.1367	17.0315
chr1	74136147	74136475	7.5946	5.04855	6.87609	4.48883	15.2655	3.36344	3.28007	0	7.56955
chr1	74149220	74149580	11.3919	10.0971	6.87609	14.5887	6.75203	35.6524	28.4273	19.8315	13.2467
chr1	74151134	74151712	11.3919	18.5114	6.87609	51.6215	7.9263	30.9436	30.614	9.91574	11.3543
chr1	74153566	74154097	11.3919	18.5114	13.7522	19.0775	7.0456	43.7247	18.5871	16.5262	18.9239
chr1	74154763	74155964	18.9865	31.9742	25.7853	40.3995	19.0818	108.303	50.2945	36.3577	35.9553
chr1	74156427	74156721	3.7973	18.5114	8.59511	20.1997	8.21986	9.41762	5.46679	13.221	3.78477
chr1	74159601	74160398	7.5946	23.5599	20.6283	28.6163	14.3848	38.3432	14.2137	26.442	17.0315
chr1	74166876	74167552	18.9865	37.0227	17.1902	29.7385	8.21986	93.5035	55.7613	23.1367	22.7086
chr1	74172737	74173413	30.3784	20.1942	8.59511	15.1498	40.2186	7.39956	9.84022	9.91574	17.0315
chr1	74178542	74178959	11.3919	25.2428	12.0332	24.1275	10.862	61.2145	54.6679	9.91574	15.1391
chr1	74227364	74227655	11.3919	16.8285	10.3141	16.272	7.63273	23.5441	26.2406	13.221	15.1391
chr1	74236229	74237089	26.5811	53.8512	84.2321	30.2996	37.5765	52.4696	83.0952	26.442	22.7086
chr1	74237749	74238449	26.5811	25.2428	29.2234	40.3995	19.669	51.7969	31.7074	29.7472	34.063
chr1	74248727	74249242	15.1892	40.3884	15.4712	26.933	14.0912	53.1423	44.8277	39.663	24.601
chr1	74250083	74250401	7.5946	6.7314	8.59511	9.53876	5.2842	17.4899	12.0269	13.221	9.46193
chr1	74284633	74285294	37.973	117.8	39.5375	24.1275	22.3111	39.6885	56.8546	56.1892	37.8477
chr1	74295407	74295989	11.3919	10.0971	34.3804	13.4665	39.6315	5.3815	13.1203	23.1367	13.2467
chr1	74303885	74304246	11.3919	28.6085	13.7522	13.4665	15.8526	6.72687	10.9336	6.6105	13.2467
chr1	74330580	74330902	7.5946	8.41425	8.59511	3.92773	13.5041	4.03612	2.18672	3.30525	5.67716
chr1	74331217	74331530	7.5946	11.78	6.87609	8.41656	12.9169	6.05419	7.65351	9.91574	9.46193
chr1	74332213	74332680	30.3784	16.8285	24.0663	9.53876	28.1824	15.4718	12.0269	9.91574	7.56955
chr1	74373303	74373863	15.1892	33.657	17.1902	52.7437	7.9263	30.9436	79.8151	16.5262	34.063
chr1	74374732	74375761	11.3919	31.9742	22.3473	93.1432	14.3848	164.808	88.562	33.0525	34.063
chr1	74381582	74381852	3.7973	3.3657	3.43804	4.48883	2.05497	8.07225	17.4937	16.5262	11.3543
chr1	74386474	74387385	159.487	79.094	108.298	118.393	94.2349	100.23	72.1616	39.663	37.8477
chr1	74389865	74391973	186.068	132.945	139.241	158.231	118.601	131.174	157.444	33.0525	51.0944
chr1	74396766	74397841	53.1622	67.314	85.9511	43.7661	50.1999	71.9775	74.3483	23.1367	43.5249
chr1	74434684	74435043	11.3919	8.41425	6.87609	7.29435	6.1649	10.763	19.6804	9.91574	7.56955
chr1	74505813	74506339	37.973	33.657	61.8848	16.8331	22.0175	30.9436	50.2945	26.442	41.6325
chr1	74587935	74588472	34.1757	37.0227	44.6946	23.0053	29.6502	30.9436	41.5476	19.8315	26.4934
chr1	74594423	74594908	3.7973	15.1457	8.59511	11.7832	7.33916	36.3251	24.0539	9.91574	9.46193
chr1	74661509	74661843	11.3919	28.6085	17.1902	9.53876	10.5684	4.70881	8.74686	0	7.56955
chr1	74702297	74702517	18.9865	6.7314	6.87609	10.661	4.99063	2.69075	3.28007	6.6105	5.67716
chr1	74712580	74713131	45.5676	6.7314	6.87609	26.3719	6.45846	12.7811	8.74686	16.5262	18.9239
chr1	74791253	74791542	75.946	1.68285	5.15707	5.04993	2.93567	2.69075	7.65351	6.6105	5.67716
chr1	74797641	74797870	30.3784	1.68285	5.15707	1.68331	2.05497	2.69075	3.28007	6.6105	5.67716
chr1	74800470	74800855	106.324	8.41425	5.15707	10.661	4.69706	1.34537	6.56015	13.221	9.46193
chr1	74806582	74806878	64.5541	5.04855	5.15707	6.73324	4.99063	2.69075	2.18672	6.6105	3.78477
chr1	74999231	74999510	3.7973	3.3657	6.87609	5.61104	16.1462	2.01806	6.56015	6.6105	5.67716
chr1	75048811	75049247	11.3919	6.7314	10.3141	6.17214	27.5953	4.03612	5.46679	9.91574	9.46193
chr1	75124566	75125446	56.9595	40.3884	104.86	29.7385	55.4841	76.0137	84.1886	46.2735	47.3097
chr1	75136772	75137135	7.5946	8.41425	36.0995	6.17214	29.6502	2.01806	7.65351	3.30525	5.67716
chr1	75141605	75141831	11.3919	6.7314	20.6283	10.661	7.9263	8.74493	17.4937	6.6105	11.3543
chr1	75142155	75143267	49.3649	62.2655	120.332	42.0828	51.0806	53.1423	69.9749	19.8315	30.2782
chr1	75145723	75145919	3.7973	3.3657	12.0332	2.24441	12.3298	2.01806	2.18672	6.6105	9.46193
chr1	75158925	75159199	7.5946	3.3657	12.0332	6.17214	11.7427	3.36344	6.56015	16.5262	11.3543
chr1	75159976	75160296	11.3919	5.04855	22.3473	7.85545	22.6046	5.3815	2.18672	6.6105	13.2467
chr1	75168498	75169305	64.5541	40.3884	65.3228	34.2273	30.5309	83.4132	83.0952	29.7472	22.7086
chr1	75179105	75180077	22.7838	31.9742	163.307	26.933	55.4841	13.4537	18.5871	39.663	28.3858
chr1	75187849	75188376	18.9865	58.8998	15.4712	48.2549	16.7333	88.122	94.0288	23.1367	37.8477
chr1	75191777	75192784	56.9595	52.1684	183.935	51.0604	72.5109	103.594	97.3089	36.3577	51.0944
chr1	75210426	75211156	49.3649	57.2169	106.579	37.5939	42.5672	73.9956	75.4417	33.0525	26.4934
chr1	75213065	75213679	11.3919	58.8998	30.9424	49.9382	26.7146	76.0137	64.5081	33.0525	39.7401
chr1	75215257	75215966	7.5946	18.5114	37.8185	37.5939	16.1462	38.3432	21.8672	33.0525	22.7086
chr1	75216784	75217561	22.7838	21.8771	106.579	12.9054	36.9894	12.1084	5.46679	29.7472	17.0315
chr1	75218122	75219890	53.1622	52.1684	175.34	67.3324	61.9425	106.957	86.3753	59.4945	62.4488
chr1	75229131	75229549	3.7973	15.1457	27.5044	9.53876	31.9988	2.01806	7.65351	19.8315	7.56955
chr1	75234653	75235029	18.9865	18.5114	29.2234	7.85545	19.0818	6.05419	10.9336	3.30525	17.0315
chr1	75236217	75236949	53.1622	23.5599	144.398	16.8331	54.3098	25.5621	31.7074	19.8315	15.1391
chr1	75249262	75249524	7.5946	1.68285	12.0332	2.80552	14.9719	2.69075	1.09336	6.6105	7.56955
chr1	75256278	75256604	11.3919	6.7314	13.7522	5.61104	12.0362	2.69075	4.37343	9.91574	9.46193
chr1	75316885	75318242	83.5406	70.6797	72.1989	40.9606	61.9425	76.6863	143.23	29.7472	47.3097
chr1	75446128	75446398	3.7973	3.3657	8.59511	4.48883	13.5041	2.01806	2.18672	9.91574	9.46193
chr1	75447800	75448039	11.3919	3.3657	6.87609	2.24441	14.6783	1.34537	1.09336	9.91574	1.89239
chr1	75450397	75450772	7.5946	11.78	3.43804	6.73324	18.4947	2.69075	2.18672	9.91574	9.46193
chr1	75460577	75463005	53.1622	79.094	79.075	102.682	144.141	35.6524	22.9605	95.8522	88.9422
chr1	75463784	75464153	7.5946	5.04855	13.7522	6.17214	34.9344	6.05419	4.37343	6.6105	7.56955
chr1	75479194	75479554	26.5811	8.41425	5.15707	8.41656	12.3298	6.72687	17.4937	3.30525	11.3543
chr1	75521285	75522009	49.3649	62.2655	32.6614	20.1997	22.0175	56.5057	63.4148	36.3577	35.9553
chr1	75559513	75559741	26.5811	8.41425	8.59511	14.0276	3.5228	5.3815	8.74686	6.6105	7.56955
chr1	75565665	75565984	53.1622	11.78	8.59511	9.53876	6.75203	3.36344	7.65351	6.6105	7.56955
chr1	75701443	75701746	11.3919	8.41425	18.9092	3.92773	11.7427	0.672687	3.28007	9.91574	9.46193
chr1	75714231	75715084	18.9865	11.78	25.7853	14.0276	9.39413	8.74493	13.1203	23.1367	24.601
chr1	76540444	76540752	3.7973	1.68285	5.15707	14.5887	6.1649	6.72687	5.46679	9.91574	7.56955
chr1	77171558	77171750	7.5946	3.3657	5.15707	2.80552	8.807	1.34537	0	3.30525	3.78477
chr1	77211092	77211427	3.7973	6.7314	10.3141	6.73324	11.1555	6.05419	4.37343	9.91574	11.3543
chr1	77213524	77213811	3.7973	8.41425	13.7522	6.73324	16.1462	5.3815	4.37343	3.30525	7.56955
chr1	77220919	77221171	0	0	6.87609	4.48883	11.7427	6.05419	2.18672	6.6105	5.67716
chr1	77298601	77299174	7.5946	6.7314	51.5707	16.8331	46.9706	6.05419	6.56015	6.6105	7.56955
chr1	77369474	77369879	15.1892	5.04855	8.59511	7.85545	18.7883	3.36344	2.18672	6.6105	3.78477
chr1	77407400	77407756	7.5946	5.04855	6.87609	7.29435	21.1368	3.36344	3.28007	9.91574	9.46193
chr1	77412264	77412571	11.3919	3.3657	8.59511	7.29435	14.0912	6.72687	2.18672	6.6105	7.56955
chr1	78484609	78484875	7.5946	11.78	8.59511	11.2221	2.93567	4.03612	5.46679	13.221	7.56955
chr1	78487844	78488049	7.5946	5.04855	8.59511	2.80552	9.39413	4.70881	3.28007	3.30525	7.56955
chr1	78488615	78489397	53.1622	45.437	178.778	60.5992	54.8969	57.1784	54.6679	23.1367	35.9553
chr1	78595868	78596222	11.3919	3.3657	12.0332	14.0276	3.81637	30.9436	25.1472	3.30525	11.3543
chr1	78657624	78658051	26.5811	16.8285	12.0332	15.1498	18.7883	23.5441	29.5207	3.30525	9.46193
chr1	78666676	78666892	11.3919	5.04855	1.71902	5.61104	2.34853	11.4357	12.0269	6.6105	9.46193
chr1	78702177	78703401	41.7703	72.3626	29.2234	36.4717	16.4397	27.5802	65.6015	23.1367	35.9553
chr1	79641278	79641838	7.5946	8.41425	17.1902	8.97766	53.4291	6.05419	6.56015	13.221	13.2467
chr1	79669365	79669780	7.5946	5.04855	5.15707	8.97766	17.3204	5.3815	6.56015	9.91574	5.67716
chr1	79671949	79672192	15.1892	11.78	1.71902	6.73324	5.57776	11.4357	16.4004	6.6105	9.46193
chr1	79687355	79687629	7.5946	10.0971	8.59511	6.73324	18.4947	0.672687	4.37343	3.30525	1.89239
chr1	79697445	79697923	7.5946	11.78	12.0332	26.933	8.807	47.0881	42.641	9.91574	9.46193
chr1	79698537	79698772	3.7973	3.3657	12.0332	10.661	10.862	2.01806	3.28007	6.6105	13.2467
chr1	79711119	79712030	11.3919	57.2169	15.4712	65.6491	20.8432	84.0859	61.228	39.663	30.2782
chr1	79739784	79740034	7.5946	6.7314	6.87609	16.272	4.99063	6.72687	8.74686	16.5262	5.67716
chr1	79740978	79741379	3.7973	21.8771	13.7522	44.3272	10.2748	38.3432	30.614	19.8315	13.2467
chr1	79752058	79752643	37.973	13.4628	10.3141	12.9054	6.75203	51.7969	22.9605	19.8315	17.0315
chr1	79761599	79761941	37.973	20.1942	15.4712	17.9553	22.8982	32.289	29.5207	13.221	17.0315
chr1	79762556	79763082	11.3919	23.5599	6.87609	24.6886	12.3298	21.526	13.1203	16.5262	7.56955
chr1	79775965	79776287	34.1757	28.6085	17.1902	17.3942	24.9532	32.289	21.8672	26.442	18.9239
chr1	79786637	79786906	7.5946	11.78	5.15707	10.0999	4.99063	18.8352	19.6804	6.6105	9.46193
chr1	79797175	79797383	0	3.3657	5.15707	2.80552	10.862	2.69075	3.28007	6.6105	3.78477
chr1	79803608	79803854	3.7973	5.04855	5.15707	13.4665	7.0456	6.05419	4.37343	13.221	3.78477
chr1	79861583	79861961	3.7973	8.41425	8.59511	24.1275	4.10993	33.6344	21.8672	16.5262	17.0315
chr1	80013753	80013999	7.5946	6.7314	1.71902	10.661	3.5228	12.7811	12.0269	6.6105	3.78477
chr1	80015400	80015709	7.5946	15.1457	8.59511	15.1498	6.45846	5.3815	9.84022	13.221	9.46193
chr1	80018640	80018908	7.5946	6.7314	5.15707	5.61104	4.69706	5.3815	2.18672	16.5262	7.56955
chr1	80025791	80026803	41.7703	63.9483	30.9424	95.9487	14.0912	104.267	162.91	39.663	41.6325
chr1	80029926	80031094	7.5946	15.1457	168.464	15.1498	58.7133	14.1264	16.4004	49.5787	30.2782
chr1	80040361	80040653	7.5946	6.7314	15.4712	4.48883	16.1462	4.03612	1.09336	9.91574	11.3543
chr1	80167627	80168031	7.5946	13.4628	8.59511	25.2497	5.2842	30.2709	18.5871	9.91574	11.3543
chr1	80324413	80324613	11.3919	6.7314	5.15707	5.04993	8.21986	3.36344	7.65351	6.6105	7.56955
chr1	80335084	80335449	18.9865	11.78	12.0332	16.8331	5.57776	35.6524	24.0539	13.221	17.0315
chr1	80340605	80341337	49.3649	47.1198	48.1326	34.2273	32.5859	56.5057	56.8546	39.663	20.8163
chr1	80381272	80381596	11.3919	13.4628	8.59511	31.4218	10.2748	6.72687	4.37343	13.221	15.1391
chr1	80383500	80383824	7.5946	8.41425	5.15707	21.3219	6.1649	11.4357	7.65351	13.221	5.67716
chr1	80401466	80401660	3.7973	3.3657	1.71902	1.68331	7.63273	2.01806	4.37343	9.91574	7.56955
chr1	80401968	80402469	26.5811	16.8285	20.6283	30.8607	9.39413	39.6885	34.9875	19.8315	9.46193
chr1	80418721	80419142	11.3919	10.0971	10.3141	29.7385	10.2748	3.36344	4.37343	13.221	11.3543
chr1	80451953	80452509	18.9865	15.1457	12.0332	51.6215	12.0362	76.0137	60.1347	19.8315	30.2782
chr1	80548093	80548394	3.7973	5.04855	13.7522	4.48883	11.1555	5.3815	3.28007	6.6105	11.3543
chr1	80603207	80603499	15.1892	8.41425	6.87609	7.29435	3.22923	19.5079	26.2406	13.221	13.2467
chr1	80606374	80606747	11.3919	16.8285	5.15707	15.1498	22.3111	8.74493	12.0269	9.91574	20.8163
chr1	80609630	80610078	7.5946	6.7314	6.87609	8.41656	8.21986	10.763	63.4148	16.5262	18.9239
chr1	80613323	80613870	37.973	21.8771	24.0663	28.6163	7.0456	81.3952	108.242	9.91574	22.7086
chr1	80633514	80633945	11.3919	1.68285	17.1902	7.85545	33.4666	8.07225	5.46679	9.91574	15.1391
chr1	80637166	80637608	34.1757	13.4628	15.4712	33.6662	10.862	18.1626	7.65351	16.5262	20.8163
chr1	80646532	80646969	18.9865	20.1942	13.7522	37.0328	12.6234	23.5441	19.6804	6.6105	15.1391
chr1	80660345	80660701	15.1892	8.41425	13.7522	18.5164	5.2842	9.41762	6.56015	9.91574	5.67716
chr1	80665194	80665521	41.7703	20.1942	8.59511	40.3995	14.3848	28.2529	13.1203	19.8315	18.9239
chr1	80665730	80666039	15.1892	5.04855	5.15707	27.4941	7.33916	16.1445	8.74686	16.5262	9.46193
chr1	80713887	80714156	7.5946	15.1457	3.43804	9.53876	4.99063	11.4357	16.4004	9.91574	11.3543
chr1	80721995	80722446	11.3919	8.41425	12.0332	6.73324	22.3111	5.3815	4.37343	16.5262	9.46193
chr1	80746445	80746811	49.3649	10.0971	12.0332	5.04993	5.57776	8.07225	10.9336	19.8315	9.46193
chr1	80746874	80747134	15.1892	13.4628	6.87609	27.4941	9.10056	7.39956	22.9605	13.221	13.2467
chr1	80756735	80757825	53.1622	45.437	20.6283	80.7989	74.5659	51.1242	49.2011	29.7472	26.4934
chr1	80761977	80762329	11.3919	3.3657	6.87609	18.5164	3.81637	12.1084	6.56015	13.221	11.3543
chr1	80765460	80765840	37.973	26.9256	13.7522	26.3719	5.2842	14.1264	21.8672	6.6105	9.46193
chr1	80785125	80785608	15.1892	25.2428	10.3141	46.5716	7.9263	16.1445	42.641	13.221	22.7086
chr1	80946146	80946357	3.7973	10.0971	3.43804	3.36662	9.10056	1.34537	4.37343	6.6105	9.46193
chr1	80969301	80969523	3.7973	3.3657	1.71902	17.3942	2.93567	9.41762	2.18672	6.6105	5.67716
chr1	82316470	82317100	26.5811	21.8771	18.9092	21.3219	19.669	35.6524	38.2675	16.5262	15.1391
chr1	82373926	82374124	3.7973	1.68285	3.43804	1.12221	9.10056	3.36344	1.09336	3.30525	7.56955
chr1	82578103	82578417	3.7973	3.3657	5.15707	4.48883	13.7976	2.69075	1.09336	9.91574	3.78477
chr1	82637480	82637761	3.7973	1.68285	3.43804	3.36662	12.9169	1.34537	4.37343	9.91574	5.67716
chr1	82724752	82725348	41.7703	62.2655	120.332	34.7884	47.2642	63.2326	56.8546	23.1367	32.1706
chr1	82725895	82726122	0	5.04855	18.9092	2.80552	10.862	2.69075	5.46679	9.91574	7.56955
chr1	82747832	82748132	15.1892	3.3657	10.3141	3.92773	11.1555	2.69075	3.28007	6.6105	5.67716
chr1	82761458	82762165	11.3919	16.8285	15.4712	37.5939	5.87133	103.594	99.4956	16.5262	37.8477
chr1	82796155	82796430	11.3919	3.3657	6.87609	8.41656	3.5228	21.526	14.2137	16.5262	11.3543
chr1	82797023	82797483	15.1892	16.8285	8.59511	13.4665	6.1649	34.3071	24.0539	13.221	15.1391
chr1	82798282	82799290	22.7838	37.0227	22.3473	47.1327	11.4491	104.939	101.682	29.7472	47.3097
chr1	82832648	82832871	34.1757	5.04855	6.87609	2.80552	3.81637	2.69075	0	6.6105	7.56955
chr1	82839254	82839570	26.5811	15.1457	30.9424	12.3443	18.4947	32.289	38.2675	9.91574	5.67716
chr1	84263747	84264270	7.5946	5.04855	12.0332	6.73324	9.10056	5.3815	1.09336	13.221	24.601
chr1	84302801	84303228	18.9865	6.7314	15.4712	29.7385	5.2842	45.7427	55.7613	9.91574	26.4934
chr1	84317632	84318166	15.1892	6.7314	13.7522	40.3995	7.33916	95.5216	106.056	16.5262	35.9553
chr1	84350281	84350636	3.7973	1.68285	3.43804	17.9553	6.1649	22.1987	33.8941	6.6105	24.601
chr1	84362812	84363097	3.7973	5.04855	8.59511	3.36662	2.93567	14.1264	16.4004	9.91574	5.67716
chr1	84406818	84407464	11.3919	33.657	13.7522	25.8108	10.2748	90.1401	90.7487	29.7472	28.3858
chr1	84838692	84838918	7.5946	13.4628	10.3141	8.41656	8.21986	8.74493	8.74686	13.221	9.46193
chr1	84839084	84839941	53.1622	33.657	113.455	40.9606	44.9157	73.9956	68.8816	19.8315	28.3858
chr1	84853893	84854101	7.5946	3.3657	5.15707	3.92773	9.10056	2.69075	1.09336	9.91574	5.67716
chr1	84860351	84860765	15.1892	6.7314	6.87609	4.48883	25.8339	2.01806	2.18672	16.5262	7.56955
chr1	84914913	84915505	30.3784	60.5826	18.9092	48.816	15.2655	10.0903	17.4937	33.0525	17.0315
chr1	84935694	84936141	15.1892	8.41425	10.3141	24.1275	6.1649	45.7427	28.4273	13.221	20.8163
chr1	84940293	84940675	3.7973	11.78	8.59511	12.9054	3.81637	27.5802	10.9336	19.8315	11.3543
chr1	85664340	85664563	3.7973	5.04855	3.43804	3.92773	13.2105	3.36344	3.28007	6.6105	9.46193
chr1	85667997	85668264	11.3919	6.7314	10.3141	4.48883	8.21986	5.3815	5.46679	9.91574	13.2467
chr1	85703300	85704080	68.3514	45.437	29.2234	56.6715	24.9532	70.6322	67.7882	29.7472	37.8477
chr1	85732565	85733201	26.5811	40.3884	15.4712	81.36	13.7976	71.3048	45.921	39.663	22.7086
chr1	85734521	85735036	22.7838	42.0713	12.0332	83.6045	14.3848	53.1423	78.7218	9.91574	15.1391
chr1	85735337	85736095	56.9595	58.8998	29.2234	85.2878	33.173	67.2687	68.8816	23.1367	45.4173
chr1	85736442	85736698	22.7838	30.2913	20.6283	16.8331	17.0269	18.1626	17.4937	13.221	22.7086
chr1	85737900	85738361	11.3919	8.41425	13.7522	14.0276	17.614	16.1445	14.2137	6.6105	15.1391
chr1	85739748	85740174	11.3919	16.8285	6.87609	18.5164	5.87133	39.6885	28.4273	9.91574	18.9239
chr1	85751421	85751922	11.3919	18.5114	18.9092	29.7385	13.2105	24.2167	42.641	26.442	15.1391
chr1	85793155	85793430	7.5946	6.7314	20.6283	8.97766	6.75203	14.7991	24.0539	6.6105	7.56955
chr1	85838124	85838436	53.1622	8.41425	10.3141	7.85545	4.69706	15.4718	18.5871	9.91574	11.3543
chr1	85839880	85840102	3.7973	6.7314	8.59511	3.92773	12.3298	6.05419	3.28007	3.30525	1.89239
chr1	85840988	85841290	3.7973	6.7314	8.59511	6.17214	5.87133	18.8352	9.84022	13.221	9.46193
chr1	85896830	85897066	3.7973	6.7314	5.15707	5.61104	12.0362	4.03612	6.56015	3.30525	7.56955
chr1	85960904	85961180	3.7973	10.0971	3.43804	6.17214	5.2842	10.763	24.0539	16.5262	11.3543
chr1	85962917	85963436	3.7973	21.8771	12.0332	19.0775	6.45846	19.5079	27.334	19.8315	11.3543
chr1	85988360	85988587	11.3919	8.41425	3.43804	6.73324	3.81637	7.39956	15.307	13.221	9.46193
chr1	86040891	86041216	3.7973	6.7314	5.15707	21.883	5.2842	4.03612	4.37343	13.221	9.46193
chr1	86059350	86059736	15.1892	18.5114	10.3141	8.41656	18.2011	6.05419	10.9336	16.5262	11.3543
chr1	86064214	86065123	106.324	62.2655	305.986	56.1104	53.4291	96.867	61.228	39.663	28.3858
chr1	86154423	86155009	37.973	26.9256	42.9756	15.1498	24.6596	22.8714	18.5871	36.3577	13.2467
chr1	86160028	86161652	18.9865	30.2913	151.274	20.7608	219.881	12.7811	10.9336	39.663	34.063
chr1	86182410	86182709	3.7973	5.04855	6.87609	5.61104	17.3204	3.36344	5.46679	6.6105	13.2467
chr1	86185062	86185326	3.7973	8.41425	5.15707	7.29435	4.4035	12.7811	16.4004	3.30525	3.78477
chr1	86186671	86187203	7.5946	28.6085	8.59511	12.9054	7.33916	36.3251	51.3878	19.8315	26.4934
chr1	86190872	86191243	7.5946	30.2913	13.7522	17.3942	6.75203	24.8894	33.8941	13.221	15.1391
chr1	86211536	86211956	11.3919	10.0971	8.59511	5.61104	23.7789	6.05419	3.28007	16.5262	9.46193
chr1	86216428	86216776	26.5811	11.78	3.43804	12.3443	5.2842	35.6524	9.84022	13.221	17.0315
chr1	86217746	86218127	7.5946	10.0971	10.3141	22.4441	6.45846	27.5802	20.7738	16.5262	15.1391
chr1	86228531	86229166	53.1622	33.657	25.7853	41.5217	83.96	20.1806	28.4273	16.5262	34.063
chr1	86229490	86229940	22.7838	21.8771	10.3141	23.5664	6.1649	30.2709	41.5476	19.8315	22.7086
chr1	86233763	86234039	15.1892	11.78	10.3141	11.7832	6.1649	12.1084	16.4004	9.91574	11.3543
chr1	86245330	86245709	7.5946	8.41425	12.0332	7.85545	31.9988	3.36344	3.28007	16.5262	13.2467
chr1	86258275	86258711	37.973	13.4628	10.3141	8.41656	21.4304	2.69075	2.18672	9.91574	11.3543
chr1	86263579	86264193	72.1487	18.5114	13.7522	23.5664	21.4304	22.1987	19.6804	16.5262	18.9239
chr1	86268713	86269360	3.7973	15.1457	13.7522	7.29435	25.8339	9.41762	6.56015	19.8315	17.0315
chr1	86301315	86301640	49.3649	20.1942	5.15707	7.85545	7.0456	2.01806	5.46679	19.8315	11.3543
chr1	86312181	86312637	11.3919	3.3657	12.0332	4.48883	31.9988	4.70881	2.18672	9.91574	9.46193
chr1	86321153	86321542	3.7973	8.41425	12.0332	8.97766	20.5497	7.39956	1.09336	13.221	7.56955
chr1	86331769	86332181	11.3919	11.78	13.7522	7.29435	4.4035	22.1987	4.37343	9.91574	7.56955
chr1	86344121	86344761	7.5946	28.6085	15.4712	27.4941	16.7333	91.4855	109.336	26.442	26.4934
chr1	86345661	86346228	3.7973	18.5114	17.1902	11.7832	19.3754	7.39956	4.37343	13.221	17.0315
chr1	86347125	86347865	15.1892	31.9742	12.0332	13.4665	30.5309	6.05419	16.4004	9.91574	22.7086
chr1	86348183	86349182	18.9865	18.5114	29.2234	26.3719	43.7414	12.1084	9.84022	46.2735	13.2467
chr1	86349391	86350512	22.7838	30.2913	24.0663	28.6163	46.3835	14.1264	16.4004	42.9682	30.2782
chr1	86358501	86360487	102.527	119.482	96.2652	60.5992	92.4735	53.815	77.6284	59.4945	58.664
chr1	86398447	86398666	3.7973	16.8285	6.87609	6.17214	4.99063	15.4718	9.84022	6.6105	9.46193
chr1	86399241	86399722	15.1892	28.6085	15.4712	57.2326	15.8526	79.3771	36.0808	29.7472	18.9239
chr1	86434140	86434811	163.284	23.5599	44.6946	21.883	24.366	57.8511	41.5476	26.442	30.2782
chr1	86439627	86439957	3.7973	13.4628	8.59511	3.36662	18.4947	4.70881	3.28007	3.30525	11.3543
chr1	86440464	86440917	37.973	42.0713	15.4712	20.7608	32.5859	18.8352	22.9605	23.1367	22.7086
chr1	86441308	86443100	235.433	158.188	48.1326	111.099	123.004	52.4696	52.4812	79.3259	64.3411
chr1	86470321	86470656	3.7973	11.78	10.3141	16.8331	6.75203	17.4899	18.5871	9.91574	15.1391
chr1	86471504	86471940	15.1892	33.657	22.3473	9.53876	23.1918	10.0903	10.9336	16.5262	17.0315
chr1	86472066	86472585	15.1892	18.5114	15.4712	16.272	15.8526	18.1626	18.5871	19.8315	18.9239
chr1	86472831	86473560	22.7838	33.657	22.3473	20.7608	10.2748	60.5419	49.2011	23.1367	37.8477
chr1	86479038	86479601	34.1757	33.657	61.8848	32.544	40.8058	94.1762	80.9085	16.5262	26.4934
chr1	86487246	86488064	98.7298	72.3626	144.398	62.2825	71.6302	65.2507	62.3214	29.7472	49.2021
chr1	86492235	86493089	41.7703	40.3884	20.6283	40.3995	19.0818	71.3048	57.948	23.1367	35.9553
chr1	86498154	86498869	91.1352	8.41425	20.6283	7.85545	8.807	6.05419	3.28007	23.1367	30.2782
chr1	86499951	86500204	11.3919	11.78	8.59511	10.0999	6.75203	18.8352	12.0269	9.91574	9.46193
chr1	86501364	86501852	11.3919	25.2428	25.7853	8.41656	23.1918	13.4537	16.4004	19.8315	15.1391
chr1	86503703	86504936	56.9595	87.5082	34.3804	55.5493	59.0069	41.0339	61.228	36.3577	43.5249
chr1	86509289	86509823	49.3649	45.437	12.0332	24.1275	31.9988	24.2167	18.5871	6.6105	22.7086
chr1	86524306	86528751	262.014	306.279	311.143	235.102	305.896	156.736	215.392	155.347	132.467
chr1	86542465	86542928	7.5946	10.0971	13.7522	8.97766	30.5309	4.03612	4.37343	23.1367	7.56955
chr1	86551152	86551655	11.3919	8.41425	18.9092	14.0276	51.0806	3.36344	7.65351	9.91574	11.3543
chr1	86557519	86558383	18.9865	16.8285	25.7853	14.5887	78.0887	8.07225	4.37343	23.1367	18.9239
chr1	86571353	86571723	7.5946	16.8285	6.87609	32.544	9.6877	28.2529	18.5871	13.221	20.8163
chr1	86582445	86583242	11.3919	77.4111	32.6614	17.9553	21.7239	20.8533	21.8672	13.221	47.3097
chr1	86586985	86587308	15.1892	16.8285	27.5044	11.2221	17.614	19.5079	16.4004	13.221	13.2467
chr1	86618664	86618947	7.5946	13.4628	6.87609	6.17214	4.69706	6.05419	12.0269	16.5262	7.56955
chr1	86628321	86628552	0	10.0971	8.59511	5.61104	2.34853	2.69075	27.334	13.221	7.56955
chr1	86700393	86700923	7.5946	15.1457	12.0332	3.92773	31.4116	5.3815	6.56015	9.91574	22.7086
chr1	86703458	86704192	60.7568	52.1684	41.2565	30.8607	50.4934	18.8352	32.8007	13.221	28.3858
chr1	86708517	86708843	3.7973	6.7314	10.3141	5.04993	20.8432	6.72687	6.56015	6.6105	13.2467
chr1	86709458	86709865	22.7838	10.0971	13.7522	9.53876	19.0818	4.70881	3.28007	13.221	11.3543
chr1	86718022	86718405	7.5946	6.7314	5.15707	4.48883	20.8432	6.05419	4.37343	6.6105	7.56955
chr1	86736514	86736811	15.1892	8.41425	6.87609	5.61104	17.0269	2.01806	5.46679	9.91574	11.3543
chr1	86916382	86916871	3.7973	6.7314	27.5044	8.41656	32.8795	4.03612	6.56015	9.91574	9.46193
chr1	87077662	87078442	18.9865	11.78	18.9092	12.9054	36.4023	6.72687	12.0269	36.3577	37.8477
chr1	87079143	87079404	7.5946	3.3657	12.0332	3.92773	14.3848	2.69075	6.56015	9.91574	9.46193
chr1	87180951	87181218	11.3919	5.04855	13.7522	3.36662	4.10993	2.69075	16.4004	3.30525	7.56955
chr1	87213694	87214069	22.7838	18.5114	25.7853	10.661	19.669	32.9617	29.5207	13.221	11.3543
chr1	87251996	87252588	7.5946	6.7314	8.59511	7.29435	63.1168	4.03612	4.37343	19.8315	7.56955
chr1	87326735	87327068	7.5946	21.8771	34.3804	11.2221	17.3204	14.7991	36.0808	3.30525	17.0315
chr1	87468359	87468655	3.7973	8.41425	12.0332	5.61104	3.5228	8.74493	20.7738	6.6105	7.56955
chr1	87620157	87620566	49.3649	21.8771	17.1902	33.6662	15.2655	48.4335	19.6804	16.5262	26.4934
chr1	87621341	87621768	15.1892	11.78	15.4712	20.1997	9.39413	35.6524	14.2137	6.6105	15.1391
chr1	87621897	87622232	60.7568	8.41425	17.1902	4.48883	7.0456	6.05419	4.37343	9.91574	7.56955
chr1	87622776	87623026	7.5946	3.3657	13.7522	7.85545	14.9719	2.01806	4.37343	9.91574	11.3543
chr1	87625001	87625246	7.5946	20.1942	5.15707	10.661	4.4035	8.07225	8.74686	9.91574	5.67716
chr1	87625471	87625697	37.973	10.0971	6.87609	11.7832	6.1649	9.41762	8.74686	13.221	5.67716
chr1	87626226	87626785	106.324	38.7056	18.9092	38.1551	12.9169	97.5397	94.0288	29.7472	20.8163
chr1	87628178	87628561	3.7973	6.7314	15.4712	6.73324	21.1368	5.3815	3.28007	3.30525	15.1391
chr1	87631783	87632982	64.5541	23.5599	53.2897	29.1774	63.1168	16.8172	19.6804	36.3577	32.1706
chr1	87637413	87638556	87.3379	38.7056	106.579	60.0381	54.6034	51.1242	59.0413	49.5787	43.5249
chr1	87640330	87640847	68.3514	25.2428	15.4712	58.3548	16.1462	18.8352	25.1472	23.1367	18.9239
chr1	87645810	87646102	3.7973	13.4628	3.43804	9.53876	17.0269	4.70881	6.56015	6.6105	11.3543
chr1	87650067	87650389	22.7838	13.4628	6.87609	8.97766	18.7883	6.05419	6.56015	16.5262	3.78477
chr1	87650532	87651211	132.905	28.6085	41.2565	40.9606	34.9344	51.7969	42.641	29.7472	18.9239
chr1	87658090	87658419	49.3649	10.0971	6.87609	16.272	5.87133	12.7811	10.9336	13.221	9.46193
chr1	87659270	87659601	30.3784	16.8285	12.0332	20.7608	9.39413	32.289	29.5207	13.221	20.8163
chr1	87699948	87700241	3.7973	6.7314	3.43804	5.61104	5.87133	3.36344	7.65351	6.6105	7.56955
chr1	87706059	87706691	15.1892	13.4628	56.7277	5.04993	7.9263	6.05419	4.37343	19.8315	13.2467
chr1	87712012	87712946	18.9865	18.5114	132.365	15.1498	38.7508	12.1084	6.56015	26.442	13.2467
chr1	87755570	87756295	53.1622	53.8512	56.7277	53.866	51.9613	84.7586	108.242	19.8315	30.2782
chr1	87763707	87764258	7.5946	8.41425	18.9092	5.04993	30.5309	7.39956	5.46679	9.91574	5.67716
chr1	87770463	87770864	11.3919	5.04855	12.0332	5.61104	26.421	6.05419	1.09336	9.91574	17.0315
chr1	87828205	87828820	174.676	30.2913	13.7522	35.9106	14.3848	98.885	126.83	23.1367	35.9553
chr1	87829688	87830197	155.689	23.5599	20.6283	61.1603	9.6877	115.702	66.6948	42.9682	24.601
chr1	87846974	87847949	372.135	18.5114	32.6614	21.3219	24.0725	14.7991	10.9336	29.7472	26.4934
chr1	87849361	87849666	45.5676	3.3657	12.0332	16.272	6.45846	14.1264	13.1203	13.221	7.56955
chr1	87856770	87857237	41.7703	20.1942	18.9092	27.4941	6.45846	24.8894	15.307	6.6105	13.2467
chr1	87873054	87873522	22.7838	16.8285	24.0663	43.205	11.1555	78.0317	39.3609	23.1367	18.9239
chr1	87877912	87878136	3.7973	3.3657	8.59511	4.48883	9.10056	3.36344	2.18672	6.6105	11.3543
chr1	87900984	87901339	7.5946	15.1457	12.0332	21.3219	6.1649	21.526	42.641	16.5262	13.2467
chr1	87947803	87948101	11.3919	6.7314	3.43804	6.73324	12.6234	4.03612	3.28007	3.30525	5.67716
chr1	87960034	87960305	3.7973	18.5114	13.7522	11.2221	15.559	10.0903	10.9336	6.6105	13.2467
chr1	87961485	87961990	7.5946	20.1942	63.6038	14.5887	39.9251	9.41762	13.1203	13.221	7.56955
chr1	88008422	88008631	3.7973	18.5114	5.15707	5.04993	8.21986	6.05419	2.18672	6.6105	5.67716
chr1	88043228	88043680	11.3919	20.1942	8.59511	9.53876	4.99063	25.5621	57.948	16.5262	28.3858
chr1	88047483	88047893	22.7838	3.3657	12.0332	5.04993	4.69706	19.5079	37.1742	9.91574	18.9239
chr1	88066790	88067210	3.7973	11.78	5.15707	6.73324	4.4035	32.289	63.4148	16.5262	20.8163
chr1	88081672	88082049	7.5946	8.41425	3.43804	23.0053	7.9263	18.8352	18.5871	16.5262	11.3543
chr1	88092274	88092832	11.3919	6.7314	17.1902	8.97766	5.57776	32.9617	33.8941	23.1367	13.2467
chr1	88093984	88095214	45.5676	47.1198	25.7853	47.6938	17.0269	76.6863	71.0683	62.7997	51.0944
chr1	88102945	88103536	15.1892	47.1198	5.15707	48.2549	15.559	70.6322	86.3753	29.7472	30.2782
chr1	88134602	88135099	3.7973	26.9256	13.7522	34.7884	16.1462	24.8894	69.9749	36.3577	15.1391
chr1	88205495	88205871	3.7973	6.7314	30.9424	3.92773	16.4397	2.01806	8.74686	6.6105	7.56955
chr1	88206749	88207574	18.9865	5.04855	104.86	13.4665	61.3554	5.3815	7.65351	19.8315	17.0315
chr1	88482360	88483155	15.1892	10.0971	18.9092	12.9054	46.3835	11.4357	6.56015	13.221	13.2467
chr1	88491713	88492434	11.3919	13.4628	34.3804	9.53876	67.5203	6.05419	6.56015	26.442	18.9239
chr1	88497455	88497786	3.7973	6.7314	5.15707	5.04993	33.4666	3.36344	3.28007	3.30525	9.46193
chr1	88509936	88510173	11.3919	13.4628	1.71902	11.2221	6.1649	6.72687	19.6804	6.6105	11.3543
chr1	88555552	88555812	3.7973	5.04855	3.43804	4.48883	15.559	1.34537	3.28007	19.8315	1.89239
chr1	88556509	88556799	0	6.7314	6.87609	8.97766	4.10993	6.72687	18.5871	6.6105	9.46193
chr1	88567169	88567501	11.3919	10.0971	5.15707	11.2221	4.10993	24.2167	20.7738	13.221	17.0315
chr1	88587211	88588041	30.3784	58.8998	25.7853	94.2654	24.6596	177.589	267.873	36.3577	62.4488
chr1	88595413	88596385	56.9595	16.8285	20.6283	112.221	46.6771	44.3974	30.614	33.0525	34.063
chr1	88635747	88635988	11.3919	1.68285	8.59511	15.1498	5.2842	8.74493	6.56015	13.221	5.67716
chr1	88639740	88640247	11.3919	6.7314	13.7522	8.97766	5.87133	24.8894	38.2675	6.6105	13.2467
chr1	88652705	88653079	18.9865	10.0971	8.59511	17.3942	4.99063	12.1084	18.5871	16.5262	5.67716
chr1	88654681	88655514	18.9865	60.5826	17.1902	86.9711	23.7789	98.2123	123.549	33.0525	54.8792
chr1	88702108	88702450	30.3784	15.1457	6.87609	12.3443	9.39413	8.74493	34.9875	3.30525	13.2467
chr1	89015862	89016176	11.3919	6.7314	3.43804	34.2273	5.87133	10.763	5.46679	26.442	15.1391
chr1	89069588	89070200	18.9865	25.2428	12.0332	27.4941	13.7976	10.763	30.614	13.221	18.9239
chr1	89078735	89079015	7.5946	11.78	10.3141	18.5164	5.87133	4.70881	5.46679	9.91574	11.3543
chr1	89167088	89167398	3.7973	5.04855	3.43804	6.73324	3.81637	37.6705	3.28007	9.91574	5.67716
chr1	89235367	89235686	7.5946	10.0971	6.87609	14.0276	6.45846	25.5621	9.84022	9.91574	11.3543
chr1	89252481	89253011	11.3919	11.78	12.0332	27.4941	4.99063	142.61	67.7882	13.221	17.0315
chr1	89302553	89302856	3.7973	25.2428	1.71902	23.0053	7.9263	10.0903	6.56015	9.91574	13.2467
chr1	89392877	89393113	3.7973	5.04855	5.15707	3.36662	12.0362	4.03612	2.18672	13.221	5.67716
chr1	89457574	89457955	11.3919	5.04855	10.3141	3.92773	20.5497	4.03612	2.18672	6.6105	11.3543
chr1	89552476	89552922	18.9865	5.04855	6.87609	14.0276	34.6409	22.8714	26.2406	9.91574	18.9239
chr1	89555571	89555819	3.7973	3.3657	8.59511	1.68331	3.5228	12.1084	5.46679	3.30525	9.46193
chr1	89563381	89563793	3.7973	6.7314	8.59511	11.7832	7.9263	54.4877	30.614	13.221	22.7086
chr1	89574978	89575951	3.7973	20.1942	25.7853	33.1051	14.6783	91.4855	55.7613	26.442	28.3858
chr1	89576997	89577385	3.7973	11.78	10.3141	19.0775	12.0362	32.9617	9.84022	19.8315	9.46193
chr1	89594959	89595188	3.7973	1.68285	8.59511	5.04993	2.34853	13.4537	8.74686	6.6105	5.67716
chr1	89603012	89603239	3.7973	8.41425	6.87609	12.9054	7.0456	3.36344	12.0269	3.30525	3.78477
chr1	89609981	89610300	3.7973	23.5599	10.3141	26.933	4.69706	35.6524	29.5207	16.5262	13.2467
chr1	89610832	89611277	11.3919	15.1457	10.3141	7.85545	6.1649	22.1987	6.56015	19.8315	7.56955
chr1	89613262	89613563	3.7973	8.41425	3.43804	15.1498	4.69706	20.8533	9.84022	3.30525	18.9239
chr1	89630864	89631226	3.7973	5.04855	6.87609	6.17214	18.4947	4.70881	4.37343	6.6105	9.46193
chr1	89643956	89644430	49.3649	23.5599	12.0332	12.3443	10.2748	12.7811	17.4937	13.221	13.2467
chr1	89660781	89661202	11.3919	13.4628	3.43804	16.272	4.4035	29.5982	27.334	6.6105	17.0315
chr1	89742398	89742785	7.5946	6.7314	1.71902	13.4665	6.1649	34.9797	24.0539	9.91574	17.0315
chr1	89899122	89899410	3.7973	10.0971	8.59511	6.17214	3.22923	3.36344	4.37343	9.91574	9.46193
chr1	89902175	89902535	7.5946	11.78	6.87609	25.8108	7.33916	8.74493	26.2406	19.8315	9.46193
chr1	90234586	90234924	3.7973	13.4628	6.87609	10.661	2.34853	8.07225	33.8941	9.91574	13.2467
chr1	90240339	90240744	3.7973	3.3657	34.3804	5.04993	28.1824	4.03612	2.18672	9.91574	9.46193
chr1	90242477	90242845	18.9865	8.41425	13.7522	3.36662	23.1918	2.69075	3.28007	9.91574	5.67716
chr1	90246765	90247715	11.3919	16.8285	104.86	7.85545	14.9719	11.4357	3.28007	19.8315	9.46193
chr1	90247936	90248454	3.7973	5.04855	75.637	4.48883	17.3204	3.36344	2.18672	9.91574	9.46193
chr1	90274848	90275067	3.7973	5.04855	27.5044	3.36662	1.7614	2.01806	1.09336	6.6105	3.78477
chr1	90289309	90289978	3.7973	8.41425	79.075	7.29435	32.2923	4.03612	2.18672	29.7472	3.78477
chr1	90603274	90603763	79.7433	35.3399	51.5707	32.544	40.8058	45.7427	51.3878	29.7472	18.9239
chr1	90609425	90610170	11.3919	13.4628	17.1902	11.7832	10.5684	44.3974	14.2137	16.5262	13.2467
chr1	90975049	90975352	0	11.78	8.59511	13.4665	5.87133	10.0903	20.7738	6.6105	7.56955
chr1	91023985	91024338	7.5946	28.6085	12.0332	10.0999	5.2842	6.72687	29.5207	9.91574	5.67716
chr1	91027072	91027342	3.7973	6.7314	8.59511	3.92773	3.5228	9.41762	15.307	13.221	7.56955
chr1	91034482	91034953	11.3919	20.1942	3.43804	36.4717	7.0456	44.3974	28.4273	23.1367	17.0315
chr1	91041437	91042094	11.3919	60.5826	13.7522	49.9382	13.2105	80.0498	134.483	29.7472	26.4934
chr1	91046329	91046643	18.9865	3.3657	5.15707	38.7162	4.99063	16.8172	20.7738	13.221	13.2467
chr1	91052636	91053969	75.946	52.1684	32.6614	49.9382	51.0806	110.321	135.576	52.884	51.0944
chr1	91056260	91057004	18.9865	30.2913	10.3141	36.4717	9.6877	92.1582	103.869	16.5262	26.4934
chr1	91057379	91058111	41.7703	33.657	10.3141	28.6163	13.5041	63.9053	40.4542	13.221	30.2782
chr1	91061400	91061767	3.7973	8.41425	8.59511	8.97766	4.4035	26.9075	12.0269	9.91574	9.46193
chr1	91062511	91062946	18.9865	13.4628	8.59511	17.3942	8.51343	21.526	13.1203	16.5262	20.8163
chr1	91063177	91063460	7.5946	10.0971	3.43804	12.9054	4.69706	17.4899	13.1203	9.91574	9.46193
chr1	91066556	91066944	7.5946	10.0971	6.87609	5.04993	22.0175	6.05419	5.46679	16.5262	7.56955
chr1	91080083	91080934	26.5811	26.9256	25.7853	49.3771	15.2655	106.285	113.709	39.663	37.8477
chr1	91088138	91088518	15.1892	13.4628	3.43804	16.272	4.4035	17.4899	36.0808	16.5262	13.2467
chr1	91094540	91094772	11.3919	6.7314	5.15707	6.17214	6.75203	13.4537	8.74686	6.6105	7.56955
chr1	91095453	91095664	3.7973	3.3657	5.15707	6.17214	4.4035	20.8533	9.84022	19.8315	9.46193
chr1	91096546	91096881	15.1892	15.1457	6.87609	12.9054	4.4035	34.3071	24.0539	13.221	9.46193
chr1	91174742	91175196	7.5946	8.41425	10.3141	5.61104	31.7052	2.01806	2.18672	13.221	15.1391
chr1	91175870	91176597	3.7973	11.78	18.9092	14.0276	70.456	7.39956	3.28007	16.5262	15.1391
chr1	91179140	91179414	11.3919	11.78	3.43804	12.3443	8.807	13.4537	9.84022	19.8315	9.46193
chr1	91186740	91187078	3.7973	11.78	8.59511	10.0999	23.1918	7.39956	6.56015	9.91574	17.0315
chr1	91187318	91188539	53.1622	77.4111	27.5044	77.9934	74.2723	32.9617	33.8941	36.3577	37.8477
chr1	91207207	91208010	7.5946	35.3399	20.6283	32.544	9.39413	101.576	110.429	33.0525	32.1706
chr1	91216543	91216814	34.1757	8.41425	6.87609	16.272	4.99063	26.2348	9.84022	13.221	22.7086
chr1	91217971	91218241	7.5946	8.41425	5.15707	12.9054	4.99063	14.1264	6.56015	13.221	5.67716
chr1	91220300	91220806	18.9865	16.8285	10.3141	19.6386	8.21986	67.9414	50.2945	13.221	26.4934
chr1	91231277	91231633	11.3919	16.8285	12.0332	19.0775	7.63273	25.5621	7.65351	6.6105	9.46193
chr1	91235457	91235727	7.5946	13.4628	8.59511	25.2497	9.10056	23.5441	12.0269	9.91574	9.46193
chr1	91249977	91250538	34.1757	30.2913	118.613	30.8607	28.476	64.578	67.7882	23.1367	22.7086
chr1	91252052	91252263	3.7973	10.0971	13.7522	5.04993	10.2748	2.69075	4.37343	6.6105	3.78477
chr1	91257800	91258365	11.3919	28.6085	15.4712	38.1551	8.807	46.4154	38.2675	26.442	15.1391
chr1	91298074	91298307	11.3919	10.0971	18.9092	6.17214	12.3298	6.72687	14.2137	9.91574	15.1391
chr1	91300140	91300366	7.5946	3.3657	12.0332	5.61104	9.10056	4.03612	2.18672	9.91574	5.67716
chr1	91373520	91373986	3.7973	5.04855	12.0332	6.73324	26.7146	6.72687	3.28007	16.5262	15.1391
chr1	91412899	91413601	49.3649	33.657	18.9092	26.933	27.3017	32.289	30.614	36.3577	28.3858
chr1	91413928	91414507	79.7433	30.2913	6.87609	29.1774	16.7333	15.4718	12.0269	16.5262	7.56955
chr1	91422271	91422555	7.5946	5.04855	8.59511	3.92773	7.0456	2.69075	3.28007	3.30525	5.67716
chr1	91436689	91437084	3.7973	21.8771	12.0332	12.3443	8.51343	10.0903	27.334	13.221	24.601
chr1	91437440	91438706	26.5811	48.8027	22.3473	41.5217	16.4397	89.4674	177.124	49.5787	54.8792
chr1	91456349	91456953	11.3919	10.0971	10.3141	36.4717	11.4491	71.3048	68.8816	3.30525	17.0315
chr1	91458351	91458657	3.7973	8.41425	13.7522	7.29435	6.45846	20.8533	17.4937	13.221	13.2467
chr1	91459132	91459874	22.7838	43.7541	70.4799	29.1774	32.5859	51.1242	56.8546	26.442	24.601
chr1	91533259	91533894	15.1892	8.41425	84.2321	8.97766	29.0631	4.70881	3.28007	9.91574	18.9239
chr1	91538695	91541001	56.9595	77.4111	323.176	47.6938	103.042	59.8692	95.1221	52.884	47.3097
chr1	91984374	91984963	3.7973	20.1942	12.0332	14.0276	5.2842	60.5419	68.8816	13.221	24.601
chr1	91986656	91987020	7.5946	6.7314	3.43804	7.85545	3.22923	26.2348	21.8672	3.30525	11.3543
chr1	92034236	92034790	15.1892	13.4628	18.9092	53.866	11.7427	34.9797	38.2675	16.5262	13.2467
chr1	92036074	92036404	3.7973	3.3657	5.15707	9.53876	3.5228	13.4537	6.56015	6.6105	9.46193
chr1	92047942	92049556	34.1757	47.1198	34.3804	99.3154	20.5497	248.894	242.725	49.5787	60.5564
chr1	92051060	92051289	11.3919	5.04855	10.3141	3.92773	3.81637	6.05419	16.4004	6.6105	3.78477
chr1	92051886	92052699	11.3919	23.5599	17.1902	71.8213	13.2105	130.501	98.4022	33.0525	22.7086
chr1	92058643	92059103	7.5946	8.41425	10.3141	10.661	5.2842	39.0159	21.8672	13.221	7.56955
chr1	92061682	92062142	18.9865	20.1942	6.87609	21.3219	4.4035	45.07	30.614	16.5262	26.4934
chr1	92074665	92074947	3.7973	6.7314	5.15707	4.48883	3.22923	22.1987	15.307	13.221	3.78477
chr1	92082668	92083231	7.5946	10.0971	20.6283	35.9106	12.6234	50.4515	41.5476	13.221	11.3543
chr1	92180274	92181147	30.3784	35.3399	42.9756	15.1498	24.0725	47.7608	69.9749	23.1367	17.0315
chr1	92183164	92183645	7.5946	23.5599	13.7522	26.3719	5.87133	12.7811	26.2406	13.221	22.7086
chr1	92187256	92187503	7.5946	6.7314	6.87609	3.36662	3.22923	13.4537	17.4937	13.221	11.3543
chr1	92209874	92210115	7.5946	6.7314	13.7522	6.73324	2.6421	3.36344	13.1203	6.6105	5.67716
chr1	92216247	92216967	11.3919	13.4628	20.6283	46.5716	8.807	26.9075	32.8007	23.1367	34.063
chr1	92225234	92225744	15.1892	52.1684	15.4712	67.3324	5.57776	22.1987	50.2945	26.442	24.601
chr1	92228307	92228681	0	18.5114	8.59511	9.53876	5.87133	12.7811	24.0539	13.221	11.3543
chr1	92316084	92316614	7.5946	8.41425	13.7522	8.97766	44.035	4.03612	4.37343	9.91574	18.9239
chr1	92331576	92332105	15.1892	33.657	12.0332	43.205	10.862	36.3251	44.8277	23.1367	18.9239
chr1	92372320	92373092	7.5946	55.5341	17.1902	49.3771	7.33916	43.052	57.948	26.442	30.2782
chr1	92383704	92384270	11.3919	30.2913	20.6283	36.4717	7.0456	57.1784	33.8941	13.221	17.0315
chr1	92441747	92441948	0	3.3657	6.87609	3.36662	10.5684	0.672687	4.37343	6.6105	5.67716
chr1	92473476	92474006	75.946	47.1198	142.679	56.6715	55.4841	78.7044	94.0288	23.1367	22.7086
chr1	92641629	92642117	22.7838	15.1457	15.4712	15.7109	16.7333	17.4899	36.0808	13.221	9.46193
chr1	92675906	92676568	7.5946	26.9256	12.0332	47.6938	13.5041	10.0903	3.28007	29.7472	5.67716
chr1	92691473	92691808	11.3919	10.0971	10.3141	2.24441	24.366	3.36344	1.09336	16.5262	5.67716
chr1	92731865	92732267	15.1892	6.7314	8.59511	23.5664	4.99063	34.9797	15.307	13.221	13.2467
chr1	92742194	92742747	7.5946	15.1457	3.43804	29.1774	9.98126	61.2145	53.5745	26.442	24.601
chr1	92749597	92749844	11.3919	3.3657	15.4712	14.5887	5.2842	3.36344	5.46679	9.91574	9.46193
chr1	92755055	92755544	3.7973	15.1457	8.59511	53.3049	8.21986	14.7991	19.6804	16.5262	24.601
chr1	92773339	92773829	7.5946	6.7314	8.59511	16.272	4.10993	73.3229	63.4148	19.8315	26.4934
chr1	92797823	92798061	3.7973	6.7314	5.15707	9.53876	2.6421	17.4899	5.46679	9.91574	5.67716
chr1	92799662	92800076	3.7973	15.1457	8.59511	12.9054	5.87133	27.5802	31.7074	13.221	11.3543
chr1	92845181	92845492	7.5946	5.04855	10.3141	6.17214	3.81637	17.4899	8.74686	9.91574	11.3543
chr1	92906852	92907811	45.5676	35.3399	70.4799	30.8607	40.2186	38.3432	51.3878	26.442	18.9239
chr1	92934122	92934931	110.122	48.8027	87.6701	49.3771	59.8876	100.903	67.7882	42.9682	45.4173
chr1	92935501	92936011	7.5946	15.1457	10.3141	7.85545	29.3567	4.70881	4.37343	33.0525	11.3543
chr1	92972008	92973215	26.5811	37.0227	29.2234	39.8384	13.7976	75.341	73.255	26.442	37.8477
chr1	93029472	93029876	15.1892	5.04855	12.0332	17.9553	4.99063	17.4899	51.3878	13.221	9.46193
chr1	93071357	93071754	3.7973	13.4628	6.87609	39.8384	5.57776	14.7991	36.0808	19.8315	26.4934
chr1	93290979	93291361	3.7973	16.8285	6.87609	8.41656	3.81637	35.6524	21.8672	6.6105	17.0315
chr1	93342584	93343856	197.46	104.337	140.96	77.9934	104.216	100.903	92.9354	42.9682	49.2021
chr1	93477671	93479561	159.487	151.457	175.34	112.782	123.004	140.592	190.244	49.5787	75.6955
chr1	93511571	93512039	7.5946	10.0971	27.5044	7.29435	19.9625	14.1264	15.307	6.6105	17.0315
chr1	93567855	93568162	3.7973	3.3657	8.59511	3.92773	18.4947	4.03612	4.37343	6.6105	7.56955
chr1	93619003	93619479	3.7973	6.7314	12.0332	5.04993	23.7789	5.3815	3.28007	9.91574	9.46193
chr1	93624455	93624901	3.7973	1.68285	8.59511	4.48883	34.0537	6.72687	2.18672	9.91574	3.78477
chr1	93630362	93631276	3.7973	18.5114	42.9756	15.7109	46.6771	6.72687	6.56015	19.8315	22.7086
chr1	93632684	93633175	18.9865	8.41425	8.59511	3.92773	34.9344	6.72687	7.65351	6.6105	9.46193
chr1	93635256	93636009	30.3784	70.6797	72.1989	38.7162	44.3285	45.07	57.948	19.8315	26.4934
chr1	93668802	93669114	11.3919	15.1457	12.0332	15.1498	12.3298	8.74493	9.84022	3.30525	7.56955
chr1	93741992	93742245	3.7973	3.3657	5.15707	3.36662	18.2011	2.69075	2.18672	6.6105	11.3543
chr1	93748497	93748996	7.5946	21.8771	5.15707	12.9054	8.21986	63.2326	90.7487	16.5262	30.2782
chr1	93754822	93755123	7.5946	13.4628	20.6283	29.1774	16.4397	34.3071	30.614	0	5.67716
chr1	93756226	93756576	7.5946	6.7314	27.5044	5.04993	15.8526	2.01806	3.28007	6.6105	7.56955
chr1	93801644	93802223	34.1757	37.0227	36.0995	21.883	31.4116	47.0881	64.5081	19.8315	30.2782
chr1	93802778	93804487	53.1622	89.1911	103.141	39.2773	74.2723	57.1784	73.255	52.884	41.6325
chr1	93811460	93811837	7.5946	11.78	17.1902	8.41656	6.45846	22.8714	27.334	16.5262	9.46193
chr1	93818180	93818758	7.5946	11.78	18.9092	25.8108	7.63273	61.8872	48.1078	26.442	30.2782
chr1	93819352	93820333	11.3919	13.4628	22.3473	17.3942	13.2105	79.3771	50.2945	29.7472	30.2782
chr1	93825137	93825693	22.7838	31.9742	82.5131	18.5164	38.1637	32.9617	36.0808	19.8315	41.6325
chr1	93975905	93976141	7.5946	13.4628	5.15707	11.7832	6.1649	4.03612	2.18672	9.91574	11.3543
chr1	94034954	94035681	41.7703	67.314	18.9092	52.7437	42.8607	12.1084	18.5871	19.8315	30.2782
chr1	94056053	94056269	3.7973	1.68285	10.3141	14.0276	2.6421	4.03612	6.56015	13.221	3.78477
chr1	94074989	94075200	0	3.3657	5.15707	4.48883	7.63273	5.3815	5.46679	0	7.56955
chr1	94790942	94791543	22.7838	16.8285	18.9092	13.4665	37.5765	8.07225	5.46679	16.5262	9.46193
chr1	94858189	94859159	11.3919	13.4628	25.7853	16.8331	77.5016	9.41762	9.84022	19.8315	18.9239
chr1	95313483	95313804	11.3919	21.8771	17.1902	8.41656	12.3298	18.8352	27.334	16.5262	7.56955
chr1	95339660	95339978	7.5946	11.78	5.15707	24.6886	4.69706	4.70881	21.8672	19.8315	15.1391
chr1	95399751	95400097	3.7973	18.5114	10.3141	36.4717	5.57776	20.1806	16.4004	13.221	15.1391
chr1	95450896	95451146	11.3919	10.0971	1.71902	3.92773	1.7614	15.4718	13.1203	13.221	5.67716
chr1	95459445	95459653	15.1892	8.41425	3.43804	12.3443	3.81637	9.41762	6.56015	6.6105	5.67716
chr1	95468038	95468443	11.3919	10.0971	6.87609	15.7109	6.45846	24.2167	20.7738	19.8315	20.8163
chr1	95468868	95469122	3.7973	10.0971	10.3141	12.3443	3.81637	15.4718	32.8007	3.30525	9.46193
chr1	95474856	95475352	7.5946	18.5114	10.3141	8.97766	4.69706	8.07225	55.7613	13.221	15.1391
chr1	95528645	95529163	22.7838	11.78	15.4712	21.883	6.45846	97.5397	119.176	19.8315	24.601
chr1	95530986	95531496	11.3919	10.0971	13.7522	13.4665	5.87133	36.3251	43.7343	19.8315	17.0315
chr1	95572815	95573432	30.3784	25.2428	18.9092	43.7661	11.1555	49.7789	61.228	23.1367	43.5249
chr1	95590047	95590449	26.5811	16.8285	13.7522	35.9106	12.3298	52.4696	29.5207	23.1367	24.601
chr1	95598073	95598569	18.9865	23.5599	17.1902	48.2549	11.7427	30.9436	21.8672	9.91574	26.4934
chr1	95657089	95657698	72.1487	35.3399	8.59511	99.3154	14.0912	43.052	78.7218	36.3577	51.0944
chr1	95666104	95666638	41.7703	15.1457	12.0332	29.1774	7.9263	14.1264	10.9336	19.8315	24.601
chr1	95667343	95667927	53.1622	37.0227	18.9092	42.0828	29.9438	26.9075	28.4273	23.1367	18.9239
chr1	95749095	95749294	0	11.78	3.43804	8.41656	9.98126	2.01806	7.65351	6.6105	5.67716
chr1	96859936	96860769	18.9865	31.9742	10.3141	40.9606	10.862	80.7225	55.7613	26.442	26.4934
chr1	96865847	96866441	11.3919	11.78	22.3473	29.7385	8.807	114.357	67.7882	9.91574	24.601
chr1	96866852	96867331	18.9865	6.7314	6.87609	11.7832	5.2842	43.7247	14.2137	9.91574	5.67716
chr1	96870761	96871118	11.3919	6.7314	8.59511	11.7832	3.81637	16.1445	9.84022	9.91574	13.2467
chr1	96872067	96872465	11.3919	5.04855	12.0332	5.04993	4.10993	37.6705	13.1203	16.5262	15.1391
chr1	97019436	97019831	15.1892	8.41425	8.59511	12.3443	4.10993	42.3793	41.5476	3.30525	11.3543
chr1	97038017	97038351	3.7973	5.04855	8.59511	8.41656	4.10993	30.2709	24.0539	6.6105	9.46193
chr1	97580316	97580595	18.9865	5.04855	6.87609	12.9054	7.0456	4.70881	2.18672	6.6105	7.56955
chr1	97632337	97633084	18.9865	10.0971	25.7853	15.7109	37.8701	14.1264	12.0269	19.8315	20.8163
chr1	97657245	97657496	11.3919	11.78	17.1902	7.85545	4.10993	18.1626	12.0269	9.91574	5.67716
chr1	97659335	97659850	79.7433	11.78	18.9092	34.2273	12.0362	14.1264	13.1203	16.5262	15.1391
chr1	97660617	97661230	18.9865	16.8285	51.5707	15.1498	30.8245	13.4537	18.5871	3.30525	13.2467
chr1	97661645	97662603	41.7703	20.1942	55.0087	26.3719	26.7146	51.1242	42.641	13.221	20.8163
chr1	97662843	97663275	15.1892	15.1457	15.4712	19.6386	5.87133	49.1062	24.0539	9.91574	18.9239
chr1	97666857	97667108	3.7973	6.7314	3.43804	3.92773	3.22923	14.1264	4.37343	6.6105	5.67716
chr1	97667465	97668003	7.5946	8.41425	10.3141	11.2221	5.87133	25.5621	6.56015	9.91574	15.1391
chr1	97668663	97668893	3.7973	6.7314	1.71902	7.29435	3.5228	18.1626	6.56015	19.8315	5.67716
chr1	97672822	97673350	26.5811	18.5114	13.7522	36.4717	10.2748	90.8128	62.3214	36.3577	30.2782
chr1	97676151	97676621	15.1892	11.78	12.0332	26.933	7.0456	99.5577	53.5745	9.91574	24.601
chr1	97691625	97691948	3.7973	3.3657	6.87609	4.48883	2.6421	25.5621	14.2137	6.6105	5.67716
chr1	97718435	97718861	7.5946	10.0971	15.4712	18.5164	5.87133	30.2709	15.307	6.6105	15.1391
chr1	97743082	97743460	3.7973	8.41425	10.3141	5.61104	23.4853	4.03612	4.37343	9.91574	9.46193
chr1	97769044	97769433	3.7973	10.0971	10.3141	15.1498	11.1555	8.74493	4.37343	16.5262	9.46193
chr1	97769593	97770703	60.7568	58.8998	60.1658	53.3049	56.6583	59.8692	72.1616	33.0525	58.664
chr1	97935031	97935707	7.5946	13.4628	6.87609	40.3995	7.63273	85.4313	20.7738	33.0525	28.3858
chr1	98028064	98028301	7.5946	15.1457	12.0332	14.5887	7.33916	4.03612	5.46679	6.6105	5.67716
chr1	98052618	98053137	11.3919	10.0971	8.59511	31.9829	9.6877	26.9075	15.307	9.91574	13.2467
chr1	98089558	98090040	7.5946	10.0971	10.3141	9.53876	4.99063	39.0159	32.8007	3.30525	22.7086
chr1	98090261	98090673	15.1892	13.4628	8.59511	10.661	3.5228	11.4357	39.3609	29.7472	18.9239
chr1	98094842	98095107	11.3919	13.4628	6.87609	9.53876	3.22923	14.7991	7.65351	6.6105	13.2467
chr1	98129914	98130654	30.3784	77.4111	18.9092	58.9159	11.7427	73.9956	47.0144	36.3577	28.3858
chr1	98131233	98131644	18.9865	11.78	12.0332	19.6386	8.21986	29.5982	15.307	16.5262	9.46193
chr1	98713872	98714244	7.5946	6.7314	8.59511	13.4665	4.99063	10.763	34.9875	9.91574	13.2467
chr1	98724489	98724793	7.5946	5.04855	6.87609	7.29435	4.69706	4.03612	24.0539	6.6105	17.0315
chr1	98793360	98793673	15.1892	5.04855	5.15707	17.9553	4.10993	14.1264	12.0269	13.221	9.46193
chr1	99341619	99341952	18.9865	6.7314	12.0332	11.2221	12.0362	10.0903	9.84022	19.8315	5.67716
chr1	100180103	100180414	531.622	1114.05	245.82	807.428	363.729	194.407	1139.28	310.693	304.674
chr1	101902153	101902702	15.1892	18.5114	12.0332	20.1997	10.2748	22.1987	24.0539	9.91574	18.9239
chr1	104997882	104998219	18.9865	18.5114	8.59511	21.883	3.5228	3.36344	7.65351	13.221	7.56955
chr1	105171092	105171339	15.1892	11.78	5.15707	16.272	5.87133	10.763	5.46679	3.30525	7.56955
chr1	105243396	105243683	7.5946	1.68285	10.3141	4.48883	13.5041	4.03612	5.46679	6.6105	5.67716
chr1	105663242	105663939	49.3649	35.3399	42.9756	24.6886	26.7146	45.07	49.2011	23.1367	34.063
chr1	105787021	105787356	7.5946	8.41425	13.7522	23.5664	5.87133	5.3815	9.84022	13.221	7.56955
chr1	105851337	105851702	3.7973	6.7314	15.4712	4.48883	23.1918	3.36344	2.18672	13.221	13.2467
chr1	105964970	105965612	15.1892	33.657	15.4712	52.7437	10.862	84.7586	108.242	19.8315	37.8477
chr1	105971848	105972143	11.3919	6.7314	5.15707	17.3942	9.98126	10.0903	7.65351	13.221	5.67716
chr1	105980743	105981645	41.7703	45.437	30.9424	40.3995	11.4491	108.303	111.523	42.9682	41.6325
chr1	105990110	105990658	53.1622	23.5599	36.0995	16.8331	24.6596	49.7789	77.6284	9.91574	13.2467
chr1	105991478	105991725	15.1892	10.0971	13.7522	7.29435	5.57776	12.1084	7.65351	16.5262	7.56955
chr1	105993795	105994185	7.5946	20.1942	22.3473	12.3443	21.4304	10.763	21.8672	6.6105	9.46193
chr1	106030458	106030744	15.1892	10.0971	6.87609	14.0276	4.69706	14.1264	5.46679	6.6105	5.67716
chr1	106032839	106033236	15.1892	10.0971	8.59511	6.17214	5.2842	36.3251	10.9336	6.6105	11.3543
chr1	106065840	106066106	49.3649	1.68285	6.87609	5.04993	3.81637	2.69075	1.09336	3.30525	11.3543
chr1	106171235	106171607	34.1757	28.6085	10.3141	10.661	14.0912	16.8172	17.4937	13.221	26.4934
chr1	106466648	106467165	7.5946	11.78	13.7522	7.29435	26.1274	8.07225	6.56015	26.442	13.2467
chr1	106469239	106470180	11.3919	33.657	25.7853	17.9553	38.1637	14.1264	8.74686	26.442	35.9553
chr1	106511739	106512027	7.5946	18.5114	8.59511	23.0053	4.99063	15.4718	15.307	6.6105	9.46193
chr1	106515557	106516222	37.973	37.0227	15.4712	88.0933	22.0175	12.1084	15.307	9.91574	22.7086
chr1	106517425	106518180	3.7973	42.0713	12.0332	92.021	30.8245	9.41762	16.4004	26.442	17.0315
chr1	106540152	106540697	15.1892	25.2428	5.15707	56.1104	7.63273	16.8172	29.5207	6.6105	15.1391
chr1	106549056	106549427	45.5676	16.8285	13.7522	21.3219	4.99063	45.7427	21.8672	13.221	22.7086
chr1	106568961	106569388	22.7838	28.6085	10.3141	35.9106	8.51343	6.05419	3.28007	13.221	9.46193
chr1	106579810	106580262	3.7973	25.2428	12.0332	26.3719	13.5041	29.5982	29.5207	13.221	13.2467
chr1	106581774	106582138	26.5811	8.41425	8.59511	14.5887	5.2842	21.526	25.1472	9.91574	11.3543
chr1	106583251	106583508	3.7973	10.0971	8.59511	16.8331	2.93567	6.72687	3.28007	9.91574	7.56955
chr1	106627146	106627767	15.1892	33.657	10.3141	35.3495	8.51343	44.3974	83.0952	9.91574	37.8477
chr1	106637869	106638121	7.5946	11.78	3.43804	8.97766	16.1462	2.69075	3.28007	9.91574	3.78477
chr1	106653503	106653854	3.7973	10.0971	1.71902	7.29435	26.1274	2.69075	4.37343	16.5262	5.67716
chr1	106658408	106658809	3.7973	3.3657	5.15707	4.48883	33.4666	4.70881	5.46679	9.91574	7.56955
chr1	106678306	106678659	11.3919	18.5114	6.87609	13.4665	3.81637	23.5441	27.334	13.221	17.0315
chr1	106695752	106696148	26.5811	13.4628	13.7522	29.1774	5.87133	20.8533	20.7738	19.8315	13.2467
chr1	106710136	106710561	22.7838	10.0971	5.15707	11.2221	34.6409	5.3815	4.37343	13.221	11.3543
chr1	106715692	106715975	3.7973	8.41425	15.4712	4.48883	19.669	2.69075	2.18672	13.221	7.56955
chr1	106748950	106749665	3.7973	11.78	12.0332	16.8331	7.33916	65.2507	43.7343	26.442	20.8163
chr1	106759504	106760046	26.5811	28.6085	24.0663	22.4441	33.173	30.2709	34.9875	19.8315	24.601
chr1	106796210	106797034	60.7568	53.8512	41.2565	28.6163	31.1181	72.6502	97.3089	36.3577	34.063
chr1	106828909	106829114	0	6.7314	1.71902	4.48883	8.807	2.01806	1.09336	3.30525	5.67716
chr1	106901226	106901760	7.5946	40.3884	15.4712	38.1551	9.10056	14.7991	20.7738	13.221	20.8163
chr1	106932022	106932359	7.5946	20.1942	18.9092	23.5664	9.10056	13.4537	13.1203	16.5262	9.46193
chr1	106933731	106934056	11.3919	11.78	8.59511	26.933	8.807	16.8172	13.1203	19.8315	11.3543
chr1	107377084	107377290	7.5946	5.04855	6.87609	6.17214	7.63273	2.01806	3.28007	3.30525	3.78477
chr1	107382598	107382832	0	3.3657	6.87609	2.24441	10.2748	2.69075	2.18672	3.30525	9.46193
chr1	107384520	107385104	15.1892	10.0971	8.59511	11.7832	51.6677	7.39956	3.28007	26.442	13.2467
chr1	107389658	107390084	7.5946	15.1457	12.0332	21.883	9.10056	38.3432	19.6804	13.221	7.56955
chr1	107397526	107397813	3.7973	1.68285	3.43804	3.36662	21.7239	5.3815	8.74686	6.6105	9.46193
chr1	107486986	107487219	3.7973	10.0971	15.4712	7.85545	3.81637	16.8172	19.6804	6.6105	9.46193
chr1	107496605	107497674	30.3784	63.9483	24.0663	67.8935	17.9076	178.935	254.752	42.9682	49.2021
chr1	107501972	107502461	15.1892	18.5114	10.3141	31.4218	7.33916	102.921	80.9085	16.5262	32.1706
chr1	107503315	107503633	7.5946	6.7314	5.15707	19.6386	3.81637	14.7991	14.2137	6.6105	13.2467
chr1	107506037	107506429	7.5946	11.78	10.3141	6.73324	4.69706	12.7811	15.307	16.5262	7.56955
chr1	107509555	107510045	11.3919	6.7314	13.7522	12.3443	7.0456	43.7247	41.5476	9.91574	17.0315
chr1	107511398	107511758	3.7973	6.7314	13.7522	5.61104	5.87133	4.70881	5.46679	6.6105	13.2467
chr1	107512337	107515074	45.5676	55.5341	44.6946	63.9658	32.2923	63.9053	62.3214	85.9364	60.5564
chr1	107516427	107516685	7.5946	5.04855	13.7522	2.80552	4.10993	4.03612	3.28007	0	9.46193
chr1	107528000	107528661	7.5946	10.0971	8.59511	31.4218	10.5684	34.9797	31.7074	36.3577	30.2782
chr1	107528872	107529124	7.5946	5.04855	6.87609	16.8331	4.10993	19.5079	12.0269	13.221	5.67716
chr1	107533751	107534074	3.7973	6.7314	8.59511	7.85545	5.2842	18.1626	12.0269	6.6105	7.56955
chr1	107548948	107549315	3.7973	6.7314	8.59511	10.661	5.57776	47.0881	28.4273	13.221	9.46193
chr1	107559557	107559930	15.1892	11.78	8.59511	10.0999	4.99063	55.1604	36.0808	13.221	15.1391
chr1	107582802	107583431	11.3919	16.8285	15.4712	34.7884	10.862	51.7969	41.5476	23.1367	24.601
chr1	107583809	107584441	18.9865	13.4628	8.59511	45.4494	15.559	63.9053	59.0413	23.1367	34.063
chr1	108691766	108692037	3.7973	8.41425	3.43804	4.48883	1.7614	4.03612	17.4937	13.221	5.67716
chr1	111864502	111864914	15.1892	13.4628	12.0332	8.97766	14.6783	4.70881	8.74686	9.91574	5.67716
chr1	112870680	112870912	3.7973	1.68285	6.87609	1.68331	3.22923	3.36344	9.84022	6.6105	0
chr1	114808607	114809175	7.5946	15.1457	8.59511	11.7832	4.99063	8.07225	5.46679	16.5262	9.46193
chr1	116362929	116363312	7.5946	13.4628	8.59511	5.61104	3.5228	4.03612	4.37343	13.221	9.46193
chr1	116861951	116862305	7.5946	3.3657	6.87609	5.61104	3.5228	4.70881	4.37343	6.6105	11.3543
chr1	118310895	118311802	117.716	79.094	178.778	98.1931	98.9319	106.957	92.9354	9.91574	26.4934
chr1	118321637	118322099	30.3784	30.2913	24.0663	15.7109	18.7883	25.5621	24.0539	23.1367	15.1391
chr1	118334895	118335480	18.9865	15.1457	13.7522	28.6163	8.807	15.4718	41.5476	16.5262	20.8163
chr1	118380069	118380889	11.3919	33.657	20.6283	34.7884	9.39413	184.989	134.483	19.8315	39.7401
chr1	118388015	118389553	189.865	137.994	348.962	137.47	157.645	160.772	138.856	52.884	68.1259
chr1	118412856	118413663	11.3919	16.8285	22.3473	10.0999	37.8701	8.74493	8.74686	19.8315	15.1391
chr1	118417099	118417876	3.7973	16.8285	25.7853	8.97766	64.2911	12.7811	5.46679	9.91574	13.2467
chr1	118426308	118426708	15.1892	3.3657	12.0332	7.85545	17.9076	11.4357	2.18672	0	3.78477
chr1	118453646	118453943	49.3649	3.3657	10.3141	3.92773	3.5228	2.01806	5.46679	0	9.46193
chr1	118457605	118457845	11.3919	3.3657	12.0332	2.24441	13.5041	6.05419	1.09336	9.91574	7.56955
chr1	118458843	118459782	83.5406	63.9483	122.051	61.7214	103.923	54.4877	62.3214	42.9682	45.4173
chr1	118477016	118477340	11.3919	21.8771	12.0332	6.17214	22.3111	7.39956	5.46679	3.30525	15.1391
chr1	118479245	118479758	7.5946	11.78	13.7522	6.17214	28.7695	7.39956	5.46679	13.221	7.56955
chr1	118480946	118481701	11.3919	11.78	24.0663	6.17214	36.1087	6.05419	3.28007	23.1367	17.0315
chr1	118483231	118483985	7.5946	5.04855	24.0663	5.04993	41.6865	9.41762	7.65351	19.8315	28.3858
chr1	118484930	118485215	3.7973	5.04855	6.87609	4.48883	11.7427	4.03612	2.18672	9.91574	7.56955
chr1	118525439	118525662	7.5946	11.78	8.59511	10.661	4.99063	14.1264	4.37343	6.6105	7.56955
chr1	118580353	118580835	15.1892	10.0971	8.59511	19.6386	6.1649	14.7991	8.74686	19.8315	9.46193
chr1	118581267	118581536	7.5946	11.78	6.87609	16.272	3.22923	16.1445	1.09336	9.91574	1.89239
chr1	119118098	119118544	7.5946	3.3657	10.3141	8.41656	12.0362	3.36344	3.28007	33.0525	7.56955
chr1	119178629	119178984	3.7973	5.04855	8.59511	5.61104	2.6421	8.07225	3.28007	9.91574	7.56955
chr1	119416339	119416561	3.7973	6.7314	5.15707	12.9054	2.93567	2.69075	2.18672	6.6105	7.56955
chr1	119472628	119473005	7.5946	5.04855	8.59511	6.17214	33.7602	6.05419	5.46679	6.6105	11.3543
chr1	119474647	119475233	30.3784	18.5114	10.3141	28.0552	5.57776	78.7044	47.0144	29.7472	15.1391
chr1	119476840	119477390	3.7973	13.4628	8.59511	17.9553	14.6783	12.7811	6.56015	9.91574	15.1391
chr1	119492220	119492444	3.7973	10.0971	3.43804	4.48883	2.93567	10.763	10.9336	6.6105	5.67716
chr1	119498709	119499052	3.7973	3.3657	6.87609	5.04993	1.7614	14.1264	7.65351	9.91574	3.78477
chr1	119504140	119504989	37.973	37.0227	13.7522	46.5716	21.4304	77.359	69.9749	16.5262	35.9553
chr1	119525980	119526498	45.5676	20.1942	22.3473	19.0775	20.5497	20.1806	39.3609	9.91574	18.9239
chr1	119533218	119533428	11.3919	5.04855	5.15707	8.97766	1.46783	12.7811	3.28007	9.91574	5.67716
chr1	119534428	119534979	22.7838	23.5599	8.59511	24.6886	5.2842	68.6141	56.8546	16.5262	26.4934
chr1	119667045	119667267	7.5946	6.7314	6.87609	3.92773	4.10993	18.8352	6.56015	6.6105	11.3543
chr1	119686183	119686571	3.7973	1.68285	15.4712	5.04993	26.1274	4.70881	2.18672	13.221	11.3543
chr1	119837300	119837758	45.5676	18.5114	18.9092	16.272	26.421	16.8172	27.334	13.221	17.0315
chr1	119913058	119913308	22.7838	11.78	8.59511	8.41656	21.1368	5.3815	12.0269	16.5262	13.2467
chr1	120019570	120019795	7.5946	5.04855	5.15707	17.3942	4.69706	8.07225	4.37343	9.91574	3.78477
chr1	120055487	120055818	7.5946	16.8285	12.0332	18.5164	3.5228	9.41762	3.28007	9.91574	11.3543
chr1	120094974	120095260	3.7973	5.04855	5.15707	5.04993	13.7976	3.36344	4.37343	6.6105	5.67716
chr1	120099627	120099838	22.7838	10.0971	5.15707	16.8331	5.57776	18.1626	5.46679	9.91574	11.3543
chr1	120100606	120100829	7.5946	11.78	8.59511	7.29435	2.05497	13.4537	6.56015	9.91574	17.0315
chr1	120120835	120121487	41.7703	33.657	55.0087	30.8607	44.035	25.5621	40.4542	19.8315	30.2782
chr1	120162595	120162922	30.3784	10.0971	5.15707	13.4665	4.10993	12.7811	18.5871	9.91574	3.78477
chr1	120175067	120175364	56.9595	8.41425	12.0332	3.92773	3.81637	4.03612	2.18672	9.91574	3.78477
chr1	120231436	120231694	3.7973	6.7314	12.0332	2.80552	19.0818	2.69075	4.37343	19.8315	11.3543
chr1	120233188	120233597	3.7973	8.41425	46.4136	5.04993	18.4947	2.69075	1.09336	0	9.46193
chr1	120259005	120259691	11.3919	5.04855	30.9424	12.9054	64.8782	6.72687	5.46679	13.221	17.0315
chr1	120264960	120265701	37.973	31.9742	60.1658	25.8108	52.2548	17.4899	25.1472	13.221	13.2467
chr1	120267677	120267975	7.5946	5.04855	15.4712	3.92773	16.7333	2.01806	3.28007	13.221	3.78477
chr1	120524202	120524503	7.5946	3.3657	3.43804	5.61104	3.5228	2.69075	15.307	6.6105	5.67716
chr1	121202954	121203236	3.7973	5.04855	10.3141	5.04993	4.69706	2.01806	2.18672	6.6105	11.3543
chr1	121203491	121203869	7.5946	3.3657	13.7522	10.0999	7.9263	6.05419	4.37343	23.1367	15.1391
chr1	121203898	121204349	3.7973	8.41425	15.4712	10.0999	10.5684	6.72687	5.46679	26.442	15.1391
chr1	121327581	121328255	49.3649	23.5599	41.2565	22.4441	28.476	23.5441	36.0808	9.91574	26.4934
chr1	121358835	121359081	7.5946	5.04855	5.15707	5.04993	5.57776	2.69075	1.09336	9.91574	9.46193
chr1	121444226	121444461	0	6.7314	5.15707	1.68331	9.10056	3.36344	2.18672	6.6105	5.67716
chr1	121478282	121478666	11.3919	18.5114	3.43804	32.544	20.8432	7.39956	7.65351	9.91574	11.3543
chr1	121483895	121484907	11.3919	11.78	25.7853	12.3443	19.669	16.8172	6.56015	52.884	28.3858
chr1	121567650	121568088	34.1757	28.6085	24.0663	11.7832	21.7239	22.8714	27.334	3.30525	15.1391
chr1	122772726	122773210	11.3919	6.7314	8.59511	9.53876	5.2842	4.70881	5.46679	6.6105	11.3543
chr1	125241796	125242113	15.1892	8.41425	10.3141	19.0775	9.39413	4.70881	4.37343	13.221	15.1391
chr1	125343174	125343530	11.3919	11.78	10.3141	11.7832	4.99063	30.2709	13.1203	3.30525	11.3543
chr1	125345608	125345838	3.7973	11.78	5.15707	11.7832	3.5228	19.5079	14.2137	3.30525	5.67716
chr1	125362001	125362223	7.5946	1.68285	8.59511	3.36662	3.5228	2.01806	7.65351	3.30525	11.3543
chr1	125389769	125390605	26.5811	37.0227	30.9424	19.6386	14.9719	13.4537	24.0539	36.3577	35.9553
chr1	125419989	125420324	7.5946	16.8285	6.87609	23.0053	5.87133	18.8352	33.8941	23.1367	13.2467
chr1	125426445	125426732	18.9865	13.4628	5.15707	20.7608	6.1649	8.07225	12.0269	6.6105	7.56955
chr1	125430740	125430959	11.3919	5.04855	6.87609	7.85545	16.4397	5.3815	5.46679	9.91574	11.3543
chr1	125434461	125436222	182.27	122.848	139.241	158.792	101.574	215.26	242.725	72.7155	130.575
chr1	125437906	125438338	41.7703	16.8285	8.59511	38.1551	7.63273	61.2145	30.614	13.221	18.9239
chr1	125441155	125441919	98.7298	18.5114	8.59511	24.1275	12.0362	33.6344	13.1203	19.8315	28.3858
chr1	125462898	125463364	7.5946	10.0971	12.0332	44.3272	7.0456	51.7969	26.2406	9.91574	15.1391
chr1	125466576	125467110	22.7838	15.1457	10.3141	45.4494	17.3204	69.2868	53.5745	13.221	20.8163
chr1	125467798	125468121	7.5946	8.41425	6.87609	19.6386	20.5497	11.4357	12.0269	3.30525	7.56955
chr1	125470831	125471479	37.973	8.41425	18.9092	39.8384	9.39413	57.1784	37.1742	23.1367	24.601
chr1	125473257	125473655	3.7973	5.04855	13.7522	15.7109	6.75203	34.9797	34.9875	9.91574	24.601
chr1	125474230	125474499	11.3919	10.0971	5.15707	8.41656	4.10993	14.1264	5.46679	6.6105	9.46193
chr1	125560134	125561187	72.1487	80.7768	25.7853	64.5269	62.2361	102.248	153.07	26.442	32.1706
chr1	126817797	126818060	15.1892	1.68285	10.3141	13.4665	8.51343	4.70881	6.56015	6.6105	5.67716
chr1	126846401	126846615	7.5946	10.0971	3.43804	11.2221	6.45846	2.01806	7.65351	6.6105	3.78477
chr1	126860682	126860877	0	3.3657	3.43804	2.24441	5.87133	2.01806	3.28007	13.221	3.78477
chr1	127086060	127086334	3.7973	8.41425	3.43804	6.73324	4.10993	2.01806	10.9336	13.221	9.46193
chr1	127204733	127205409	49.3649	38.7056	22.3473	25.8108	39.0444	26.9075	37.1742	19.8315	30.2782
chr1	127207035	127207449	30.3784	10.0971	12.0332	17.9553	9.39413	16.8172	18.5871	13.221	13.2467
chr1	127222334	127222757	15.1892	3.3657	15.4712	10.661	6.45846	22.1987	5.46679	19.8315	13.2467
chr1	127239877	127240374	34.1757	13.4628	13.7522	23.0053	8.21986	36.3251	17.4937	9.91574	13.2467
chr1	127242788	127243436	18.9865	43.7541	18.9092	40.9606	17.0269	41.0339	22.9605	39.663	24.601
chr1	127291418	127291925	11.3919	37.0227	12.0332	16.272	7.0456	8.74493	6.56015	23.1367	17.0315
chr1	127296912	127297115	11.3919	10.0971	6.87609	15.1498	9.6877	4.70881	7.65351	6.6105	11.3543
chr1	127299846	127300132	3.7973	10.0971	1.71902	6.17214	13.2105	2.01806	2.18672	6.6105	7.56955
chr1	127302693	127302972	11.3919	6.7314	8.59511	10.0999	11.1555	2.01806	9.84022	9.91574	13.2467
chr1	127308991	127309769	68.3514	43.7541	20.6283	71.2602	67.5203	5.3815	7.65351	26.442	13.2467
chr1	127310631	127310973	7.5946	5.04855	8.59511	6.17214	15.2655	2.69075	3.28007	13.221	9.46193
chr1	127316182	127316528	15.1892	8.41425	5.15707	5.61104	16.4397	3.36344	4.37343	13.221	5.67716
chr1	127322293	127322643	22.7838	6.7314	3.43804	21.883	12.3298	5.3815	6.56015	6.6105	5.67716
chr1	127338897	127339137	3.7973	3.3657	8.59511	3.36662	12.6234	2.01806	3.28007	9.91574	3.78477
chr1	127347747	127349583	18.9865	35.3399	46.4136	38.1551	96.2898	20.8533	22.9605	59.4945	47.3097
chr1	127363654	127364261	11.3919	8.41425	12.0332	9.53876	46.9706	4.70881	9.84022	16.5262	15.1391
chr1	127369566	127369908	3.7973	5.04855	10.3141	4.48883	27.0081	4.03612	7.65351	0	7.56955
chr1	127409480	127409833	15.1892	8.41425	6.87609	10.0999	13.2105	5.3815	2.18672	9.91574	7.56955
chr1	127500750	127501068	56.9595	8.41425	6.87609	4.48883	4.69706	4.03612	2.18672	3.30525	5.67716
chr1	127511365	127511677	83.5406	5.04855	6.87609	5.04993	5.57776	3.36344	3.28007	16.5262	9.46193
chr1	127512835	127514191	178.473	13.4628	34.3804	22.4441	16.1462	16.8172	16.4004	23.1367	24.601
chr1	127514517	127515127	148.095	1.68285	13.7522	8.41656	7.0456	10.0903	3.28007	13.221	20.8163
chr1	127598542	127598897	3.7973	6.7314	12.0332	6.73324	11.4491	6.72687	0	26.442	1.89239
chr1	127662689	127662920	11.3919	3.3657	10.3141	2.24441	5.57776	1.34537	1.09336	6.6105	3.78477
chr1	127673293	127673943	87.3379	10.0971	12.0332	12.3443	7.9263	7.39956	4.37343	29.7472	7.56955
chr1	127756303	127757129	15.1892	16.8285	79.075	7.29435	62.2361	9.41762	4.37343	19.8315	13.2467
chr1	127773705	127774701	110.122	85.8254	168.464	69.0158	93.3542	97.5397	107.149	36.3577	43.5249
chr1	127858971	127859226	34.1757	3.3657	10.3141	4.48883	2.05497	2.01806	3.28007	6.6105	9.46193
chr1	127868624	127869045	15.1892	26.9256	34.3804	17.9553	24.0725	12.1084	27.334	19.8315	18.9239
chr1	128006101	128006443	7.5946	6.7314	8.59511	20.7608	6.45846	10.763	6.56015	13.221	5.67716
chr1	128012683	128013093	7.5946	10.0971	10.3141	10.0999	6.1649	17.4899	26.2406	16.5262	13.2467
chr1	128013752	128014098	7.5946	6.7314	6.87609	4.48883	13.7976	6.72687	3.28007	6.6105	7.56955
chr1	128016210	128016608	11.3919	26.9256	8.59511	26.933	8.807	28.9256	56.8546	13.221	24.601
chr1	128047063	128047308	3.7973	5.04855	6.87609	2.80552	9.98126	1.34537	4.37343	6.6105	5.67716
chr1	128065605	128066565	30.3784	37.0227	32.6614	25.8108	29.3567	26.9075	14.2137	39.663	54.8792
chr1	128068964	128069540	3.7973	23.5599	10.3141	11.7832	28.476	6.05419	9.84022	16.5262	13.2467
chr1	128081240	128081529	7.5946	3.3657	5.15707	4.48883	17.0269	2.69075	2.18672	9.91574	9.46193
chr1	128102383	128103806	64.5541	114.434	94.5462	33.1051	46.3835	56.5057	66.6948	42.9682	47.3097
chr1	128120972	128121529	7.5946	10.0971	12.0332	6.17214	31.4116	8.07225	7.65351	13.221	18.9239
chr1	128213352	128213669	3.7973	8.41425	3.43804	7.85545	25.8339	3.36344	4.37343	9.91574	13.2467
chr1	128243824	128244631	83.5406	65.6312	29.2234	31.4218	40.8058	45.7427	62.3214	42.9682	26.4934
chr1	128244889	128245359	15.1892	16.8285	17.1902	18.5164	16.7333	18.8352	17.4937	9.91574	15.1391
chr1	128315963	128317027	26.5811	28.6085	32.6614	15.7109	16.4397	20.1806	10.9336	36.3577	34.063
chr1	128322940	128323476	15.1892	42.0713	8.59511	38.7162	11.4491	61.8872	43.7343	19.8315	22.7086
chr1	128327195	128327534	7.5946	8.41425	8.59511	7.29435	22.0175	4.03612	8.74686	9.91574	7.56955
chr1	128357602	128357926	11.3919	11.78	24.0663	9.53876	17.0269	5.3815	6.56015	13.221	11.3543
chr1	128358292	128360051	34.1757	72.3626	92.8272	44.8883	66.6396	32.289	39.3609	33.0525	47.3097
chr1	128386398	128386937	18.9865	40.3884	10.3141	29.1774	8.807	77.359	88.562	23.1367	22.7086
chr1	128416613	128417525	68.3514	55.5341	53.2897	43.205	40.5122	34.9797	57.948	39.663	30.2782
chr1	128435956	128436589	37.973	45.437	13.7522	31.4218	12.6234	36.3251	22.9605	29.7472	17.0315
chr1	128446969	128448008	30.3784	80.7768	29.2234	80.7989	20.2561	183.644	177.124	52.884	56.7716
chr1	128460669	128461239	15.1892	26.9256	13.7522	37.0328	7.0456	107.63	92.9354	13.221	18.9239
chr1	128462383	128462767	3.7973	11.78	10.3141	12.9054	4.99063	18.8352	9.84022	13.221	9.46193
chr1	128463297	128463917	18.9865	30.2913	24.0663	44.3272	7.63273	84.7586	89.6554	13.221	22.7086
chr1	128506933	128507201	3.7973	10.0971	8.59511	18.5164	7.63273	14.7991	8.74686	9.91574	3.78477
chr1	128513165	128513643	7.5946	25.2428	8.59511	20.1997	4.69706	40.3612	38.2675	13.221	15.1391
chr1	128543159	128543355	0	1.68285	13.7522	3.92773	7.33916	5.3815	2.18672	6.6105	3.78477
chr1	128552229	128552976	26.5811	11.78	80.794	12.9054	49.9063	10.763	4.37343	23.1367	18.9239
chr1	128560367	128561878	37.973	28.6085	180.497	37.0328	52.842	96.867	75.4417	46.2735	51.0944
chr1	128563981	128564255	7.5946	8.41425	15.4712	11.7832	11.7427	6.05419	4.37343	13.221	7.56955
chr1	128567940	128568207	7.5946	6.7314	10.3141	10.661	3.5228	7.39956	8.74686	6.6105	7.56955
chr1	128570009	128570813	22.7838	35.3399	15.4712	47.1327	13.5041	133.865	112.616	39.663	52.9868
chr1	128571776	128572165	11.3919	8.41425	10.3141	10.661	8.807	29.5982	16.4004	9.91574	17.0315
chr1	128575128	128575809	11.3919	13.4628	67.0419	7.85545	23.4853	7.39956	3.28007	9.91574	13.2467
chr1	128586741	128587682	26.5811	18.5114	27.5044	34.7884	13.7976	135.883	96.2155	42.9682	34.063
chr1	128590564	128592793	311.378	112.751	180.497	143.081	93.3542	199.788	137.763	92.5469	98.4041
chr1	128600901	128601781	254.419	23.5599	41.2565	33.6662	39.6315	10.0903	12.0269	16.5262	26.4934
chr1	128605893	128606218	18.9865	8.41425	6.87609	5.61104	2.6421	10.0903	22.9605	19.8315	11.3543
chr1	128607959	128608565	189.865	15.1457	18.9092	46.5716	13.7976	20.8533	15.307	16.5262	17.0315
chr1	128613698	128615650	182.27	136.311	68.7609	145.887	69.8688	234.095	191.338	105.768	85.1574
chr1	128626183	128626868	18.9865	23.5599	24.0663	44.8883	19.9625	90.8128	44.8277	23.1367	20.8163
chr1	128642167	128642751	11.3919	13.4628	13.7522	37.0328	5.87133	112.339	74.3483	9.91574	20.8163
chr1	128675626	128675865	37.973	3.3657	12.0332	11.2221	3.5228	6.72687	8.74686	9.91574	3.78477
chr1	128681237	128681673	7.5946	15.1457	10.3141	10.661	36.4023	4.70881	5.46679	6.6105	18.9239
chr1	128698023	128698260	3.7973	5.04855	3.43804	3.36662	2.6421	6.72687	14.2137	9.91574	7.56955
chr1	128704910	128705672	174.676	33.657	20.6283	42.6439	19.3754	118.393	155.257	46.2735	26.4934
chr1	128712560	128713497	37.973	45.437	25.7853	47.1327	10.862	166.826	146.51	33.0525	64.3411
chr1	128714272	128714506	3.7973	6.7314	8.59511	16.272	3.5228	14.1264	17.4937	16.5262	5.67716
chr1	128722059	128722278	3.7973	6.7314	5.15707	6.73324	3.22923	12.7811	10.9336	6.6105	5.67716
chr1	128723931	128725169	34.1757	31.9742	29.2234	29.7385	12.3298	95.5216	104.962	33.0525	51.0944
chr1	128731390	128731628	0	3.3657	3.43804	2.80552	9.39413	4.70881	0	6.6105	9.46193
chr1	128746428	128746908	15.1892	16.8285	12.0332	43.205	7.63273	13.4537	10.9336	13.221	18.9239
chr1	128747454	128747723	11.3919	8.41425	3.43804	6.73324	3.5228	16.1445	14.2137	13.221	7.56955
chr1	128766924	128767295	75.946	5.04855	8.59511	7.85545	6.1649	4.70881	7.65351	3.30525	5.67716
chr1	128786860	128787190	7.5946	18.5114	15.4712	13.4665	5.87133	20.1806	19.6804	16.5262	15.1391
chr1	128833016	128833519	22.7838	15.1457	10.3141	38.7162	8.51343	8.74493	8.74686	23.1367	11.3543
chr1	128921454	128921774	3.7973	3.3657	15.4712	5.61104	13.5041	3.36344	3.28007	13.221	7.56955
chr1	129542671	129543061	11.3919	10.0971	8.59511	28.0552	5.87133	4.70881	10.9336	16.5262	9.46193
chr1	129616167	129616465	15.1892	5.04855	6.87609	8.41656	15.2655	2.69075	5.46679	9.91574	7.56955
chr1	129764769	129765133	7.5946	5.04855	10.3141	3.92773	18.4947	4.03612	1.09336	6.6105	9.46193
chr1	129956504	129957314	34.1757	11.78	30.9424	11.2221	42.8607	12.7811	8.74686	16.5262	18.9239
chr1	129990849	129991160	3.7973	3.3657	12.0332	1.12221	15.559	2.01806	5.46679	13.221	5.67716
chr1	130112762	130113801	11.3919	15.1457	24.0663	12.3443	69.2817	11.4357	8.74686	19.8315	18.9239
chr1	130275941	130276362	3.7973	6.7314	12.0332	5.04993	20.5497	6.05419	4.37343	3.30525	11.3543
chr1	130276815	130277288	7.5946	5.04855	10.3141	6.73324	36.4023	3.36344	4.37343	16.5262	15.1391
chr1	130279202	130279484	7.5946	8.41425	15.4712	4.48883	16.7333	2.01806	4.37343	3.30525	7.56955
chr1	130282151	130282578	18.9865	8.41425	12.0332	13.4665	35.5216	4.03612	10.9336	19.8315	17.0315
chr1	130298950	130300664	18.9865	20.1942	53.2897	28.6163	168.507	15.4718	17.4937	26.442	35.9553
chr1	130342505	130342858	11.3919	6.7314	5.15707	10.0999	14.9719	5.3815	8.74686	6.6105	9.46193
chr1	130374012	130374612	7.5946	11.78	17.1902	6.17214	55.7776	6.05419	8.74686	6.6105	13.2467
chr1	130377866	130378298	3.7973	13.4628	15.4712	7.85545	27.5953	4.70881	8.74686	3.30525	7.56955
chr1	130429790	130430034	7.5946	6.7314	8.59511	3.92773	2.34853	9.41762	2.18672	6.6105	5.67716
chr1	130462113	130462837	87.3379	23.5599	63.6038	19.0775	45.2092	32.289	26.2406	39.663	18.9239
chr1	130463887	130464211	11.3919	8.41425	5.15707	6.17214	4.69706	30.9436	7.65351	9.91574	7.56955
chr1	130470654	130470869	3.7973	5.04855	6.87609	5.04993	2.93567	14.1264	7.65351	3.30525	7.56955
chr1	130474177	130474576	15.1892	11.78	17.1902	12.3443	7.0456	40.3612	21.8672	13.221	11.3543
chr1	130508596	130508875	3.7973	3.3657	6.87609	6.17214	13.7976	2.69075	4.37343	9.91574	5.67716
chr1	130549249	130549574	60.7568	13.4628	12.0332	8.41656	4.69706	4.70881	2.18672	13.221	13.2467
chr1	130550709	130551082	64.5541	16.8285	10.3141	10.0999	8.51343	4.03612	3.28007	6.6105	7.56955
chr1	130700319	130700574	3.7973	6.7314	5.15707	6.73324	2.34853	24.8894	12.0269	13.221	9.46193
chr1	130710229	130710431	0	5.04855	10.3141	6.73324	10.2748	4.03612	1.09336	13.221	1.89239
chr1	130715803	130716113	34.1757	15.1457	29.2234	12.3443	14.9719	14.7991	19.6804	13.221	18.9239
chr1	130717296	130717728	22.7838	18.5114	51.5707	17.3942	21.7239	15.4718	21.8672	26.442	18.9239
chr1	130740810	130741865	7.5946	23.5599	142.679	14.5887	73.3916	12.7811	10.9336	19.8315	18.9239
chr1	130744155	130744649	7.5946	11.78	17.1902	7.29435	20.8432	2.01806	2.18672	13.221	5.67716
chr1	130830198	130830431	3.7973	5.04855	3.43804	2.80552	12.6234	2.01806	1.09336	3.30525	5.67716
chr1	130850465	130850781	64.5541	6.7314	5.15707	1.68331	3.81637	3.36344	1.09336	13.221	11.3543
chr1	130864280	130864714	75.946	6.7314	15.4712	5.04993	4.4035	4.03612	5.46679	6.6105	13.2467
chr1	130865653	130865884	30.3784	6.7314	3.43804	5.04993	3.22923	2.01806	0	13.221	7.56955
chr1	130910122	130910319	3.7973	1.68285	3.43804	3.36662	3.5228	2.01806	4.37343	6.6105	5.67716
chr1	130990384	130990796	3.7973	8.41425	10.3141	7.85545	17.614	7.39956	6.56015	16.5262	7.56955
chr1	130997445	130997797	15.1892	6.7314	5.15707	4.48883	4.69706	11.4357	22.9605	6.6105	5.67716
chr1	131010246	131010545	11.3919	6.7314	1.71902	3.36662	13.2105	2.69075	5.46679	9.91574	1.89239
chr1	131025405	131026182	7.5946	28.6085	8.59511	54.9882	40.8058	17.4899	71.0683	23.1367	34.063
chr1	131028935	131029694	11.3919	18.5114	18.9092	16.272	58.7133	6.72687	9.84022	6.6105	11.3543
chr1	131037990	131038562	15.1892	18.5114	10.3141	22.4441	6.1649	30.9436	71.0683	26.442	18.9239
chr1	131068304	131068611	3.7973	6.7314	12.0332	9.53876	25.5403	6.72687	5.46679	16.5262	9.46193
chr1	131074014	131075281	15.1892	20.1942	20.6283	30.2996	135.334	14.1264	12.0269	19.8315	32.1706
chr1	131075804	131076205	11.3919	16.8285	10.3141	6.17214	16.7333	7.39956	5.46679	13.221	9.46193
chr1	131083779	131084608	30.3784	60.5826	15.4712	77.9934	19.669	84.0859	95.1221	23.1367	39.7401
chr1	131086807	131087270	18.9865	16.8285	15.4712	12.3443	7.9263	30.2709	47.0144	16.5262	18.9239
chr1	131089661	131090441	15.1892	26.9256	15.4712	32.544	11.7427	46.4154	40.4542	36.3577	32.1706
chr1	131092188	131092612	7.5946	16.8285	12.0332	11.2221	6.45846	32.289	30.614	9.91574	18.9239
chr1	131096174	131097363	26.5811	45.437	29.2234	43.205	27.8888	67.9414	53.5745	16.5262	35.9553
chr1	131097726	131098086	41.7703	13.4628	49.8516	35.9106	28.476	32.289	31.7074	29.7472	7.56955
chr1	131103718	131104104	79.7433	16.8285	12.0332	49.3771	14.0912	19.5079	17.4937	9.91574	28.3858
chr1	131110603	131111246	30.3784	15.1457	13.7522	44.8883	14.0912	36.9978	44.8277	23.1367	30.2782
chr1	131125452	131126715	15.1892	47.1198	187.373	22.4441	101.574	15.4718	18.5871	39.663	35.9553
chr1	131135081	131135344	11.3919	6.7314	17.1902	5.04993	11.1555	4.03612	5.46679	9.91574	11.3543
chr1	131136020	131136509	3.7973	13.4628	51.5707	17.3942	32.8795	6.72687	6.56015	23.1367	26.4934
chr1	131137072	131137962	26.5811	13.4628	46.4136	11.2221	29.6502	8.74493	10.9336	16.5262	18.9239
chr1	131138115	131139277	49.3649	68.9969	84.2321	44.3272	53.7227	44.3974	48.1078	33.0525	39.7401
chr1	131139456	131139962	22.7838	23.5599	24.0663	27.4941	9.6877	45.07	38.2675	26.442	26.4934
chr1	131142512	131142777	11.3919	8.41425	8.59511	4.48883	14.0912	4.03612	3.28007	9.91574	5.67716
chr1	131145379	131145693	7.5946	5.04855	10.3141	8.41656	12.6234	2.69075	4.37343	3.30525	11.3543
chr1	131146228	131146697	49.3649	16.8285	17.1902	24.6886	10.5684	24.2167	15.307	9.91574	15.1391
chr1	131153017	131153251	11.3919	15.1457	10.3141	7.85545	11.4491	9.41762	7.65351	6.6105	9.46193
chr1	131159628	131160130	3.7973	13.4628	10.3141	7.29435	45.7964	6.05419	4.37343	23.1367	20.8163
chr1	131184345	131184711	7.5946	13.4628	8.59511	22.4441	7.63273	25.5621	21.8672	6.6105	20.8163
chr1	131186953	131187488	15.1892	20.1942	13.7522	32.544	7.0456	147.991	113.709	19.8315	32.1706
chr1	131188448	131189202	34.1757	16.8285	12.0332	28.0552	17.3204	113.684	107.149	23.1367	30.2782
chr1	131198511	131200478	117.716	84.1425	55.0087	115.587	57.539	214.587	155.257	49.5787	77.5879
chr1	131204428	131204656	7.5946	6.7314	8.59511	4.48883	3.22923	4.03612	10.9336	6.6105	7.56955
chr1	131276671	131277219	15.1892	26.9256	17.1902	27.4941	5.87133	17.4899	22.9605	9.91574	15.1391
chr1	131286124	131286525	3.7973	6.7314	10.3141	11.7832	6.1649	26.2348	13.1203	9.91574	15.1391
chr1	131286851	131287429	7.5946	11.78	15.4712	32.544	6.1649	40.3612	36.0808	19.8315	13.2467
chr1	131384375	131384798	45.5676	13.4628	12.0332	24.6886	11.4491	15.4718	12.0269	16.5262	11.3543
chr1	131447370	131447731	15.1892	10.0971	42.9756	6.73324	30.8245	4.03612	4.37343	9.91574	13.2467
chr1	131470571	131470948	3.7973	21.8771	12.0332	16.272	9.39413	39.6885	25.1472	9.91574	9.46193
chr1	131481389	131481688	11.3919	6.7314	8.59511	11.7832	18.7883	4.70881	6.56015	9.91574	9.46193
chr1	131525108	131525395	7.5946	3.3657	10.3141	17.3942	7.9263	8.74493	6.56015	16.5262	9.46193
chr1	131526945	131528110	41.7703	58.8998	94.5462	43.7661	41.6865	55.833	84.1886	46.2735	54.8792
chr1	131573821	131574032	26.5811	58.8998	12.0332	69.0158	24.9532	9.41762	64.5081	26.442	15.1391
chr1	131613498	131613926	26.5811	15.1457	15.4712	8.41656	10.862	28.2529	17.4937	6.6105	17.0315
chr1	131616525	131616969	3.7973	6.7314	30.9424	5.04993	18.2011	8.07225	3.28007	3.30525	15.1391
chr1	131617431	131617804	11.3919	3.3657	8.59511	16.272	7.63273	58.5238	24.0539	6.6105	18.9239
chr1	131627270	131627799	3.7973	8.41425	15.4712	10.0999	8.51343	55.1604	16.4004	13.221	13.2467
chr1	131638028	131639165	136.703	31.9742	106.579	144.765	91.0056	232.75	157.444	46.2735	54.8792
chr1	131639317	131639542	7.5946	3.3657	18.9092	5.04993	9.39413	6.72687	5.46679	6.6105	7.56955
chr1	131640164	131640488	7.5946	5.04855	18.9092	5.61104	11.4491	6.05419	7.65351	9.91574	3.78477
chr1	131658023	131658366	30.3784	20.1942	25.7853	19.0775	20.5497	17.4899	20.7738	16.5262	17.0315
chr1	131660719	131661069	3.7973	5.04855	30.9424	3.92773	19.3754	2.01806	3.28007	13.221	9.46193
chr1	131661580	131662125	11.3919	6.7314	101.422	7.29435	19.3754	4.03612	8.74686	3.30525	11.3543
chr1	131663187	131663985	11.3919	13.4628	75.637	10.0999	45.5028	8.74493	3.28007	9.91574	11.3543
chr1	131672410	131672705	15.1892	11.78	13.7522	18.5164	7.0456	16.8172	24.0539	16.5262	13.2467
chr1	131688587	131688992	15.1892	10.0971	17.1902	35.3495	5.57776	17.4899	20.7738	9.91574	7.56955
chr1	131691359	131692091	26.5811	28.6085	32.6614	48.2549	13.7976	18.8352	74.3483	19.8315	35.9553
chr1	131700484	131700770	22.7838	6.7314	13.7522	14.0276	5.57776	14.7991	15.307	6.6105	15.1391
chr1	131734801	131735262	3.7973	8.41425	12.0332	20.1997	6.1649	13.4537	29.5207	6.6105	18.9239
chr1	131736508	131736892	15.1892	13.4628	8.59511	15.7109	24.366	3.36344	4.37343	13.221	13.2467
chr1	131761510	131761763	11.3919	5.04855	6.87609	13.4665	3.5228	17.4899	29.5207	9.91574	15.1391
chr1	131827636	131828053	30.3784	16.8285	12.0332	10.0999	14.9719	15.4718	25.1472	13.221	18.9239
chr1	131866356	131866711	3.7973	3.3657	5.15707	8.97766	5.57776	18.8352	25.1472	9.91574	13.2467
chr1	131866945	131867822	56.9595	50.4855	22.3473	20.7608	21.1368	34.3071	40.4542	33.0525	28.3858
chr1	131910170	131910516	7.5946	21.8771	27.5044	16.8331	27.0081	17.4899	30.614	33.0525	24.601
chr1	131911077	131911455	18.9865	25.2428	22.3473	8.41656	12.6234	11.4357	26.2406	16.5262	7.56955
chr1	131942552	131943200	18.9865	10.0971	17.1902	25.2497	77.208	7.39956	12.0269	13.221	17.0315
chr1	131954308	131954693	7.5946	6.7314	6.87609	14.5887	28.7695	4.03612	4.37343	9.91574	17.0315
chr1	131962770	131963032	0	5.04855	5.15707	3.36662	9.98126	2.01806	3.28007	6.6105	3.78477
chr1	132002030	132002373	7.5946	6.7314	15.4712	5.61104	17.3204	2.69075	3.28007	0	15.1391
chr1	132007390	132008665	136.703	90.8739	87.6701	50.4993	68.6946	75.341	123.549	36.3577	47.3097
chr1	132010771	132011003	11.3919	13.4628	8.59511	10.0999	4.10993	7.39956	20.7738	16.5262	17.0315
chr1	132026823	132027456	7.5946	6.7314	80.794	7.29435	48.732	4.70881	5.46679	13.221	17.0315
chr1	132031549	132031792	3.7973	3.3657	8.59511	3.36662	12.6234	3.36344	4.37343	6.6105	7.56955
chr1	132078281	132078727	11.3919	3.3657	10.3141	3.92773	22.0175	8.07225	5.46679	13.221	9.46193
chr1	132085356	132085628	3.7973	13.4628	5.15707	14.5887	7.63273	5.3815	9.84022	6.6105	5.67716
chr1	132089879	132090176	3.7973	3.3657	3.43804	7.85545	5.87133	13.4537	20.7738	16.5262	9.46193
chr1	132095036	132096003	11.3919	23.5599	18.9092	18.5164	67.5203	10.0903	14.2137	29.7472	13.2467
chr1	132131026	132131782	75.946	52.1684	67.0419	74.6268	156.765	67.9414	34.9875	95.8522	73.8031
chr1	132133581	132133810	3.7973	10.0971	1.71902	5.61104	4.99063	1.34537	31.7074	16.5262	9.46193
chr1	132143042	132143503	0	16.8285	12.0332	5.61104	7.0456	8.74493	43.7343	19.8315	20.8163
chr1	132149341	132149760	18.9865	16.8285	8.59511	16.272	4.69706	8.07225	45.921	16.5262	15.1391
chr1	132246224	132246567	11.3919	5.04855	6.87609	11.7832	21.1368	4.70881	7.65351	6.6105	9.46193
chr1	132311290	132311805	72.1487	21.8771	12.0332	24.6886	13.2105	29.5982	34.9875	9.91574	18.9239
chr1	132311850	132312897	22.7838	26.9256	41.2565	26.933	88.9507	28.2529	17.4937	29.7472	37.8477
chr1	132315897	132316270	18.9865	11.78	24.0663	12.9054	14.3848	20.8533	12.0269	6.6105	17.0315
chr1	132317429	132318298	11.3919	26.9256	18.9092	44.8883	16.1462	40.3612	24.0539	9.91574	18.9239
chr1	132318522	132318879	11.3919	15.1457	12.0332	32.544	7.63273	28.9256	16.4004	19.8315	11.3543
chr1	132319308	132319769	11.3919	15.1457	12.0332	23.0053	31.7052	8.07225	8.74686	19.8315	15.1391
chr1	132334351	132334721	7.5946	5.04855	15.4712	5.04993	17.9076	4.03612	7.65351	0	7.56955
chr1	132341693	132342143	140.5	23.5599	17.1902	36.4717	20.5497	34.3071	30.614	16.5262	20.8163
chr1	132355316	132368408	167.081	210.356	3049.55	137.47	323.51	120.411	119.176	280.946	280.073
chr1	132370721	132371262	3.7973	20.1942	24.0663	33.1051	11.7427	42.3793	19.6804	9.91574	17.0315
chr1	132374094	132374722	11.3919	5.04855	85.9511	8.97766	30.8245	6.05419	7.65351	6.6105	7.56955
chr1	132377780	132378156	3.7973	21.8771	37.8185	13.4665	31.9988	4.70881	8.74686	23.1367	15.1391
chr1	132380434	132380735	11.3919	5.04855	10.3141	2.80552	15.2655	5.3815	2.18672	6.6105	5.67716
chr1	132381664	132382328	11.3919	20.1942	44.6946	19.6386	59.3004	6.72687	8.74686	29.7472	15.1391
chr1	132388157	132388504	11.3919	1.68285	37.8185	5.04993	19.9625	4.70881	3.28007	16.5262	5.67716
chr1	132388727	132390733	30.3784	45.437	230.349	31.4218	58.4197	28.9256	17.4937	36.3577	43.5249
chr1	132410718	132410943	7.5946	3.3657	6.87609	4.48883	12.6234	6.05419	1.09336	13.221	9.46193
chr1	132416777	132418166	83.5406	72.3626	85.9511	38.1551	53.7227	47.7608	61.228	19.8315	24.601
chr1	132420259	132420573	3.7973	8.41425	10.3141	3.92773	25.8339	5.3815	5.46679	13.221	17.0315
chr1	132421244	132421659	7.5946	3.3657	6.87609	14.5887	7.0456	24.2167	8.74686	16.5262	15.1391
chr1	132423002	132423306	3.7973	10.0971	6.87609	12.9054	5.57776	20.8533	8.74686	6.6105	13.2467
chr1	132435429	132435687	3.7973	5.04855	6.87609	12.9054	5.2842	11.4357	2.18672	6.6105	7.56955
chr1	132437287	132437771	15.1892	16.8285	6.87609	42.0828	7.33916	32.289	9.84022	13.221	11.3543
chr1	132476968	132477629	91.1352	45.437	158.15	66.2102	57.539	74.6683	50.2945	42.9682	51.0944
chr1	132767446	132767894	3.7973	23.5599	8.59511	54.4271	8.51343	28.2529	12.0269	16.5262	11.3543
chr1	132794556	132794775	3.7973	11.78	6.87609	6.73324	2.6421	13.4537	7.65351	9.91574	9.46193
chr1	132834132	132834351	3.7973	8.41425	6.87609	10.661	2.34853	1.34537	3.28007	9.91574	3.78477
chr1	133012335	133012697	49.3649	13.4628	5.15707	15.7109	8.51343	28.2529	26.2406	6.6105	9.46193
chr1	133019542	133019927	11.3919	3.3657	10.3141	6.17214	13.7976	4.70881	4.37343	6.6105	7.56955
chr1	133020152	133020528	3.7973	8.41425	10.3141	5.61104	19.669	4.03612	6.56015	9.91574	17.0315
chr1	133025060	133025733	26.5811	48.8027	49.8516	33.6662	36.4023	56.5057	36.0808	9.91574	26.4934
chr1	133029746	133030087	30.3784	18.5114	10.3141	10.0999	8.21986	27.5802	15.307	9.91574	17.0315
chr1	133070285	133070624	15.1892	13.4628	8.59511	28.0552	9.6877	20.1806	7.65351	6.6105	9.46193
chr1	133083165	133084454	178.473	26.9256	55.0087	20.7608	31.9988	16.8172	25.1472	49.5787	26.4934
chr1	133118852	133119396	3.7973	16.8285	17.1902	6.73324	48.732	6.72687	8.74686	9.91574	17.0315
chr1	133119952	133120494	11.3919	20.1942	15.4712	37.5939	7.33916	88.7947	56.8546	13.221	26.4934
chr1	133126501	133126756	7.5946	10.0971	6.87609	6.17214	6.45846	20.1806	10.9336	9.91574	15.1391
chr1	133129152	133129625	3.7973	18.5114	10.3141	21.3219	7.33916	37.6705	29.5207	13.221	15.1391
chr1	133130789	133132895	159.487	126.214	319.738	112.782	141.206	178.935	158.537	62.7997	88.9422
chr1	133133193	133134269	26.5811	23.5599	85.9511	37.5939	61.649	36.3251	41.5476	33.0525	41.6325
chr1	133138835	133139065	0	3.3657	10.3141	3.36662	8.21986	4.70881	3.28007	6.6105	9.46193
chr1	133190614	133191047	15.1892	5.04855	5.15707	4.48883	39.9251	6.05419	6.56015	9.91574	9.46193
chr1	133222808	133223029	3.7973	11.78	6.87609	12.9054	2.93567	2.69075	3.28007	16.5262	1.89239
chr1	133244496	133245136	3.7973	15.1457	20.6283	11.2221	103.923	8.07225	7.65351	26.442	18.9239
chr1	133267819	133268115	3.7973	3.3657	6.87609	3.36662	21.4304	5.3815	3.28007	6.6105	9.46193
chr1	133311931	133312381	11.3919	3.3657	12.0332	3.92773	34.9344	4.70881	3.28007	9.91574	9.46193
chr1	133529911	133530145	3.7973	3.3657	5.15707	12.9054	3.22923	5.3815	2.18672	9.91574	1.89239
chr1	133549842	133550218	15.1892	10.0971	15.4712	13.4665	19.669	2.69075	2.18672	3.30525	9.46193
chr1	133617933	133618202	3.7973	8.41425	13.7522	3.36662	13.7976	4.03612	4.37343	9.91574	9.46193
chr1	133660848	133661570	18.9865	58.8998	60.1658	25.2497	24.366	33.6344	40.4542	16.5262	30.2782
chr1	133694983	133695201	49.3649	5.04855	6.87609	4.48883	6.1649	1.34537	2.18672	9.91574	5.67716
chr1	133728112	133728693	18.9865	5.04855	15.4712	5.04993	41.0993	6.05419	6.56015	13.221	7.56955
chr1	133745161	133745579	15.1892	8.41425	15.4712	3.36662	28.7695	4.70881	4.37343	13.221	5.67716
chr1	133754052	133754918	7.5946	13.4628	55.0087	12.9054	86.015	8.74493	5.46679	16.5262	13.2467
chr1	133797954	133798267	3.7973	5.04855	24.0663	2.24441	15.559	2.69075	1.09336	9.91574	5.67716
chr1	133800654	133801641	41.7703	75.7283	91.1082	95.3876	49.3192	20.8533	24.0539	26.442	45.4173
chr1	133815601	133816351	11.3919	15.1457	41.2565	38.7162	82.4922	8.07225	16.4004	13.221	15.1391
chr1	133818507	133818755	3.7973	6.7314	3.43804	14.0276	4.10993	2.69075	2.18672	3.30525	11.3543
chr1	133825281	133826157	22.7838	11.78	106.579	12.3443	97.7577	5.3815	6.56015	29.7472	13.2467
chr1	133854513	133854828	7.5946	3.3657	6.87609	23.0053	4.10993	8.74493	12.0269	3.30525	7.56955
chr1	133856307	133856581	11.3919	11.78	8.59511	28.6163	3.5228	6.05419	5.46679	9.91574	18.9239
chr1	133859176	133859587	11.3919	11.78	10.3141	7.85545	25.8339	2.69075	3.28007	9.91574	9.46193
chr1	133863394	133864028	7.5946	26.9256	15.4712	50.4993	25.2467	10.0903	12.0269	13.221	17.0315
chr1	133887230	133887483	3.7973	3.3657	3.43804	17.3942	7.33916	5.3815	4.37343	6.6105	15.1391
chr1	133887687	133888552	7.5946	10.0971	12.0332	12.3443	48.4385	6.05419	14.2137	23.1367	11.3543
chr1	133895768	133896594	7.5946	28.6085	120.332	29.7385	60.7683	8.07225	13.1203	33.0525	37.8477
chr1	133908090	133908369	7.5946	3.3657	5.15707	4.48883	13.2105	3.36344	1.09336	16.5262	7.56955
chr1	133925581	133925902	3.7973	6.7314	6.87609	19.6386	5.2842	13.4537	6.56015	13.221	17.0315
chr1	133944117	133944534	3.7973	6.7314	12.0332	6.73324	21.4304	3.36344	2.18672	13.221	13.2467
chr1	133950380	133950946	7.5946	11.78	10.3141	1.68331	49.3192	5.3815	3.28007	13.221	17.0315
chr1	133961350	133961599	7.5946	5.04855	5.15707	4.48883	11.7427	4.03612	3.28007	6.6105	7.56955
chr1	134060588	134061472	208.851	25.2428	89.3892	21.883	27.3017	43.7247	24.0539	19.8315	30.2782
chr1	134063117	134064125	174.676	11.78	22.3473	28.0552	17.3204	83.4132	34.9875	23.1367	39.7401
chr1	134064954	134065799	75.946	21.8771	30.9424	42.6439	13.7976	85.4313	68.8816	19.8315	43.5249
chr1	134067140	134067517	87.3379	13.4628	13.7522	14.5887	7.9263	8.74493	6.56015	19.8315	3.78477
chr1	134072936	134073997	26.5811	21.8771	140.96	25.2497	99.2255	13.4537	24.0539	23.1367	30.2782
chr1	134076990	134079629	136.703	80.7768	414.284	85.8489	90.1249	233.422	137.763	59.4945	85.1574
chr1	134092758	134094306	208.851	55.5341	135.803	54.4271	57.2455	132.519	101.682	36.3577	39.7401
chr1	134095043	134095432	22.7838	13.4628	8.59511	17.3942	5.87133	26.9075	9.84022	13.221	9.46193
chr1	134096741	134096980	3.7973	1.68285	8.59511	3.36662	15.2655	2.69075	4.37343	13.221	1.89239
chr1	134099404	134099626	11.3919	5.04855	27.5044	5.61104	7.33916	6.05419	13.1203	9.91574	15.1391
chr1	134105792	134106055	3.7973	8.41425	5.15707	3.92773	3.81637	16.8172	9.84022	0	7.56955
chr1	134110505	134110726	3.7973	5.04855	5.15707	2.80552	3.81637	6.05419	15.307	3.30525	9.46193
chr1	134140539	134140785	3.7973	6.7314	6.87609	5.61104	10.862	3.36344	5.46679	3.30525	1.89239
chr1	134152810	134153154	11.3919	3.3657	13.7522	5.61104	16.1462	2.69075	4.37343	6.6105	7.56955
chr1	134182082	134182583	3.7973	6.7314	12.0332	8.97766	6.1649	63.9053	48.1078	6.6105	15.1391
chr1	134184122	134184379	3.7973	1.68285	10.3141	3.92773	1.7614	14.7991	24.0539	6.6105	5.67716
chr1	134196384	134196711	22.7838	15.1457	13.7522	13.4665	6.45846	18.1626	33.8941	6.6105	9.46193
chr1	134213408	134213621	3.7973	5.04855	1.71902	2.24441	12.9169	2.69075	3.28007	13.221	5.67716
chr1	134302786	134303130	34.1757	13.4628	10.3141	33.1051	11.1555	25.5621	32.8007	16.5262	15.1391
chr1	134361804	134362360	45.5676	21.8771	92.8272	25.8108	39.9251	45.07	63.4148	16.5262	13.2467
chr1	134405642	134406214	26.5811	23.5599	42.9756	22.4441	17.9076	32.289	26.2406	16.5262	22.7086
chr1	134415264	134415980	26.5811	30.2913	60.1658	19.0775	29.0631	44.3974	80.9085	9.91574	17.0315
chr1	134416687	134416986	11.3919	6.7314	13.7522	5.61104	4.99063	19.5079	12.0269	6.6105	9.46193
chr1	134419930	134420591	18.9865	47.1198	22.3473	50.4993	12.9169	197.097	181.497	23.1367	49.2021
chr1	134426270	134426982	11.3919	10.0971	120.332	8.41656	76.0337	6.05419	6.56015	23.1367	20.8163
chr1	134455260	134456019	41.7703	33.657	134.084	39.8384	47.8513	48.4335	49.2011	16.5262	30.2782
chr1	134457803	134458432	15.1892	20.1942	13.7522	30.2996	12.0362	36.9978	15.307	13.221	28.3858
[truncated: 48,711 more rows]
