# Supplementary material for: In vivo screening characterizes chromatin factor functions during normal and malignant hematopoiesis
Source: Nat Genet. 2023 Aug 14;55(9):1542–54. doi: 10.1038/s41588-023-01471-2 (PMC10484791; doi:10.1038/s41588-023-01471-2)
Supplement: Supplementary file 10 — Normalized ChIP–seq peak counts for Smarcb1. [file 41588_2023_1471_MOESM10_ESM.xlsx]

## Sheet: Supplementary Table 15 Smarcb1
Supplementary Data 5. Normalized Smarcb1 ChIP-seq peak counts
chr	start	end	DM_Smarcb1-merged-sub173331792.cpm	Ery_Smarcb1_ChIP9.cpm	GMP_Smarcb1_ChIP11.cpm	MEP_Smarcb1_ChIP12.cpm	Mono_Smarcb1-merged.cpm	Mye_Smarcb1-merged-sub173331792.cpm	DM_IgG_15052021.cpm	Mye_IgG-merged.cpm
chr1	3052589	3052961	9.58263	12.4636	2.70404	2.9672	7.42511	4.47613	7.90111	3.73542
chr1	3059564	3059948	8.66514	7.12205	2.40359	3.709	4.05006	4.9473	6.32089	8.4047
chr1	3445539	3446554	48.5248	3.56102	7.21076	5.9344	9.45014	11.4259	15.8022	8.4047
chr1	3451558	3452073	8.35932	5.34154	1.95291	2.2254	9.45014	2.23806	9.48133	7.47085
chr1	4351790	4352259	8.46126	7.12205	2.25336	1.4836	4.72507	2.47365	6.32089	6.53699
chr1	4412638	4412879	1.4272	1.78051	3.30493	2.2254	2.70004	1.6491	4.74066	1.86771
chr1	4414230	4414969	4.89326	5.34154	11.417	9.6434	11.4752	3.65158	6.32089	6.53699
chr1	4417915	4418452	5.81074	5.34154	9.46412	2.9672	6.07509	2.47365	17.3824	4.66928
chr1	4559770	4560422	2.44663	5.34154	2.55381	15.5778	10.1251	3.65158	14.222	9.33856
chr1	4571444	4572092	8.25737	8.90256	9.01345	14.836	2.70004	2.82703	6.32089	7.47085
chr1	4602446	4602871	8.46126	3.56102	3.00448	6.6762	5.40008	4.12275	1.58022	6.53699
chr1	4735397	4735975	7.95154	1.78051	2.85426	2.2254	6.07509	2.59144	4.74066	6.53699
chr1	4746706	4747300	14.4759	7.12205	9.16367	14.0942	6.7501	3.88716	7.90111	6.53699
chr1	4748071	4748641	12.3351	7.12205	4.3565	8.1598	3.37505	3.06261	1.58022	4.66928
chr1	4774806	4775755	22.6313	12.4636	14.5717	5.9344	24.3004	15.3131	18.9627	14.0078
chr1	4785026	4786406	19.3691	40.9518	18.3273	38.5736	16.8752	26.0322	12.6418	15.8755
chr1	4807378	4807923	10.5001	8.90256	10.065	14.836	6.7501	10.3658	3.16044	5.60314
chr1	4857479	4859213	26.4032	55.1959	27.6412	31.1556	41.1756	35.3378	26.8638	28.9495
chr1	4906970	4907585	7.8496	8.90256	8.713	4.4508	1.35002	5.30068	3.16044	6.53699
chr1	5082898	5083704	17.1264	21.3661	9.9148	17.8032	14.8502	19.4358	9.48133	15.8755
chr1	5100881	5101455	4.38354	16.0246	5.85874	2.9672	14.8502	13.1928	12.6418	4.66928
chr1	5111599	5112188	1.73303	10.6831	1.80269	8.1598	4.72507	1.88469	4.74066	9.33856
chr1	5185164	5185536	7.03406	7.12205	2.40359	2.2254	3.37505	4.35833	3.16044	7.47085
chr1	6188264	6188809	9.68457	16.0246	2.25336	3.709	4.05006	2.59144	6.32089	4.66928
chr1	6214122	6215684	27.5246	74.7815	27.6412	57.8604	31.7255	38.0471	20.5429	23.3464
chr1	6406084	6406861	9.48069	12.4636	13.9708	3.709	20.9253	10.0124	11.0615	12.1401
chr1	6418707	6419282	9.07292	12.4636	6.91031	2.9672	10.1251	13.7818	12.6418	9.33856
chr1	6445444	6445744	3.46606	7.12205	2.40359	0.7418	3.37505	4.9473	3.16044	6.53699
chr1	6453362	6454680	31.0926	12.4636	15.6233	13.3524	17.5503	17.9045	18.9627	23.3464
chr1	6466648	6467658	37.9227	8.90256	12.0179	7.418	24.9754	27.0923	12.6418	13.074
chr1	6492872	6493915	19.4711	7.12205	15.0224	8.9016	12.8252	10.4836	15.8022	9.33856
chr1	6496535	6497035	9.48069	5.34154	5.10762	2.9672	8.10012	7.77433	6.32089	9.33856
chr1	6969750	6970326	10.2962	1.78051	3.00448	1.4836	2.70004	14.0173	9.48133	14.0078
chr1	6976285	6976700	2.95634	5.34154	6.76009	2.9672	6.07509	5.53626	7.90111	8.4047
chr1	7088230	7089999	36.8014	44.5128	25.5381	41.5408	37.1255	45.8214	12.6418	31.7511
chr1	7090130	7090587	5.40297	3.56102	4.9574	13.3524	8.10012	4.12275	6.32089	4.66928
chr1	7109356	7109855	8.05349	5.34154	10.6659	7.418	13.5002	8.00991	3.16044	5.60314
chr1	7113878	7114358	6.93212	3.56102	8.56278	5.9344	10.8002	6.36081	6.32089	6.53699
chr1	7395410	7395928	7.136	5.34154	4.9574	2.2254	9.45014	15.5487	1.58022	11.2063
chr1	7396847	7398584	29.1557	35.6102	25.8386	64.5366	27.6754	49.7086	22.1231	26.148
chr1	7454893	7455854	19.3691	5.34154	6.60986	9.6434	14.1752	8.48108	11.0615	10.2724
chr1	7548130	7548700	13.8642	7.12205	5.10762	4.4508	4.05006	3.88716	4.74066	6.53699
chr1	7705982	7706399	11.3157	10.6831	2.70404	2.2254	8.77513	7.18536	7.90111	4.66928
chr1	7737305	7737807	10.2962	7.12205	1.50224	5.1926	3.37505	3.88716	4.74066	8.4047
chr1	7776486	7777448	25.1799	10.6831	7.21076	5.9344	14.1752	9.18784	9.48133	7.47085
chr1	7824006	7824470	9.58263	7.12205	2.85426	4.4508	6.7501	4.00496	6.32089	4.66928
chr1	9236312	9236791	2.95634	12.4636	4.20628	20.7704	5.40008	4.12275	7.90111	14.9417
chr1	9545100	9546806	24.6702	30.2687	21.3318	34.8646	27.6754	28.5059	34.7649	16.8094
chr1	9548685	9549249	7.8496	5.34154	5.10762	6.6762	4.72507	10.7191	17.3824	6.53699
chr1	9597453	9597690	0.815543	0	3.60538	4.4508	1.35002	1.6491	3.16044	3.73542
chr1	9674206	9674606	1.93691	5.34154	5.10762	5.9344	4.72507	2.12027	4.74066	7.47085
chr1	9700516	9701312	14.1701	16.0246	11.8677	15.5778	11.4752	14.8419	9.48133	14.9417
chr1	9728286	9728736	7.03406	5.34154	9.16367	3.709	7.42511	10.1302	6.32089	8.4047
chr1	9742833	9743136	2.03886	10.6831	2.40359	10.3852	4.05006	3.18041	4.74066	6.53699
chr1	9744861	9745280	6.21852	16.0246	5.85874	9.6434	5.40008	6.36081	6.32089	7.47085
chr1	9747513	9748414	15.8011	33.8297	22.2332	22.9958	18.9003	30.5083	20.5429	23.3464
chr1	9769449	9770082	19.1653	16.0246	21.4821	5.1926	21.6003	16.9622	15.8022	7.47085
chr1	9772860	9773676	15.6992	12.4636	17.426	14.836	18.2253	17.3155	9.48133	11.2063
chr1	9776194	9776806	3.97577	14.2441	3.7556	45.9916	6.7501	2.82703	6.32089	7.47085
chr1	9780190	9781180	3.97577	32.0492	5.70852	66.0202	11.4752	5.06509	12.6418	12.1401
chr1	9782050	9782541	3.97577	10.6831	7.06054	3.709	5.40008	3.65158	7.90111	4.66928
chr1	9783659	9784553	4.07771	35.6102	4.05605	36.3482	14.8502	4.12275	3.16044	7.47085
chr1	9796915	9798048	21.3061	26.7077	33.8004	22.9958	46.5757	35.3378	15.8022	9.33856
chr1	9798478	9799576	15.3934	12.4636	21.9327	22.9958	28.3504	20.3782	18.9627	14.9417
chr1	9805505	9806629	34.8645	16.0246	29.4439	15.5778	36.4505	43.9367	18.9627	14.0078
chr1	9810723	9811254	5.19909	7.12205	8.11211	8.1598	6.07509	6.00743	3.16044	6.53699
chr1	9812781	9813664	29.4615	8.90256	16.8251	10.3852	14.1752	17.3155	14.222	13.074
chr1	9815271	9816683	15.1895	14.2441	14.2713	43.7662	20.9253	22.0273	11.0615	18.6771
chr1	9822873	9823963	16.6167	17.8051	14.5717	15.5778	12.1502	10.4836	11.0615	18.6771
chr1	9825520	9826408	21.1022	21.3661	12.4686	11.8688	17.5503	13.8996	14.222	22.4125
chr1	9833155	9833896	23.243	10.6831	8.11211	5.9344	8.10012	7.30315	12.6418	8.4047
chr1	9846912	9848834	30.6848	17.8051	19.8296	34.8646	29.0254	18.1401	28.444	19.611
chr1	9858927	9859411	7.03406	3.56102	6.76009	5.9344	9.45014	8.95225	6.32089	8.4047
chr1	9876734	9877272	5.09714	5.34154	11.5673	5.9344	8.77513	7.89212	4.74066	7.47085
chr1	9881415	9882659	17.7381	14.2441	33.5	14.0942	52.6508	44.7613	28.444	16.8094
chr1	9892748	9893740	14.5778	10.6831	26.8901	11.8688	14.1752	24.0297	12.6418	10.2724
chr1	9906975	9907688	10.1943	17.8051	10.2152	5.9344	15.5252	17.3155	6.32089	6.53699
chr1	9937700	9938036	1.83497	8.90256	2.10314	13.3524	6.07509	1.29572	3.16044	4.66928
chr1	9943608	9944420	14.3739	12.4636	15.4731	15.5778	16.2002	15.902	20.5429	12.1401
chr1	9944921	9945466	4.89326	7.12205	3.90583	4.4508	4.72507	8.48108	9.48133	7.47085
chr1	9952928	9953631	7.44183	12.4636	8.86323	2.9672	24.3004	17.6689	11.0615	9.33856
chr1	9967781	9968481	9.2768	8.90256	7.96188	13.3524	6.7501	8.2455	7.90111	9.33856
chr1	9970501	9970926	3.26217	5.34154	7.06054	7.418	7.42511	2.94482	1.58022	6.53699
chr1	9982553	9983542	16.5147	12.4636	19.9798	10.3852	34.4255	41.5809	15.8022	17.7433
chr1	9989830	9990667	12.2331	5.34154	7.66143	12.6106	18.9003	14.4885	12.6418	12.1401
chr1	9991252	9992755	31.9081	21.3661	27.3408	18.545	39.1506	67.2597	34.7649	26.148
chr1	9997456	9998082	11.5195	3.56102	8.713	6.6762	18.9003	23.4408	6.32089	12.1401
chr1	10003109	10003356	2.44663	5.34154	2.70404	1.4836	6.07509	2.12027	1.58022	2.80157
chr1	10037660	10039280	23.6507	30.2687	23.2847	25.963	24.9754	30.9795	25.2835	36.4204
chr1	10039289	10040110	8.76709	17.8051	7.06054	20.0286	8.10012	12.9572	4.74066	10.2724
chr1	10231537	10232604	12.0293	17.8051	10.8161	14.0942	14.8502	16.3732	14.222	11.2063
chr1	10232901	10233684	10.9079	10.6831	9.16367	11.127	8.10012	14.0173	7.90111	5.60314
chr1	10248083	10248498	4.89326	5.34154	6.15919	5.9344	10.8002	6.71419	6.32089	3.73542
chr1	10253981	10255933	43.7335	17.8051	38.3072	17.0614	47.2507	40.9919	33.1846	29.8834
chr1	10256400	10257347	11.1118	17.8051	10.8161	6.6762	16.2002	13.3106	12.6418	11.2063
chr1	10260640	10262035	46.384	28.4882	24.4865	12.6106	35.7755	59.132	11.0615	23.3464
chr1	10266571	10267323	6.11657	16.0246	11.1166	5.9344	15.5252	17.4333	14.222	10.2724
chr1	10267999	10269591	26.709	17.8051	25.9888	16.3196	51.9758	48.0595	14.222	27.0818
chr1	10279941	10280820	18.4517	12.4636	18.778	9.6434	19.5753	22.4984	20.5429	12.1401
chr1	10296927	10297181	1.73303	1.78051	4.20628	0	4.05006	3.18041	3.16044	3.73542
chr1	10314184	10315717	25.9954	21.3661	22.3834	11.8688	33.0755	54.0669	15.8022	29.8834
chr1	10323620	10324309	7.95154	8.90256	10.065	3.709	12.8252	20.0248	14.222	16.8094
chr1	10325177	10326367	45.2626	12.4636	40.5605	52.6678	39.1506	37.8115	18.9627	12.1401
chr1	10328995	10329664	4.17966	8.90256	6.91031	5.1926	22.2753	17.5511	11.0615	10.2724
chr1	10331728	10332006	1.32526	3.56102	1.65247	8.9016	4.72507	1.06014	4.74066	4.66928
chr1	10769171	10769481	2.24274	1.78051	4.65695	5.1926	1.35002	1.29572	3.16044	2.80157
chr1	10880316	10880669	6.62629	1.78051	7.51121	2.9672	2.70004	3.06261	11.0615	2.80157
chr1	12983170	12983540	2.34469	5.34154	7.51121	5.1926	2.70004	4.47613	4.74066	4.66928
chr1	12990275	12990565	2.34469	1.78051	4.3565	5.9344	4.05006	1.29572	4.74066	2.80157
chr1	12992292	12992842	4.2816	10.6831	6.76009	5.1926	5.40008	5.30068	4.74066	8.4047
chr1	13029355	13029682	2.75246	8.90256	6.76009	2.9672	4.05006	2.94482	1.58022	3.73542
chr1	13091671	13092211	2.03886	5.34154	2.10314	15.5778	4.05006	2.35586	6.32089	9.33856
chr1	13152888	13153684	12.6409	3.56102	15.3229	11.127	11.4752	12.3682	11.0615	13.074
chr1	13154379	13155482	23.7527	21.3661	7.66143	65.2784	10.8002	13.8996	14.222	15.8755
chr1	13161390	13163052	40.3694	24.9272	15.4731	11.8688	24.9754	37.5759	28.444	21.4787
chr1	13164519	13164842	2.44663	5.34154	3.45516	3.709	4.05006	1.53131	3.16044	1.86771
chr1	13188576	13188922	4.07771	7.12205	4.80717	3.709	4.05006	4.59392	4.74066	4.66928
chr1	13206797	13207407	9.58263	5.34154	5.85874	5.1926	4.72507	11.0725	9.48133	4.66928
chr1	13232073	13232311	2.34469	5.34154	4.05605	2.2254	3.37505	1.76689	3.16044	4.66928
chr1	13232984	13233503	14.8837	3.56102	10.5157	4.4508	6.07509	4.71171	9.48133	11.2063
chr1	13245823	13246130	2.65051	3.56102	3.90583	2.2254	4.05006	2.23806	3.16044	3.73542
chr1	13255947	13256689	11.3157	12.4636	11.7175	7.418	20.9253	15.6664	7.90111	5.60314
chr1	13259655	13259968	2.95634	8.90256	3.15471	11.127	2.70004	2.12027	3.16044	2.80157
chr1	13267362	13267911	12.7429	3.56102	11.417	6.6762	10.1251	10.4836	3.16044	11.2063
chr1	13293372	13293936	6.01463	12.4636	6.60986	12.6106	7.42511	5.88964	7.90111	8.4047
chr1	13301286	13302127	20.3886	8.90256	8.11211	11.8688	9.45014	7.18536	7.90111	12.1401
chr1	13311525	13311891	2.44663	10.6831	7.21076	2.2254	4.72507	2.59144	4.74066	2.80157
chr1	13320132	13320794	5.40297	3.56102	9.46412	5.1926	6.7501	4.82951	4.74066	9.33856
chr1	13328416	13328892	6.32046	8.90256	6.30942	5.9344	6.7501	4.71171	6.32089	7.47085
chr1	13335717	13336600	20.6944	5.34154	13.9708	12.6106	16.2002	12.486	7.90111	7.47085
chr1	13342622	13343411	6.4224	8.90256	8.86323	4.4508	10.1251	6.12523	9.48133	10.2724
chr1	13343941	13344193	2.1408	1.78051	3.60538	2.2254	6.07509	2.94482	4.74066	4.66928
chr1	13360827	13361168	3.46606	7.12205	5.40807	4.4508	4.05006	3.18041	1.58022	7.47085
chr1	13362020	13362343	1.22331	3.56102	5.10762	5.1926	3.37505	2.12027	7.90111	5.60314
chr1	13366205	13366606	3.16023	3.56102	3.30493	4.4508	4.05006	6.00743	6.32089	4.66928
chr1	13371860	13372916	16.8206	28.4882	12.6188	25.2212	16.8752	21.7917	15.8022	19.611
chr1	13374043	13375186	16.8206	10.6831	18.3273	28.1884	17.5503	19.6714	11.0615	11.2063
chr1	13382319	13384042	21.5099	17.8051	20.5807	13.3524	40.5006	41.2275	17.3824	23.3464
chr1	13424525	13424879	4.68937	8.90256	4.9574	2.9672	4.05006	3.88716	1.58022	4.66928
chr1	13426344	13427142	11.2137	8.90256	13.8206	16.3196	13.5002	7.65653	14.222	7.47085
chr1	13454564	13455115	6.83017	8.90256	7.96188	3.709	6.7501	5.53626	6.32089	4.66928
chr1	13494794	13495244	3.97577	12.4636	7.21076	6.6762	5.40008	3.41599	6.32089	5.60314
chr1	13513573	13514236	20.4905	7.12205	9.76457	11.127	14.1752	11.1903	12.6418	10.2724
chr1	13560094	13560487	2.54857	5.34154	4.3565	2.2254	6.07509	2.47365	11.0615	2.80157
chr1	13573970	13574651	6.01463	21.3661	8.11211	33.381	6.07509	3.88716	9.48133	7.47085
chr1	13588712	13590516	25.4857	49.8543	25.2377	36.3482	32.4005	34.3955	18.9627	24.2803
chr1	13592928	13594275	46.5879	14.2441	20.5807	20.7704	22.2753	33.9243	18.9627	20.5448
chr1	13594500	13594752	3.05829	5.34154	3.7556	1.4836	3.37505	3.18041	3.16044	1.86771
chr1	13598782	13599626	11.9273	7.12205	6.00897	9.6434	9.45014	6.12523	4.74066	9.33856
chr1	13599953	13600959	17.7381	10.6831	11.1166	10.3852	10.1251	6.94978	14.222	14.0078
chr1	13601543	13601956	4.9952	5.34154	4.65695	5.9344	7.42511	3.41599	6.32089	3.73542
chr1	13647672	13648300	7.74766	5.34154	19.9798	6.6762	11.4752	22.9696	7.90111	13.074
chr1	13652093	13652327	1.4272	5.34154	3.15471	2.9672	4.72507	2.12027	3.16044	1.86771
chr1	13658623	13661109	50.8695	62.3179	37.2556	51.926	41.8506	66.3174	42.666	40.1558
chr1	13728343	13728726	2.1408	3.56102	5.55829	5.1926	4.05006	1.17793	1.58022	4.66928
chr1	13771147	13771835	2.54857	12.4636	11.1166	8.9016	17.5503	7.65653	6.32089	10.2724
chr1	13772079	13772472	2.54857	7.12205	7.36098	4.4508	9.45014	5.06509	6.32089	10.2724
chr1	13782592	13783058	4.2816	7.12205	6.60986	2.9672	11.4752	4.71171	4.74066	3.73542
chr1	13784446	13784887	5.40297	3.56102	6.60986	19.2868	11.4752	6.36081	3.16044	6.53699
chr1	13839959	13840562	3.568	5.34154	11.7175	3.709	12.8252	11.8971	6.32089	7.47085
chr1	13873846	13874346	4.48549	3.56102	7.21076	3.709	8.77513	16.2554	6.32089	6.53699
chr1	13949144	13949703	4.58743	10.6831	13.0695	2.9672	4.72507	2.94482	7.90111	7.47085
chr1	13978740	13979223	3.66994	7.12205	6.30942	2.9672	7.42511	5.30068	3.16044	5.60314
chr1	13980238	13980607	2.34469	8.90256	8.11211	3.709	4.72507	4.59392	7.90111	4.66928
chr1	14095611	14095961	4.89326	12.4636	6.60986	2.2254	6.7501	3.2982	4.74066	2.80157
chr1	14104502	14104838	3.26217	7.12205	8.56278	5.1926	2.02503	3.65158	6.32089	6.53699
chr1	14105442	14105999	14.8837	23.1467	17.8767	3.709	8.10012	10.6014	15.8022	6.53699
chr1	14143866	14144380	10.9079	1.78051	9.61435	5.9344	7.42511	4.82951	9.48133	6.53699
chr1	14218508	14219238	20.0827	8.90256	20.13	4.4508	34.4255	11.7793	9.48133	13.074
chr1	14222377	14223100	14.0681	8.90256	11.5673	5.1926	18.9003	8.1277	12.6418	12.1401
chr1	14232312	14232685	1.93691	5.34154	2.25336	10.3852	3.37505	1.29572	6.32089	2.80157
chr1	14298949	14299388	3.46606	7.12205	5.70852	2.9672	1.35002	1.6491	6.32089	7.47085
chr1	14304027	14304894	11.4176	3.56102	10.065	11.8688	7.42511	4.00496	6.32089	10.2724
chr1	14306588	14307979	9.78652	12.4636	19.3789	27.4466	20.2503	7.42095	17.3824	17.7433
chr1	14308978	14310460	18.7575	21.3661	22.9843	34.8646	22.2753	10.6014	9.48133	14.9417
chr1	14462200	14462440	2.75246	1.78051	2.10314	2.2254	5.40008	1.88469	3.16044	1.86771
chr1	14484350	14484943	12.7429	3.56102	3.7556	11.127	4.05006	5.77185	6.32089	12.1401
chr1	14504894	14505568	3.568	12.4636	10.5157	8.1598	8.10012	4.35833	7.90111	7.47085
chr1	14595632	14596574	38.8402	7.12205	26.8901	28.1884	20.2503	27.5635	15.8022	14.0078
chr1	14673888	14674179	1.12137	7.12205	5.10762	2.2254	4.05006	1.06014	6.32089	3.73542
chr1	14680489	14680991	7.74766	3.56102	5.85874	5.1926	8.10012	2.70923	9.48133	3.73542
chr1	14918748	14919109	5.19909	3.56102	3.90583	2.2254	2.70004	1.76689	3.16044	4.66928
chr1	14924591	14925386	30.379	7.12205	10.5157	11.8688	8.10012	5.53626	7.90111	11.2063
chr1	15176198	15176773	12.2331	7.12205	1.20179	2.9672	6.7501	2.12027	6.32089	7.47085
chr1	15675042	15675297	1.12137	5.34154	5.40807	3.709	4.72507	1.29572	3.16044	4.66928
chr1	15690698	15691110	1.12137	7.12205	6.45964	1.4836	7.42511	2.70923	7.90111	2.80157
chr1	15805157	15806614	22.0197	28.4882	19.5291	30.4138	29.7004	33.9243	15.8022	13.074
chr1	15849932	15851273	32.2139	17.8051	15.0224	12.6106	18.2253	13.5462	20.5429	15.8755
chr1	16073784	16074231	2.03886	16.0246	2.55381	5.1926	2.70004	3.41599	11.0615	7.47085
chr1	16104628	16106630	27.4226	32.0492	23.7354	38.5736	15.5252	32.8642	12.6418	21.4787
chr1	16161338	16162222	34.1509	8.90256	19.2287	6.6762	15.5252	40.6385	6.32089	19.611
chr1	16219923	16220654	20.6944	8.90256	9.01345	5.9344	8.10012	10.4836	14.222	11.2063
chr1	16227850	16229016	34.2528	12.4636	27.1906	11.127	29.7004	49.1196	20.5429	14.9417
chr1	16260216	16260932	6.4224	5.34154	4.9574	5.9344	10.1251	14.8419	7.90111	11.2063
chr1	16268895	16269165	3.568	3.56102	4.05605	2.2254	2.70004	1.6491	0	3.73542
chr1	16345150	16345532	4.48549	8.90256	6.30942	2.9672	4.72507	4.82951	4.74066	6.53699
chr1	16519946	16520214	3.77189	1.78051	3.45516	4.4508	1.35002	1.88469	3.16044	3.73542
chr1	16540422	16540846	6.62629	3.56102	2.40359	1.4836	4.05006	2.12027	6.32089	1.86771
chr1	16570587	16571339	21.6119	16.0246	19.6794	7.418	19.5753	18.1401	7.90111	10.2724
chr1	16617444	16619997	42.7141	49.8543	42.5134	46.7334	45.9007	60.1921	33.1846	40.1558
chr1	16621088	16621663	6.21852	8.90256	14.4215	4.4508	10.8002	7.65653	6.32089	7.47085
chr1	16637491	16637897	7.03406	8.90256	8.56278	7.418	6.7501	4.9473	7.90111	12.1401
chr1	16656321	16657618	24.5682	30.2687	18.6278	26.7048	29.7004	29.3304	22.1231	28.9495
chr1	16664961	16665686	14.0681	12.4636	11.417	17.8032	9.45014	14.1351	17.3824	8.4047
chr1	16687641	16689113	50.3598	33.8297	34.852	34.1228	58.0509	73.1493	20.5429	47.6266
chr1	16747118	16747812	16.5147	3.56102	20.7309	8.9016	14.1752	24.1475	12.6418	14.9417
chr1	16798149	16798641	6.32046	5.34154	9.76457	6.6762	10.1251	13.075	9.48133	6.53699
chr1	16944362	16944841	4.07771	3.56102	5.25785	5.9344	4.72507	6.24302	1.58022	5.60314
chr1	17145290	17145876	8.66514	10.6831	12.7691	9.6434	3.37505	5.30068	3.16044	14.9417
chr1	17451311	17451981	8.05349	10.6831	10.6659	6.6762	31.0505	14.7241	7.90111	3.73542
chr1	17530555	17530899	1.73303	1.78051	6.45964	2.2254	2.70004	1.41351	3.16044	3.73542
chr1	17606508	17607469	14.5778	10.6831	9.61435	13.3524	9.45014	5.88964	11.0615	8.4047
chr1	17607870	17608969	37.9227	12.4636	41.4619	14.836	16.8752	28.6237	14.222	12.1401
chr1	18270529	18270778	2.8544	3.56102	3.90583	3.709	2.70004	1.41351	3.16044	1.86771
chr1	18271110	18271645	6.4224	5.34154	9.3139	5.9344	4.72507	2.82703	6.32089	4.66928
chr1	18537354	18538013	2.95634	10.6831	3.60538	7.418	6.7501	3.41599	9.48133	11.2063
chr1	20819319	20820578	16.8206	30.2687	15.3229	20.0286	16.8752	18.1401	15.8022	21.4787
chr1	20821210	20821560	3.16023	3.56102	4.9574	2.9672	4.05006	2.94482	6.32089	7.47085
chr1	20825024	20825354	5.91269	0	2.40359	2.9672	4.72507	5.18288	4.74066	5.60314
chr1	20828024	20828428	9.17486	5.34154	3.45516	2.9672	4.05006	3.41599	7.90111	3.73542
chr1	20843449	20843750	2.54857	3.56102	5.10762	3.709	2.70004	1.76689	4.74066	3.73542
chr1	20848004	20848506	8.97097	7.12205	5.55829	4.4508	4.72507	9.30563	6.32089	3.73542
chr1	20863639	20863946	2.03886	3.56102	3.90583	3.709	4.72507	2.23806	4.74066	4.66928
chr1	20890174	20891387	19.0633	7.12205	17.5762	31.1556	12.1502	19.5536	22.1231	18.6771
chr1	20912585	20912824	2.44663	0	3.45516	2.9672	5.40008	2.35586	1.58022	2.80157
chr1	20928313	20929309	25.5877	12.4636	11.1166	19.2868	10.8002	13.8996	15.8022	9.33856
chr1	20933522	20933817	3.66994	5.34154	2.25336	11.8688	4.72507	3.53378	1.58022	7.47085
chr1	20935104	20935405	1.12137	1.78051	1.80269	16.3196	2.02503	1.17793	1.58022	2.80157
chr1	20937053	20937399	1.93691	8.90256	5.40807	2.2254	5.40008	1.88469	3.16044	4.66928
chr1	20951289	20952068	11.9273	7.12205	9.76457	17.0614	8.10012	6.94978	14.222	9.33856
chr1	20973434	20973722	0.917486	7.12205	1.65247	12.6106	2.70004	1.17793	4.74066	1.86771
chr1	20986081	20986739	4.58743	5.34154	11.8677	13.3524	12.1502	3.88716	9.48133	9.33856
chr1	20993702	20994116	7.136	8.90256	3.60538	4.4508	5.40008	3.76937	3.16044	8.4047
chr1	20994380	20994771	3.16023	8.90256	4.20628	5.1926	2.02503	2.70923	3.16044	2.80157
chr1	20995263	20995497	1.4272	3.56102	3.7556	5.9344	1.35002	1.6491	6.32089	5.60314
chr1	20997199	20997715	3.87383	7.12205	8.713	2.9672	4.05006	4.71171	9.48133	9.33856
chr1	21014431	21015089	12.9467	7.12205	8.41255	6.6762	8.10012	16.2554	6.32089	12.1401
chr1	21024779	21025798	22.7333	14.2441	8.56278	11.127	13.5002	7.77433	11.0615	14.0078
chr1	21031547	21032568	21.408	10.6831	18.1771	6.6762	23.6253	14.0173	18.9627	8.4047
chr1	21035602	21036445	6.83017	8.90256	16.2242	14.0942	9.45014	9.7768	12.6418	7.47085
chr1	21052173	21052568	0.611657	3.56102	1.35202	17.0614	4.05006	1.41351	3.16044	6.53699
chr1	21069769	21070513	4.79132	12.4636	12.1682	6.6762	14.8502	6.83198	11.0615	15.8755
chr1	21078892	21079994	18.0439	12.4636	15.1726	34.1228	12.1502	27.5635	15.8022	14.9417
chr1	21084518	21084884	2.75246	0	4.20628	3.709	3.37505	2.94482	7.90111	4.66928
chr1	21085234	21085732	3.16023	7.12205	6.00897	2.9672	7.42511	3.41599	1.58022	4.66928
chr1	21094537	21095389	18.2478	12.4636	16.5247	7.418	12.8252	8.95225	12.6418	14.0078
chr1	21098381	21098805	3.36411	5.34154	7.96188	5.1926	1.35002	3.53378	1.58022	4.66928
chr1	21103480	21104012	3.05829	7.12205	7.96188	7.418	6.7501	2.59144	7.90111	7.47085
chr1	21153198	21153546	1.73303	3.56102	4.80717	2.9672	5.40008	1.53131	4.74066	4.66928
chr1	21192524	21192855	2.54857	1.78051	5.70852	4.4508	3.37505	0.706757	1.58022	3.73542
chr1	21218482	21219295	12.8448	16.0246	11.5673	24.4794	8.77513	16.2554	7.90111	11.2063
chr1	21240184	21240678	8.5632	7.12205	11.1166	12.6106	4.72507	11.0725	3.16044	6.53699
chr1	21317977	21318711	12.6409	3.56102	25.8386	17.0614	6.07509	7.30315	9.48133	12.1401
chr1	21333348	21334472	28.8498	21.3661	7.51121	28.9302	10.8002	16.1376	12.6418	12.1401
chr1	21335598	21336389	22.8352	10.6831	11.417	10.3852	8.10012	7.89212	12.6418	14.9417
chr1	21350581	21351309	12.1312	16.0246	4.65695	7.418	5.40008	2.59144	11.0615	9.33856
chr1	21530878	21531410	7.54377	7.12205	10.6659	4.4508	7.42511	5.30068	3.16044	10.2724
chr1	21552423	21553313	26.0974	8.90256	14.1211	12.6106	9.45014	24.7365	20.5429	11.2063
chr1	21554216	21555276	34.7625	17.8051	16.8251	12.6106	13.5002	17.5511	17.3824	19.611
chr1	21558911	21559210	3.568	0	4.65695	1.4836	3.37505	2.59144	6.32089	6.53699
chr1	21567242	21567770	12.6409	8.90256	7.96188	5.1926	6.07509	8.2455	11.0615	8.4047
chr1	21717409	21717729	1.52914	1.78051	1.95291	8.9016	4.05006	1.53131	4.74066	3.73542
chr1	21829779	21830493	11.3157	12.4636	9.16367	12.6106	8.10012	7.18536	7.90111	9.33856
chr1	21836198	21836817	13.8642	8.90256	4.80717	3.709	6.07509	4.59392	7.90111	6.53699
chr1	21891534	21892212	8.25737	10.6831	7.96188	2.2254	9.45014	6.94978	9.48133	6.53699
chr1	21945095	21945594	3.97577	3.56102	5.70852	4.4508	4.72507	2.23806	4.74066	6.53699
chr1	21960222	21961322	24.7721	5.34154	16.5247	18.545	10.8002	16.3732	14.222	11.2063
chr1	21961704	21962116	4.68937	3.56102	5.55829	2.9672	2.02503	2.47365	1.58022	5.60314
chr1	21962658	21964118	17.0245	17.8051	16.5247	15.5778	10.1251	14.3707	12.6418	16.8094
chr1	22254096	22254529	5.09714	5.34154	7.06054	4.4508	5.40008	3.76937	3.16044	2.80157
chr1	22737357	22737993	20.1847	14.2441	7.36098	4.4508	16.2002	18.0223	12.6418	10.2724
chr1	23256576	23256862	2.34469	7.12205	3.45516	6.6762	1.35002	3.06261	6.32089	1.86771
chr1	23282336	23282965	1.63109	35.6102	2.25336	38.5736	6.7501	2.70923	4.74066	5.60314
chr1	23314883	23315187	0.509714	5.34154	1.35202	11.8688	4.72507	2.12027	1.58022	0.933856
chr1	23325090	23325746	10.704	8.90256	11.8677	6.6762	13.5002	4.00496	6.32089	7.47085
chr1	23335479	23336148	3.87383	7.12205	5.70852	27.4466	7.42511	3.18041	11.0615	5.60314
chr1	23344791	23346271	35.68	12.4636	31.9977	14.836	50.6257	35.5734	22.1231	20.5448
chr1	23347460	23347862	2.95634	3.56102	6.60986	3.709	13.5002	4.35833	11.0615	0.933856
chr1	23379734	23380946	28.1362	10.6831	30.3453	19.2868	41.1756	43.3478	23.7033	18.6771
chr1	23381937	23382605	7.74766	17.8051	10.6659	9.6434	14.8502	9.54122	9.48133	9.33856
chr1	23383265	23383815	13.8642	5.34154	11.1166	13.3524	18.2253	17.5511	12.6418	8.4047
chr1	23397583	23398613	5.19909	7.12205	12.4686	8.1598	14.8502	5.53626	9.48133	9.33856
chr1	23399572	23399962	6.4224	12.4636	7.66143	6.6762	9.45014	6.00743	11.0615	4.66928
chr1	23417480	23418131	3.46606	14.2441	3.90583	33.381	6.7501	2.70923	9.48133	4.66928
chr1	23419039	23419380	2.54857	3.56102	7.36098	3.709	3.37505	3.76937	3.16044	3.73542
chr1	23432265	23434350	68.1998	23.1467	62.1928	22.9958	87.0763	88.8158	30.0242	32.685
chr1	23466353	23466614	2.95634	5.34154	5.10762	2.9672	2.70004	1.88469	6.32089	2.80157
chr1	23555855	23556109	2.24274	7.12205	4.50673	2.9672	4.05006	2.35586	1.58022	2.80157
chr1	23762907	23763207	3.66994	0	5.70852	7.418	2.70004	2.12027	1.58022	3.73542
chr1	23899032	23899911	4.58743	17.8051	5.25785	39.3154	12.1502	4.47613	12.6418	12.1401
chr1	23915550	23915949	5.40297	3.56102	4.65695	17.8032	5.40008	4.82951	6.32089	5.60314
chr1	23921441	23921946	5.40297	16.0246	6.60986	14.0942	8.77513	7.18536	1.58022	3.73542
chr1	23923901	23924665	13.5584	16.0246	4.05605	14.836	8.77513	9.18784	7.90111	4.66928
chr1	23963308	23963709	1.63109	8.90256	1.65247	13.3524	5.40008	2.12027	3.16044	7.47085
chr1	23966241	23966623	1.73303	12.4636	2.70404	20.7704	1.35002	1.76689	1.58022	2.80157
chr1	23982980	23983722	7.64572	3.56102	15.6233	7.418	11.4752	10.248	7.90111	10.2724
chr1	24004885	24006019	14.272	28.4882	17.2758	31.8974	11.4752	14.0173	11.0615	16.8094
chr1	24100124	24100571	4.17966	3.56102	6.15919	4.4508	4.05006	3.41599	3.16044	2.80157
chr1	24549151	24549388	1.4272	7.12205	3.15471	2.2254	4.05006	0.82455	1.58022	1.86771
chr1	24550555	24551108	2.24274	7.12205	7.21076	2.9672	4.05006	3.65158	3.16044	4.66928
chr1	24553498	24553798	2.54857	7.12205	5.10762	2.9672	4.05006	2.94482	4.74066	5.60314
chr1	24572530	24573726	13.1506	14.2441	19.5291	9.6434	14.8502	8.2455	9.48133	15.8755
chr1	24678263	24679484	21.8158	26.7077	17.2758	22.254	22.2753	27.6813	17.3824	14.0078
chr1	24686198	24686527	1.4272	7.12205	5.10762	2.2254	6.7501	3.53378	1.58022	3.73542
chr1	24699285	24699720	3.16023	1.78051	6.15919	7.418	8.77513	2.82703	9.48133	8.4047
chr1	25014850	25015341	11.0098	8.90256	3.7556	4.4508	7.42511	13.1928	3.16044	12.1401
chr1	25019207	25019609	11.2137	3.56102	3.00448	5.9344	7.42511	10.3658	7.90111	7.47085
chr1	26262868	26263466	17.6361	7.12205	1.95291	4.4508	8.77513	3.76937	6.32089	11.2063
chr1	26283895	26284409	8.76709	5.34154	1.50224	2.9672	8.77513	2.12027	4.74066	4.66928
chr1	26285766	26286139	6.52434	5.34154	0.600897	4.4508	7.42511	1.53131	3.16044	7.47085
chr1	26573795	26574726	30.5829	8.90256	10.2152	4.4508	12.8252	6.4786	17.3824	12.1401
chr1	26584184	26584763	4.89326	1.78051	6.45964	2.9672	10.1251	2.94482	12.6418	6.53699
chr1	27194486	27194759	1.01943	1.78051	1.20179	1.4836	4.05006	1.53131	4.74066	0.933856
chr1	28047677	28048458	11.4176	7.12205	13.8206	5.9344	16.2002	26.6212	6.32089	7.47085
chr1	28053857	28054547	29.2576	17.8051	13.9708	5.9344	9.45014	24.9721	9.48133	14.9417
chr1	30583945	30584285	7.23794	0	3.90583	3.709	4.05006	2.70923	4.74066	5.60314
chr1	30718135	30719111	31.5003	8.90256	15.6233	9.6434	18.9003	25.0899	11.0615	13.074
chr1	30779533	30779940	4.48549	5.34154	6.30942	4.4508	9.45014	3.18041	6.32089	7.47085
chr1	30871955	30873161	19.4711	30.2687	16.074	22.254	21.6003	20.7315	12.6418	16.8094
chr1	30873937	30874386	5.60686	8.90256	4.65695	17.0614	8.77513	7.30315	4.74066	2.80157
chr1	30920941	30922060	17.7381	12.4636	8.56278	8.9016	29.0254	40.9919	20.5429	16.8094
chr1	30929786	30930917	30.9906	12.4636	41.1614	11.127	87.7513	82.2194	26.8638	16.8094
chr1	30948378	30949275	11.0098	28.4882	11.2668	20.7704	16.8752	14.8419	15.8022	9.33856
chr1	30949754	30950679	20.6944	21.3661	16.3744	30.4138	18.2253	30.9795	11.0615	14.0078
chr1	31033883	31034297	3.66994	8.90256	7.81166	4.4508	7.42511	7.06757	11.0615	6.53699
chr1	31050151	31050903	10.3982	17.8051	10.6659	5.9344	6.7501	14.0173	6.32089	10.2724
chr1	31075380	31075977	2.24274	3.56102	3.45516	8.9016	7.42511	2.70923	6.32089	7.47085
chr1	31107811	31108259	3.16023	3.56102	5.85874	3.709	5.40008	2.70923	9.48133	1.86771
chr1	31142023	31142552	4.9952	3.56102	9.76457	4.4508	10.1251	6.71419	6.32089	6.53699
chr1	31143432	31144203	4.89326	8.90256	7.66143	4.4508	10.8002	14.8419	9.48133	11.2063
chr1	31382293	31382538	2.44663	3.56102	4.3565	2.9672	4.05006	1.53131	6.32089	4.66928
chr1	31398805	31399056	1.32526	3.56102	3.7556	3.709	4.05006	1.53131	3.16044	6.53699
chr1	31616315	31616961	13.2526	10.6831	5.85874	11.8688	7.42511	4.00496	9.48133	13.074
chr1	32250372	32250647	1.32526	5.34154	3.60538	1.4836	4.05006	4.47613	3.16044	2.80157
chr1	32746373	32746613	3.77189	0	4.65695	5.1926	3.37505	0.942343	3.16044	2.80157
chr1	33459026	33459274	1.4272	7.12205	3.60538	3.709	2.02503	1.88469	4.74066	3.73542
chr1	33471016	33471289	4.07771	1.78051	4.3565	3.709	4.72507	2.70923	4.74066	3.73542
chr1	33483929	33484493	1.22331	8.90256	9.01345	6.6762	5.40008	2.82703	9.48133	6.53699
chr1	33496164	33496527	5.09714	14.2441	6.15919	5.1926	13.5002	8.83446	4.74066	6.53699
chr1	33502246	33503386	20.6944	16.0246	24.1861	8.1598	41.1756	37.9293	14.222	17.7433
chr1	33511312	33511650	1.52914	8.90256	4.3565	3.709	6.07509	1.6491	4.74066	0.933856
chr1	33529463	33530146	6.4224	5.34154	11.7175	6.6762	16.8752	12.6038	7.90111	10.2724
chr1	33531896	33532420	9.07292	5.34154	8.56278	2.9672	12.1502	8.71667	12.6418	5.60314
chr1	33536226	33536828	10.9079	3.56102	16.6749	5.1926	7.42511	9.7768	11.0615	6.53699
chr1	33565820	33566388	11.7234	5.34154	8.713	7.418	8.77513	6.00743	12.6418	10.2724
chr1	33567998	33568342	2.24274	3.56102	3.15471	2.2254	6.07509	2.59144	4.74066	6.53699
chr1	33569110	33569722	3.26217	17.8051	3.45516	10.3852	9.45014	4.12275	12.6418	9.33856
chr1	33574310	33574791	3.16023	23.1467	4.50673	30.4138	6.07509	3.41599	9.48133	3.73542
chr1	33583098	33584991	28.6459	17.8051	32.148	16.3196	43.2006	28.6237	28.444	24.2803
chr1	33591990	33592954	29.3595	8.90256	25.2377	17.0614	43.2006	28.3881	15.8022	13.074
chr1	33612548	33612788	2.44663	3.56102	3.45516	1.4836	2.70004	2.70923	1.58022	2.80157
chr1	33619986	33620586	2.24274	10.6831	2.70404	24.4794	6.07509	3.06261	4.74066	7.47085
chr1	33624756	33625413	2.1408	17.8051	2.85426	30.4138	6.07509	2.59144	7.90111	5.60314
chr1	33627177	33627610	1.32526	16.0246	2.25336	19.2868	4.72507	1.88469	1.58022	4.66928
chr1	33630773	33631580	3.568	33.8297	3.00448	71.2128	4.72507	3.53378	14.222	15.8755
chr1	33669362	33670670	19.675	21.3661	16.6749	26.7048	26.3254	23.5586	15.8022	20.5448
chr1	33671276	33671824	9.17486	14.2441	10.065	9.6434	12.1502	7.42095	6.32089	6.53699
chr1	33672072	33672498	2.8544	7.12205	2.25336	19.2868	4.05006	2.35586	9.48133	1.86771
chr1	33719795	33720131	4.58743	3.56102	4.50673	4.4508	0.67501	6.36081	4.74066	4.66928
chr1	33735012	33735420	9.07292	7.12205	5.85874	2.9672	4.05006	6.24302	6.32089	6.53699
chr1	33736712	33737365	14.5778	7.12205	6.45964	5.9344	13.5002	11.0725	4.74066	11.2063
chr1	33738220	33739684	32.7237	23.1467	19.6794	8.1598	39.1506	41.5809	20.5429	23.3464
chr1	33755104	33755688	3.05829	17.8051	2.55381	20.7704	2.70004	3.18041	9.48133	4.66928
chr1	33756400	33757708	17.3303	33.8297	16.2242	26.7048	8.77513	15.6664	15.8022	16.8094
chr1	33796725	33797208	5.19909	3.56102	6.45964	6.6762	22.9503	8.48108	4.74066	6.53699
chr1	33813139	33814509	18.6555	21.3661	15.7735	29.672	14.1752	18.4935	9.48133	18.6771
chr1	33827587	33827914	3.26217	7.12205	4.65695	2.9672	2.70004	4.9473	7.90111	5.60314
chr1	33876435	33876862	2.44663	7.12205	4.50673	6.6762	6.07509	6.94978	3.16044	7.47085
chr1	33883096	33884010	21.9177	8.90256	26.139	20.7704	20.9253	42.5232	9.48133	13.074
chr1	33898338	33898691	3.97577	5.34154	1.65247	2.2254	2.70004	5.65406	9.48133	4.66928
chr1	33900236	33900520	1.4272	3.56102	1.65247	2.9672	2.70004	5.41847	4.74066	6.53699
chr1	33903503	33904129	10.3982	10.6831	15.4731	11.8688	12.8252	14.6063	4.74066	10.2724
chr1	33904706	33904979	2.1408	0	1.05157	0.7418	4.72507	4.9473	7.90111	2.80157
chr1	33912630	33912863	2.03886	1.78051	3.7556	2.2254	4.72507	2.00248	4.74066	1.86771
chr1	33994139	33994801	2.75246	12.4636	13.8206	6.6762	9.45014	4.35833	6.32089	7.47085
chr1	34236484	34236907	2.1408	5.34154	4.9574	5.1926	3.37505	3.53378	3.16044	1.86771
chr1	34283540	34284050	1.32526	8.90256	1.50224	23.7376	4.05006	2.59144	6.32089	5.60314
chr1	34288874	34289181	1.52914	0	3.45516	2.9672	2.70004	1.17793	3.16044	1.86771
chr1	34290383	34290961	3.05829	3.56102	8.56278	4.4508	5.40008	2.70923	4.74066	9.33856
chr1	34389281	34389929	3.97577	7.12205	8.86323	2.9672	4.72507	9.65901	9.48133	9.33856
chr1	34433031	34435375	50.6656	40.9518	37.7063	45.2498	39.1506	46.4104	26.8638	42.9574
chr1	34438490	34439389	17.3303	12.4636	14.4215	14.0942	11.4752	18.4935	15.8022	10.2724
chr1	34439869	34440138	4.38354	5.34154	4.3565	4.4508	4.05006	6.71419	11.0615	3.73542
chr1	34457884	34458342	3.36411	1.78051	2.70404	3.709	6.07509	6.24302	4.74066	6.53699
chr1	34459363	34460576	28.0343	21.3661	26.7399	28.9302	30.3754	32.2752	14.222	28.9495
chr1	34462749	34463350	9.37874	14.2441	7.06054	15.5778	7.42511	10.6014	11.0615	9.33856
chr1	34464097	34465734	25.9954	23.1467	30.6457	39.3154	41.8506	43.1122	18.9627	30.8172
chr1	34467513	34468695	19.4711	14.2441	17.5762	15.5778	14.8502	20.0248	23.7033	21.4787
chr1	34472478	34473631	15.4953	12.4636	20.4305	25.2212	14.1752	22.145	18.9627	21.4787
chr1	34478617	34479857	22.2235	12.4636	16.3744	20.0286	12.8252	16.491	25.2835	15.8755
chr1	34480786	34481299	11.3157	10.6831	10.9664	7.418	8.77513	9.07005	7.90111	6.53699
chr1	34481521	34482436	13.4565	10.6831	13.37	11.8688	8.77513	8.59888	4.74066	3.73542
chr1	34484430	34486280	34.9664	28.4882	38.9081	46.7334	42.5256	39.3428	23.7033	28.9495
chr1	34489915	34490705	5.60686	14.2441	11.8677	31.1556	10.8002	6.83198	6.32089	13.074
chr1	34497056	34497339	2.75246	3.56102	4.9574	2.2254	3.37505	3.2982	4.74066	3.73542
chr1	34505968	34506282	3.66994	5.34154	4.65695	4.4508	5.40008	2.23806	4.74066	3.73542
chr1	34510573	34511340	17.6361	7.12205	14.1211	8.9016	4.72507	7.53874	14.222	6.53699
chr1	34517438	34518023	8.76709	7.12205	6.00897	5.1926	5.40008	5.18288	4.74066	7.47085
chr1	34535140	34535433	1.73303	5.34154	3.7556	5.9344	3.37505	1.41351	4.74066	4.66928
chr1	34564492	34564843	1.93691	5.34154	4.50673	2.2254	4.72507	3.41599	4.74066	7.47085
chr1	34579575	34579886	4.48549	5.34154	8.41255	12.6106	0.67501	3.06261	1.58022	1.86771
chr1	34801030	34802618	32.3159	12.4636	24.6368	11.8688	41.1756	44.7613	14.222	22.4125
chr1	34821283	34821995	13.8642	12.4636	16.2242	10.3852	27.6754	30.3905	9.48133	9.33856
chr1	34823258	34823839	9.07292	5.34154	6.91031	9.6434	13.5002	18.2579	11.0615	9.33856
chr1	34827900	34828310	6.01463	3.56102	4.05605	5.1926	14.8502	10.8369	4.74066	5.60314
chr1	34839132	34839737	9.9904	3.56102	8.86323	9.6434	9.45014	11.5437	14.222	5.60314
chr1	34841796	34842158	5.50492	10.6831	3.90583	4.4508	4.72507	3.53378	3.16044	4.66928
chr1	34842163	34842685	6.21852	8.90256	5.55829	8.1598	6.07509	8.95225	6.32089	8.4047
chr1	34843089	34843361	2.8544	1.78051	2.85426	9.6434	4.72507	4.82951	3.16044	3.73542
chr1	34849492	34850291	10.8059	7.12205	13.2197	14.836	14.1752	14.6063	12.6418	8.4047
chr1	34851243	34851962	11.5195	7.12205	8.11211	9.6434	10.8002	9.65901	7.90111	8.4047
chr1	34858617	34858991	2.8544	3.56102	6.00897	2.2254	5.40008	5.06509	0	3.73542
chr1	35234092	35234458	6.83017	10.6831	4.05605	5.1926	8.77513	5.88964	4.74066	3.73542
chr1	35338251	35338592	3.77189	7.12205	7.81166	2.9672	3.37505	3.2982	4.74066	4.66928
chr1	35810515	35810974	4.07771	3.56102	11.1166	5.9344	6.07509	11.8971	4.74066	6.53699
chr1	35813325	35814327	19.573	12.4636	19.6794	14.836	15.5252	18.3757	9.48133	12.1401
chr1	35846449	35846743	2.03886	7.12205	4.3565	10.3852	2.02503	2.70923	3.16044	1.86771
chr1	35848802	35849188	1.52914	1.78051	5.85874	6.6762	5.40008	2.47365	6.32089	1.86771
chr1	35849807	35850357	2.54857	5.34154	6.15919	13.3524	6.07509	3.88716	7.90111	6.53699
chr1	35852887	35853602	1.83497	7.12205	3.45516	34.8646	6.7501	2.23806	6.32089	7.47085
chr1	35860398	35861550	10.9079	10.6831	38.7578	21.5122	24.3004	36.0446	17.3824	16.8094
chr1	35862219	35862511	1.63109	1.78051	5.40807	3.709	2.02503	2.47365	4.74066	3.73542
chr1	35869276	35869982	9.07292	23.1467	11.1166	26.7048	6.7501	10.6014	7.90111	11.2063
chr1	35870085	35871097	3.46606	17.8051	6.45964	30.4138	9.45014	4.24054	6.32089	14.9417
chr1	35875205	35875673	2.1408	7.12205	3.7556	18.545	4.72507	2.23806	4.74066	4.66928
chr1	35890302	35891088	17.2283	5.34154	10.2152	14.0942	6.7501	8.59888	15.8022	12.1401
chr1	35902284	35902661	2.75246	10.6831	4.3565	2.9672	5.40008	2.59144	4.74066	4.66928
chr1	35924895	35925238	1.4272	1.78051	1.50224	12.6106	4.72507	0.82455	1.58022	2.80157
chr1	35936686	35937061	1.52914	5.34154	3.15471	14.0942	2.70004	2.23806	3.16044	7.47085
chr1	35950861	35951762	27.6265	12.4636	21.4821	8.1598	8.77513	13.4284	6.32089	8.4047
chr1	35972162	35972591	4.89326	8.90256	7.21076	7.418	2.70004	3.2982	3.16044	4.66928
chr1	35973392	35973915	6.11657	3.56102	7.51121	6.6762	5.40008	2.70923	7.90111	11.2063
chr1	35975673	35976883	16.7186	26.7077	15.6233	29.672	12.8252	11.1903	20.5429	16.8094
chr1	36051922	36053140	13.2526	12.4636	25.2377	9.6434	24.3004	30.7439	12.6418	14.9417
chr1	36054037	36054925	4.48549	17.8051	6.00897	51.926	12.1502	4.59392	3.16044	16.8094
chr1	36064760	36065730	13.3545	10.6831	14.5717	16.3196	16.2002	11.7793	18.9627	14.9417
chr1	36068043	36068282	3.36411	1.78051	4.3565	4.4508	2.02503	4.12275	6.32089	1.86771
chr1	36068805	36069934	13.7623	28.4882	15.7735	25.2212	14.8502	15.7842	7.90111	10.2724
chr1	36072669	36073055	2.03886	3.56102	1.95291	17.0614	4.05006	1.88469	0	7.47085
chr1	36090452	36091690	4.2816	51.6349	5.55829	57.1186	7.42511	4.47613	9.48133	6.53699
chr1	36095648	36096209	1.93691	16.0246	1.20179	17.0614	3.37505	2.12027	3.16044	4.66928
chr1	36113695	36114126	2.34469	5.34154	5.85874	4.4508	5.40008	1.88469	7.90111	5.60314
chr1	36123747	36124647	7.44183	12.4636	13.0695	8.9016	7.42511	7.53874	9.48133	6.53699
chr1	36127765	36131933	99.1904	76.562	58.1368	114.979	51.3008	76.212	56.888	71.9069
chr1	36133132	36134080	9.78652	14.2441	13.9708	10.3852	12.8252	15.902	12.6418	13.074
chr1	36160004	36160761	18.8594	10.6831	4.20628	8.9016	5.40008	10.7191	7.90111	8.4047
chr1	36162151	36163184	25.5877	19.5856	12.9193	5.9344	14.1752	15.5487	11.0615	12.1401
chr1	36214379	36214838	1.4272	8.90256	3.00448	11.8688	4.72507	2.23806	4.74066	5.60314
chr1	36230808	36231540	7.54377	8.90256	19.3789	8.1598	24.3004	10.3658	4.74066	14.9417
chr1	36233054	36233706	6.93212	7.12205	23.435	8.1598	14.8502	15.1953	6.32089	4.66928
chr1	36235251	36235498	2.03886	1.78051	3.00448	3.709	1.35002	1.88469	1.58022	4.66928
chr1	36239446	36239749	1.83497	5.34154	6.91031	3.709	3.37505	2.23806	6.32089	3.73542
chr1	36243541	36244860	22.8352	37.3908	25.3879	29.672	29.7004	35.4556	20.5429	24.2803
chr1	36252789	36253097	3.26217	3.56102	3.90583	5.1926	2.02503	5.88964	1.58022	3.73542
chr1	36257435	36257822	4.2816	7.12205	5.40807	5.1926	2.02503	3.18041	3.16044	2.80157
chr1	36259880	36260840	12.539	10.6831	10.9664	11.127	16.8752	12.8394	11.0615	13.074
chr1	36261836	36262790	22.6313	8.90256	18.9282	14.836	14.8502	32.8642	12.6418	14.0078
chr1	36263830	36264953	49.6462	10.6831	23.5852	51.926	31.7255	61.959	18.9627	22.4125
chr1	36270483	36274087	65.957	46.2933	45.5179	68.9874	58.7259	81.3948	33.1846	66.3038
chr1	36275797	36276490	14.6798	5.34154	11.2668	21.5122	11.4752	8.2455	11.0615	14.0078
chr1	36293504	36293863	7.136	10.6831	1.20179	6.6762	4.05006	2.47365	7.90111	6.53699
chr1	36294540	36294878	6.21852	1.78051	1.95291	3.709	3.37505	3.06261	6.32089	4.66928
chr1	36296407	36297895	28.1362	19.5856	14.722	16.3196	22.2753	29.2126	18.9627	24.2803
chr1	36307044	36310087	89.0981	40.9518	61.7421	57.1186	73.5761	107.78	45.8264	36.4204
chr1	36324232	36324513	2.95634	0	1.80269	3.709	2.70004	3.88716	6.32089	4.66928
chr1	36325568	36326684	32.5198	14.2441	10.5157	9.6434	14.8502	60.1921	22.1231	23.3464
chr1	36368171	36368756	6.62629	5.34154	6.00897	8.9016	6.7501	7.89212	6.32089	1.86771
chr1	36369103	36369514	7.95154	12.4636	8.713	13.3524	11.4752	10.1302	3.16044	9.33856
chr1	36445015	36447211	32.5198	23.1467	45.6681	33.381	56.0258	64.1971	42.666	26.148
chr1	36457558	36458025	3.05829	7.12205	6.00897	10.3852	3.37505	2.47365	4.74066	4.66928
chr1	36470787	36471586	17.2283	16.0246	14.722	9.6434	20.9253	28.2703	6.32089	13.074
chr1	36473271	36473806	3.77189	1.78051	8.56278	7.418	8.10012	5.06509	4.74066	10.2724
chr1	36508004	36509268	23.5488	12.4636	32.4484	10.3852	39.1506	44.9969	23.7033	18.6771
chr1	36511303	36512087	10.1943	3.56102	10.3655	13.3524	10.1251	14.2529	7.90111	12.1401
chr1	36534711	36535102	4.79132	1.78051	2.70404	12.6106	3.37505	3.53378	4.74066	6.53699
chr1	36546830	36547485	9.9904	8.90256	7.81166	17.0614	9.45014	16.1376	12.6418	12.1401
chr1	36556525	36558161	25.1799	10.6831	26.8901	20.0286	15.5252	25.2077	25.2835	22.4125
chr1	36566417	36566759	7.64572	3.56102	8.56278	1.4836	4.05006	3.06261	6.32089	3.73542
chr1	36569108	36569748	11.5195	8.90256	8.26233	7.418	4.72507	7.77433	7.90111	4.66928
chr1	36571586	36571933	4.89326	5.34154	4.65695	3.709	3.37505	4.59392	6.32089	7.47085
chr1	36580400	36581243	2.65051	8.90256	6.00897	30.4138	5.40008	3.18041	14.222	4.66928
chr1	36588882	36589388	3.568	3.56102	6.15919	3.709	1.35002	1.6491	6.32089	4.66928
chr1	36591258	36591948	12.437	10.6831	17.426	4.4508	8.10012	8.00991	6.32089	6.53699
chr1	36617483	36617740	1.52914	5.34154	3.30493	2.2254	2.70004	1.88469	4.74066	2.80157
chr1	36618595	36618899	1.93691	3.56102	3.30493	3.709	3.37505	1.29572	1.58022	3.73542
chr1	36630150	36630707	9.07292	5.34154	8.11211	4.4508	6.07509	7.30315	12.6418	7.47085
chr1	36639133	36639645	2.65051	10.6831	7.36098	4.4508	8.77513	2.94482	7.90111	4.66928
chr1	36640085	36640940	10.5001	3.56102	13.6704	12.6106	9.45014	11.8971	9.48133	9.33856
chr1	36684039	36684490	4.89326	1.78051	7.81166	12.6106	6.07509	7.65653	7.90111	3.73542
chr1	36691138	36691956	15.8011	8.90256	14.5717	16.3196	17.5503	20.3782	14.222	17.7433
chr1	36709072	36710542	22.2235	24.9272	19.6794	36.3482	19.5753	30.6261	18.9627	20.5448
chr1	36711202	36711454	2.03886	3.56102	3.60538	3.709	2.70004	2.59144	6.32089	2.80157
chr1	36718765	36719502	5.60686	8.90256	11.8677	5.9344	10.1251	7.06757	12.6418	6.53699
chr1	36737117	36737560	10.3982	5.34154	6.45964	6.6762	6.7501	6.83198	4.74066	13.074
chr1	36753908	36754735	7.03406	7.12205	12.1682	9.6434	4.72507	6.36081	4.74066	2.80157
chr1	36784738	36785123	5.19909	3.56102	6.15919	5.9344	5.40008	5.41847	11.0615	3.73542
chr1	36797468	36797951	3.66994	5.34154	7.96188	6.6762	6.7501	3.65158	3.16044	4.66928
chr1	36813411	36813922	2.34469	8.90256	1.20179	18.545	1.35002	2.70923	9.48133	4.66928
chr1	36835622	36836948	17.4322	24.9272	35.3027	41.5408	21.6003	17.1978	20.5429	20.5448
chr1	36874668	36875735	35.7819	10.6831	28.6928	14.0942	26.3254	32.5108	11.0615	17.7433
chr1	36877118	36877483	1.4272	5.34154	1.20179	18.545	3.37505	1.29572	3.16044	5.60314
chr1	36879923	36880306	4.48549	10.6831	2.55381	2.9672	5.40008	7.53874	4.74066	2.80157
chr1	36883830	36884179	2.65051	5.34154	6.30942	2.2254	6.07509	5.06509	4.74066	4.66928
chr1	36913657	36915015	23.7527	17.8051	24.3363	14.0942	38.4756	33.8065	15.8022	21.4787
chr1	36917970	36918375	2.65051	8.90256	7.66143	5.9344	7.42511	4.59392	1.58022	8.4047
chr1	36919528	36920844	12.8448	49.8543	14.1211	112.754	16.2002	13.7818	15.8022	14.9417
chr1	36921959	36922666	5.19909	16.0246	10.2152	16.3196	12.8252	13.075	7.90111	7.47085
chr1	36922973	36923575	12.539	12.4636	5.55829	9.6434	8.10012	10.0124	6.32089	7.47085
chr1	36926835	36928409	30.7867	24.9272	29.7444	20.7704	65.476	63.6081	11.0615	19.611
chr1	36939408	36940820	17.3303	37.3908	15.9238	20.0286	25.6504	28.977	6.32089	25.2141
chr1	36943740	36944125	2.03886	14.2441	1.35202	21.5122	3.37505	1.6491	7.90111	3.73542
chr1	36947381	36948015	2.65051	3.56102	8.41255	5.1926	6.7501	5.18288	3.16044	4.66928
chr1	36960743	36961132	1.32526	5.34154	7.51121	2.9672	4.05006	2.70923	7.90111	3.73542
chr1	36987182	36987554	1.73303	5.34154	5.25785	5.9344	4.72507	2.00248	6.32089	6.53699
chr1	37000208	37001816	12.9467	14.2441	24.6368	22.9958	24.9754	21.3205	28.444	12.1401
chr1	37002200	37002457	1.63109	1.78051	3.60538	2.9672	6.07509	2.59144	1.58022	4.66928
chr1	37012972	37013485	3.77189	5.34154	7.51121	4.4508	9.45014	12.6038	3.16044	5.60314
chr1	37028804	37029044	2.65051	5.34154	3.15471	5.1926	4.05006	1.41351	3.16044	1.86771
chr1	37029746	37030051	2.75246	3.56102	4.50673	2.9672	2.02503	2.70923	6.32089	1.86771
chr1	37200914	37202148	36.4955	12.4636	34.852	8.9016	51.9758	50.2975	17.3824	18.6771
chr1	37202679	37203009	3.97577	5.34154	3.60538	2.9672	7.42511	5.18288	4.74066	2.80157
chr1	37210016	37210664	7.33989	5.34154	7.51121	4.4508	18.2253	15.4309	3.16044	11.2063
chr1	37215773	37216731	16.7186	12.4636	14.8722	8.1598	18.2253	34.7489	9.48133	14.0078
chr1	37218238	37218651	5.19909	3.56102	8.41255	7.418	4.72507	6.71419	6.32089	4.66928
chr1	37288919	37289207	2.03886	5.34154	3.90583	2.9672	4.05006	2.35586	0	1.86771
chr1	37299367	37301357	44.9568	26.7077	37.4058	37.8318	51.3008	60.6633	26.8638	25.2141
chr1	37306968	37307278	4.2816	0	1.80269	3.709	5.40008	4.35833	4.74066	3.73542
chr1	37307671	37309266	30.5829	23.1467	33.6502	21.5122	32.4005	27.4457	22.1231	27.0818
chr1	37317598	37319146	46.1801	23.1467	21.1816	19.2868	24.3004	29.4482	20.5429	20.5448
chr1	37322683	37323441	7.64572	7.12205	15.3229	8.1598	14.1752	8.1277	7.90111	7.47085
chr1	37344039	37346953	60.656	32.0492	33.8004	17.8032	59.4009	87.0489	41.0858	37.3542
chr1	37376965	37377342	1.73303	5.34154	6.15919	5.9344	3.37505	2.35586	4.74066	3.73542
chr1	37407997	37408792	16.107	3.56102	23.2847	5.9344	11.4752	13.8996	9.48133	10.2724
chr1	37427218	37427702	5.50492	5.34154	10.065	5.1926	6.7501	6.94978	4.74066	5.60314
chr1	37429162	37430947	27.4226	44.5128	22.3834	45.2498	29.0254	31.6863	20.5429	23.3464
chr1	37466160	37466601	2.03886	7.12205	6.76009	5.1926	2.70004	2.47365	12.6418	7.47085
chr1	37472279	37472713	8.5632	5.34154	6.15919	2.9672	8.77513	7.89212	6.32089	8.4047
chr1	37473947	37475591	37.8208	33.8297	32.8991	20.7704	46.5757	61.6056	25.2835	24.2803
chr1	37477846	37480175	47.4034	39.1713	39.2085	102.368	37.8006	47.3527	34.7649	31.7511
chr1	37481182	37481645	7.54377	7.12205	7.21076	5.9344	4.05006	3.53378	1.58022	7.47085
chr1	37486309	37487717	61.9813	35.6102	47.3206	16.3196	62.1009	83.2795	28.444	36.4204
chr1	37491228	37492696	42.5102	10.6831	32.4484	23.7376	49.9507	80.8059	18.9627	29.8834
chr1	37495714	37496554	25.6896	17.8051	20.5807	25.2212	27.0004	32.8642	18.9627	11.2063
chr1	37505043	37505712	9.07292	8.90256	9.16367	6.6762	5.40008	5.77185	17.3824	7.47085
chr1	37515336	37515820	6.62629	3.56102	11.417	6.6762	6.07509	4.59392	11.0615	11.2063
chr1	37524612	37525396	17.6361	10.6831	9.3139	8.1598	7.42511	10.4836	4.74066	8.4047
chr1	37530166	37531357	9.68457	19.5856	21.6323	14.0942	12.1502	13.1928	18.9627	19.611
chr1	37532334	37532693	2.75246	0	4.05605	3.709	5.40008	2.59144	1.58022	3.73542
chr1	37539782	37540050	2.34469	3.56102	4.20628	3.709	8.10012	2.59144	3.16044	2.80157
chr1	37540288	37540699	5.09714	1.78051	6.76009	8.1598	4.72507	3.88716	6.32089	2.80157
chr1	37541095	37541543	5.7088	5.34154	5.55829	8.9016	3.37505	7.53874	6.32089	5.60314
chr1	37546458	37547178	10.5001	5.34154	10.5157	7.418	6.7501	3.88716	14.222	12.1401
chr1	37548838	37549134	1.93691	3.56102	3.90583	3.709	2.70004	1.6491	4.74066	5.60314
chr1	37559643	37560360	7.44183	10.6831	9.01345	5.1926	7.42511	12.8394	6.32089	11.2063
chr1	37561528	37562862	34.4567	30.2687	46.8699	18.545	25.6504	69.7333	15.8022	14.9417
chr1	37566748	37567120	5.60686	7.12205	5.10762	2.2254	4.72507	3.76937	4.74066	4.66928
chr1	37585514	37586772	47.4034	19.5856	38.7578	24.4794	20.2503	32.982	20.5429	23.3464
chr1	37605774	37606026	2.03886	7.12205	4.9574	2.2254	2.70004	2.00248	6.32089	5.60314
chr1	37613710	37614557	11.0098	8.90256	10.9664	4.4508	9.45014	7.89212	9.48133	11.2063
chr1	37614680	37615155	7.03406	7.12205	4.05605	2.9672	1.35002	2.70923	4.74066	7.47085
chr1	37622030	37622276	1.52914	3.56102	4.20628	3.709	3.37505	1.41351	3.16044	2.80157
chr1	37633157	37633613	5.40297	3.56102	5.85874	3.709	6.07509	3.76937	3.16044	4.66928
chr1	37663402	37663913	4.38354	5.34154	8.41255	3.709	4.72507	2.23806	6.32089	11.2063
chr1	37665511	37665786	3.66994	3.56102	4.3565	1.4836	1.35002	1.53131	1.58022	0.933856
chr1	37691185	37691530	2.44663	3.56102	4.9574	5.1926	4.05006	3.2982	6.32089	5.60314
chr1	37696637	37697468	22.2235	8.90256	7.96188	14.0942	4.72507	4.12275	9.48133	7.47085
chr1	37725989	37726356	3.87383	5.34154	5.40807	2.9672	5.40008	2.12027	4.74066	5.60314
chr1	37734847	37735307	7.95154	5.34154	8.26233	2.9672	10.1251	10.0124	1.58022	5.60314
chr1	37744698	37745087	2.54857	5.34154	3.00448	22.254	6.07509	3.65158	3.16044	5.60314
chr1	37751590	37752209	18.6555	3.56102	7.51121	6.6762	10.8002	14.1351	6.32089	10.2724
chr1	37756193	37756599	7.23794	1.78051	5.55829	4.4508	4.72507	3.88716	6.32089	9.33856
chr1	37860140	37860852	16.3109	10.6831	10.065	5.9344	8.77513	10.8369	11.0615	14.9417
chr1	37864491	37865730	24.8741	33.8297	18.1771	26.7048	21.6003	35.4556	17.3824	26.148
chr1	37868517	37869078	11.2137	5.34154	10.6659	8.1598	8.77513	5.30068	7.90111	5.60314
chr1	37869418	37869829	3.05829	8.90256	1.65247	12.6106	2.02503	2.12027	6.32089	2.80157
chr1	37871970	37872857	14.9856	19.5856	10.6659	20.0286	10.8002	12.2505	7.90111	8.4047
chr1	37889807	37890933	20.4905	30.2687	17.5762	17.8032	27.0004	26.9746	20.5429	29.8834
chr1	37904581	37905315	7.136	8.90256	22.6838	8.1598	11.4752	14.7241	7.90111	13.074
chr1	37905993	37906248	2.24274	0	5.10762	3.709	1.35002	2.12027	1.58022	1.86771
chr1	37996785	37998481	24.1605	28.4882	19.3789	44.508	27.0004	38.7538	22.1231	28.0157
chr1	37998537	37999128	6.72823	8.90256	7.51121	10.3852	8.77513	6.71419	7.90111	8.4047
chr1	37999453	37999743	2.75246	1.78051	3.30493	10.3852	6.07509	2.70923	7.90111	1.86771
chr1	38011631	38012150	5.81074	17.8051	3.90583	18.545	6.07509	4.59392	6.32089	4.66928
chr1	38012201	38012670	5.50492	5.34154	6.76009	8.9016	6.07509	6.94978	7.90111	6.53699
chr1	38038802	38039344	10.3982	12.4636	3.60538	3.709	4.72507	8.59888	1.58022	8.4047
chr1	38103085	38103834	10.5001	5.34154	16.074	8.9016	24.3004	20.8493	18.9627	9.33856
chr1	38121170	38121535	2.75246	7.12205	4.65695	5.9344	4.05006	3.18041	3.16044	1.86771
chr1	38129010	38129240	2.65051	10.6831	4.80717	7.418	4.72507	3.18041	3.16044	2.80157
chr1	38130059	38130327	4.79132	8.90256	3.90583	7.418	3.37505	5.77185	4.74066	1.86771
chr1	38130857	38131127	2.8544	1.78051	1.95291	8.1598	3.37505	1.88469	4.74066	2.80157
chr1	38201148	38201684	4.17966	7.12205	6.91031	6.6762	5.40008	3.18041	3.16044	1.86771
chr1	38233135	38233691	7.44183	7.12205	10.8161	2.9672	10.1251	6.24302	11.0615	6.53699
chr1	38237351	38237830	3.16023	8.90256	7.66143	2.9672	8.10012	2.23806	4.74066	1.86771
chr1	38242520	38243045	2.03886	7.12205	2.25336	21.5122	6.07509	2.47365	7.90111	4.66928
chr1	38249465	38250355	12.9467	10.6831	18.4776	7.418	28.3504	18.0223	15.8022	5.60314
chr1	38254172	38254423	2.24274	3.56102	3.60538	2.9672	4.05006	2.12027	3.16044	2.80157
chr1	38259498	38260465	21.1022	10.6831	21.9327	6.6762	12.8252	9.8946	9.48133	14.0078
chr1	38320877	38321211	3.36411	1.78051	2.40359	14.0942	2.70004	1.76689	3.16044	6.53699
chr1	38384442	38385060	2.65051	5.34154	8.56278	17.8032	5.40008	3.18041	4.74066	3.73542
chr1	38406167	38406889	12.437	8.90256	4.3565	9.6434	4.05006	6.12523	11.0615	8.4047
chr1	38408320	38408688	6.32046	8.90256	6.30942	6.6762	5.40008	4.24054	6.32089	2.80157
chr1	38428651	38429282	15.4953	5.34154	9.61435	8.9016	6.7501	7.65653	12.6418	2.80157
chr1	38441907	38442263	3.46606	3.56102	6.45964	8.9016	4.05006	3.18041	7.90111	2.80157
chr1	38447416	38448320	2.75246	32.0492	2.55381	63.053	6.07509	2.70923	6.32089	5.60314
chr1	38471376	38471785	1.83497	7.12205	1.95291	12.6106	2.70004	2.12027	4.74066	3.73542
chr1	38477719	38478639	4.17966	10.6831	4.50673	46.7334	5.40008	3.76937	9.48133	4.66928
chr1	38495187	38495755	13.9662	3.56102	19.6794	10.3852	5.40008	5.18288	11.0615	8.4047
chr1	38499575	38500011	4.79132	16.0246	3.7556	15.5778	4.05006	1.6491	7.90111	3.73542
chr1	38549018	38549497	8.46126	16.0246	6.45964	4.4508	8.10012	3.2982	9.48133	5.60314
chr1	38550396	38551023	10.2962	7.12205	4.80717	11.8688	8.10012	5.65406	6.32089	14.0078
chr1	38557486	38558257	21.3061	21.3661	12.6188	7.418	7.42511	12.1327	11.0615	6.53699
chr1	38590762	38591151	6.83017	0	3.45516	5.9344	4.72507	2.35586	4.74066	5.60314
chr1	38600907	38602501	9.78652	21.3661	28.2421	14.0942	16.2002	9.8946	23.7033	18.6771
chr1	38605661	38606262	3.97577	8.90256	7.81166	4.4508	10.8002	3.06261	7.90111	5.60314
chr1	38619651	38620004	5.40297	3.56102	6.45964	3.709	4.05006	4.35833	6.32089	6.53699
chr1	38627841	38628176	3.26217	3.56102	3.7556	3.709	3.37505	2.12027	1.58022	2.80157
chr1	38630713	38631235	4.38354	10.6831	9.01345	4.4508	8.10012	3.41599	3.16044	5.60314
chr1	38632153	38632895	5.7088	8.90256	13.5202	14.836	6.07509	3.41599	7.90111	10.2724
chr1	38634104	38634420	2.95634	1.78051	3.15471	11.8688	5.40008	2.35586	7.90111	3.73542
chr1	38638207	38638510	2.75246	1.78051	3.7556	5.9344	2.02503	2.12027	7.90111	2.80157
chr1	38639216	38639653	8.35932	7.12205	6.45964	4.4508	6.7501	2.59144	4.74066	6.53699
chr1	38643376	38644045	9.2768	8.90256	10.065	4.4508	10.8002	3.76937	11.0615	6.53699
chr1	38648972	38649712	14.6798	8.90256	9.9148	8.9016	6.07509	3.18041	7.90111	6.53699
chr1	38655280	38655689	6.83017	14.2441	2.55381	4.4508	5.40008	2.70923	7.90111	3.73542
chr1	38657525	38658107	9.88846	3.56102	9.01345	6.6762	8.10012	2.94482	6.32089	9.33856
chr1	38664401	38665264	13.7623	21.3661	15.9238	23.7376	10.8002	6.5964	7.90111	11.2063
chr1	38668224	38668875	5.60686	5.34154	4.3565	23.7376	7.42511	2.35586	11.0615	6.53699
chr1	38693642	38695399	67.894	17.8051	20.5807	38.5736	16.2002	23.7941	37.9253	29.8834
chr1	38696141	38696714	8.46126	16.0246	8.41255	11.8688	5.40008	3.06261	7.90111	5.60314
chr1	38721948	38722672	17.2283	8.90256	12.4686	8.1598	7.42511	5.30068	15.8022	4.66928
chr1	38767170	38768104	8.25737	24.9272	9.16367	54.8932	7.42511	6.12523	17.3824	10.2724
chr1	38776526	38778082	26.0974	17.8051	24.4865	22.9958	11.4752	15.6664	7.90111	12.1401
chr1	38782984	38783750	4.68937	3.56102	12.1682	3.709	12.1502	5.18288	14.222	6.53699
chr1	38987447	38988377	14.0681	19.5856	12.0179	20.0286	11.4752	22.4984	12.6418	12.1401
chr1	39007588	39007958	3.77189	3.56102	4.05605	2.9672	1.35002	1.76689	1.58022	6.53699
chr1	39030081	39030494	2.44663	3.56102	6.45964	5.9344	2.70004	2.12027	3.16044	4.66928
chr1	39031803	39032089	1.83497	1.78051	3.60538	1.4836	3.37505	1.41351	3.16044	2.80157
chr1	39089600	39090386	22.1216	14.2441	9.16367	11.8688	9.45014	5.88964	12.6418	11.2063
chr1	39144916	39145477	8.05349	3.56102	12.6188	7.418	6.07509	6.00743	3.16044	7.47085
chr1	39196762	39197088	3.26217	5.34154	4.80717	3.709	3.37505	3.06261	4.74066	1.86771
chr1	39204817	39205469	13.7623	8.90256	7.51121	10.3852	5.40008	4.59392	6.32089	10.2724
chr1	39207090	39207341	2.03886	3.56102	3.30493	5.1926	4.05006	1.88469	4.74066	1.86771
chr1	39260697	39261088	2.95634	3.56102	5.55829	2.2254	4.72507	3.53378	7.90111	4.66928
chr1	39280872	39281440	3.36411	5.34154	4.80717	2.9672	10.8002	14.7241	9.48133	3.73542
chr1	39313387	39314078	5.91269	7.12205	20.13	7.418	8.77513	11.8971	6.32089	12.1401
chr1	39362516	39362848	1.32526	7.12205	0.901345	10.3852	4.72507	2.12027	4.74066	2.80157
chr1	39367266	39369103	24.8741	39.1713	20.4305	48.9588	22.2753	32.2752	25.2835	27.0818
chr1	39383294	39383563	3.97577	5.34154	3.60538	2.2254	7.42511	5.65406	4.74066	1.86771
chr1	39385039	39385293	2.44663	1.78051	4.3565	3.709	4.72507	4.00496	6.32089	2.80157
chr1	39389296	39389669	1.32526	5.34154	1.50224	12.6106	2.70004	2.00248	4.74066	3.73542
chr1	39393463	39393792	2.1408	8.90256	1.05157	11.127	4.05006	1.41351	7.90111	4.66928
chr1	39396243	39396777	14.7817	7.12205	6.60986	21.5122	6.7501	4.35833	9.48133	5.60314
chr1	39408480	39409223	13.6603	7.12205	16.6749	10.3852	20.9253	17.9045	11.0615	6.53699
chr1	39417594	39418241	7.54377	8.90256	7.51121	21.5122	10.8002	4.47613	7.90111	10.2724
chr1	39425599	39426282	10.2962	10.6831	4.05605	2.9672	11.4752	7.06757	6.32089	11.2063
chr1	39427993	39428722	13.4565	10.6831	10.5157	11.8688	15.5252	19.318	17.3824	9.33856
chr1	39429957	39430905	4.9952	10.6831	6.45964	37.8318	15.5252	6.94978	11.0615	11.2063
chr1	39433894	39434598	13.9662	10.6831	15.3229	11.127	16.8752	20.2604	9.48133	7.47085
chr1	39437602	39438339	12.0293	14.2441	9.9148	5.9344	12.8252	9.42343	11.0615	11.2063
chr1	39438539	39439418	6.21852	14.2441	5.25785	35.6064	20.9253	16.2554	15.8022	7.47085
chr1	39445918	39446594	3.77189	5.34154	4.20628	30.4138	5.40008	4.35833	4.74066	6.53699
chr1	39448271	39448601	4.79132	3.56102	2.25336	4.4508	3.37505	2.70923	3.16044	6.53699
chr1	39449971	39450809	17.0245	8.90256	17.7265	9.6434	20.9253	23.4408	15.8022	18.6771
chr1	39453514	39453844	2.44663	3.56102	2.10314	9.6434	3.37505	1.6491	3.16044	4.66928
chr1	39454196	39454580	4.58743	3.56102	3.60538	17.8032	4.05006	3.53378	7.90111	5.60314
chr1	39455185	39456318	22.6313	14.2441	13.0695	18.545	12.8252	17.08	20.5429	14.0078
chr1	39460534	39460892	1.93691	7.12205	1.80269	16.3196	2.70004	3.2982	3.16044	5.60314
chr1	39467749	39468555	14.272	5.34154	9.61435	11.127	21.6003	26.0322	12.6418	17.7433
chr1	39468780	39469669	31.1945	10.6831	16.074	13.3524	22.9503	33.8065	18.9627	21.4787
chr1	39476381	39476665	3.16023	5.34154	4.20628	3.709	4.05006	4.59392	6.32089	3.73542
chr1	39477721	39479393	27.3207	16.0246	19.8296	35.6064	24.9754	31.2151	14.222	16.8094
chr1	39479671	39480825	17.7381	10.6831	12.4686	11.127	14.1752	27.4457	15.8022	18.6771
chr1	39481672	39483302	66.059	26.7077	43.1143	23.7376	44.5507	79.039	25.2835	38.2881
chr1	39487009	39488299	47.1996	16.0246	15.6233	13.3524	15.5252	25.561	26.8638	17.7433
chr1	39493107	39494267	30.0731	14.2441	29.8946	20.0286	27.6754	55.3626	14.222	25.2141
chr1	39501430	39501746	2.65051	3.56102	1.95291	2.9672	4.05006	4.12275	7.90111	2.80157
chr1	39502791	39504217	25.3838	14.2441	30.4955	22.254	39.8256	54.8915	9.48133	21.4787
chr1	39520543	39521134	4.48549	3.56102	7.06054	5.1926	12.8252	11.7793	9.48133	8.4047
chr1	39521895	39522230	3.05829	1.78051	2.85426	4.4508	4.72507	5.65406	7.90111	4.66928
chr1	39525365	39526797	62.2871	30.2687	30.3453	21.5122	40.5006	70.3223	26.8638	23.3464
chr1	39530116	39530688	11.0098	5.34154	7.06054	9.6434	8.10012	9.42343	6.32089	8.4047
chr1	39535174	39536347	21.1022	42.7323	14.2713	26.7048	18.2253	27.4457	11.0615	12.1401
chr1	39575776	39576965	17.84	7.12205	17.2758	25.963	16.8752	19.907	15.8022	15.8755
chr1	39577388	39579908	72.1756	39.1713	56.0336	26.7048	97.2014	155.251	39.5055	40.1558
chr1	39580612	39581229	6.93212	8.90256	5.55829	9.6434	14.1752	12.8394	6.32089	7.47085
chr1	39583025	39583650	16.107	7.12205	13.5202	8.9016	13.5002	20.4959	11.0615	6.53699
chr1	39589995	39590720	12.437	5.34154	15.6233	10.3852	29.7004	28.6237	22.1231	13.074
chr1	39601197	39601610	3.66994	8.90256	3.30493	5.1926	8.10012	6.5964	7.90111	4.66928
chr1	39602155	39603774	29.9712	23.1467	16.3744	9.6434	37.1255	64.3149	20.5429	31.7511
chr1	39604185	39604568	3.26217	5.34154	2.40359	1.4836	4.05006	4.71171	7.90111	6.53699
chr1	39608374	39608911	7.54377	10.6831	10.5157	5.9344	16.2002	12.0149	7.90111	12.1401
chr1	39613951	39615296	29.0537	8.90256	23.8856	13.3524	26.3254	39.5784	15.8022	25.2141
chr1	39635902	39637071	33.0295	12.4636	20.7309	11.127	17.5503	22.0273	17.3824	16.8094
chr1	39644749	39645306	1.93691	8.90256	3.15471	20.0286	4.05006	2.00248	4.74066	6.53699
chr1	39650463	39651432	12.6409	14.2441	9.46412	8.9016	10.8002	12.3682	9.48133	7.47085
chr1	39689164	39689850	12.6409	3.56102	5.25785	5.9344	7.42511	4.12275	7.90111	8.4047
chr1	39707158	39707440	1.12137	0	3.90583	2.2254	2.70004	1.53131	3.16044	2.80157
chr1	39708718	39709168	2.34469	1.78051	8.11211	5.9344	3.37505	3.18041	6.32089	3.73542
chr1	39713806	39714602	19.4711	14.2441	12.0179	14.0942	5.40008	14.6063	9.48133	14.0078
chr1	39720705	39721288	2.95634	8.90256	8.713	9.6434	4.05006	3.41599	1.58022	5.60314
chr1	39729820	39730426	13.5584	1.78051	10.6659	2.9672	2.70004	6.12523	9.48133	7.47085
chr1	39731528	39732051	7.54377	5.34154	13.0695	3.709	5.40008	2.70923	7.90111	8.4047
chr1	39734035	39734912	21.8158	3.56102	12.7691	20.0286	11.4752	7.18536	14.222	14.0078
chr1	39735436	39736826	27.8304	12.4636	23.5852	38.5736	11.4752	12.1327	30.0242	14.9417
chr1	39739947	39740421	11.5195	5.34154	7.51121	6.6762	6.07509	3.65158	6.32089	5.60314
chr1	39750587	39751260	7.23794	1.78051	11.1166	6.6762	6.07509	4.47613	7.90111	7.47085
chr1	39754319	39755206	14.272	16.0246	24.4865	45.9916	11.4752	26.739	17.3824	13.074
chr1	39761085	39762477	23.8546	21.3661	20.8812	34.1228	13.5002	16.2554	17.3824	15.8755
chr1	39767863	39768328	5.50492	3.56102	7.06054	4.4508	5.40008	8.83446	7.90111	5.60314
chr1	39781827	39782057	0.7136	3.56102	3.00448	2.9672	4.72507	2.00248	3.16044	2.80157
chr1	39784209	39785963	9.78652	23.1467	31.2466	20.0286	16.8752	26.3856	9.48133	27.0818
chr1	39838714	39839243	2.54857	7.12205	3.60538	17.8032	5.40008	2.35586	6.32089	4.66928
chr1	39842221	39842576	1.83497	7.12205	3.45516	17.0614	3.37505	2.35586	9.48133	3.73542
chr1	39843075	39843405	1.52914	3.56102	5.10762	3.709	1.35002	1.76689	4.74066	1.86771
chr1	39846912	39847843	13.3545	8.90256	13.37	10.3852	20.2503	26.9746	12.6418	9.33856
chr1	39859292	39859588	3.568	7.12205	2.85426	3.709	4.72507	4.9473	6.32089	5.60314
chr1	39869931	39870277	5.60686	3.56102	7.81166	4.4508	3.37505	3.76937	4.74066	8.4047
chr1	39893027	39893977	16.5147	10.6831	14.5717	12.6106	35.1005	38.4005	22.1231	17.7433
chr1	39894972	39897504	85.4281	30.2687	50.7758	25.963	81.6762	154.78	28.444	45.7589
chr1	39897891	39898281	1.83497	5.34154	1.95291	5.1926	6.7501	5.18288	3.16044	5.60314
chr1	39900320	39900772	4.79132	5.34154	4.80717	4.4508	2.70004	7.30315	1.58022	2.80157
chr1	39901502	39902964	15.0875	10.6831	15.4731	27.4466	20.9253	23.7941	14.222	15.8755
chr1	39916118	39916499	1.52914	3.56102	7.96188	4.4508	7.42511	6.71419	4.74066	5.60314
chr1	39918633	39919149	3.16023	1.78051	7.51121	5.1926	19.5753	11.7793	6.32089	7.47085
chr1	39920285	39921548	21.6119	17.8051	23.7354	10.3852	59.4009	61.7234	15.8022	13.074
chr1	39922457	39923188	10.2962	10.6831	13.5202	14.836	18.9003	20.0248	6.32089	11.2063
chr1	39923757	39924077	1.93691	7.12205	3.90583	8.9016	5.40008	3.53378	3.16044	4.66928
chr1	39924787	39925310	7.33989	7.12205	7.51121	5.1926	9.45014	10.9547	6.32089	4.66928
chr1	39926907	39927331	2.8544	5.34154	5.55829	6.6762	6.7501	8.2455	6.32089	5.60314
chr1	39932323	39932601	2.34469	3.56102	4.50673	3.709	4.05006	4.35833	6.32089	5.60314
chr1	39935864	39936932	21.408	23.1467	18.1771	43.7662	21.6003	24.2653	22.1231	20.5448
chr1	39937275	39937968	3.46606	14.2441	3.7556	31.8974	6.7501	2.70923	4.74066	10.2724
chr1	39943959	39944696	4.79132	7.12205	12.6188	10.3852	7.42511	7.65653	11.0615	9.33856
chr1	39946063	39946603	3.46606	8.90256	7.81166	3.709	8.77513	4.00496	4.74066	5.60314
chr1	39947193	39947443	1.83497	3.56102	3.30493	2.2254	2.70004	1.29572	4.74066	2.80157
chr1	39949093	39949539	3.16023	5.34154	4.65695	17.8032	6.7501	3.18041	4.74066	11.2063
chr1	39968792	39969458	11.3157	19.5856	9.3139	10.3852	10.8002	16.0198	9.48133	9.33856
chr1	39976072	39976741	9.88846	10.6831	7.81166	8.1598	9.45014	5.41847	7.90111	13.074
chr1	39978963	39979471	3.97577	7.12205	7.51121	5.1926	4.72507	5.53626	7.90111	5.60314
chr1	39993323	39993566	1.52914	3.56102	3.30493	4.4508	1.35002	0.82455	7.90111	3.73542
chr1	40007752	40008508	15.4953	5.34154	11.7175	8.9016	10.8002	10.9547	6.32089	7.47085
chr1	40009443	40009852	6.72823	5.34154	6.60986	2.9672	8.10012	5.88964	9.48133	6.53699
chr1	40022672	40023102	5.19909	3.56102	6.76009	1.4836	6.07509	8.2455	7.90111	7.47085
chr1	40029884	40031029	43.2238	21.3661	16.6749	10.3852	11.4752	22.9696	14.222	12.1401
chr1	40033495	40034126	9.37874	8.90256	7.36098	6.6762	8.10012	7.18536	9.48133	7.47085
chr1	40037577	40038526	22.6313	19.5856	18.778	9.6434	39.1506	46.1748	15.8022	11.2063
chr1	40045183	40046260	23.0391	8.90256	15.3229	20.0286	27.0004	29.0948	15.8022	16.8094
chr1	40046587	40047057	5.09714	5.34154	5.85874	2.9672	6.07509	8.59888	1.58022	4.66928
chr1	40050732	40051770	42.9179	14.2441	15.9238	11.8688	21.6003	50.8865	17.3824	26.148
chr1	40054961	40055573	8.86903	7.12205	12.0179	3.709	6.7501	11.8971	11.0615	5.60314
chr1	40058095	40058616	7.136	3.56102	6.60986	2.9672	8.10012	7.65653	6.32089	6.53699
chr1	40059124	40060961	27.9323	21.3661	29.8946	17.0614	29.7004	28.977	34.7649	21.4787
chr1	40064436	40064900	6.21852	5.34154	6.30942	2.2254	8.77513	8.36329	6.32089	6.53699
chr1	40075170	40075564	4.07771	3.56102	2.70404	3.709	8.10012	7.89212	6.32089	7.47085
chr1	40080848	40081383	3.568	7.12205	12.9193	2.2254	10.8002	13.075	9.48133	10.2724
chr1	40083033	40084969	30.379	17.8051	16.9753	13.3524	56.0258	57.2473	30.0242	39.2219
chr1	40085511	40086251	11.2137	12.4636	9.61435	22.254	14.8502	14.9597	7.90111	13.074
chr1	40087050	40087992	17.3303	17.8051	14.4215	10.3852	24.3004	29.3304	14.222	14.9417
chr1	40090813	40092172	34.1509	14.2441	33.0493	9.6434	38.4756	40.0496	11.0615	23.3464
chr1	40132885	40133488	6.93212	1.78051	8.26233	8.9016	4.05006	4.71171	4.74066	9.33856
chr1	40187748	40188453	10.0923	14.2441	12.3184	5.1926	2.02503	7.77433	4.74066	10.2724
chr1	40213197	40214204	21.5099	17.8051	14.2713	12.6106	12.1502	6.94978	7.90111	5.60314
chr1	40224608	40225360	20.0827	5.34154	17.7265	14.836	11.4752	14.2529	11.0615	17.7433
chr1	40228720	40230872	46.0782	42.7323	36.6547	56.3768	41.8506	74.9162	30.0242	28.9495
chr1	40240367	40241105	10.2962	3.56102	21.7825	8.9016	17.5503	27.2101	11.0615	7.47085
chr1	40250554	40250910	4.68937	0	6.00897	1.4836	3.37505	3.88716	4.74066	3.73542
chr1	40252478	40252990	5.40297	7.12205	8.41255	2.9672	7.42511	11.7793	4.74066	5.60314
chr1	40262465	40263401	8.76709	10.6831	13.5202	9.6434	12.1502	5.88964	14.222	11.2063
chr1	40265267	40267223	34.5586	39.1713	32.148	44.508	24.3004	20.9671	36.3451	20.5448
chr1	40270464	40272098	32.9275	30.2687	24.1861	34.8646	16.8752	14.7241	7.90111	22.4125
chr1	40284053	40284456	6.62629	3.56102	3.30493	6.6762	3.37505	2.82703	4.74066	6.53699
chr1	40287198	40287533	3.26217	5.34154	7.06054	3.709	6.7501	4.82951	4.74066	6.53699
chr1	40292086	40292792	7.136	12.4636	11.2668	11.127	12.1502	9.7768	3.16044	7.47085
chr1	40293989	40295947	27.9323	39.1713	38.6076	25.2212	33.7505	58.1897	23.7033	29.8834
chr1	40298171	40298468	0.7136	1.78051	1.05157	16.3196	2.02503	0.82455	7.90111	3.73542
chr1	40303045	40303825	2.95634	19.5856	3.30493	37.8318	4.72507	3.53378	3.16044	8.4047
chr1	40321699	40323648	43.3257	12.4636	51.6771	18.545	39.1506	49.3552	31.6044	40.1558
chr1	40324164	40325549	22.4274	26.7077	31.3969	40.0572	31.7255	25.561	25.2835	25.2141
chr1	40330478	40330727	1.93691	5.34154	3.45516	2.2254	3.37505	2.00248	4.74066	1.86771
chr1	40340137	40340552	2.1408	8.90256	2.25336	14.836	2.70004	2.47365	9.48133	4.66928
chr1	40352038	40352827	3.97577	7.12205	3.60538	42.2826	9.45014	4.82951	9.48133	7.47085
chr1	40354393	40356759	89.9136	51.6349	56.7847	97.1758	59.4009	126.981	25.2835	53.2298
chr1	40358313	40360357	28.6459	33.8297	17.5762	62.3112	20.2503	28.7414	28.444	26.148
chr1	40381007	40381611	9.48069	8.90256	3.90583	5.1926	11.4752	7.06757	9.48133	10.2724
chr1	40391229	40393777	41.2869	23.1467	25.6883	19.2868	46.5757	83.5151	30.0242	42.0235
chr1	40404318	40405196	10.0923	8.90256	10.065	5.1926	24.9754	31.4507	14.222	14.9417
chr1	40409618	40410585	32.2139	12.4636	19.8296	9.6434	33.0755	39.814	9.48133	19.611
chr1	40412286	40412902	8.76709	7.12205	5.10762	5.1926	5.40008	15.902	7.90111	9.33856
chr1	40413835	40414117	4.07771	5.34154	4.50673	2.2254	4.72507	3.88716	4.74066	5.60314
chr1	40418285	40418850	6.52434	7.12205	6.30942	7.418	4.05006	7.30315	7.90111	6.53699
chr1	40423939	40424440	2.95634	5.34154	3.15471	6.6762	4.72507	7.89212	4.74066	6.53699
chr1	40428824	40429943	8.66514	28.4882	8.86323	60.0858	12.8252	12.3682	14.222	14.0078
chr1	40430142	40430393	1.73303	8.90256	2.70404	8.9016	2.70004	2.00248	4.74066	2.80157
chr1	40432298	40432669	3.46606	16.0246	3.30493	14.836	6.7501	2.94482	6.32089	7.47085
chr1	40437299	40437988	12.3351	5.34154	9.3139	16.3196	4.72507	12.7216	11.0615	15.8755
chr1	40444612	40445151	5.91269	8.90256	5.70852	5.1926	4.05006	10.9547	11.0615	10.2724
chr1	40465419	40466125	11.2137	14.2441	9.46412	11.8688	10.1251	8.48108	6.32089	14.9417
chr1	40467216	40467496	3.46606	3.56102	1.95291	4.4508	4.05006	3.76937	4.74066	3.73542
chr1	40469575	40470506	21.0002	7.12205	12.7691	23.7376	8.77513	14.8419	11.0615	13.074
chr1	40473693	40474284	8.46126	5.34154	5.70852	3.709	10.1251	11.7793	7.90111	11.2063
chr1	40475561	40476210	13.2526	7.12205	8.86323	12.6106	7.42511	14.3707	6.32089	4.66928
chr1	40479428	40479968	5.50492	8.90256	8.713	8.9016	12.1502	10.8369	7.90111	9.33856
chr1	40482211	40483006	11.0098	3.56102	10.5157	8.1598	17.5503	25.3255	4.74066	16.8094
chr1	40492477	40492764	1.93691	3.56102	1.80269	1.4836	13.5002	3.41599	3.16044	1.86771
chr1	40494461	40495217	14.8837	10.6831	16.8251	5.9344	16.8752	22.0273	14.222	12.1401
chr1	40496481	40496926	4.79132	10.6831	5.25785	4.4508	8.10012	7.30315	3.16044	9.33856
chr1	40499250	40499596	5.91269	10.6831	3.45516	1.4836	8.77513	4.12275	6.32089	3.73542
chr1	40500177	40502420	71.9717	16.0246	40.1099	20.7704	48.6007	69.38	34.7649	46.6928
chr1	40504285	40505084	13.3545	8.90256	6.91031	7.418	10.1251	8.59888	9.48133	8.4047
chr1	40513592	40516888	81.6562	40.9518	53.7803	43.7662	83.7012	120.855	72.6902	59.7668
chr1	40563939	40564212	1.73303	3.56102	4.50673	1.4836	3.37505	2.47365	6.32089	2.80157
chr1	40585079	40585679	3.97577	3.56102	7.21076	5.1926	2.70004	3.65158	4.74066	3.73542
chr1	40600189	40601104	11.8254	8.90256	24.6368	4.4508	13.5002	30.2728	11.0615	12.1401
chr1	40632295	40633026	3.87383	5.34154	15.1726	5.1926	13.5002	7.89212	9.48133	7.47085
chr1	40634386	40635633	6.4224	12.4636	26.5897	8.9016	24.3004	19.2002	17.3824	13.074
chr1	40680543	40681364	6.52434	8.90256	13.8206	11.8688	4.72507	6.71419	7.90111	10.2724
chr1	40681731	40682164	2.34469	5.34154	5.85874	4.4508	0.67501	2.23806	3.16044	3.73542
chr1	40688489	40689252	2.95634	8.90256	10.8161	6.6762	8.10012	5.77185	11.0615	8.4047
chr1	40695749	40695997	0.917486	5.34154	4.9574	3.709	2.70004	1.41351	3.16044	4.66928
chr1	40703416	40703814	1.83497	3.56102	6.76009	2.2254	3.37505	2.23806	3.16044	7.47085
chr1	40704816	40705466	4.89326	12.4636	10.8161	5.9344	3.37505	3.76937	4.74066	14.9417
chr1	40737441	40737853	1.93691	3.56102	5.10762	2.2254	3.37505	2.12027	7.90111	4.66928
chr1	40746093	40746436	1.73303	7.12205	5.10762	1.4836	4.05006	3.53378	3.16044	3.73542
chr1	40770970	40771501	2.34469	14.2441	3.00448	22.9958	3.37505	1.76689	9.48133	11.2063
chr1	40785939	40786904	7.8496	8.90256	17.7265	8.9016	29.7004	21.6739	6.32089	7.47085
chr1	40790346	40791113	11.1118	8.90256	13.8206	22.254	20.2503	15.7842	18.9627	11.2063
chr1	40800902	40801280	4.17966	8.90256	6.00897	7.418	5.40008	8.00991	7.90111	7.47085
chr1	40841164	40842038	3.87383	14.2441	9.46412	5.1926	6.7501	5.30068	4.74066	16.8094
chr1	42388318	42388671	6.52434	3.56102	1.35202	2.9672	2.70004	1.53131	3.16044	3.73542
chr1	42763512	42763776	1.63109	5.34154	6.30942	2.2254	4.05006	1.41351	3.16044	3.73542
chr1	42851365	42851688	4.38354	7.12205	3.00448	8.9016	2.02503	5.18288	3.16044	9.33856
chr1	42865848	42866524	21.8158	12.4636	16.074	4.4508	22.2753	29.9194	17.3824	8.4047
chr1	42952839	42953081	1.4272	3.56102	3.45516	2.9672	0.67501	1.6491	1.58022	4.66928
chr1	43070496	43071025	5.40297	3.56102	8.56278	10.3852	5.40008	3.18041	9.48133	5.60314
chr1	43091431	43092197	8.86903	14.2441	7.66143	13.3524	7.42511	6.36081	9.48133	11.2063
chr1	43097966	43099297	23.7527	35.6102	22.8341	37.09	18.9003	31.3329	30.0242	21.4787
chr1	43115918	43116269	5.91269	1.78051	3.7556	2.2254	7.42511	3.88716	3.16044	5.60314
chr1	43163567	43164166	7.44183	1.78051	10.065	7.418	2.02503	5.53626	6.32089	3.73542
chr1	43168712	43169059	4.2816	5.34154	3.60538	3.709	2.02503	2.00248	3.16044	6.53699
chr1	43170922	43171408	4.07771	7.12205	7.36098	5.1926	5.40008	2.00248	4.74066	4.66928
chr1	43225590	43226041	3.36411	7.12205	6.30942	4.4508	7.42511	2.35586	7.90111	2.80157
chr1	43234544	43234945	4.07771	7.12205	4.9574	5.9344	4.05006	3.41599	4.74066	4.66928
chr1	43241040	43241728	18.0439	5.34154	10.8161	2.2254	6.7501	14.0173	7.90111	9.33856
chr1	43254078	43254451	5.30103	7.12205	6.60986	2.9672	3.37505	3.2982	3.16044	3.73542
chr1	43343350	43343834	2.24274	7.12205	1.65247	21.5122	3.37505	1.88469	3.16044	8.4047
chr1	43371993	43372455	1.83497	3.56102	2.25336	19.2868	7.42511	2.59144	7.90111	5.60314
chr1	43374957	43375391	4.89326	12.4636	7.96188	5.1926	7.42511	4.47613	4.74066	5.60314
chr1	43399678	43400179	2.1408	5.34154	2.10314	25.2212	6.7501	2.59144	6.32089	3.73542
chr1	43405332	43405843	8.5632	5.34154	7.21076	3.709	8.10012	4.12275	6.32089	9.33856
chr1	43413989	43414635	4.2816	14.2441	2.85426	39.3154	3.37505	2.47365	7.90111	7.47085
chr1	43429972	43430574	14.7817	3.56102	10.9664	3.709	7.42511	4.59392	6.32089	7.47085
chr1	43442479	43442799	1.93691	3.56102	3.90583	1.4836	4.05006	1.6491	6.32089	4.66928
chr1	43444802	43445605	11.3157	5.34154	6.76009	14.0942	4.72507	8.1277	9.48133	8.4047
chr1	43446217	43446527	4.58743	5.34154	4.80717	6.6762	2.02503	2.70923	1.58022	5.60314
chr1	43446961	43447372	5.30103	7.12205	4.80717	7.418	6.07509	4.47613	9.48133	7.47085
chr1	43448686	43449577	21.7138	12.4636	10.6659	8.9016	11.4752	8.71667	15.8022	8.4047
chr1	43450920	43451213	3.66994	8.90256	2.25336	6.6762	4.05006	4.00496	3.16044	4.66928
chr1	43455733	43457938	35.4761	26.7077	31.9977	35.6064	23.6253	35.5734	44.2462	20.5448
chr1	43462800	43463086	4.07771	3.56102	2.85426	6.6762	3.37505	5.41847	4.74066	3.73542
chr1	43463610	43463942	1.73303	5.34154	2.10314	10.3852	5.40008	2.00248	3.16044	4.66928
chr1	43465603	43468750	56.9861	33.8297	38.7578	51.926	33.7505	26.8568	44.2462	38.2881
chr1	43471680	43472503	13.2526	5.34154	13.6704	11.127	9.45014	11.8971	9.48133	8.4047
chr1	43474028	43474908	9.58263	8.90256	10.5157	22.254	12.8252	10.9547	7.90111	16.8094
chr1	43495958	43496397	7.33989	3.56102	6.15919	3.709	7.42511	3.41599	4.74066	2.80157
chr1	43499891	43500839	25.5877	12.4636	19.9798	15.5778	12.1502	14.9597	7.90111	12.1401
chr1	43502903	43503223	2.54857	3.56102	1.50224	10.3852	5.40008	1.76689	3.16044	3.73542
chr1	43506698	43508389	35.1703	8.90256	24.3363	24.4794	20.9253	24.1475	20.5429	23.3464
chr1	43513698	43514040	3.36411	5.34154	2.70404	2.9672	2.70004	6.36081	4.74066	3.73542
chr1	43520174	43522532	76.9669	40.9518	52.8789	40.799	37.1255	66.6707	31.6044	36.4204
chr1	43530247	43530868	12.539	8.90256	4.9574	4.4508	8.10012	2.94482	7.90111	4.66928
chr1	43533792	43535126	9.37874	24.9272	7.81166	47.4752	8.77513	12.7216	14.222	17.7433
chr1	43535425	43536846	27.4226	16.0246	16.2242	24.4794	18.2253	28.3881	20.5429	16.8094
chr1	43538696	43539061	4.89326	5.34154	3.00448	9.6434	7.42511	4.47613	1.58022	3.73542
chr1	43539744	43540274	5.50492	0	4.05605	9.6434	6.07509	7.06757	7.90111	8.4047
chr1	43547508	43547972	2.03886	10.6831	2.25336	20.0286	4.05006	3.2982	7.90111	5.60314
chr1	43558696	43559428	2.24274	3.56102	1.95291	26.7048	6.7501	3.18041	9.48133	7.47085
chr1	43562076	43562845	15.4953	7.12205	5.70852	12.6106	6.7501	7.77433	11.0615	13.074
chr1	43588896	43589344	4.9952	10.6831	7.81166	3.709	6.7501	6.83198	4.74066	4.66928
chr1	43701037	43701270	1.12137	3.56102	3.60538	2.9672	2.02503	2.12027	4.74066	2.80157
chr1	43804215	43804519	2.75246	7.12205	3.45516	5.1926	2.70004	5.06509	3.16044	3.73542
chr1	43810574	43812384	22.0197	14.2441	27.7915	53.4096	54.0008	56.0694	17.3824	29.8834
chr1	43813867	43814588	18.6555	8.90256	12.3184	2.2254	16.2002	16.491	1.58022	9.33856
chr1	43826694	43828485	25.0779	24.9272	20.8812	40.799	24.3004	28.0347	9.48133	23.3464
chr1	43843533	43843847	2.54857	8.90256	2.10314	2.9672	3.37505	4.47613	0	1.86771
chr1	43877881	43878143	1.73303	0	4.80717	1.4836	2.02503	2.23806	3.16044	4.66928
chr1	43879853	43880402	5.30103	5.34154	11.1166	2.2254	8.10012	5.30068	15.8022	2.80157
chr1	43888421	43888731	3.05829	7.12205	5.25785	2.2254	2.70004	2.00248	1.58022	2.80157
chr1	43897192	43897517	5.40297	7.12205	1.05157	2.9672	2.02503	1.29572	3.16044	6.53699
chr1	43912422	43912776	2.34469	7.12205	7.36098	5.1926	6.07509	5.06509	4.74066	8.4047
chr1	43914462	43914740	3.16023	1.78051	1.50224	2.2254	4.05006	4.35833	6.32089	2.80157
chr1	43916649	43917613	28.8498	14.2441	23.2847	5.9344	22.9503	31.9219	12.6418	21.4787
chr1	43933015	43934817	41.083	53.4154	32.5986	34.8646	41.1756	56.1872	22.1231	31.7511
chr1	43939265	43940270	9.68457	16.0246	14.2713	11.127	19.5753	16.8444	12.6418	17.7433
chr1	44041873	44042917	12.0293	23.1467	15.9238	18.545	13.5002	11.0725	7.90111	13.074
chr1	44070190	44070536	1.83497	3.56102	4.65695	5.1926	4.72507	2.82703	4.74066	2.80157
chr1	44100928	44102858	29.1557	35.6102	20.2803	55.635	30.3754	30.0372	20.5429	26.148
chr1	44118252	44120116	30.379	44.5128	22.8341	36.3482	21.6003	25.9144	26.8638	26.148
chr1	44122177	44122745	14.6798	10.6831	7.06054	4.4508	7.42511	7.42095	9.48133	7.47085
chr1	44147465	44148387	18.5536	16.0246	20.5807	25.2212	22.9503	20.0248	7.90111	12.1401
chr1	44551910	44552327	4.38354	5.34154	6.60986	8.1598	2.02503	1.76689	3.16044	4.66928
chr1	44584730	44585222	14.0681	7.12205	3.90583	14.836	2.02503	3.88716	4.74066	11.2063
chr1	45406711	45407224	5.7088	7.12205	8.41255	4.4508	6.07509	2.94482	4.74066	3.73542
chr1	45679194	45679652	8.76709	3.56102	3.00448	2.9672	4.72507	1.76689	7.90111	10.2724
chr1	45794975	45795655	11.4176	19.5856	9.9148	18.545	14.1752	17.4333	18.9627	13.074
chr1	45826125	45826609	4.07771	3.56102	8.56278	2.2254	8.77513	12.1327	4.74066	10.2724
chr1	45857303	45857604	2.1408	0	2.55381	0.7418	5.40008	5.18288	3.16044	4.66928
chr1	45857987	45858452	4.38354	5.34154	5.40807	2.9672	22.9503	14.6063	6.32089	10.2724
chr1	45865667	45866083	5.09714	5.34154	3.7556	5.1926	12.8252	8.95225	4.74066	9.33856
chr1	45868323	45869301	22.1216	12.4636	17.7265	8.9016	32.4005	33.6887	17.3824	14.9417
chr1	45873238	45873813	11.6215	28.4882	4.80717	13.3524	10.8002	10.0124	9.48133	4.66928
chr1	45880668	45881971	15.4953	8.90256	17.8767	17.8032	37.8006	25.561	18.9627	15.8755
chr1	45886874	45887152	1.93691	1.78051	4.05605	2.9672	5.40008	1.6491	3.16044	1.86771
chr1	45891869	45892331	6.83017	0	6.60986	3.709	5.40008	3.2982	3.16044	4.66928
chr1	45924382	45926121	46.6898	51.6349	30.3453	21.5122	40.5006	55.8338	17.3824	28.0157
chr1	45926412	45926923	2.65051	19.5856	3.00448	24.4794	6.07509	2.70923	4.74066	7.47085
chr1	45947840	45948135	4.58743	3.56102	2.85426	5.9344	3.37505	4.9473	7.90111	1.86771
chr1	46414783	46415478	17.6361	3.56102	3.7556	5.1926	7.42511	14.8419	12.6418	14.0078
chr1	46840578	46840808	1.4272	5.34154	3.45516	0.7418	3.37505	1.06014	0	1.86771
chr1	46851824	46853518	21.0002	17.8051	22.6838	28.9302	16.2002	19.907	18.9627	18.6771
chr1	46853982	46854313	4.9952	5.34154	3.15471	5.9344	6.07509	6.00743	6.32089	7.47085
chr1	46858715	46858984	1.4272	5.34154	6.15919	3.709	5.40008	0.942343	0	2.80157
chr1	46859991	46860499	5.19909	7.12205	7.51121	5.9344	6.07509	4.12275	7.90111	7.47085
chr1	46873660	46874085	2.1408	8.90256	2.70404	2.9672	5.40008	5.77185	3.16044	5.60314
chr1	46894442	46894984	5.7088	8.90256	7.36098	5.9344	3.37505	4.82951	7.90111	4.66928
chr1	46905786	46906105	3.26217	5.34154	6.15919	3.709	1.35002	3.76937	3.16044	4.66928
chr1	46921546	46922180	14.9856	7.12205	16.6749	8.1598	9.45014	17.08	6.32089	10.2724
chr1	47629450	47629840	1.4272	7.12205	1.95291	3.709	4.72507	2.23806	6.32089	4.66928
chr1	48546330	48546935	2.65051	7.12205	3.45516	4.4508	10.8002	2.94482	11.0615	6.53699
chr1	50900215	50900553	4.07771	5.34154	3.60538	5.1926	4.05006	1.53131	3.16044	4.66928
chr1	50935020	50935825	20.6944	5.34154	4.65695	9.6434	4.05006	5.77185	0	8.4047
chr1	51473349	51473748	7.54377	8.90256	5.10762	5.1926	3.37505	5.06509	4.74066	4.66928
chr1	51476194	51476916	13.2526	5.34154	13.8206	11.127	27.0004	26.5034	9.48133	16.8094
chr1	51477457	51479187	34.3547	26.7077	25.0874	46.7334	37.1255	44.5257	26.8638	38.2881
chr1	51479956	51481111	22.3255	17.8051	29.8946	20.0286	36.4505	35.2201	11.0615	14.9417
chr1	51493506	51494724	18.9614	23.1467	23.7354	11.8688	16.2002	17.9045	15.8022	18.6771
chr1	51500192	51500684	3.77189	8.90256	7.66143	3.709	9.45014	4.71171	6.32089	8.4047
chr1	51501259	51501491	1.52914	1.78051	3.45516	3.709	3.37505	1.88469	3.16044	2.80157
chr1	51502256	51502977	6.52434	3.56102	11.7175	4.4508	10.1251	6.4786	9.48133	9.33856
chr1	51505400	51506182	19.8789	10.6831	12.4686	5.9344	9.45014	16.8444	12.6418	6.53699
chr1	51508643	51509696	39.248	14.2441	20.8812	20.0286	29.7004	50.4153	12.6418	23.3464
chr1	51511477	51512079	7.74766	12.4636	3.45516	4.4508	9.45014	13.075	7.90111	6.53699
chr1	51514360	51514864	9.58263	5.34154	2.40359	7.418	5.40008	4.71171	6.32089	5.60314
chr1	51520126	51520889	8.5632	12.4636	13.6704	8.1598	20.9253	16.7266	3.16044	8.4047
chr1	51524796	51525962	14.6798	5.34154	11.5673	9.6434	8.77513	21.5561	9.48133	20.5448
chr1	51529606	51530169	9.88846	7.12205	10.5157	10.3852	10.1251	13.4284	7.90111	11.2063
chr1	51530374	51530928	4.38354	7.12205	3.7556	24.4794	2.02503	2.59144	4.74066	7.47085
chr1	51537544	51538552	15.2914	12.4636	23.8856	6.6762	16.8752	13.075	17.3824	15.8755
chr1	51539518	51540031	7.54377	7.12205	7.66143	2.9672	6.7501	7.30315	7.90111	6.53699
chr1	51552639	51552878	2.44663	3.56102	2.70404	0.7418	2.70004	2.23806	6.32089	1.86771
chr1	51553331	51554379	26.4032	12.4636	18.6278	38.5736	15.5252	19.907	17.3824	7.47085
chr1	51563970	51564274	3.66994	1.78051	1.65247	4.4508	4.05006	4.47613	3.16044	3.73542
chr1	51565877	51566891	4.9952	19.5856	6.15919	63.053	10.1251	6.5964	15.8022	9.33856
chr1	51567736	51568479	17.6361	10.6831	16.2242	8.9016	14.1752	13.664	12.6418	7.47085
chr1	51572272	51573163	20.7963	10.6831	6.30942	9.6434	11.4752	12.486	15.8022	18.6771
chr1	51577546	51578155	11.9273	7.12205	9.16367	6.6762	20.2503	26.739	9.48133	20.5448
chr1	51580057	51580658	10.5001	10.6831	11.5673	8.9016	11.4752	12.6038	7.90111	11.2063
chr1	51580955	51581318	3.36411	7.12205	2.85426	2.9672	2.02503	6.94978	1.58022	2.80157
chr1	51583856	51584132	1.32526	5.34154	1.80269	9.6434	2.70004	2.82703	6.32089	2.80157
chr1	51584582	51585610	26.5051	14.2441	14.2713	26.7048	21.6003	30.9795	28.444	15.8755
chr1	51593662	51595122	25.7915	17.8051	23.5852	26.7048	19.5753	30.6261	18.9627	14.9417
chr1	51597114	51597547	4.68937	3.56102	3.30493	5.1926	6.07509	8.2455	7.90111	3.73542
chr1	51600396	51600680	3.66994	3.56102	1.95291	3.709	6.07509	4.9473	3.16044	1.86771
chr1	51626532	51626963	2.24274	5.34154	6.00897	5.1926	5.40008	1.53131	3.16044	7.47085
chr1	51647927	51648554	5.19909	7.12205	13.5202	2.9672	6.07509	4.47613	6.32089	6.53699
chr1	51657231	51657762	2.95634	14.2441	9.61435	6.6762	4.72507	3.18041	6.32089	7.47085
chr1	51658197	51658475	1.32526	3.56102	3.60538	5.1926	3.37505	1.53131	1.58022	3.73542
chr1	51669066	51669514	3.66994	10.6831	6.45964	2.9672	6.07509	3.65158	3.16044	7.47085
chr1	51671247	51671887	14.7817	8.90256	12.4686	11.127	10.8002	2.94482	4.74066	8.4047
chr1	51727386	51727926	3.26217	5.34154	11.8677	3.709	6.07509	2.82703	9.48133	8.4047
chr1	51747576	51747866	1.73303	7.12205	4.05605	4.4508	4.05006	2.00248	4.74066	3.73542
chr1	51781268	51781570	0.917486	3.56102	3.30493	2.2254	5.40008	1.41351	0	3.73542
chr1	51785480	51786301	4.38354	21.3661	13.5202	5.9344	15.5252	6.12523	12.6418	9.33856
chr1	51787634	51788017	1.73303	3.56102	7.21076	3.709	13.5002	2.12027	7.90111	5.60314
chr1	51789254	51789771	5.81074	5.34154	7.81166	6.6762	12.8252	9.8946	3.16044	6.53699
chr1	51804915	51805679	12.539	1.78051	27.3408	12.6106	27.0004	17.08	15.8022	13.074
chr1	51807821	51808391	4.9952	8.90256	9.01345	4.4508	10.8002	3.76937	6.32089	8.4047
chr1	51820671	51820916	0.815543	3.56102	3.90583	2.2254	2.70004	1.06014	1.58022	4.66928
chr1	51882751	51883001	1.12137	0	4.65695	2.9672	1.35002	3.06261	1.58022	3.73542
chr1	51907718	51907949	0.917486	3.56102	2.85426	1.4836	4.72507	3.06261	1.58022	4.66928
chr1	51914997	51915441	3.36411	1.78051	4.80717	5.9344	0.67501	2.12027	1.58022	3.73542
chr1	51930271	51931627	44.1413	17.8051	45.3677	18.545	24.3004	37.1047	14.222	13.074
chr1	51934239	51935135	33.1314	7.12205	28.2421	17.0614	18.2253	38.4005	18.9627	17.7433
chr1	52003173	52003618	5.19909	7.12205	8.11211	4.4508	12.1502	9.07005	4.74066	6.53699
chr1	52008409	52009323	15.4953	8.90256	15.3229	11.127	12.8252	10.8369	6.32089	14.0078
chr1	52011024	52011754	15.1895	14.2441	13.0695	10.3852	13.5002	10.4836	17.3824	14.9417
chr1	52012250	52013520	40.5733	14.2441	23.435	13.3524	33.0755	23.7941	17.3824	22.4125
chr1	52014424	52014679	2.54857	5.34154	3.90583	0.7418	5.40008	2.35586	4.74066	4.66928
chr1	52020735	52021055	3.16023	3.56102	5.40807	4.4508	9.45014	3.41599	4.74066	2.80157
chr1	52021763	52022850	57.5977	12.4636	38.7578	9.6434	63.4509	65.4928	20.5429	21.4787
chr1	52028305	52029139	11.9273	10.6831	19.3789	4.4508	17.5503	9.42343	9.48133	2.80157
chr1	52047342	52047814	5.50492	1.78051	7.66143	8.1598	6.7501	2.47365	7.90111	6.53699
chr1	52047980	52048456	2.1408	8.90256	1.50224	14.0942	2.70004	1.53131	4.74066	7.47085
chr1	52054753	52055888	10.3982	19.5856	17.8767	8.9016	18.9003	11.8971	12.6418	17.7433
chr1	52076314	52076948	12.8448	8.90256	4.3565	6.6762	4.72507	3.41599	7.90111	8.4047
chr1	52113383	52114162	16.9225	14.2441	16.3744	19.2868	23.6253	24.7365	18.9627	14.0078
chr1	52118921	52120113	25.9954	33.8297	26.2892	31.8974	33.7505	31.9219	26.8638	16.8094
chr1	52124789	52125197	7.23794	3.56102	5.85874	3.709	14.8502	7.89212	4.74066	4.66928
chr1	52129647	52130306	13.5584	8.90256	7.36098	3.709	15.5252	21.7917	6.32089	14.0078
chr1	52141364	52142057	12.6409	7.12205	19.5291	5.1926	14.1752	17.5511	11.0615	9.33856
chr1	52150167	52150987	3.77189	14.2441	6.45964	31.1556	6.7501	4.12275	9.48133	7.47085
chr1	52166554	52166898	3.87383	7.12205	6.76009	2.9672	8.10012	8.48108	3.16044	8.4047
chr1	52226326	52226737	4.9952	5.34154	8.11211	7.418	3.37505	4.35833	7.90111	3.73542
chr1	52228128	52228466	2.95634	7.12205	4.80717	5.9344	4.72507	1.88469	6.32089	2.80157
chr1	52230331	52231111	4.2816	10.6831	5.10762	36.3482	13.5002	4.47613	11.0615	12.1401
chr1	52231839	52232691	15.3934	37.3908	18.1771	25.963	14.1752	17.08	6.32089	7.47085
chr1	52233075	52233776	9.48069	17.8051	10.3655	19.2868	11.4752	14.6063	6.32089	12.1401
chr1	52266689	52267005	1.4272	8.90256	4.20628	2.9672	4.05006	1.76689	1.58022	6.53699
chr1	52274254	52274599	1.52914	3.56102	4.20628	2.9672	2.70004	1.6491	4.74066	2.80157
chr1	52298270	52298692	5.19909	5.34154	9.3139	7.418	6.7501	4.59392	1.58022	4.66928
chr1	52331365	52331748	2.34469	1.78051	6.60986	4.4508	2.02503	2.82703	6.32089	3.73542
chr1	52366194	52366711	5.91269	5.34154	7.96188	5.1926	5.40008	3.18041	7.90111	3.73542
chr1	52430712	52430963	1.32526	0	4.20628	4.4508	3.37505	0.82455	4.74066	1.86771
chr1	52454361	52454897	3.87383	8.90256	3.15471	34.1228	4.72507	4.12275	6.32089	10.2724
chr1	52463273	52463707	1.52914	5.34154	1.65247	14.0942	6.07509	1.88469	3.16044	5.60314
chr1	52471027	52471707	3.05829	8.90256	10.5157	2.9672	2.70004	4.00496	9.48133	8.4047
chr1	52474273	52474694	3.77189	8.90256	3.30493	1.4836	8.10012	8.83446	7.90111	5.60314
chr1	52499184	52500058	9.78652	12.4636	12.0179	25.963	14.8502	11.4259	11.0615	15.8755
chr1	52500461	52502057	18.7575	12.4636	21.7825	37.09	16.8752	24.0297	23.7033	15.8755
chr1	52511693	52512187	7.23794	14.2441	5.25785	2.9672	4.05006	2.35586	6.32089	3.73542
chr1	52572022	52572264	1.52914	5.34154	3.00448	2.2254	4.05006	1.6491	4.74066	3.73542
chr1	52578029	52578927	20.8983	12.4636	19.0785	22.9958	12.8252	13.664	11.0615	13.074
chr1	52595499	52595878	3.77189	3.56102	6.45964	2.2254	3.37505	3.18041	4.74066	6.53699
chr1	52597808	52598209	4.58743	3.56102	5.40807	11.8688	6.7501	3.41599	3.16044	3.73542
chr1	52607939	52608256	2.44663	3.56102	5.25785	2.9672	3.37505	1.41351	6.32089	4.66928
chr1	52630359	52631365	18.1458	17.8051	18.0269	31.8974	14.1752	28.5059	11.0615	13.074
chr1	52647818	52648325	4.89326	3.56102	3.45516	5.9344	3.37505	7.53874	9.48133	4.66928
chr1	52652561	52654009	33.6411	16.0246	20.2803	26.7048	46.5757	72.9138	14.222	23.3464
chr1	52654795	52655731	24.6702	14.2441	15.9238	11.8688	26.3254	41.6987	18.9627	24.2803
chr1	52668162	52668506	1.63109	3.56102	4.65695	3.709	10.8002	3.18041	4.74066	3.73542
chr1	52675565	52676226	8.97097	7.12205	6.30942	7.418	7.42511	8.1277	9.48133	2.80157
chr1	52680831	52681530	3.568	7.12205	7.21076	3.709	8.10012	10.3658	7.90111	11.2063
chr1	52702588	52703682	36.1897	8.90256	21.9327	17.0614	36.4505	64.786	20.5429	26.148
chr1	52708615	52709061	9.88846	5.34154	4.50673	5.9344	3.37505	5.88964	9.48133	7.47085
chr1	52722332	52723180	30.6848	17.8051	15.1726	11.8688	18.2253	28.2703	18.9627	12.1401
chr1	52726415	52726946	7.95154	5.34154	10.5157	9.6434	8.10012	9.8946	4.74066	5.60314
chr1	52727246	52727591	3.46606	1.78051	5.10762	6.6762	2.02503	4.82951	4.74066	1.86771
chr1	52728920	52729653	20.3886	3.56102	14.4215	11.127	10.8002	19.318	7.90111	12.1401
chr1	52729972	52730333	4.2816	5.34154	4.50673	2.9672	3.37505	2.47365	3.16044	4.66928
chr1	52734116	52734421	5.09714	0	3.00448	4.4508	3.37505	2.70923	6.32089	5.60314
chr1	52750151	52750850	5.60686	10.6831	2.85426	7.418	8.77513	14.1351	9.48133	9.33856
chr1	52752786	52753120	4.48549	1.78051	3.90583	6.6762	4.72507	6.5964	4.74066	3.73542
chr1	52753887	52754732	15.9031	7.12205	11.417	8.9016	14.1752	18.4935	12.6418	14.9417
chr1	52764010	52764803	9.68457	7.12205	15.1726	14.836	8.10012	7.77433	7.90111	14.0078
chr1	52765110	52765899	14.7817	16.0246	11.8677	5.9344	6.7501	13.3106	9.48133	12.1401
chr1	52771473	52771710	2.03886	3.56102	3.15471	2.2254	3.37505	2.12027	11.0615	3.73542
chr1	52799199	52803385	87.5689	32.0492	64.7466	57.1186	102.602	119.324	56.888	66.3038
chr1	52809938	52810700	13.5584	5.34154	10.9664	4.4508	25.6504	11.1903	12.6418	9.33856
chr1	52815032	52816528	22.0197	14.2441	16.6749	11.8688	20.9253	23.323	17.3824	21.4787
chr1	52816886	52818057	38.8402	19.5856	31.2466	31.1556	22.9503	28.977	20.5429	22.4125
chr1	52844262	52845873	35.3742	35.6102	29.5942	47.4752	31.7255	45.1146	17.3824	26.148
chr1	52847633	52848071	5.09714	5.34154	6.15919	7.418	8.10012	8.83446	6.32089	5.60314
chr1	52858208	52858697	5.60686	3.56102	5.40807	3.709	12.1502	12.1327	6.32089	11.2063
chr1	52873409	52873848	3.05829	7.12205	4.65695	2.9672	7.42511	8.1277	4.74066	3.73542
chr1	52951235	52951880	4.79132	7.12205	8.713	6.6762	10.1251	4.82951	11.0615	10.2724
chr1	52952272	52953349	11.8254	10.6831	17.5762	11.127	7.42511	7.30315	7.90111	13.074
chr1	52963139	52963837	11.6215	14.2441	11.5673	5.9344	7.42511	7.18536	11.0615	5.60314
chr1	52964480	52964867	3.87383	7.12205	6.91031	3.709	3.37505	2.59144	7.90111	4.66928
chr1	53189669	53190020	2.24274	5.34154	4.05605	3.709	16.2002	3.41599	6.32089	5.60314
chr1	53264645	53265487	10.6021	10.6831	10.8161	11.127	22.2753	30.8617	23.7033	18.6771
chr1	53296553	53297710	24.8741	46.2933	21.7825	25.2212	20.9253	30.3905	15.8022	17.7433
chr1	53313274	53313996	13.7623	14.2441	10.5157	18.545	16.8752	16.491	11.0615	16.8094
chr1	53321136	53322011	3.87383	12.4636	3.90583	31.8974	6.07509	4.12275	7.90111	8.4047
chr1	53333230	53333836	14.9856	8.90256	3.15471	6.6762	12.8252	9.07005	9.48133	6.53699
chr1	53340511	53341920	57.6997	16.0246	21.3318	9.6434	37.8006	46.7637	25.2835	27.0818
chr1	53351884	53353073	17.3303	26.7077	15.7735	22.254	19.5753	22.734	6.32089	17.7433
chr1	53557865	53558339	2.75246	10.6831	9.46412	5.9344	8.10012	2.82703	4.74066	5.60314
chr1	53692712	53693167	13.2526	10.6831	6.00897	3.709	2.70004	11.1903	7.90111	12.1401
chr1	53696651	53696969	7.54377	7.12205	2.70404	3.709	3.37505	5.41847	6.32089	4.66928
chr1	53703468	53704116	11.7234	12.4636	16.6749	5.9344	8.10012	5.06509	9.48133	8.4047
chr1	53706474	53707067	8.35932	12.4636	8.713	7.418	4.72507	4.35833	9.48133	5.60314
chr1	53728158	53728777	7.64572	8.90256	8.56278	7.418	6.7501	5.30068	9.48133	4.66928
chr1	53741655	53742761	25.3838	7.12205	23.2847	11.8688	18.9003	30.9795	9.48133	20.5448
chr1	53755030	53755491	8.66514	7.12205	4.05605	5.1926	4.72507	3.65158	6.32089	3.73542
chr1	53773049	53775234	65.3454	21.3661	35.3027	29.672	61.4259	83.7507	41.0858	39.2219
chr1	53782480	53782912	3.26217	3.56102	5.10762	6.6762	7.42511	5.77185	4.74066	4.66928
chr1	53784222	53785685	24.3643	42.7323	18.3273	41.5408	15.5252	28.7414	11.0615	19.611
chr1	53790972	53791213	2.24274	3.56102	3.00448	2.9672	3.37505	2.94482	3.16044	4.66928
chr1	53815991	53816749	5.7088	8.90256	12.7691	4.4508	8.77513	6.36081	11.0615	10.2724
chr1	53817670	53818889	49.2384	7.12205	45.5179	18.545	43.8756	55.9516	17.3824	23.3464
chr1	53823385	53825704	36.5975	35.6102	37.1054	19.2868	68.851	99.7705	30.0242	50.4282
chr1	53830147	53830752	6.32046	3.56102	8.86323	3.709	18.2253	15.1953	9.48133	6.53699
chr1	53833216	53833821	5.40297	8.90256	9.16367	5.9344	14.1752	8.95225	12.6418	8.4047
chr1	53838130	53839329	16.9225	16.0246	12.1682	12.6106	14.8502	35.1023	15.8022	23.3464
chr1	53845112	53845830	6.52434	3.56102	6.00897	8.1598	15.5252	16.6088	11.0615	9.33856
chr1	53847961	53848974	7.54377	12.4636	5.25785	5.9344	12.1502	25.4432	4.74066	11.2063
chr1	53850281	53852466	75.3358	30.2687	42.6637	24.4794	76.2761	157.371	42.666	42.9574
chr1	53855811	53856354	5.60686	8.90256	9.3139	7.418	13.5002	10.0124	7.90111	12.1401
chr1	53856626	53857071	7.23794	7.12205	5.70852	7.418	4.72507	4.47613	4.74066	8.4047
chr1	53857611	53857870	1.93691	3.56102	3.60538	2.2254	4.05006	0.942343	3.16044	4.66928
chr1	53873671	53874146	11.0098	7.12205	2.40359	4.4508	6.7501	8.36329	7.90111	1.86771
chr1	53875799	53876470	11.2137	7.12205	7.96188	7.418	10.1251	8.95225	11.0615	9.33856
chr1	53882513	53882957	4.48549	5.34154	3.15471	5.9344	2.70004	10.4836	6.32089	5.60314
chr1	53889270	53889902	11.9273	5.34154	3.7556	7.418	8.10012	5.18288	9.48133	8.4047
chr1	53906080	53906430	2.1408	5.34154	4.50673	3.709	2.02503	2.00248	6.32089	1.86771
chr1	53910231	53910822	10.9079	16.0246	11.1166	2.2254	4.05006	14.1351	7.90111	5.60314
chr1	53940251	53940567	2.44663	3.56102	3.60538	3.709	1.35002	5.30068	4.74066	2.80157
chr1	53941508	53942033	9.17486	7.12205	7.21076	5.1926	6.07509	12.1327	12.6418	4.66928
chr1	53945624	53946351	21.3061	3.56102	10.9664	5.9344	13.5002	13.3106	4.74066	11.2063
chr1	53952493	53952932	1.83497	10.6831	4.80717	4.4508	3.37505	1.41351	6.32089	6.53699
chr1	53975025	53975259	2.54857	5.34154	3.90583	2.2254	2.70004	1.88469	3.16044	1.86771
chr1	53977692	53978221	4.58743	3.56102	11.7175	2.9672	5.40008	4.12275	6.32089	5.60314
chr1	53980101	53980500	3.87383	5.34154	4.9574	3.709	5.40008	6.71419	1.58022	6.53699
chr1	53986630	53987054	2.1408	8.90256	4.9574	3.709	5.40008	1.76689	7.90111	3.73542
chr1	54102438	54102790	1.12137	7.12205	4.80717	2.9672	4.05006	1.6491	1.58022	5.60314
chr1	54128717	54129691	39.4519	23.1467	15.4731	11.127	7.42511	13.4284	7.90111	12.1401
chr1	54250762	54251180	6.21852	5.34154	5.70852	7.418	7.42511	3.65158	4.74066	5.60314
chr1	54279464	54279710	1.22331	1.78051	3.15471	2.2254	3.37505	1.29572	1.58022	3.73542
chr1	54333413	54333669	0.509714	1.78051	2.85426	1.4836	3.37505	2.12027	6.32089	4.66928
chr1	54438575	54439191	9.68457	23.1467	12.1682	13.3524	8.10012	10.3658	14.222	8.4047
chr1	54448993	54449326	1.93691	7.12205	4.65695	1.4836	6.07509	4.00496	6.32089	1.86771
chr1	54500567	54501028	11.2137	16.0246	9.76457	6.6762	6.07509	8.36329	7.90111	8.4047
chr1	54523648	54524165	10.5001	7.12205	10.8161	0.7418	12.1502	15.6664	14.222	7.47085
chr1	54563643	54564459	7.54377	8.90256	18.3273	8.1598	18.2253	22.9696	12.6418	10.2724
chr1	54569034	54569435	3.66994	3.56102	5.25785	8.1598	5.40008	5.41847	11.0615	3.73542
chr1	54584984	54586725	23.243	26.7077	45.2175	18.545	42.5256	54.5381	28.444	25.2141
chr1	54647340	54647885	11.2137	5.34154	2.70404	4.4508	3.37505	7.30315	9.48133	5.60314
chr1	54690416	54691021	3.05829	5.34154	9.01345	27.4466	3.37505	4.59392	6.32089	8.4047
chr1	54695071	54695879	12.0293	7.12205	12.6188	5.1926	13.5002	13.664	9.48133	13.074
chr1	54709137	54709799	6.21852	8.90256	8.86323	5.1926	9.45014	11.8971	12.6418	16.8094
chr1	54710253	54710886	7.03406	7.12205	8.11211	8.1598	5.40008	3.41599	7.90111	9.33856
chr1	54711615	54711991	6.01463	7.12205	4.9574	2.9672	3.37505	5.41847	6.32089	3.73542
chr1	54744320	54744564	1.83497	5.34154	2.85426	2.2254	2.02503	1.88469	3.16044	3.73542
chr1	54747758	54748289	4.9952	1.78051	11.1166	17.0614	6.7501	4.71171	6.32089	9.33856
chr1	54767118	54767430	4.17966	3.56102	3.45516	2.2254	8.77513	5.41847	4.74066	3.73542
chr1	54774252	54774519	3.46606	5.34154	5.40807	2.9672	6.07509	3.53378	1.58022	4.66928
chr1	54798106	54799012	32.2139	10.6831	23.8856	9.6434	41.8506	41.4631	20.5429	14.9417
chr1	54799540	54800373	10.2962	10.6831	9.9148	11.127	18.2253	11.4259	14.222	10.2724
chr1	54809916	54810796	18.3497	8.90256	12.6188	8.1598	33.7505	52.6534	11.0615	17.7433
chr1	54825832	54826128	3.87383	7.12205	4.80717	5.1926	6.7501	3.76937	7.90111	1.86771
chr1	54826367	54826722	3.26217	3.56102	3.30493	5.1926	2.70004	3.06261	3.16044	7.47085
chr1	54827989	54828255	1.22331	3.56102	3.90583	2.9672	4.05006	2.00248	4.74066	4.66928
chr1	54829338	54829704	3.46606	3.56102	5.10762	2.9672	6.07509	4.59392	4.74066	3.73542
chr1	54832906	54833282	3.77189	5.34154	4.3565	6.6762	8.77513	3.88716	6.32089	2.80157
chr1	54835541	54836399	22.7333	12.4636	16.6749	5.9344	22.9503	24.5009	17.3824	18.6771
chr1	54836864	54838885	67.792	23.1467	40.4103	26.7048	54.6758	79.7457	31.6044	28.9495
chr1	54840029	54840519	5.7088	5.34154	7.06054	3.709	5.40008	5.77185	4.74066	9.33856
chr1	54841635	54842861	34.2528	16.0246	16.5247	11.127	33.7505	30.3905	15.8022	25.2141
chr1	54864876	54865675	15.0875	8.90256	14.4215	1.4836	15.5252	14.8419	14.222	10.2724
chr1	54867443	54867885	3.66994	5.34154	6.76009	5.1926	2.70004	3.88716	6.32089	1.86771
chr1	54871160	54871829	13.1506	8.90256	5.55829	13.3524	10.1251	10.3658	7.90111	10.2724
chr1	54877719	54877972	1.32526	1.78051	4.9574	0.7418	2.70004	2.35586	3.16044	2.80157
chr1	54888392	54889253	15.2914	10.6831	11.417	4.4508	12.8252	16.1376	7.90111	15.8755
chr1	54896410	54897298	18.1458	7.12205	21.4821	10.3852	16.2002	13.075	11.0615	10.2724
chr1	54898533	54899118	7.74766	3.56102	12.4686	10.3852	10.8002	10.248	14.222	7.47085
chr1	54909911	54910431	6.83017	7.12205	10.065	5.9344	12.8252	8.00991	9.48133	9.33856
chr1	54910871	54911773	23.4469	16.0246	19.3789	8.9016	16.8752	14.3707	22.1231	8.4047
chr1	54912168	54915296	77.9863	44.5128	43.1143	52.6678	68.176	85.7532	34.7649	43.8912
chr1	54916300	54917194	20.5925	14.2441	9.46412	7.418	16.8752	15.0775	7.90111	11.2063
chr1	54919999	54920629	10.6021	10.6831	3.30493	5.9344	11.4752	22.2628	6.32089	13.074
chr1	54922972	54924416	21.8158	12.4636	25.6883	17.8032	35.1005	55.3626	17.3824	32.685
chr1	54925259	54926690	23.7527	12.4636	18.6278	24.4794	18.2253	28.977	9.48133	19.611
chr1	54934827	54935275	5.81074	7.12205	4.05605	5.1926	4.72507	6.24302	4.74066	2.80157
chr1	54944626	54945110	3.66994	5.34154	8.56278	2.2254	4.72507	7.65653	11.0615	6.53699
chr1	55025767	55028325	42.3063	73.001	41.3116	68.9874	54.6758	57.1295	36.3451	43.8912
chr1	55028618	55029876	32.0101	10.6831	32.4484	35.6064	22.9503	33.6887	15.8022	17.7433
chr1	55031215	55031798	2.34469	5.34154	2.25336	30.4138	6.07509	2.47365	3.16044	8.4047
chr1	55052218	55053407	20.4905	33.8297	23.2847	32.6392	22.2753	27.7991	18.9627	18.6771
chr1	55055310	55056273	11.0098	8.90256	21.7825	6.6762	14.8502	11.7793	12.6418	14.0078
chr1	55060998	55061782	3.568	14.2441	3.7556	28.9302	8.77513	2.82703	14.222	7.47085
chr1	55075720	55076380	4.38354	7.12205	3.45516	40.0572	6.7501	1.88469	6.32089	4.66928
chr1	55086840	55089547	32.8256	64.0984	34.1009	58.6022	31.0505	38.636	18.9627	34.5527
chr1	55130560	55131922	28.3401	44.5128	26.4395	43.7662	33.0755	41.6987	12.6418	16.8094
chr1	55198806	55199174	1.32526	7.12205	2.25336	18.545	3.37505	1.53131	3.16044	1.86771
chr1	55208723	55209015	2.03886	8.90256	3.7556	4.4508	4.05006	2.23806	6.32089	4.66928
chr1	55209666	55210917	29.8693	23.1467	26.5897	21.5122	22.2753	32.8642	18.9627	15.8755
chr1	55215336	55215877	6.21852	7.12205	12.0179	7.418	19.5753	17.1978	3.16044	9.33856
chr1	55226989	55227267	1.93691	3.56102	5.40807	5.1926	5.40008	3.18041	6.32089	2.80157
chr1	55236789	55238588	26.1993	37.3908	26.4395	34.8646	20.9253	25.561	31.6044	19.611
chr1	55239099	55239612	6.32046	5.34154	5.70852	8.1598	10.8002	6.36081	7.90111	7.47085
chr1	55264260	55264640	1.4272	5.34154	2.25336	16.3196	1.35002	1.76689	4.74066	5.60314
chr1	55304355	55304684	2.65051	5.34154	5.70852	3.709	4.72507	1.88469	3.16044	5.60314
chr1	55406588	55406888	3.87383	3.56102	3.7556	2.9672	2.70004	2.94482	1.58022	4.66928
chr1	55413466	55413984	6.32046	8.90256	5.85874	6.6762	7.42511	11.1903	12.6418	9.33856
chr1	55418791	55419399	16.7186	5.34154	16.5247	8.1598	4.72507	12.9572	9.48133	9.33856
chr1	55436726	55437059	4.9952	5.34154	4.3565	2.9672	4.05006	2.00248	6.32089	5.60314
chr1	55488285	55488612	3.36411	1.78051	3.30493	2.9672	5.40008	5.88964	0	3.73542
chr1	55506978	55507463	5.09714	5.34154	8.41255	5.9344	2.02503	6.4786	11.0615	4.66928
chr1	55512767	55513297	6.11657	1.78051	9.9148	4.4508	4.72507	3.53378	6.32089	4.66928
chr1	55525082	55525727	10.8059	7.12205	13.8206	5.1926	7.42511	10.4836	7.90111	11.2063
chr1	55528501	55529740	45.0588	23.1467	25.5381	19.2868	13.5002	12.6038	17.3824	21.4787
chr1	55553496	55553749	1.63109	5.34154	4.50673	2.9672	3.37505	1.88469	3.16044	4.66928
chr1	55665992	55666560	2.95634	8.90256	7.06054	4.4508	7.42511	5.53626	4.74066	6.53699
chr1	55693615	55694081	2.24274	3.56102	2.85426	17.0614	4.05006	2.59144	4.74066	5.60314
chr1	55766783	55767054	3.66994	1.78051	4.80717	4.4508	3.37505	3.06261	0	2.80157
chr1	55806625	55807400	12.539	5.34154	9.16367	8.1598	8.10012	13.664	6.32089	11.2063
chr1	55808402	55809941	38.9422	21.3661	22.5336	15.5778	28.3504	24.1475	20.5429	15.8755
chr1	55820975	55821859	28.0343	5.34154	18.6278	8.9016	13.5002	15.3131	12.6418	14.0078
chr1	55822513	55823197	15.5973	10.6831	13.6704	6.6762	9.45014	11.1903	7.90111	10.2724
chr1	55827059	55828040	18.0439	7.12205	9.01345	12.6106	16.8752	9.8946	9.48133	13.074
chr1	55829002	55829735	15.9031	5.34154	7.21076	3.709	8.10012	4.71171	11.0615	12.1401
chr1	55835399	55835909	5.40297	5.34154	4.65695	2.9672	6.7501	10.9547	4.74066	8.4047
chr1	55837405	55837767	1.83497	3.56102	7.51121	2.9672	4.72507	2.35586	4.74066	9.33856
chr1	55901278	55901514	1.22331	5.34154	3.60538	1.4836	4.05006	1.53131	3.16044	4.66928
chr1	55903075	55904056	26.1993	16.0246	15.6233	8.9016	12.8252	11.6615	11.0615	9.33856
chr1	55904471	55904958	8.66514	10.6831	7.81166	5.9344	8.10012	4.35833	7.90111	7.47085
chr1	55906095	55906842	17.3303	7.12205	10.2152	6.6762	26.3254	24.5009	15.8022	13.074
chr1	55909581	55910596	32.9275	21.3661	19.0785	6.6762	22.2753	27.7991	11.0615	15.8755
chr1	55957815	55958210	4.17966	8.90256	7.21076	3.709	5.40008	2.70923	4.74066	6.53699
chr1	56167971	56168510	8.05349	10.6831	4.3565	4.4508	6.7501	15.1953	9.48133	14.0078
chr1	56171301	56172142	6.11657	14.2441	7.81166	3.709	11.4752	18.3757	7.90111	13.074
chr1	56192257	56192663	6.93212	3.56102	2.40359	2.2254	6.07509	13.1928	4.74066	10.2724
chr1	56241327	56241823	2.65051	0	2.70404	2.9672	6.7501	8.59888	3.16044	7.47085
chr1	56260680	56261269	6.72823	5.34154	2.25336	3.709	6.7501	12.0149	11.0615	5.60314
chr1	56713088	56713721	2.24274	7.12205	11.8677	7.418	6.07509	10.6014	12.6418	6.53699
chr1	56789054	56789385	0.917486	3.56102	4.3565	2.2254	4.72507	2.00248	3.16044	5.60314
chr1	56794975	56795698	3.26217	3.56102	17.426	5.1926	17.5503	7.65653	6.32089	10.2724
chr1	56963384	56963696	1.01943	3.56102	6.15919	3.709	5.40008	1.76689	1.58022	4.66928
chr1	56972461	56973245	5.7088	5.34154	10.9664	8.9016	9.45014	8.83446	14.222	6.53699
chr1	56992411	56992643	0.815543	3.56102	3.45516	4.4508	2.02503	1.53131	3.16044	1.86771
chr1	56995013	56995256	1.12137	5.34154	3.60538	2.9672	2.70004	1.29572	3.16044	2.80157
chr1	57032139	57032542	1.22331	1.78051	4.9574	3.709	7.42511	2.47365	7.90111	3.73542
chr1	57034365	57035105	3.97577	7.12205	13.5202	9.6434	11.4752	5.30068	4.74066	3.73542
chr1	57300917	57301370	2.54857	5.34154	9.3139	4.4508	3.37505	5.18288	4.74066	5.60314
chr1	57366897	57367904	10.5001	17.8051	16.6749	8.9016	10.1251	14.3707	9.48133	7.47085
chr1	57370447	57370867	5.7088	7.12205	7.96188	3.709	10.8002	7.65653	11.0615	6.53699
chr1	57377059	57378402	19.1653	24.9272	16.3744	31.8974	12.1502	21.0849	9.48133	11.2063
chr1	57393975	57394258	3.46606	5.34154	2.25336	3.709	6.07509	7.06757	6.32089	4.66928
chr1	57406045	57406992	13.5584	26.7077	16.6749	31.1556	18.9003	26.9746	18.9627	15.8755
chr1	57429825	57430061	2.03886	5.34154	4.9574	5.1926	2.70004	2.23806	1.58022	4.66928
chr1	57436132	57436632	1.83497	1.78051	5.85874	8.9016	4.05006	2.00248	3.16044	7.47085
chr1	57472062	57472618	8.46126	5.34154	16.3744	7.418	8.10012	8.1277	12.6418	6.53699
chr1	57574566	57574985	3.87383	7.12205	2.55381	3.709	14.8502	9.8946	4.74066	2.80157
chr1	57576158	57576861	11.5195	5.34154	8.26233	10.3852	21.6003	15.5487	7.90111	10.2724
chr1	57594775	57595041	2.24274	1.78051	4.20628	2.2254	3.37505	1.88469	3.16044	2.80157
chr1	57836751	57837384	3.568	8.90256	7.21076	5.9344	6.07509	3.88716	1.58022	9.33856
chr1	57969388	57970414	15.9031	17.8051	18.3273	33.381	14.8502	23.4408	15.8022	17.7433
chr1	57976814	57977171	2.34469	8.90256	6.30942	3.709	8.77513	4.24054	3.16044	3.73542
chr1	57984717	57984993	1.52914	3.56102	3.7556	2.9672	2.02503	1.76689	4.74066	2.80157
chr1	57995757	57997070	17.9419	24.9272	18.6278	25.2212	18.2253	20.9671	11.0615	14.9417
chr1	58029185	58030309	29.0537	23.1467	20.4305	26.7048	14.1752	22.8518	18.9627	23.3464
chr1	58078405	58079096	6.21852	8.90256	10.5157	2.9672	7.42511	9.65901	11.0615	7.47085
chr1	58099270	58099608	2.44663	3.56102	5.85874	4.4508	3.37505	3.06261	1.58022	2.80157
chr1	58101450	58103072	22.0197	23.1467	33.0493	22.254	30.3754	23.5586	30.0242	15.8755
chr1	58111289	58111695	2.75246	7.12205	4.65695	2.9672	4.72507	3.65158	3.16044	8.4047
chr1	58112882	58113142	2.65051	0	4.65695	2.9672	4.72507	2.82703	4.74066	3.73542
chr1	58113424	58115033	16.8206	16.0246	29.1435	20.0286	18.2253	25.9144	25.2835	22.4125
chr1	58137979	58138330	2.8544	1.78051	5.40807	3.709	4.72507	1.88469	4.74066	4.66928
chr1	58195037	58195861	7.03406	7.12205	9.76457	8.9016	7.42511	4.35833	7.90111	10.2724
chr1	58210144	58210932	7.23794	7.12205	10.065	6.6762	6.7501	3.65158	9.48133	7.47085
chr1	58237940	58238915	3.05829	16.0246	4.80717	36.3482	7.42511	3.06261	7.90111	10.2724
chr1	58244380	58244743	1.32526	1.78051	4.65695	2.2254	3.37505	2.47365	3.16044	3.73542
chr1	58294775	58295270	5.60686	8.90256	6.76009	4.4508	5.40008	5.30068	6.32089	0.933856
chr1	58303248	58304627	27.1168	14.2441	19.0785	18.545	14.8502	11.0725	25.2835	11.2063
chr1	58333149	58333390	1.32526	5.34154	3.30493	3.709	3.37505	1.17793	4.74066	1.86771
chr1	58343131	58343679	2.8544	3.56102	6.60986	5.1926	7.42511	3.88716	7.90111	2.80157
chr1	58343915	58344270	6.32046	1.78051	7.81166	11.127	6.7501	6.12523	7.90111	5.60314
chr1	58348464	58349880	12.8448	19.5856	25.9888	12.6106	21.6003	19.4358	20.5429	14.0078
chr1	58359553	58359969	5.40297	5.34154	5.10762	7.418	6.07509	7.53874	6.32089	3.73542
chr1	58392119	58393270	23.9566	37.3908	22.3834	37.09	19.5753	24.1475	33.1846	26.148
chr1	58401458	58401751	5.19909	7.12205	2.70404	2.9672	2.02503	2.94482	0	3.73542
chr1	58422938	58424231	20.2866	39.1713	16.6749	25.2212	18.2253	33.3354	18.9627	21.4787
chr1	58444843	58446298	23.7527	21.3661	23.5852	28.9302	30.3754	36.5158	15.8022	27.0818
chr1	58502944	58503514	3.46606	12.4636	3.60538	27.4466	6.7501	2.47365	7.90111	6.53699
chr1	58504295	58505346	17.9419	21.3661	16.3744	21.5122	14.8502	24.2653	22.1231	14.0078
chr1	58557391	58557844	6.52434	7.12205	9.61435	3.709	10.8002	8.48108	1.58022	5.60314
chr1	58585567	58587044	23.8546	53.4154	23.1345	41.5408	25.6504	28.0347	22.1231	27.0818
chr1	58599362	58599718	4.79132	1.78051	9.61435	4.4508	4.05006	5.41847	4.74066	4.66928
chr1	58602933	58604313	18.1458	23.1467	23.2847	17.8032	22.9503	26.6212	20.5429	12.1401
chr1	58604882	58605605	7.64572	7.12205	15.3229	5.9344	11.4752	7.65653	6.32089	13.074
chr1	58617623	58619014	48.4229	33.8297	28.843	20.7704	23.6253	40.1673	28.444	20.5448
chr1	58628735	58629204	5.81074	3.56102	5.10762	3.709	6.07509	6.5964	4.74066	5.60314
chr1	58651921	58653625	29.6654	21.3661	27.6412	52.6678	22.2753	23.5586	17.3824	23.3464
chr1	58669573	58670213	10.6021	8.90256	11.5673	9.6434	14.1752	18.1401	7.90111	8.4047
chr1	58678370	58678912	10.8059	3.56102	9.16367	4.4508	7.42511	10.1302	11.0615	8.4047
chr1	58696109	58696799	5.7088	7.12205	11.417	7.418	15.5252	9.30563	12.6418	7.47085
chr1	58700501	58701000	4.79132	3.56102	7.96188	6.6762	10.1251	6.4786	6.32089	7.47085
chr1	58710521	58713916	56.7822	67.6595	49.1233	86.0488	62.7759	78.2144	44.2462	66.3038
chr1	58716035	58717131	26.709	14.2441	20.2803	25.2212	20.2503	19.4358	26.8638	14.0078
chr1	58719539	58721373	41.4907	19.5856	39.2085	32.6392	41.8506	51.5933	22.1231	20.5448
chr1	58722224	58722793	3.16023	3.56102	3.90583	5.9344	8.77513	9.65901	6.32089	12.1401
chr1	58726268	58728715	23.3449	44.5128	22.2332	16.3196	42.5256	69.1444	23.7033	32.685
chr1	58742081	58743989	37.8208	17.8051	34.5516	57.1186	44.5507	69.9689	28.444	28.9495
chr1	58761241	58761972	17.6361	14.2441	8.56278	7.418	6.07509	13.664	9.48133	11.2063
chr1	58773830	58774217	3.66994	5.34154	4.80717	4.4508	2.70004	3.65158	7.90111	3.73542
chr1	58786251	58786654	1.63109	10.6831	1.95291	15.5778	2.02503	2.00248	6.32089	3.73542
chr1	58794959	58796471	30.277	32.0492	27.9417	43.7662	33.0755	35.5734	26.8638	24.2803
chr1	58797229	58797950	18.1458	14.2441	7.51121	5.1926	10.1251	12.486	12.6418	14.9417
chr1	58801816	58803223	36.1897	23.1467	33.0493	38.5736	41.1756	42.2876	20.5429	28.9495
chr1	58803518	58804069	7.44183	7.12205	7.36098	13.3524	12.1502	8.71667	7.90111	10.2724
chr1	58856613	58857248	6.83017	7.12205	4.9574	4.4508	6.7501	10.3658	12.6418	8.4047
chr1	58860460	58861159	12.3351	8.90256	12.9193	8.9016	10.1251	19.0824	14.222	12.1401
chr1	58872851	58873473	14.9856	8.90256	4.50673	4.4508	8.77513	20.3782	14.222	12.1401
chr1	58876523	58877525	11.0098	7.12205	6.30942	13.3524	9.45014	16.2554	12.6418	8.4047
chr1	58953709	58955208	12.1312	55.1959	17.1256	77.889	20.9253	18.9646	15.8022	18.6771
chr1	58955499	58956755	26.709	46.2933	17.8767	43.7662	31.0505	24.5009	18.9627	18.6771
chr1	58960891	58961723	9.2768	12.4636	12.9193	10.3852	24.9754	21.2027	22.1231	13.074
chr1	58961810	58963154	6.21852	37.3908	9.61435	69.7292	24.3004	9.18784	12.6418	8.4047
chr1	58972878	58974315	26.4032	33.8297	21.4821	37.09	20.9253	29.9194	15.8022	25.2141
chr1	58988614	58988860	3.46606	3.56102	4.50673	0.7418	4.05006	2.23806	3.16044	0.933856
chr1	58995433	58995706	1.4272	0	3.90583	2.2254	2.02503	2.12027	3.16044	3.73542
chr1	59048279	59048660	3.97577	8.90256	6.60986	4.4508	4.05006	2.00248	4.74066	5.60314
chr1	59051260	59051830	11.0098	8.90256	11.2668	4.4508	6.07509	12.8394	7.90111	8.4047
chr1	59119373	59120538	18.0439	14.2441	12.1682	25.2212	11.4752	17.1978	18.9627	11.2063
chr1	59162666	59163837	38.0247	14.2441	15.3229	20.0286	9.45014	15.4309	15.8022	16.8094
chr1	59170831	59171188	2.03886	1.78051	3.7556	5.1926	4.72507	2.47365	4.74066	3.73542
chr1	59171731	59173605	35.7819	24.9272	20.5807	31.1556	13.5002	16.7266	15.8022	20.5448
chr1	59182525	59182792	2.8544	8.90256	5.55829	5.9344	2.02503	1.41351	7.90111	2.80157
chr1	59182922	59183453	2.54857	3.56102	3.60538	31.8974	3.37505	2.70923	7.90111	3.73542
chr1	59192898	59193163	2.34469	0	3.7556	5.9344	5.40008	1.29572	4.74066	3.73542
chr1	59228363	59229006	4.38354	7.12205	14.2713	5.9344	10.1251	3.65158	6.32089	8.4047
chr1	59236725	59238240	28.1362	64.0984	18.3273	36.3482	29.0254	38.1649	18.9627	27.0818
chr1	59316064	59316969	16.8206	5.34154	15.1726	14.836	12.1502	20.1426	11.0615	14.9417
chr1	59366825	59367118	4.48549	0	3.15471	4.4508	4.72507	2.00248	7.90111	2.80157
chr1	59368021	59368608	10.6021	10.6831	8.713	20.7704	6.07509	7.65653	6.32089	7.47085
chr1	59377395	59377696	2.75246	0	5.85874	5.9344	0	3.2982	6.32089	4.66928
chr1	59380910	59381746	5.7088	10.6831	11.417	6.6762	7.42511	4.71171	7.90111	8.4047
chr1	59382926	59383661	13.4565	16.0246	15.1726	11.8688	10.8002	4.82951	11.0615	9.33856
chr1	59391687	59392067	3.568	7.12205	5.40807	3.709	2.70004	3.18041	1.58022	3.73542
chr1	59458965	59459534	2.75246	5.34154	7.66143	4.4508	6.07509	2.23806	4.74066	3.73542
chr1	59464731	59465100	5.30103	3.56102	5.10762	7.418	5.40008	3.41599	4.74066	3.73542
chr1	59469621	59470075	2.75246	3.56102	7.96188	4.4508	4.72507	2.94482	7.90111	3.73542
chr1	59475649	59476054	7.136	1.78051	4.65695	2.9672	3.37505	6.4786	9.48133	6.53699
chr1	59479665	59480401	8.05349	12.4636	15.6233	6.6762	16.2002	9.30563	15.8022	11.2063
chr1	59480981	59482669	34.8645	30.2687	39.0583	48.9588	33.0755	41.5809	22.1231	27.0818
chr1	59483193	59483517	3.77189	3.56102	4.50673	4.4508	4.05006	2.59144	1.58022	4.66928
chr1	59487561	59488078	3.568	8.90256	6.60986	18.545	6.07509	3.65158	4.74066	6.53699
chr1	59491589	59492790	3.97577	19.5856	5.85874	38.5736	12.1502	4.9473	4.74066	16.8094
chr1	59495807	59496458	4.38354	7.12205	16.2242	9.6434	14.1752	10.1302	6.32089	7.47085
chr1	59498112	59498472	1.22331	3.56102	3.15471	14.836	2.70004	0.942343	6.32089	2.80157
chr1	59513452	59513720	1.83497	1.78051	4.3565	1.4836	4.05006	1.6491	4.74066	1.86771
chr1	59543957	59544230	2.03886	1.78051	1.20179	8.9016	1.35002	2.12027	3.16044	0.933856
chr1	59550442	59550914	2.8544	5.34154	7.21076	7.418	4.72507	2.94482	11.0615	4.66928
chr1	59565829	59566263	2.8544	5.34154	5.55829	2.9672	6.7501	2.23806	6.32089	3.73542
chr1	59570653	59570886	3.77189	3.56102	3.60538	2.9672	3.37505	1.76689	4.74066	2.80157
chr1	59571359	59572080	13.8642	7.12205	18.9282	4.4508	8.10012	10.1302	12.6418	9.33856
chr1	59573739	59573998	1.52914	3.56102	3.60538	4.4508	3.37505	1.17793	3.16044	2.80157
chr1	59584660	59585281	5.81074	5.34154	9.46412	8.9016	4.72507	3.88716	14.222	10.2724
chr1	59592647	59594104	11.2137	12.4636	37.1054	14.836	19.5753	12.1327	25.2835	13.074
chr1	59631914	59632366	2.03886	8.90256	2.40359	18.545	3.37505	2.23806	3.16044	7.47085
chr1	59634050	59634296	2.24274	3.56102	4.65695	5.9344	2.02503	2.82703	4.74066	4.66928
chr1	59636293	59636852	3.36411	5.34154	3.00448	25.2212	8.10012	4.00496	4.74066	7.47085
chr1	59642552	59642878	1.22331	3.56102	1.20179	16.3196	4.05006	1.06014	4.74066	2.80157
chr1	59653135	59654005	9.88846	12.4636	14.5717	32.6392	11.4752	10.3658	4.74066	8.4047
chr1	59669951	59671343	26.0974	39.1713	26.4395	18.545	39.1506	32.5108	17.3824	14.0078
chr1	59684407	59685760	20.6944	42.7323	15.4731	37.8318	21.6003	19.5536	25.2835	20.5448
chr1	59687584	59687963	3.87383	7.12205	4.50673	5.9344	4.05006	3.06261	1.58022	3.73542
chr1	59733495	59733729	1.83497	7.12205	3.15471	1.4836	2.02503	1.76689	3.16044	3.73542
chr1	59739749	59740397	1.83497	3.56102	3.45516	22.9958	8.10012	3.2982	6.32089	3.73542
chr1	59762312	59764929	32.8256	44.5128	38.6076	70.471	27.6754	36.398	26.8638	32.685
chr1	59766060	59767159	9.2768	10.6831	13.6704	25.2212	7.42511	9.30563	15.8022	15.8755
chr1	59804092	59804919	1.93691	14.2441	4.65695	45.2498	14.8502	2.82703	6.32089	9.33856
chr1	59809910	59810331	2.34469	7.12205	3.45516	18.545	2.02503	2.59144	1.58022	3.73542
chr1	59820233	59820779	6.01463	3.56102	9.61435	8.9016	6.7501	6.24302	9.48133	8.4047
chr1	59830171	59830694	12.1312	10.6831	18.778	27.4466	12.8252	9.8946	6.32089	9.33856
chr1	59895046	59896059	22.7333	12.4636	19.9798	13.3524	16.8752	16.0198	18.9627	9.33856
chr1	59906702	59907570	7.54377	7.12205	21.4821	8.9016	13.5002	7.42095	6.32089	15.8755
chr1	59912406	59913076	11.0098	16.0246	10.6659	22.9958	11.4752	18.0223	7.90111	8.4047
chr1	59913602	59914661	23.5488	26.7077	25.3879	20.0286	19.5753	38.5183	7.90111	11.2063
chr1	59914737	59915102	4.58743	3.56102	4.05605	14.0942	5.40008	4.9473	3.16044	2.80157
chr1	59915448	59916074	6.32046	10.6831	6.60986	19.2868	6.07509	5.18288	7.90111	9.33856
chr1	59918119	59918440	2.44663	3.56102	2.70404	12.6106	4.05006	1.6491	3.16044	3.73542
chr1	59923187	59924000	11.0098	7.12205	13.9708	9.6434	26.3254	20.0248	7.90111	11.2063
chr1	59945996	59946367	1.73303	5.34154	2.25336	15.5778	6.07509	2.12027	1.58022	2.80157
chr1	59959736	59960271	1.93691	5.34154	2.70404	20.7704	8.77513	2.12027	9.48133	2.80157
chr1	59996771	59997049	4.48549	1.78051	6.00897	3.709	5.40008	2.23806	4.74066	4.66928
chr1	59997336	59997677	3.05829	0	6.30942	3.709	4.05006	2.94482	7.90111	1.86771
chr1	60000235	60000654	8.05349	0	4.3565	6.6762	5.40008	7.06757	4.74066	6.53699
chr1	60004978	60005260	1.22331	3.56102	1.50224	11.127	3.37505	1.53131	1.58022	0.933856
chr1	60015979	60017509	22.3255	26.7077	23.2847	42.2826	20.2503	19.6714	14.222	19.611
chr1	60070504	60071210	15.6992	8.90256	13.9708	5.9344	15.5252	24.5009	17.3824	17.7433
chr1	60094418	60094738	1.93691	3.56102	2.55381	3.709	9.45014	6.4786	3.16044	6.53699
chr1	60096530	60097189	9.68457	10.6831	9.16367	12.6106	8.10012	8.59888	6.32089	11.2063
chr1	60097946	60099391	20.8983	30.2687	16.2242	35.6064	25.6504	24.9721	25.2835	19.611
chr1	60158367	60159149	15.4953	8.90256	3.7556	8.9016	9.45014	6.00743	6.32089	8.4047
chr1	60164060	60164461	7.23794	3.56102	3.00448	4.4508	3.37505	2.82703	4.74066	7.47085
chr1	60179755	60181323	26.9129	39.1713	26.2892	37.8318	26.3254	34.6311	12.6418	21.4787
chr1	60233459	60234224	18.9614	7.12205	13.9708	7.418	8.77513	8.00991	11.0615	6.53699
chr1	60343037	60344053	19.1653	19.5856	17.7265	27.4466	9.45014	20.1426	18.9627	11.2063
chr1	60408859	60409881	16.2089	12.4636	16.2242	20.0286	8.77513	10.8369	12.6418	7.47085
chr1	60410203	60410869	6.52434	14.2441	8.713	8.1598	8.77513	6.00743	9.48133	8.4047
chr1	60422605	60422881	2.65051	3.56102	4.65695	2.9672	6.7501	2.35586	3.16044	1.86771
chr1	60447175	60447464	1.63109	1.78051	3.90583	7.418	2.70004	1.53131	0	5.60314
chr1	60466865	60467220	1.22331	1.78051	1.05157	13.3524	6.07509	1.6491	6.32089	2.80157
chr1	60501465	60501829	2.95634	3.56102	4.3565	3.709	2.70004	1.41351	3.16044	3.73542
chr1	60503474	60503871	2.34469	7.12205	7.06054	5.1926	6.07509	2.47365	6.32089	5.60314
chr1	60567118	60567510	4.07771	0	4.9574	4.4508	6.07509	4.59392	4.74066	4.66928
chr1	60569236	60569549	4.89326	8.90256	2.70404	4.4508	4.05006	1.53131	6.32089	1.86771
chr1	60579531	60580450	27.7285	12.4636	21.3318	8.1598	11.4752	29.6838	17.3824	9.33856
chr1	60598660	60601199	72.4814	19.5856	33.6502	18.545	32.4005	25.561	36.3451	23.3464
chr1	60615751	60616254	2.65051	8.90256	6.30942	3.709	6.07509	3.88716	6.32089	2.80157
chr1	60627110	60628257	28.4421	7.12205	15.4731	12.6106	18.2253	38.4005	18.9627	17.7433
chr1	60641199	60641912	17.1264	5.34154	15.0224	8.1598	8.77513	2.70923	4.74066	8.4047
chr1	60642171	60642518	5.60686	1.78051	9.76457	4.4508	5.40008	3.41599	6.32089	6.53699
chr1	60649191	60649834	8.46126	5.34154	13.9708	10.3852	10.1251	7.06757	11.0615	4.66928
chr1	60652539	60652930	2.54857	1.78051	5.10762	2.2254	4.05006	2.35586	1.58022	6.53699
chr1	60658447	60658684	2.44663	3.56102	3.30493	1.4836	4.72507	1.17793	1.58022	2.80157
chr1	60662575	60663096	7.74766	5.34154	6.76009	3.709	4.05006	5.30068	12.6418	6.53699
chr1	60668943	60669814	13.4565	7.12205	18.1771	11.127	9.45014	8.83446	14.222	8.4047
chr1	60702621	60703060	6.11657	10.6831	3.7556	5.1926	4.05006	2.70923	4.74066	5.60314
chr1	60713431	60713732	1.32526	1.78051	3.7556	1.4836	3.37505	1.06014	1.58022	6.53699
chr1	60744237	60744584	6.21852	5.34154	2.55381	3.709	3.37505	2.00248	4.74066	8.4047
chr1	60745497	60746631	33.3353	12.4636	22.2332	14.836	9.45014	15.5487	18.9627	16.8094
chr1	60748982	60749431	7.44183	5.34154	4.20628	4.4508	1.35002	2.00248	4.74066	3.73542
chr1	60759594	60760160	8.25737	3.56102	4.3565	3.709	4.72507	4.59392	7.90111	6.53699
chr1	60799917	60800226	1.93691	1.78051	4.80717	4.4508	1.35002	1.88469	3.16044	2.80157
chr1	60803374	60804811	33.7431	14.2441	29.7444	11.127	18.9003	28.5059	15.8022	18.6771
chr1	60812007	60812396	3.66994	3.56102	5.70852	3.709	3.37505	6.12523	3.16044	6.53699
chr1	60821211	60821860	14.3739	7.12205	9.16367	2.9672	12.1502	8.95225	9.48133	13.074
chr1	60824047	60825282	15.5973	12.4636	23.1345	9.6434	16.2002	9.18784	9.48133	24.2803
chr1	60829818	60830171	4.07771	1.78051	7.21076	2.9672	8.10012	2.12027	3.16044	3.73542
chr1	60830898	60831145	1.4272	5.34154	3.45516	1.4836	2.70004	2.00248	3.16044	4.66928
chr1	60852203	60853101	9.68457	8.90256	16.5247	9.6434	20.2503	25.7966	14.222	14.0078
chr1	60857650	60857967	4.17966	5.34154	4.50673	1.4836	6.07509	4.82951	4.74066	4.66928
chr1	60863378	60863849	4.58743	5.34154	9.01345	3.709	5.40008	3.41599	11.0615	3.73542
chr1	60864808	60865978	10.2962	3.56102	17.5762	9.6434	12.8252	12.486	6.32089	13.074
chr1	60898673	60900305	17.84	24.9272	21.0314	13.3524	22.9503	44.1723	23.7033	28.9495
chr1	60911542	60912097	13.8642	5.34154	4.20628	4.4508	6.07509	5.18288	3.16044	5.60314
chr1	60912948	60913527	4.9952	8.90256	8.713	5.1926	7.42511	8.1277	6.32089	6.53699
chr1	60915567	60916927	38.4325	14.2441	28.9933	25.2212	16.2002	23.6764	26.8638	16.8094
chr1	60937072	60937823	15.2914	12.4636	18.778	7.418	10.8002	14.0173	14.222	7.47085
chr1	60939923	60940224	2.03886	7.12205	4.3565	0	5.40008	2.59144	7.90111	3.73542
chr1	60940606	60941874	14.9856	21.3661	36.3542	11.127	21.6003	42.4054	14.222	14.9417
chr1	60945266	60945848	3.16023	8.90256	10.065	5.9344	7.42511	6.24302	6.32089	5.60314
chr1	60960360	60961345	18.0439	8.90256	21.4821	22.9958	10.1251	12.2505	12.6418	15.8755
chr1	60973815	60975237	8.76709	16.0246	21.6323	11.127	16.8752	9.30563	15.8022	21.4787
chr1	61001756	61002025	1.22331	1.78051	4.9574	3.709	2.70004	1.6491	4.74066	3.73542
chr1	61135529	61135950	2.34469	3.56102	5.40807	3.709	6.07509	1.6491	1.58022	3.73542
chr1	61146198	61146466	0.611657	1.78051	4.3565	2.9672	5.40008	1.76689	4.74066	2.80157
chr1	61187347	61188141	2.24274	7.12205	19.2287	4.4508	7.42511	7.18536	4.74066	7.47085
chr1	61352925	61353258	0.815543	8.90256	1.35202	15.5778	3.37505	0.942343	4.74066	4.66928
chr1	61373712	61374194	1.32526	8.90256	7.51121	7.418	7.42511	2.47365	9.48133	6.53699
chr1	61690696	61691318	2.34469	5.34154	7.36098	7.418	11.4752	12.7216	4.74066	9.33856
chr1	61709784	61710148	1.22331	3.56102	9.16367	5.1926	4.72507	5.30068	6.32089	5.60314
chr1	61771361	61771781	2.54857	0	7.21076	5.9344	6.7501	3.76937	3.16044	5.60314
chr1	61841891	61842328	1.01943	5.34154	8.26233	2.9672	6.07509	3.18041	3.16044	5.60314
chr1	62046803	62047404	1.32526	5.34154	12.0179	2.9672	5.40008	4.24054	6.32089	5.60314
chr1	62049674	62050069	1.4272	5.34154	9.3139	2.9672	6.7501	2.59144	1.58022	3.73542
chr1	62050820	62051854	4.07771	10.6831	16.2242	5.1926	8.10012	7.18536	6.32089	9.33856
chr1	62073176	62073560	1.22331	3.56102	4.3565	4.4508	6.7501	3.2982	4.74066	6.53699
chr1	62148719	62149415	5.7088	14.2441	11.1166	2.2254	12.1502	4.82951	9.48133	6.53699
chr1	62150650	62151276	6.72823	1.78051	19.2287	8.1598	13.5002	6.94978	3.16044	10.2724
chr1	62175184	62176042	2.65051	10.6831	11.417	3.709	9.45014	6.71419	9.48133	11.2063
chr1	62190667	62190932	1.32526	3.56102	4.50673	1.4836	4.05006	2.70923	1.58022	2.80157
chr1	62213235	62213816	2.03886	7.12205	15.1726	3.709	12.1502	4.82951	3.16044	6.53699
chr1	62229042	62229755	3.568	7.12205	23.5852	5.9344	10.8002	9.7768	6.32089	9.33856
chr1	62282768	62283258	2.03886	7.12205	8.11211	4.4508	4.72507	3.76937	4.74066	3.73542
chr1	62283587	62283970	1.32526	5.34154	8.713	5.1926	8.10012	2.23806	4.74066	3.73542
chr1	62307082	62307418	4.38354	1.78051	6.76009	2.2254	5.40008	2.82703	4.74066	7.47085
chr1	62319017	62319601	1.83497	5.34154	9.9148	5.9344	8.77513	1.88469	6.32089	6.53699
chr1	62389967	62390447	1.22331	5.34154	6.15919	2.9672	34.4255	11.5437	4.74066	7.47085
chr1	62413101	62413476	0.7136	5.34154	5.40807	1.4836	2.02503	2.35586	3.16044	5.60314
chr1	62482872	62483575	6.01463	14.2441	17.7265	2.9672	20.9253	26.6212	9.48133	8.4047
chr1	62545429	62546031	1.12137	8.90256	7.81166	5.9344	10.8002	4.82951	9.48133	6.53699
chr1	62621539	62621919	2.1408	5.34154	3.60538	4.4508	3.37505	6.12523	3.16044	2.80157
chr1	62664912	62665581	2.34469	10.6831	9.16367	2.9672	10.1251	3.18041	9.48133	4.66928
chr1	62678557	62680294	7.44183	24.9272	38.0067	17.0614	39.1506	60.4277	28.444	25.2141
chr1	62680429	62680703	0.917486	3.56102	3.7556	2.9672	2.02503	2.70923	3.16044	5.60314
chr1	62691192	62691697	1.93691	7.12205	6.00897	4.4508	8.77513	8.83446	4.74066	3.73542
chr1	62696808	62697271	4.2816	3.56102	10.6659	2.9672	11.4752	10.248	11.0615	8.4047
chr1	62701161	62701401	2.24274	1.78051	4.20628	2.9672	2.70004	3.65158	4.74066	2.80157
chr1	62702961	62704136	8.25737	7.12205	17.7265	16.3196	11.4752	19.5536	17.3824	14.9417
chr1	62704615	62705199	3.05829	12.4636	7.06054	3.709	2.70004	4.12275	4.74066	11.2063
chr1	62706209	62707409	6.32046	8.90256	14.2713	5.1926	9.45014	12.0149	9.48133	20.5448
chr1	62720185	62722269	10.5001	19.5856	34.7018	13.3524	29.0254	51.3577	23.7033	37.3542
chr1	62724386	62725962	18.6555	24.9272	43.7152	17.0614	31.0505	42.5232	20.5429	20.5448
chr1	62732085	62732468	1.73303	3.56102	6.15919	3.709	4.05006	2.23806	1.58022	6.53699
chr1	62750349	62752015	10.9079	16.0246	29.4439	12.6106	18.2253	20.9671	20.5429	28.0157
chr1	62752455	62753124	3.46606	1.78051	9.3139	6.6762	10.1251	8.00991	4.74066	7.47085
chr1	62759955	62760655	4.38354	5.34154	15.9238	8.1598	18.2253	24.6187	12.6418	11.2063
chr1	62766641	62767331	2.44663	7.12205	10.8161	9.6434	5.40008	4.12275	4.74066	9.33856
chr1	62770428	62770953	2.03886	8.90256	11.1166	6.6762	8.10012	6.4786	6.32089	8.4047
chr1	62771813	62772087	0.815543	1.78051	4.05605	2.2254	2.02503	1.17793	1.58022	3.73542
chr1	62773778	62774686	4.58743	8.90256	16.6749	8.1598	9.45014	9.18784	9.48133	5.60314
chr1	62795713	62796142	1.01943	3.56102	6.91031	5.1926	0	1.41351	1.58022	9.33856
chr1	63089968	63090274	2.34469	5.34154	5.25785	4.4508	4.72507	5.53626	6.32089	2.80157
chr1	63112853	63113847	13.2526	19.5856	12.9193	25.2212	14.1752	15.3131	11.0615	17.7433
chr1	63114209	63116328	24.2624	53.4154	28.843	40.799	35.7755	33.3354	33.1846	32.685
chr1	63119597	63120681	13.7623	21.3661	18.778	26.7048	10.1251	18.6113	18.9627	19.611
chr1	63121373	63122778	48.8306	12.4636	27.9417	14.836	31.0505	30.7439	28.444	18.6771
chr1	63125882	63126889	29.3595	10.6831	22.6838	8.1598	18.9003	22.145	15.8022	16.8094
chr1	63129513	63131437	37.515	21.3661	28.9933	38.5736	29.0254	32.393	31.6044	26.148
chr1	63176466	63177170	11.3157	16.0246	8.86323	11.127	16.2002	18.7291	25.2835	27.0818
chr1	63180968	63181450	8.5632	7.12205	4.65695	8.9016	7.42511	10.8369	18.9627	6.53699
chr1	63430388	63430987	2.1408	7.12205	6.91031	5.1926	11.4752	2.23806	7.90111	7.47085
chr1	63437492	63437864	2.34469	3.56102	8.56278	6.6762	3.37505	2.59144	4.74066	8.4047
chr1	63730365	63731046	11.3157	17.8051	7.06054	15.5778	10.8002	16.3732	7.90111	8.4047
chr1	63794357	63794707	6.4224	1.78051	5.55829	2.9672	7.42511	5.41847	4.74066	2.80157
chr1	63826364	63826716	7.64572	1.78051	3.00448	2.9672	4.05006	6.5964	4.74066	6.53699
chr1	63980614	63980982	1.83497	3.56102	5.25785	3.709	4.72507	2.59144	1.58022	5.60314
chr1	64000470	64001222	22.0197	3.56102	10.5157	9.6434	6.07509	12.486	6.32089	16.8094
chr1	64019328	64019688	2.65051	3.56102	3.90583	2.9672	2.02503	1.53131	4.74066	4.66928
chr1	64020739	64020979	1.32526	3.56102	3.15471	2.2254	5.40008	1.6491	4.74066	0.933856
chr1	64051648	64052841	23.7527	10.6831	21.4821	9.6434	29.7004	36.398	15.8022	20.5448
chr1	64076224	64077148	9.2768	16.0246	7.66143	13.3524	22.9503	24.0297	18.9627	18.6771
chr1	64078265	64078983	19.7769	8.90256	11.417	12.6106	17.5503	22.8518	6.32089	16.8094
chr1	64080043	64080837	11.2137	8.90256	12.4686	9.6434	24.3004	17.1978	9.48133	11.2063
chr1	64080935	64081610	5.30103	7.12205	4.20628	22.254	7.42511	7.42095	3.16044	7.47085
chr1	64084634	64085524	17.2283	12.4636	7.21076	24.4794	11.4752	9.65901	9.48133	13.074
chr1	64086000	64086364	3.36411	3.56102	1.65247	5.1926	4.05006	5.30068	4.74066	3.73542
chr1	64087925	64088245	1.32526	3.56102	4.3565	8.9016	5.40008	2.94482	4.74066	1.86771
chr1	64088771	64089280	3.05829	1.78051	7.36098	6.6762	12.1502	5.18288	6.32089	7.47085
chr1	64089772	64090039	2.65051	5.34154	3.60538	0.7418	2.70004	2.00248	0	5.60314
chr1	64098873	64099172	1.63109	1.78051	1.20179	13.3524	3.37505	1.76689	4.74066	6.53699
chr1	64101283	64101823	9.9904	3.56102	4.80717	8.1598	8.77513	7.18536	7.90111	8.4047
chr1	64104436	64105312	23.243	10.6831	15.9238	8.9016	19.5753	20.7315	12.6418	17.7433
chr1	64110715	64111131	3.77189	1.78051	3.7556	1.4836	9.45014	7.42095	7.90111	3.73542
chr1	64111741	64112018	1.83497	5.34154	3.45516	3.709	4.05006	3.88716	7.90111	3.73542
chr1	64117757	64119066	29.8693	16.0246	25.3879	28.1884	28.3504	44.0545	18.9627	20.5448
chr1	64119311	64119931	8.25737	8.90256	4.3565	9.6434	7.42511	9.42343	7.90111	12.1401
chr1	64120431	64122685	34.4567	35.6102	29.5942	37.8318	37.1255	56.305	23.7033	38.2881
chr1	64126164	64128053	43.1218	37.3908	40.2601	8.9016	41.1756	50.5331	17.3824	19.611
chr1	64134379	64134819	5.60686	5.34154	1.35202	5.1926	6.07509	9.42343	12.6418	5.60314
chr1	64139957	64140384	4.2816	7.12205	3.7556	4.4508	8.77513	6.12523	9.48133	2.80157
chr1	64189351	64190278	18.6555	5.34154	19.8296	9.6434	20.2503	20.1426	20.5429	8.4047
chr1	64192962	64193845	10.6021	17.8051	13.0695	11.127	20.2503	16.9622	9.48133	12.1401
chr1	64195166	64195432	1.73303	1.78051	3.60538	2.9672	2.70004	2.82703	6.32089	3.73542
chr1	64197586	64199250	16.7186	16.0246	24.1861	16.3196	62.7759	61.1345	22.1231	23.3464
chr1	64222622	64222978	3.36411	3.56102	6.45964	5.9344	2.70004	3.65158	3.16044	2.80157
chr1	64249817	64250160	3.568	0	2.55381	3.709	4.05006	8.59888	9.48133	9.33856
chr1	64295336	64295791	3.26217	5.34154	5.85874	3.709	4.72507	5.65406	4.74066	8.4047
chr1	64300970	64303601	53.52	23.1467	39.0583	37.09	61.4259	98.1214	30.0242	41.0897
chr1	64304076	64304709	5.19909	5.34154	4.65695	4.4508	6.07509	7.65653	11.0615	5.60314
chr1	64305295	64305994	11.7234	7.12205	5.70852	6.6762	10.1251	11.3081	4.74066	14.0078
chr1	64308372	64309013	9.68457	19.5856	10.6659	9.6434	11.4752	10.248	4.74066	8.4047
chr1	64318545	64318801	2.44663	3.56102	3.45516	5.9344	3.37505	2.23806	3.16044	3.73542
chr1	64338435	64339171	11.9273	8.90256	13.2197	4.4508	10.1251	17.6689	14.222	7.47085
chr1	64343204	64343568	1.4272	3.56102	6.00897	2.9672	5.40008	5.06509	7.90111	4.66928
chr1	64373892	64374375	3.46606	5.34154	3.00448	5.9344	6.07509	8.2455	1.58022	4.66928
chr1	64374773	64375057	2.44663	3.56102	0.901345	2.9672	3.37505	5.65406	4.74066	3.73542
chr1	64376291	64376919	8.86903	14.2441	10.6659	8.1598	17.5503	21.4383	3.16044	11.2063
chr1	64377753	64378052	1.93691	1.78051	4.05605	2.9672	2.70004	3.65158	0	5.60314
chr1	64442254	64442652	3.77189	5.34154	4.3565	2.9672	4.05006	1.76689	7.90111	3.73542
chr1	64447161	64447533	4.38354	5.34154	4.50673	5.9344	6.07509	4.00496	7.90111	4.66928
chr1	64448200	64449327	22.3255	5.34154	10.8161	8.1598	12.8252	9.8946	4.74066	22.4125
chr1	64463233	64463615	2.8544	3.56102	6.15919	4.4508	4.05006	1.88469	4.74066	8.4047
chr1	64464929	64465183	1.63109	1.78051	4.20628	2.9672	2.02503	1.88469	3.16044	7.47085
chr1	64466661	64466938	2.24274	1.78051	4.65695	2.2254	2.70004	2.12027	3.16044	5.60314
chr1	64481690	64482662	30.1751	16.0246	19.8296	16.3196	22.2753	34.1599	15.8022	14.9417
chr1	64508582	64509229	6.4224	14.2441	10.065	5.1926	8.77513	4.12275	9.48133	8.4047
chr1	64518329	64518934	14.7817	1.78051	11.8677	5.9344	12.8252	8.1277	17.3824	3.73542
chr1	64526589	64527013	8.05349	8.90256	3.30493	5.9344	4.72507	6.83198	11.0615	5.60314
chr1	64527527	64527982	8.15543	7.12205	7.36098	9.6434	7.42511	7.77433	7.90111	6.53699
chr1	64529659	64533214	70.3406	53.4154	51.6771	56.3768	45.2257	59.4854	33.1846	50.4282
chr1	64533560	64534268	11.5195	10.6831	15.6233	15.5778	12.8252	16.491	18.9627	11.2063
chr1	64539128	64539430	3.26217	3.56102	4.65695	4.4508	4.05006	3.88716	1.58022	6.53699
chr1	64603268	64603952	12.539	8.90256	10.3655	13.3524	8.77513	6.00743	6.32089	13.074
chr1	64609076	64609632	2.1408	5.34154	2.85426	31.1556	4.05006	2.82703	3.16044	6.53699
chr1	64616312	64618068	28.9518	30.2687	31.3969	35.6064	27.0004	25.9144	17.3824	29.8834
chr1	64639255	64639657	1.32526	3.56102	1.65247	20.7704	4.05006	1.06014	3.16044	5.60314
chr1	64680208	64680670	5.09714	7.12205	7.51121	5.9344	8.10012	6.71419	3.16044	7.47085
chr1	64684496	64684824	2.75246	8.90256	4.50673	3.709	4.05006	2.12027	4.74066	3.73542
chr1	64688130	64688509	7.74766	3.56102	5.55829	3.709	8.77513	4.35833	1.58022	2.80157
chr1	64689598	64689971	2.8544	3.56102	4.9574	5.9344	8.10012	3.2982	3.16044	3.73542
chr1	64690013	64690941	14.4759	23.1467	9.3139	18.545	12.8252	16.7266	15.8022	12.1401
chr1	64691324	64691985	8.05349	14.2441	12.4686	7.418	14.1752	6.24302	7.90111	9.33856
chr1	64717185	64717796	5.09714	7.12205	14.2713	6.6762	6.07509	7.30315	9.48133	6.53699
chr1	64733426	64734131	2.24274	16.0246	2.25336	20.7704	6.07509	2.94482	9.48133	8.4047
chr1	64736017	64736692	6.62629	14.2441	8.86323	13.3524	10.1251	9.30563	14.222	12.1401
chr1	64736779	64739261	34.5586	48.0738	25.5381	55.635	30.3754	37.6937	34.7649	27.0818
chr1	64746693	64746943	1.22331	1.78051	3.90583	1.4836	2.02503	2.12027	3.16044	1.86771
chr1	64753067	64753574	5.91269	1.78051	9.01345	10.3852	8.10012	3.06261	6.32089	5.60314
chr1	64755897	64756980	16.4128	10.6831	17.1256	35.6064	8.77513	9.18784	12.6418	12.1401
chr1	64797007	64797978	25.0779	14.2441	12.1682	15.5778	14.1752	24.9721	6.32089	20.5448
chr1	64867739	64868062	3.87383	3.56102	5.85874	5.9344	3.37505	2.00248	4.74066	1.86771
chr1	64876007	64876640	10.2962	8.90256	10.5157	3.709	8.10012	13.1928	11.0615	12.1401
chr1	64925466	64926577	24.5682	16.0246	31.3969	14.836	47.9257	67.4953	15.8022	18.6771
chr1	64927530	64929309	10.8059	16.0246	23.1345	18.545	36.4505	41.1097	17.3824	31.7511
chr1	64932914	64933429	2.75246	8.90256	2.10314	2.2254	8.77513	11.3081	6.32089	9.33856
chr1	64945125	64945557	3.77189	3.56102	6.76009	1.4836	6.07509	5.06509	4.74066	2.80157
chr1	64955418	64955723	3.05829	3.56102	3.7556	3.709	4.05006	7.89212	4.74066	7.47085
chr1	64956518	64956961	7.74766	1.78051	6.60986	14.836	4.05006	8.48108	12.6418	4.66928
chr1	65041842	65042092	3.46606	7.12205	3.7556	2.2254	3.37505	2.00248	6.32089	4.66928
chr1	65054306	65054915	9.58263	10.6831	11.8677	5.1926	9.45014	9.07005	7.90111	6.53699
chr1	65088618	65092016	108.365	35.6102	70.1547	25.2212	104.627	133.695	45.8264	43.8912
chr1	65099879	65100578	13.9662	3.56102	3.60538	2.9672	6.07509	3.18041	12.6418	11.2063
chr1	65106886	65108295	37.413	12.4636	54.3811	9.6434	50.6257	33.2176	28.444	25.2141
chr1	65110805	65111261	5.30103	5.34154	8.56278	2.2254	6.07509	4.47613	4.74066	5.60314
chr1	65112032	65114692	101.637	33.8297	63.9955	28.1884	90.4513	109.901	47.4066	60.7006
chr1	65146587	65146880	4.68937	3.56102	1.95291	4.4508	5.40008	1.53131	3.16044	4.66928
chr1	65154702	65155236	11.2137	7.12205	3.7556	6.6762	8.10012	3.53378	3.16044	9.33856
chr1	65176885	65179597	67.5881	58.7569	63.2444	89.7578	54.6758	79.8635	41.0858	54.1636
chr1	65179818	65180500	7.64572	7.12205	6.91031	25.2212	10.8002	9.54122	17.3824	7.47085
chr1	65185834	65187679	34.0489	44.5128	22.9843	57.8604	25.6504	30.2728	14.222	26.148
chr1	65227679	65228098	5.19909	3.56102	8.56278	2.9672	10.1251	11.4259	6.32089	10.2724
chr1	65230423	65230944	5.50492	12.4636	7.21076	4.4508	22.9503	12.486	9.48133	6.53699
chr1	66279264	66280048	3.568	5.34154	15.6233	7.418	8.77513	5.88964	7.90111	11.2063
chr1	66649522	66650406	16.7186	14.2441	13.5202	8.1598	19.5753	26.6212	9.48133	9.33856
chr1	66672731	66673018	2.1408	3.56102	3.90583	2.9672	6.07509	1.6491	6.32089	4.66928
chr1	66693154	66693454	3.26217	5.34154	5.25785	2.2254	3.37505	2.00248	4.74066	3.73542
chr1	66698429	66698864	4.79132	5.34154	8.41255	3.709	2.70004	3.88716	6.32089	5.60314
chr1	66699860	66702116	54.5394	32.0492	50.4753	41.5408	49.2757	68.6732	17.3824	43.8912
chr1	66702537	66703416	10.8059	14.2441	10.2152	22.254	17.5503	18.8469	15.8022	10.2724
chr1	66712648	66713388	10.9079	7.12205	11.5673	8.9016	18.9003	27.0923	12.6418	15.8755
chr1	66715228	66715623	3.05829	1.78051	3.7556	3.709	16.8752	7.18536	9.48133	4.66928
chr1	66778443	66779301	9.68457	16.0246	23.1345	8.9016	17.5503	10.0124	9.48133	5.60314
chr1	66814091	66814864	7.136	12.4636	9.3139	14.0942	11.4752	7.42095	14.222	7.47085
chr1	66815420	66818383	60.8599	92.5866	46.4193	86.7906	51.3008	87.7556	37.9253	34.5527
chr1	66841826	66842396	13.8642	5.34154	11.8677	5.9344	8.10012	6.83198	12.6418	12.1401
chr1	66843757	66844659	7.136	10.6831	7.51121	17.0614	16.2002	9.07005	15.8022	18.6771
chr1	66845724	66846184	6.01463	5.34154	3.90583	18.545	6.07509	2.47365	12.6418	3.73542
chr1	66858248	66858698	8.25737	5.34154	1.05157	3.709	4.72507	2.23806	9.48133	3.73542
chr1	66859177	66860020	12.3351	8.90256	15.9238	9.6434	28.3504	26.2678	20.5429	11.2063
chr1	66860927	66861273	2.65051	8.90256	4.65695	3.709	5.40008	3.88716	7.90111	4.66928
chr1	66862317	66864417	25.3838	33.8297	26.2892	46.7334	24.9754	29.4482	31.6044	14.0078
chr1	66895043	66895859	15.0875	14.2441	7.96188	10.3852	7.42511	13.1928	3.16044	11.2063
chr1	66896282	66896909	7.95154	7.12205	9.61435	12.6106	10.8002	5.30068	3.16044	10.2724
chr1	66900862	66901633	11.7234	8.90256	18.1771	7.418	29.7004	34.1599	12.6418	8.4047
chr1	66987354	66988377	12.3351	10.6831	16.5247	32.6392	12.8252	8.36329	12.6418	11.2063
chr1	67000080	67000375	5.09714	7.12205	1.80269	1.4836	2.02503	3.41599	7.90111	4.66928
chr1	67038439	67039187	11.0098	14.2441	7.96188	21.5122	10.1251	14.2529	6.32089	9.33856
chr1	67042628	67042950	2.95634	3.56102	5.85874	2.9672	3.37505	2.94482	9.48133	1.86771
chr1	67043983	67044251	2.44663	3.56102	4.05605	2.2254	2.70004	2.23806	6.32089	3.73542
chr1	67363863	67364377	4.9952	3.56102	4.3565	3.709	9.45014	8.59888	7.90111	6.53699
chr1	67382343	67382776	5.19909	5.34154	7.51121	4.4508	8.77513	8.48108	4.74066	6.53699
chr1	67398063	67398495	2.34469	5.34154	5.55829	4.4508	7.42511	2.12027	6.32089	4.66928
chr1	69291257	69291660	2.03886	3.56102	6.00897	6.6762	4.72507	2.35586	7.90111	5.60314
chr1	69331386	69331990	10.3982	7.12205	10.9664	15.5778	2.70004	5.88964	15.8022	9.33856
chr1	69349765	69350386	10.6021	3.56102	10.9664	13.3524	5.40008	5.41847	11.0615	6.53699
chr1	69357438	69357962	8.97097	3.56102	5.40807	5.9344	8.10012	1.76689	1.58022	4.66928
chr1	69364085	69364548	9.2768	7.12205	5.55829	3.709	6.07509	4.82951	4.74066	9.33856
chr1	69379592	69380187	11.9273	7.12205	10.5157	2.2254	4.05006	4.71171	4.74066	3.73542
chr1	69382318	69382709	2.75246	5.34154	5.10762	4.4508	4.72507	2.35586	4.74066	6.53699
chr1	69408371	69408848	7.95154	7.12205	4.3565	1.4836	5.40008	3.06261	1.58022	6.53699
chr1	69440270	69441424	25.2818	10.6831	20.7309	11.127	13.5002	5.41847	9.48133	10.2724
chr1	69461021	69462010	23.8546	10.6831	4.50673	10.3852	8.77513	11.1903	12.6418	14.9417
chr1	69493480	69494294	24.976	16.0246	13.37	17.8032	14.1752	17.5511	14.222	9.33856
chr1	69495569	69496797	57.6997	24.9272	30.796	30.4138	35.1005	42.7588	9.48133	18.6771
chr1	69498934	69499499	15.3934	16.0246	9.46412	19.2868	8.10012	9.18784	18.9627	15.8755
chr1	69507557	69508204	9.78652	3.56102	4.05605	14.0942	7.42511	6.36081	9.48133	9.33856
chr1	69513067	69514310	28.0343	21.3661	16.074	50.4424	14.8502	16.7266	9.48133	14.9417
chr1	69516018	69516651	5.60686	12.4636	7.66143	27.4466	12.1502	6.83198	7.90111	4.66928
chr1	69517909	69518350	5.60686	5.34154	6.15919	4.4508	4.05006	4.35833	9.48133	7.47085
chr1	69542556	69543136	2.54857	10.6831	3.30493	23.7376	7.42511	2.47365	6.32089	9.33856
chr1	69545115	69546325	5.60686	33.8297	5.55829	55.635	13.5002	4.24054	18.9627	11.2063
chr1	69559646	69560277	3.568	16.0246	3.60538	43.7662	6.7501	3.41599	6.32089	10.2724
chr1	69583969	69584326	5.19909	8.90256	6.15919	8.1598	4.05006	2.47365	3.16044	1.86771
chr1	69591221	69591748	8.05349	7.12205	7.81166	9.6434	2.70004	3.65158	3.16044	4.66928
chr1	69606605	69607547	30.8887	14.2441	18.3273	19.2868	8.10012	17.6689	9.48133	11.2063
chr1	69611266	69611910	16.3109	8.90256	8.26233	10.3852	11.4752	6.12523	9.48133	8.4047
chr1	69615777	69616237	4.17966	10.6831	4.3565	2.9672	5.40008	7.18536	3.16044	6.53699
chr1	69630566	69630805	2.24274	1.78051	3.45516	10.3852	3.37505	0.942343	3.16044	2.80157
chr1	69637814	69638624	11.8254	16.0246	8.11211	20.7704	8.77513	4.71171	11.0615	8.4047
chr1	69648739	69649076	1.52914	7.12205	4.50673	7.418	4.72507	1.6491	1.58022	7.47085
chr1	69651548	69651886	5.30103	7.12205	5.40807	2.9672	10.8002	4.47613	3.16044	6.53699
chr1	69654543	69656231	41.8985	19.5856	27.7915	29.672	24.3004	24.3831	23.7033	28.0157
chr1	69656876	69657883	14.272	16.0246	13.6704	29.672	10.1251	8.83446	12.6418	10.2724
chr1	69667447	69667764	2.34469	5.34154	3.30493	5.9344	4.72507	1.6491	6.32089	1.86771
chr1	69681208	69681608	2.1408	10.6831	5.85874	6.6762	6.07509	3.41599	4.74066	5.60314
chr1	69682401	69683310	9.48069	12.4636	11.1166	19.2868	13.5002	6.24302	12.6418	8.4047
chr1	69683892	69686183	27.2187	32.0492	28.2421	57.1186	21.6003	18.3757	22.1231	20.5448
chr1	69686430	69687267	8.15543	12.4636	12.1682	11.8688	10.1251	9.07005	15.8022	12.1401
chr1	69687686	69688484	11.0098	19.5856	10.6659	20.0286	8.10012	7.77433	12.6418	14.0078
chr1	69688842	69689164	6.01463	7.12205	6.30942	7.418	3.37505	6.5964	7.90111	4.66928
chr1	69724371	69724712	6.4224	5.34154	1.65247	3.709	4.05006	1.53131	6.32089	5.60314
chr1	69746640	69747066	1.4272	7.12205	2.40359	19.2868	4.72507	1.53131	3.16044	5.60314
chr1	69752866	69753336	3.87383	7.12205	5.25785	5.1926	9.45014	2.35586	6.32089	6.53699
chr1	69759363	69760094	17.3303	3.56102	12.1682	14.836	9.45014	7.06757	12.6418	11.2063
chr1	69770175	69770782	8.25737	12.4636	14.1211	6.6762	7.42511	3.65158	9.48133	6.53699
chr1	69830625	69830961	2.8544	1.78051	4.9574	2.9672	1.35002	2.00248	3.16044	3.73542
chr1	70272852	70273136	1.52914	3.56102	4.9574	2.2254	4.72507	1.06014	4.74066	1.86771
chr1	70855892	70856298	1.83497	3.56102	6.60986	5.9344	7.42511	2.82703	4.74066	7.47085
chr1	71003778	71004575	12.6409	12.4636	6.60986	9.6434	8.10012	6.00743	11.0615	9.33856
chr1	71044943	71045535	2.95634	5.34154	3.45516	28.1884	4.05006	2.70923	11.0615	9.33856
chr1	71090854	71091164	2.44663	5.34154	3.90583	4.4508	2.70004	1.88469	4.74066	3.73542
chr1	71095513	71096021	3.05829	14.2441	4.05605	21.5122	6.07509	3.41599	3.16044	2.80157
chr1	71100016	71100625	11.6215	8.90256	8.11211	11.8688	8.77513	8.36329	9.48133	8.4047
chr1	71102187	71103451	28.544	30.2687	19.3789	31.8974	19.5753	38.1649	30.0242	24.2803
chr1	71103693	71103963	2.1408	5.34154	4.50673	5.1926	3.37505	2.35586	4.74066	4.66928
chr1	71105848	71106283	2.24274	7.12205	2.70404	13.3524	10.1251	2.70923	6.32089	4.66928
chr1	71115699	71116230	3.26217	3.56102	16.3744	5.1926	10.1251	4.9473	4.74066	7.47085
chr1	71556693	71557698	24.976	16.0246	19.2287	18.545	16.8752	32.0396	22.1231	9.33856
chr1	71621509	71621913	4.68937	5.34154	6.00897	3.709	2.70004	6.83198	7.90111	6.53699
chr1	71653175	71653829	4.17966	7.12205	8.41255	6.6762	5.40008	7.42095	7.90111	4.66928
chr1	71691571	71691935	1.32526	3.56102	5.55829	3.709	4.72507	2.70923	4.74066	5.60314
chr1	71722060	71723578	14.0681	19.5856	37.4058	11.8688	34.4255	29.3304	14.222	20.5448
chr1	71728626	71731883	55.4569	35.6102	95.5426	27.4466	113.402	175.158	47.4066	65.3699
chr1	71735504	71736057	2.8544	0	7.81166	6.6762	10.8002	8.71667	4.74066	6.53699
chr1	71798557	71798991	1.52914	1.78051	5.25785	5.1926	8.10012	3.06261	6.32089	1.86771
chr1	71811055	71811815	2.65051	10.6831	18.9282	8.9016	12.8252	6.00743	4.74066	12.1401
chr1	71830340	71830657	2.65051	3.56102	5.25785	1.4836	2.02503	5.77185	7.90111	3.73542
chr1	71897303	71898651	4.58743	19.5856	16.3744	29.672	15.5252	6.71419	3.16044	18.6771
chr1	71912122	71913139	33.0295	17.8051	21.1816	10.3852	19.5753	46.4104	15.8022	12.1401
chr1	71932035	71932592	1.32526	8.90256	3.60538	26.7048	7.42511	2.00248	6.32089	8.4047
chr1	71938094	71939383	40.7771	21.3661	40.4103	22.254	32.4005	53.8313	23.7033	22.4125
chr1	71949478	71949988	3.46606	8.90256	8.26233	3.709	4.05006	3.18041	4.74066	7.47085
chr1	71952952	71953402	2.75246	1.78051	9.3139	2.9672	10.1251	4.00496	4.74066	7.47085
chr1	71953895	71954214	1.73303	1.78051	4.9574	1.4836	2.02503	2.70923	6.32089	6.53699
chr1	71956863	71957361	7.44183	5.34154	7.81166	8.1598	8.10012	5.30068	4.74066	2.80157
chr1	71958985	71959277	1.63109	5.34154	3.7556	3.709	3.37505	2.47365	4.74066	1.86771
chr1	71967668	71968028	2.1408	8.90256	2.25336	1.4836	4.72507	6.36081	6.32089	3.73542
chr1	71974621	71975243	19.675	5.34154	15.7735	6.6762	18.2253	28.2703	4.74066	11.2063
chr1	71985789	71986800	22.4274	14.2441	27.491	15.5778	29.7004	40.8741	17.3824	11.2063
chr1	71987901	71988576	7.23794	10.6831	11.2668	5.1926	18.2253	16.9622	7.90111	8.4047
chr1	72004068	72004412	1.52914	5.34154	1.20179	14.0942	3.37505	1.88469	4.74066	4.66928
chr1	72009529	72009909	2.65051	0	7.36098	7.418	4.05006	3.53378	9.48133	3.73542
chr1	72058391	72058765	1.52914	7.12205	1.50224	17.8032	5.40008	1.6491	7.90111	3.73542
chr1	72070389	72070838	1.4272	3.56102	3.00448	3.709	2.70004	6.83198	4.74066	4.66928
chr1	72106516	72107747	11.8254	16.0246	19.3789	7.418	37.1255	49.9442	11.0615	14.0078
chr1	72134489	72135050	5.40297	5.34154	10.065	9.6434	7.42511	12.486	4.74066	8.4047
chr1	72144358	72144814	5.60686	1.78051	4.3565	2.2254	4.05006	11.6615	7.90111	13.074
chr1	72195373	72197290	38.7383	17.8051	40.7107	16.3196	47.9257	77.8611	28.444	27.0818
chr1	72200809	72201526	4.2816	7.12205	2.70404	3.709	15.5252	13.8996	9.48133	10.2724
chr1	72210565	72211900	14.8837	19.5856	16.074	13.3524	27.6754	19.2002	11.0615	18.6771
chr1	72214454	72214927	4.9952	7.12205	6.00897	3.709	7.42511	8.95225	9.48133	2.80157
chr1	72225644	72227716	76.8649	17.8051	17.5762	32.6392	28.3504	30.8617	39.5055	43.8912
chr1	72228719	72229406	9.48069	10.6831	14.1211	4.4508	10.1251	21.4383	17.3824	12.1401
chr1	72230724	72230953	2.44663	1.78051	3.90583	1.4836	3.37505	3.06261	1.58022	3.73542
chr1	72236439	72238398	55.7628	21.3661	20.8812	27.4466	21.6003	28.1525	52.1473	29.8834
chr1	72243568	72245175	76.661	28.4882	18.4776	31.8974	31.7255	39.9318	33.1846	34.5527
chr1	72253963	72256614	101.637	46.2933	42.6637	40.799	49.9507	52.889	53.7275	39.2219
chr1	72263159	72263555	3.97577	7.12205	4.80717	4.4508	5.40008	8.2455	1.58022	4.66928
chr1	72282560	72282814	1.93691	0	4.65695	2.9672	2.70004	3.53378	3.16044	6.53699
chr1	72283940	72284724	12.437	7.12205	11.5673	18.545	8.10012	13.1928	7.90111	14.9417
chr1	72306927	72307940	28.8498	14.2441	18.778	30.4138	18.2253	24.0297	14.222	16.8094
chr1	72313814	72314098	3.77189	3.56102	3.90583	4.4508	4.05006	3.41599	4.74066	4.66928
chr1	72317026	72317458	2.75246	10.6831	4.65695	2.9672	6.7501	5.41847	4.74066	2.80157
chr1	72320581	72321465	29.1557	14.2441	22.8341	6.6762	26.3254	27.5635	15.8022	11.2063
chr1	72325859	72326829	18.6555	8.90256	26.7399	6.6762	36.4505	33.9243	9.48133	9.33856
chr1	72359509	72359892	5.7088	7.12205	5.70852	2.9672	4.05006	3.88716	4.74066	4.66928
chr1	72360639	72361232	4.89326	5.34154	5.70852	6.6762	11.4752	10.0124	3.16044	6.53699
chr1	72390354	72390918	4.9952	7.12205	5.85874	4.4508	10.8002	12.486	7.90111	5.60314
chr1	72420131	72420727	10.6021	21.3661	10.3655	5.9344	10.1251	10.8369	7.90111	6.53699
chr1	72428340	72429898	24.0585	17.8051	25.3879	8.9016	21.6003	63.0192	20.5429	22.4125
chr1	72449904	72450217	6.21852	3.56102	1.20179	2.2254	3.37505	2.82703	3.16044	5.60314
chr1	72497423	72498060	12.0293	5.34154	8.41255	5.9344	16.8752	15.5487	4.74066	6.53699
chr1	72508881	72509632	7.8496	3.56102	8.56278	5.1926	10.8002	16.7266	6.32089	9.33856
chr1	72536999	72537438	6.72823	8.90256	10.8161	10.3852	5.40008	7.89212	4.74066	2.80157
chr1	72568583	72569094	6.4224	7.12205	5.55829	5.1926	8.10012	8.2455	1.58022	4.66928
chr1	72578336	72578690	3.97577	3.56102	4.65695	3.709	4.05006	2.59144	4.74066	1.86771
chr1	72582403	72583818	17.7381	23.1467	20.13	22.254	23.6253	26.3856	25.2835	24.2803
chr1	72686780	72687269	8.66514	5.34154	5.10762	4.4508	8.10012	6.94978	4.74066	5.60314
chr1	72710608	72712659	27.9323	32.0492	28.5426	32.6392	24.9754	32.7464	23.7033	39.2219
chr1	72716688	72717119	4.17966	7.12205	3.30493	15.5778	5.40008	3.2982	6.32089	6.53699
chr1	72718762	72719128	2.65051	1.78051	3.00448	18.545	2.02503	4.00496	3.16044	7.47085
chr1	72871942	72872330	6.72823	3.56102	3.90583	2.9672	4.05006	3.41599	1.58022	7.47085
chr1	73902868	73903131	1.83497	1.78051	3.15471	1.4836	2.02503	2.00248	1.58022	2.80157
chr1	73925656	73925972	1.22331	5.34154	4.3565	0.7418	3.37505	2.59144	3.16044	5.60314
chr1	73936618	73937013	7.44183	5.34154	4.9574	4.4508	4.05006	4.71171	6.32089	7.47085
chr1	73939291	73939765	2.24274	5.34154	1.35202	12.6106	2.70004	1.76689	9.48133	2.80157
chr1	73999018	73999416	4.79132	7.12205	7.51121	5.9344	8.10012	6.00743	4.74066	2.80157
chr1	74001284	74001859	3.568	12.4636	6.45964	25.963	4.72507	2.70923	6.32089	4.66928
chr1	74003732	74004204	1.93691	5.34154	1.95291	20.7704	7.42511	2.00248	6.32089	3.73542
chr1	74007145	74007877	6.01463	7.12205	10.3655	8.9016	5.40008	4.71171	7.90111	8.4047
chr1	74034519	74035119	11.3157	10.6831	9.01345	2.9672	6.07509	6.4786	6.32089	4.66928
chr1	74053137	74053582	2.65051	8.90256	9.76457	5.9344	6.7501	5.18288	4.74066	4.66928
chr1	74055490	74056013	13.5584	1.78051	6.76009	4.4508	5.40008	3.76937	6.32089	7.47085
chr1	74067751	74069195	7.23794	10.6831	21.1816	47.4752	13.5002	5.53626	9.48133	13.074
chr1	74094541	74094797	0.917486	3.56102	5.10762	5.1926	4.05006	1.29572	3.16044	1.86771
chr1	74124705	74125825	21.5099	23.1467	21.1816	14.0942	20.9253	24.3831	17.3824	14.9417
chr1	74130868	74131779	10.1943	17.8051	14.2713	9.6434	18.2253	12.8394	9.48133	9.33856
chr1	74133553	74134414	12.8448	7.12205	23.5852	10.3852	14.1752	11.8971	12.6418	4.66928
chr1	74135365	74135748	2.44663	3.56102	2.85426	11.8688	4.05006	3.76937	7.90111	4.66928
chr1	74146272	74146618	4.89326	5.34154	6.91031	7.418	7.42511	6.5964	3.16044	4.66928
chr1	74147654	74148221	7.54377	7.12205	3.90583	6.6762	4.72507	6.36081	6.32089	12.1401
chr1	74149049	74150062	35.9858	10.6831	18.9282	9.6434	20.9253	38.0471	18.9627	18.6771
chr1	74150819	74151760	39.3499	8.90256	27.0404	11.8688	18.2253	22.6162	12.6418	9.33856
chr1	74153308	74156086	60.1463	37.3908	71.2063	36.3482	81.6762	65.6106	33.1846	37.3542
chr1	74156407	74156755	6.4224	5.34154	5.85874	9.6434	6.7501	5.06509	7.90111	2.80157
chr1	74159393	74160290	21.8158	10.6831	19.8296	5.9344	22.9503	22.145	12.6418	10.2724
chr1	74161489	74161955	4.79132	7.12205	4.9574	5.9344	8.10012	4.35833	3.16044	5.60314
chr1	74166647	74167684	23.0391	14.2441	19.8296	8.9016	47.2507	36.8692	15.8022	15.8755
chr1	74172614	74173367	6.21852	16.0246	7.81166	36.3482	8.77513	9.42343	6.32089	8.4047
chr1	74178557	74179136	18.3497	5.34154	10.9664	6.6762	17.5503	22.3806	4.74066	11.2063
chr1	74180371	74180837	3.568	3.56102	6.00897	6.6762	7.42511	4.9473	9.48133	5.60314
chr1	74197936	74198509	9.2768	8.90256	2.55381	3.709	7.42511	9.7768	7.90111	8.4047
chr1	74200969	74201321	3.46606	3.56102	5.55829	5.9344	3.37505	4.9473	9.48133	4.66928
chr1	74227131	74227948	19.2672	8.90256	12.7691	10.3852	18.9003	24.7365	12.6418	18.6771
chr1	74235983	74238877	63.8162	44.5128	54.8318	68.2456	51.3008	93.5275	45.8264	51.3621
chr1	74239560	74239860	3.36411	3.56102	4.50673	7.418	4.72507	3.18041	7.90111	3.73542
chr1	74240091	74241163	12.6409	16.0246	9.76457	13.3524	14.1752	10.6014	12.6418	18.6771
chr1	74248589	74250579	54.4375	32.0492	36.5045	20.7704	47.9257	71.0291	45.8264	25.2141
chr1	74273647	74274047	2.8544	5.34154	6.30942	2.2254	3.37505	3.88716	4.74066	7.47085
chr1	74284087	74285520	20.0827	33.8297	15.9238	31.1556	21.6003	31.5685	34.7649	30.8172
chr1	74295221	74296243	8.05349	16.0246	10.065	45.2498	9.45014	13.4284	18.9627	13.074
chr1	74303362	74304758	21.7138	17.8051	23.2847	38.5736	19.5753	25.7966	11.0615	24.2803
chr1	74308389	74309052	10.1943	16.0246	10.8161	8.9016	9.45014	7.18536	11.0615	8.4047
chr1	74330596	74331428	7.03406	16.0246	8.26233	25.963	11.4752	6.5964	7.90111	11.2063
chr1	74332211	74332955	11.4176	12.4636	9.61435	15.5778	8.77513	10.1302	11.0615	6.53699
chr1	74367967	74369152	14.7817	19.5856	15.0224	14.0942	15.5252	22.734	15.8022	14.9417
chr1	74373037	74373956	33.0295	17.8051	19.0785	10.3852	18.9003	40.2851	12.6418	17.7433
chr1	74374703	74376129	40.4713	17.8051	26.5897	11.8688	39.8256	69.1444	22.1231	22.4125
chr1	74379031	74379296	2.75246	1.78051	3.60538	2.2254	3.37505	2.47365	4.74066	4.66928
chr1	74380360	74380688	1.93691	1.78051	5.10762	4.4508	4.05006	2.82703	4.74066	3.73542
chr1	74381395	74381793	3.568	5.34154	1.95291	5.9344	2.70004	6.71419	9.48133	4.66928
chr1	74386197	74387477	20.2866	19.5856	18.3273	38.5736	27.0004	32.393	25.2835	22.4125
chr1	74389784	74392788	47.8112	32.0492	41.0112	66.0202	33.7505	59.3676	25.2835	32.685
chr1	74396553	74398359	35.4761	42.7323	32.148	54.8932	31.0505	49.9442	20.5429	37.3542
chr1	74425791	74426603	15.5973	8.90256	10.3655	6.6762	6.7501	6.83198	9.48133	7.47085
chr1	74434515	74435189	8.97097	5.34154	6.76009	7.418	12.1502	19.2002	9.48133	5.60314
chr1	74435580	74436074	3.16023	3.56102	8.56278	14.836	9.45014	17.08	18.9627	14.0078
chr1	74437862	74438349	3.05829	7.12205	2.70404	2.2254	7.42511	9.54122	4.74066	1.86771
chr1	74501860	74502317	7.33989	7.12205	6.30942	4.4508	8.10012	5.88964	7.90111	5.60314
chr1	74505284	74506982	30.7867	24.9272	25.2377	35.6064	24.3004	39.9318	28.444	38.2881
chr1	74553518	74554073	3.97577	14.2441	8.86323	8.1598	6.7501	9.7768	6.32089	7.47085
chr1	74565827	74566349	5.19909	7.12205	11.417	4.4508	6.7501	4.47613	1.58022	6.53699
chr1	74584334	74585206	3.87383	7.12205	5.10762	31.1556	8.77513	4.12275	6.32089	14.9417
chr1	74587694	74588607	18.1458	17.8051	13.6704	18.545	26.3254	28.6237	12.6418	18.6771
chr1	74594246	74594927	10.0923	8.90256	9.76457	2.9672	16.8752	15.5487	6.32089	6.53699
chr1	74601083	74601624	8.46126	8.90256	4.9574	15.5778	8.10012	10.0124	9.48133	10.2724
chr1	74601669	74601949	2.24274	3.56102	1.80269	9.6434	4.72507	2.12027	4.74066	2.80157
chr1	74632771	74633166	5.81074	7.12205	6.45964	5.9344	3.37505	6.94978	4.74066	5.60314
chr1	74661689	74662288	10.704	8.90256	12.3184	19.2868	6.7501	11.7793	11.0615	7.47085
chr1	74701964	74702607	3.26217	10.6831	12.0179	11.8688	8.77513	5.18288	4.74066	11.2063
chr1	74712293	74714724	30.379	24.9272	53.63	33.381	36.4505	31.0973	23.7033	29.8834
chr1	74715010	74716003	13.1506	12.4636	15.9238	9.6434	7.42511	9.18784	12.6418	9.33856
chr1	74772815	74773650	13.5584	3.56102	16.6749	21.5122	10.1251	12.9572	9.48133	8.4047
chr1	74779411	74779697	1.93691	3.56102	2.70404	3.709	3.37505	5.30068	1.58022	1.86771
chr1	74782036	74782364	3.97577	0	4.80717	2.9672	4.05006	2.59144	3.16044	5.60314
chr1	74784016	74784651	8.05349	3.56102	10.065	10.3852	4.72507	4.9473	4.74066	4.66928
chr1	74802907	74803626	18.5536	7.12205	21.4821	24.4794	12.8252	14.4885	9.48133	5.60314
chr1	74812271	74812523	1.63109	1.78051	3.45516	1.4836	4.05006	2.00248	4.74066	0.933856
chr1	74816748	74817602	14.1701	10.6831	17.426	21.5122	17.5503	17.4333	17.3824	15.8755
chr1	74857992	74858289	2.44663	3.56102	5.10762	4.4508	0.67501	1.6491	3.16044	3.73542
chr1	74996917	74997765	15.5973	8.90256	19.3789	12.6106	9.45014	7.77433	12.6418	6.53699
chr1	75037229	75037598	4.68937	5.34154	6.15919	2.9672	6.07509	2.70923	7.90111	4.66928
chr1	75048445	75049003	1.73303	8.90256	1.80269	17.8032	6.07509	2.70923	6.32089	9.33856
chr1	75124425	75125636	24.5682	26.7077	17.426	31.1556	27.0004	30.6261	26.8638	28.0157
chr1	75136783	75137149	1.93691	7.12205	1.65247	19.2868	5.40008	1.17793	1.58022	2.80157
chr1	75141444	75143329	34.3547	37.3908	27.3408	40.0572	26.3254	45.468	17.3824	28.9495
chr1	75145700	75146076	1.63109	8.90256	1.50224	14.0942	2.70004	1.53131	6.32089	7.47085
chr1	75158974	75160296	8.25737	26.7077	9.46412	51.926	14.1752	12.1327	20.5429	18.6771
chr1	75168334	75169371	23.0391	16.0246	17.2758	31.8974	30.3754	33.4532	14.222	15.8755
chr1	75179101	75180555	24.4663	40.9518	18.6278	33.381	10.1251	20.1426	25.2835	20.5448
chr1	75187352	75188515	50.4617	8.90256	20.13	11.127	27.6754	66.5529	22.1231	28.0157
chr1	75189832	75190079	1.22331	1.78051	4.05605	1.4836	4.05006	2.12027	0	2.80157
chr1	75191771	75193013	24.976	23.1467	18.1771	25.2212	25.6504	29.6838	22.1231	29.8834
chr1	75209010	75209538	9.37874	5.34154	4.65695	6.6762	6.07509	5.88964	11.0615	7.47085
chr1	75210241	75211165	12.539	19.5856	11.8677	24.4794	12.8252	17.08	18.9627	15.8755
chr1	75212731	75214045	34.7625	28.4882	17.2758	16.3196	20.9253	33.9243	30.0242	25.2141
chr1	75214966	75216158	22.0197	12.4636	23.2847	14.0942	17.5503	17.5511	23.7033	16.8094
chr1	75216837	75217386	4.89326	16.0246	3.00448	20.7704	4.72507	4.35833	9.48133	5.60314
chr1	75217588	75219770	32.3159	46.2933	25.6883	39.3154	36.4505	46.7637	33.1846	35.4865
chr1	75229095	75229535	4.17966	7.12205	2.25336	17.0614	4.72507	2.47365	9.48133	3.73542
chr1	75230244	75230834	10.1943	12.4636	8.41255	5.9344	6.7501	10.3658	7.90111	8.4047
chr1	75234572	75235236	10.0923	12.4636	8.713	22.9958	10.8002	9.65901	3.16044	12.1401
chr1	75236172	75237042	15.6992	19.5856	12.3184	34.1228	18.2253	19.7892	12.6418	10.2724
chr1	75251314	75252010	13.7623	14.2441	11.2668	20.0286	13.5002	12.8394	9.48133	15.8755
chr1	75262983	75263408	6.11657	8.90256	5.25785	6.6762	3.37505	6.12523	4.74066	3.73542
chr1	75273414	75273681	2.03886	1.78051	4.3565	3.709	2.70004	2.23806	4.74066	8.4047
chr1	75316640	75318366	33.1314	39.1713	23.7354	48.9588	34.4255	55.127	15.8022	27.0818
chr1	75336892	75337492	3.66994	7.12205	2.70404	14.836	5.40008	4.71171	4.74066	6.53699
chr1	75435918	75437140	15.4953	21.3661	18.4776	17.8032	10.1251	13.5462	6.32089	14.9417
chr1	75449500	75450277	10.9079	5.34154	14.5717	9.6434	6.07509	8.2455	11.0615	11.2063
chr1	75450367	75450858	4.89326	1.78051	4.9574	14.0942	4.05006	4.12275	7.90111	4.66928
chr1	75463650	75464171	1.32526	1.78051	2.85426	22.9958	4.05006	1.6491	3.16044	4.66928
chr1	75479235	75479835	8.76709	5.34154	10.3655	22.254	4.05006	12.2505	3.16044	9.33856
chr1	75521140	75522334	22.4274	21.3661	22.2332	17.8032	26.3254	36.9869	25.2835	19.611
chr1	75554937	75555205	1.01943	3.56102	4.80717	2.2254	2.02503	1.17793	1.58022	3.73542
chr1	75559330	75559760	6.52434	7.12205	10.5157	7.418	8.10012	5.41847	4.74066	5.60314
chr1	75714462	75715003	2.34469	7.12205	2.70404	7.418	6.07509	3.06261	7.90111	8.4047
chr1	76378139	76378481	6.83017	1.78051	3.00448	1.4836	4.05006	2.23806	7.90111	6.53699
chr1	76404028	76404405	7.44183	3.56102	2.70404	2.2254	3.37505	1.76689	4.74066	6.53699
chr1	76540552	76540850	5.30103	3.56102	2.55381	2.2254	1.35002	1.88469	4.74066	3.73542
chr1	76724320	76724889	3.05829	7.12205	11.1166	4.4508	11.4752	4.24054	9.48133	2.80157
chr1	77202902	77203264	1.4272	5.34154	7.06054	3.709	5.40008	1.17793	7.90111	3.73542
chr1	77209510	77209805	1.22331	7.12205	4.20628	2.2254	2.02503	1.88469	3.16044	4.66928
chr1	77213498	77214009	1.22331	7.12205	6.45964	17.8032	8.10012	2.35586	1.58022	5.60314
chr1	77226919	77228236	5.50492	8.90256	22.2332	21.5122	12.8252	7.42095	12.6418	15.8755
chr1	77279566	77279796	0.509714	3.56102	3.90583	0.7418	1.35002	1.41351	0	2.80157
chr1	77280517	77280982	1.52914	5.34154	7.81166	4.4508	5.40008	3.18041	4.74066	2.80157
chr1	77298617	77299081	1.12137	10.6831	4.80717	22.9958	5.40008	2.00248	3.16044	3.73542
chr1	77369405	77369815	1.4272	3.56102	3.90583	19.2868	3.37505	2.12027	4.74066	1.86771
chr1	77412343	77412686	0.917486	8.90256	5.10762	8.1598	4.05006	1.17793	3.16044	4.66928
chr1	77441914	77442329	0.917486	3.56102	6.76009	5.9344	1.35002	2.12027	4.74066	3.73542
chr1	77461972	77462213	0.611657	1.78051	4.50673	2.2254	2.70004	0.82455	3.16044	2.80157
chr1	77463996	77464534	1.63109	3.56102	17.1256	3.709	2.02503	2.82703	7.90111	5.60314
chr1	77487953	77488313	0.815543	1.78051	6.45964	1.4836	5.40008	1.76689	1.58022	4.66928
chr1	78187018	78187529	6.21852	5.34154	9.16367	6.6762	7.42511	7.06757	6.32089	4.66928
chr1	78434868	78435216	2.95634	7.12205	4.20628	2.9672	2.02503	2.47365	4.74066	2.80157
chr1	78484342	78484907	8.15543	10.6831	10.2152	6.6762	4.72507	12.8394	9.48133	5.60314
chr1	78488441	78489569	17.9419	24.9272	11.417	16.3196	24.9754	26.9746	15.8022	24.2803
chr1	78490074	78490588	4.38354	5.34154	7.21076	9.6434	8.10012	10.0124	4.74066	6.53699
chr1	78537390	78537932	6.72823	7.12205	5.85874	6.6762	7.42511	8.71667	6.32089	9.33856
chr1	78595741	78596288	6.62629	8.90256	6.30942	2.9672	10.1251	8.83446	3.16044	7.47085
chr1	78657306	78658838	29.4615	12.4636	22.8341	32.6392	11.4752	32.0396	15.8022	17.7433
chr1	78665823	78667270	23.3449	16.0246	15.1726	15.5778	19.5753	30.2728	20.5429	20.5448
chr1	78691478	78691747	3.97577	5.34154	4.50673	2.9672	3.37505	2.70923	3.16044	2.80157
chr1	78701540	78703616	70.6464	19.5856	23.2847	11.127	20.9253	68.4376	22.1231	27.0818
chr1	78709143	78709572	4.79132	3.56102	5.70852	5.9344	4.72507	5.88964	6.32089	3.73542
chr1	78709989	78710250	3.87383	5.34154	3.7556	3.709	3.37505	1.53131	1.58022	0.933856
chr1	78710607	78711058	7.33989	1.78051	2.55381	1.4836	8.10012	2.00248	4.74066	3.73542
chr1	78724996	78725467	8.35932	5.34154	3.00448	5.1926	4.72507	4.24054	4.74066	6.53699
chr1	79252750	79253365	19.1653	8.90256	3.45516	6.6762	5.40008	6.4786	6.32089	8.4047
chr1	79314766	79315292	13.3545	7.12205	2.10314	1.4836	5.40008	2.47365	3.16044	7.47085
chr1	79561161	79561624	9.48069	7.12205	3.00448	0.7418	2.70004	6.36081	3.16044	4.66928
chr1	79581298	79581875	11.5195	3.56102	3.7556	5.1926	9.45014	7.77433	9.48133	4.66928
chr1	79619564	79619857	3.87383	1.78051	3.7556	3.709	2.02503	2.59144	1.58022	4.66928
chr1	79641324	79641709	2.34469	1.78051	2.70404	18.545	4.72507	2.47365	3.16044	4.66928
chr1	79642681	79643004	1.73303	1.78051	5.85874	2.2254	3.37505	5.41847	9.48133	4.66928
chr1	79669658	79669928	1.93691	3.56102	4.05605	2.2254	4.72507	4.9473	4.74066	1.86771
chr1	79670822	79672531	37.6169	28.4882	39.9596	21.5122	50.6257	49.0018	23.7033	27.0818
chr1	79683816	79684590	10.704	8.90256	11.2668	12.6106	6.07509	13.8996	3.16044	14.0078
chr1	79697365	79698158	17.6361	5.34154	10.5157	3.709	24.3004	22.0273	6.32089	5.60314
chr1	79710531	79712168	60.4521	19.5856	34.7018	17.8032	42.5256	57.8363	25.2835	25.2141
chr1	79739549	79740312	17.3303	12.4636	13.37	6.6762	13.5002	8.83446	14.222	9.33856
chr1	79740738	79741498	22.3255	17.8051	18.9282	6.6762	24.3004	16.1376	15.8022	12.1401
chr1	79751851	79753235	24.5682	16.0246	19.3789	13.3524	38.4756	30.0372	17.3824	18.6771
chr1	79757713	79757954	2.34469	3.56102	4.3565	3.709	2.02503	1.6491	3.16044	6.53699
chr1	79761150	79763280	31.8062	42.7323	25.8386	37.09	29.7004	39.1072	39.5055	29.8834
chr1	79768075	79768401	2.75246	1.78051	4.9574	3.709	3.37505	3.06261	0	3.73542
chr1	79775789	79776526	13.9662	14.2441	11.5673	17.8032	21.6003	23.0874	20.5429	15.8755
chr1	79776858	79777451	9.78652	10.6831	12.3184	6.6762	9.45014	8.36329	6.32089	8.4047
chr1	79778170	79778403	4.68937	3.56102	3.7556	2.2254	2.02503	1.6491	6.32089	2.80157
chr1	79786656	79786963	3.46606	3.56102	4.9574	4.4508	6.7501	6.5964	4.74066	4.66928
chr1	79807051	79807495	5.50492	8.90256	1.95291	14.836	5.40008	2.12027	6.32089	6.53699
chr1	79822736	79823456	7.136	10.6831	12.0179	2.2254	11.4752	6.5964	3.16044	11.2063
chr1	79848689	79849142	3.568	8.90256	9.9148	5.1926	7.42511	14.1351	9.48133	9.33856
chr1	79853657	79853923	1.52914	1.78051	4.80717	3.709	4.72507	3.2982	1.58022	2.80157
chr1	79858162	79858577	3.77189	3.56102	7.21076	5.1926	2.70004	2.47365	3.16044	3.73542
chr1	79858898	79859453	6.72823	1.78051	7.21076	5.9344	5.40008	3.06261	6.32089	9.33856
chr1	79860000	79862308	35.9858	14.2441	46.269	20.7704	34.4255	35.5734	26.8638	27.0818
chr1	79864918	79865959	12.437	10.6831	18.4776	5.9344	11.4752	7.42095	12.6418	14.9417
chr1	79866850	79867379	5.81074	7.12205	9.61435	4.4508	8.10012	5.53626	7.90111	5.60314
chr1	79894832	79895115	1.93691	1.78051	4.50673	2.2254	4.05006	4.35833	9.48133	2.80157
chr1	79898085	79898623	4.58743	7.12205	9.9148	2.9672	6.07509	6.00743	6.32089	6.53699
chr1	79932461	79932999	9.68457	3.56102	9.9148	3.709	7.42511	9.18784	7.90111	9.33856
chr1	79933818	79934166	6.4224	5.34154	3.90583	2.2254	2.02503	6.24302	6.32089	7.47085
chr1	80013561	80013833	4.07771	5.34154	3.15471	2.2254	5.40008	3.53378	3.16044	1.86771
chr1	80015346	80015946	13.0487	8.90256	4.80717	5.9344	7.42511	7.77433	7.90111	10.2724
chr1	80022502	80022809	2.95634	1.78051	3.7556	1.4836	6.7501	5.65406	4.74066	1.86771
chr1	80025364	80027085	60.2482	26.7077	36.8049	13.3524	34.4255	103.304	36.3451	27.0818
chr1	80029978	80030822	5.7088	24.9272	6.15919	51.926	6.7501	6.36081	17.3824	12.1401
chr1	80032057	80032796	9.78652	10.6831	10.065	8.9016	17.5503	13.3106	11.0615	13.074
chr1	80131446	80131789	2.54857	5.34154	4.9574	5.1926	2.02503	2.12027	6.32089	2.80157
chr1	80155869	80156223	5.50492	7.12205	0.901345	2.2254	2.70004	2.70923	6.32089	1.86771
chr1	80167731	80168229	7.33989	3.56102	11.8677	10.3852	11.4752	11.0725	6.32089	8.4047
chr1	80244327	80244607	3.36411	5.34154	3.7556	1.4836	2.70004	2.00248	1.58022	4.66928
chr1	80324342	80324787	3.568	1.78051	2.25336	15.5778	6.07509	2.47365	4.74066	6.53699
chr1	80325911	80326303	3.26217	7.12205	5.40807	11.127	2.70004	3.88716	7.90111	7.47085
chr1	80334743	80335610	16.9225	8.90256	21.7825	9.6434	30.3754	30.3905	11.0615	17.7433
chr1	80338604	80338971	3.16023	14.2441	4.80717	7.418	6.7501	4.71171	7.90111	6.53699
chr1	80339502	80339954	5.50492	21.3661	5.70852	9.6434	7.42511	6.83198	12.6418	9.33856
chr1	80340591	80341476	16.6167	14.2441	11.8677	16.3196	16.8752	24.0297	20.5429	12.1401
chr1	80348578	80349080	6.4224	5.34154	11.5673	2.2254	10.8002	6.24302	6.32089	10.2724
chr1	80362360	80363665	21.8158	19.5856	17.2758	20.0286	22.2753	25.4432	18.9627	21.4787
chr1	80371465	80371886	6.01463	3.56102	7.51121	2.9672	8.10012	10.9547	7.90111	5.60314
chr1	80381079	80381871	15.2914	8.90256	14.8722	11.8688	15.5252	6.71419	11.0615	14.9417
chr1	80383428	80384552	17.0245	8.90256	16.6749	16.3196	17.5503	11.6615	22.1231	12.1401
chr1	80389331	80389927	11.0098	3.56102	8.56278	6.6762	8.10012	6.36081	7.90111	9.33856
chr1	80396414	80396676	2.34469	3.56102	3.7556	6.6762	4.05006	2.12027	4.74066	6.53699
chr1	80397807	80398346	9.88846	0	6.00897	5.9344	8.10012	8.1277	9.48133	5.60314
chr1	80401635	80402633	28.544	21.3661	24.4865	14.0942	33.0755	48.6484	15.8022	10.2724
chr1	80413829	80414247	2.44663	3.56102	6.76009	4.4508	4.72507	3.76937	4.74066	4.66928
chr1	80414665	80415024	2.8544	3.56102	5.25785	4.4508	4.05006	2.35586	6.32089	2.80157
chr1	80417524	80417927	2.54857	8.90256	5.40807	4.4508	2.02503	3.76937	6.32089	4.66928
chr1	80418588	80419735	15.4953	17.8051	16.9753	14.836	14.8502	12.3682	18.9627	14.0078
chr1	80451749	80454581	54.7433	28.4882	66.5493	25.2212	73.5761	137.935	36.3451	44.8251
chr1	80475060	80475384	1.63109	1.78051	6.00897	5.1926	6.7501	3.53378	0	6.53699
chr1	80552269	80552972	16.107	5.34154	4.9574	8.1598	8.10012	11.1903	9.48133	8.4047
chr1	80603049	80603589	6.21852	5.34154	6.15919	5.1926	7.42511	12.9572	11.0615	8.4047
chr1	80606323	80606842	8.05349	5.34154	4.9574	22.9958	11.4752	10.0124	6.32089	10.2724
chr1	80609471	80610152	6.83017	5.34154	5.10762	5.1926	10.1251	27.6813	11.0615	13.074
chr1	80613135	80615068	29.9712	23.1467	31.5471	14.0942	40.5006	76.9187	15.8022	27.0818
chr1	80626697	80627338	12.3351	5.34154	14.2713	5.1926	10.1251	10.1302	11.0615	12.1401
chr1	80633570	80634182	2.1408	10.6831	2.10314	30.4138	6.7501	3.53378	4.74066	10.2724
chr1	80635723	80638011	38.8402	30.2687	35.7534	25.2212	37.8006	39.3428	37.9253	34.5527
chr1	80641721	80642273	7.54377	7.12205	2.25336	2.2254	4.72507	11.0725	4.74066	9.33856
chr1	80646331	80647108	27.3207	7.12205	16.074	11.8688	13.5002	23.9119	4.74066	14.9417
chr1	80659296	80661142	30.277	23.1467	41.4619	18.545	38.4756	46.4104	20.5429	24.2803
chr1	80661445	80661991	10.1943	5.34154	5.85874	5.9344	10.8002	7.42095	3.16044	6.53699
chr1	80664945	80666299	34.9664	24.9272	27.1906	23.7376	33.0755	45.3502	33.1846	24.2803
chr1	80671607	80672046	4.38354	7.12205	5.10762	6.6762	6.7501	4.59392	6.32089	3.73542
chr1	80713443	80714310	11.6215	12.4636	7.66143	8.1598	18.9003	24.7365	12.6418	14.0078
chr1	80715614	80716477	10.0923	5.34154	9.16367	11.127	14.8502	24.6187	12.6418	19.611
chr1	80718642	80718925	2.75246	5.34154	4.50673	1.4836	4.05006	3.41599	3.16044	3.73542
chr1	80719416	80719817	4.17966	7.12205	6.15919	5.1926	6.7501	2.94482	3.16044	5.60314
chr1	80722237	80722737	4.17966	8.90256	2.40359	17.0614	6.7501	3.2982	7.90111	7.47085
chr1	80722888	80723369	4.9952	1.78051	4.3565	6.6762	4.72507	6.83198	12.6418	5.60314
chr1	80724408	80724955	5.40297	1.78051	12.9193	5.1926	9.45014	6.83198	7.90111	2.80157
chr1	80730177	80730998	21.0002	10.6831	7.51121	9.6434	6.7501	12.6038	18.9627	11.2063
chr1	80746234	80747293	20.7963	19.5856	16.5247	11.8688	11.4752	18.0223	17.3824	16.8094
chr1	80755655	80758938	63.0007	42.7323	49.7242	75.6636	49.9507	59.3676	33.1846	42.0235
chr1	80759656	80760445	11.2137	7.12205	13.37	14.0942	12.8252	12.6038	6.32089	15.8755
chr1	80761937	80762459	7.74766	5.34154	11.417	6.6762	10.1251	6.12523	7.90111	7.47085
chr1	80762970	80764011	11.7234	16.0246	15.9238	16.3196	20.2503	14.0173	15.8022	7.47085
chr1	80765424	80765975	15.2914	5.34154	9.61435	6.6762	6.7501	14.8419	6.32089	7.47085
chr1	80784899	80785884	33.2334	7.12205	40.7107	9.6434	20.2503	56.6583	11.0615	17.7433
chr1	80821878	80822583	5.19909	14.2441	9.9148	5.1926	13.5002	10.8369	7.90111	8.4047
chr1	80826362	80826929	3.26217	8.90256	10.065	4.4508	8.77513	4.59392	9.48133	4.66928
chr1	80968975	80969608	5.40297	5.34154	12.0179	7.418	7.42511	6.5964	7.90111	5.60314
chr1	80969921	80970174	2.34469	5.34154	4.65695	2.2254	3.37505	2.47365	3.16044	4.66928
chr1	81058875	81059242	1.83497	1.78051	10.3655	7.418	5.40008	5.41847	4.74066	2.80157
chr1	81143626	81144272	2.1408	5.34154	12.4686	6.6762	6.7501	5.77185	9.48133	5.60314
chr1	81177603	81178100	1.52914	5.34154	6.91031	3.709	5.40008	2.23806	3.16044	7.47085
chr1	81280992	81281241	1.83497	3.56102	4.20628	1.4836	2.70004	2.12027	3.16044	2.80157
chr1	81868088	81868399	4.68937	7.12205	5.70852	2.9672	3.37505	3.18041	6.32089	2.80157
chr1	82283050	82283702	11.8254	7.12205	7.66143	9.6434	5.40008	11.1903	11.0615	7.47085
chr1	82316085	82317296	20.3886	26.7077	16.8251	18.545	19.5753	33.9243	14.222	12.1401
chr1	82468867	82469098	1.12137	3.56102	3.7556	2.2254	4.72507	1.53131	4.74066	4.66928
chr1	82553958	82554198	2.03886	3.56102	3.7556	2.2254	5.40008	2.94482	3.16044	5.60314
chr1	82686333	82687244	21.5099	12.4636	3.90583	12.6106	10.1251	5.06509	9.48133	14.0078
chr1	82724444	82725514	19.1653	26.7077	10.6659	19.2868	21.6003	26.2678	17.3824	22.4125
chr1	82725645	82726364	5.60686	12.4636	3.60538	20.0286	8.10012	5.77185	11.0615	9.33856
chr1	82761316	82762329	27.2187	14.2441	25.0874	8.1598	60.0759	71.3824	12.6418	27.0818
chr1	82765039	82765332	4.68937	1.78051	1.50224	5.1926	4.72507	2.59144	3.16044	4.66928
chr1	82793065	82793516	5.30103	1.78051	1.50224	5.1926	4.72507	13.075	7.90111	7.47085
chr1	82795250	82797566	41.2869	26.7077	30.0448	15.5778	53.3258	51.0043	37.9253	25.2141
chr1	82798150	82799524	50.5637	10.6831	44.3161	11.127	50.6257	68.0842	17.3824	29.8834
chr1	82814547	82815020	11.6215	12.4636	4.50673	3.709	5.40008	14.7241	6.32089	6.53699
chr1	82815891	82816447	11.5195	12.4636	5.85874	17.0614	6.7501	7.30315	9.48133	10.2724
chr1	82839132	82839957	10.5001	12.4636	9.76457	13.3524	10.1251	19.5536	7.90111	3.73542
chr1	82840146	82840412	2.75246	1.78051	3.90583	5.9344	3.37505	2.23806	1.58022	2.80157
chr1	82858247	82858540	3.16023	1.78051	4.80717	3.709	6.07509	2.94482	3.16044	2.80157
chr1	83045154	83045394	2.1408	1.78051	4.50673	4.4508	2.70004	3.06261	4.74066	0.933856
chr1	84198863	84199376	1.63109	7.12205	9.61435	1.4836	4.72507	5.88964	4.74066	4.66928
chr1	84218644	84218988	1.01943	5.34154	4.9574	1.4836	7.42511	3.2982	6.32089	3.73542
chr1	84240148	84240631	1.12137	10.6831	8.41255	3.709	9.45014	5.30068	7.90111	3.73542
chr1	84241398	84241785	1.01943	5.34154	9.46412	4.4508	6.7501	8.1277	6.32089	10.2724
[truncated: 80,636 more rows]
