# Supplementary material for: In vivo screening characterizes chromatin factor functions during normal and malignant hematopoiesis
Source: Nat Genet. 2023 Aug 14;55(9):1542–54. doi: 10.1038/s41588-023-01471-2 (PMC10484791; doi:10.1038/s41588-023-01471-2)
Supplement: Source Data Fig. 2 — Data tables to reproduce the UMAPs in Figure 2. [file 41588_2023_1471_MOESM11_ESM.xls]

## Sheet: Figure2b
UMAP1	UMAP2	Clusters
-8.63215	8.44194	Ery (G1)
6.89778	-1.38167	Gran Prog.
-0.969963	-4.80469	GMP
7.80571	9.43819	Gran
8.47938	-1.87215	Gran Prog.
1.73087	-3.33506	GMP
-6.16247	7.47056	Ery (G1)
10.4111	-1.13881	Gran Prog.
5.33976	-0.380205	Gran Prog.
-6.71142	-0.649856	Ery Prog.
-3.9307	-14.1774	Imm. B-cell
-11.1139	1.59282	Ery Pert.
6.02221	6.05169	Gran Prog.
-8.07317	8.69609	Ery (G1)
5.45586	1.81227	Gran Prog.
-10.652	2.04748	Ery Pert.
9.82469	-1.38573	Gran Prog.
7.37085	3.02624	Gran Prog.
8.81489	9.69628	Gran
6.12858	2.30021	Gran Prog.
-6.61329	8.93402	Ery (G1)
7.80708	0.57766	Gran Prog.
2.2146	-5.22133	GMP
-7.94563	6.97574	Ery (G1)
2.93968	-2.61995	Gran Prog.
7.13522	3.04813	Gran Prog.
8.038	-0.887286	Gran Prog.
-1.3128	4.78286	Ery
5.20938	0.34335	Gran Prog.
6.3435	-0.149924	Gran Prog.
-7.62302	-6.07438	LSK
0.770622	-8.4993	Mono
-7.83762	8.68611	Ery (G1)
-10.8879	1.59696	Ery Pert.
-2.67272	-14.4009	Imm. B-cell
-2.54772	10.8449	Ery (S)
-1.18653	7.74238	Ery
-8.38451	2.06349	Ery Prog.
-2.33741	10.4261	Ery (S)
-7.97744	6.55111	Ery (G1)
7.58777	7.94481	Gran
-6.15057	-5.3073	LSK
5.343	-2.34045	Gran Prog.
9.93553	-2.10896	Gran Prog.
-1.98743	-5.56703	GMP
-7.26898	2.04834	Ery Prog.
2.29254	-2.62082	GMP
1.92396	-9.7649	Mono
2.97496	13.1548	Gran
-6.70443	-6.44334	LSK
-8.48448	2.32475	Ery Prog.
7.57134	9.44652	Gran
7.01284	-1.61575	Gran Prog.
10.0457	0.0873805	Gran Prog.
7.80178	-0.884284	Gran Prog.
-7.39343	3.78581	Ery Prog.
9.17062	2.52256	Gran Prog.
-8.60518	8.89393	Ery (G1)
9.61083	-2.36206	Gran Prog.
-0.848036	4.7709	Ery
6.11602	-1.10971	Gran Prog.
8.62057	9.6852	Gran
8.59782	-3.56523	Gran Prog.
8.02625	8.964	Gran
0.136932	-4.84164	GMP
-0.839989	-13.3765	Imm. B-cell
4.97741	-0.633234	Gran Prog.
-2.86475	7.77546	Ery (S)
1.48733	-3.79669	GMP
-5.61161	1.83441	Ery Prog.
6.46778	-1.35701	Gran Prog.
3.65255	-3.11031	Gran Prog.
8.79443	-3.57839	Gran Prog.
4.64369	0.123106	Gran Prog.
5.55377	7.96692	Gran
9.14986	0.101108	Gran Prog.
-8.74556	8.67435	Ery (G1)
1.94378	-3.33337	GMP
6.34874	2.81714	Gran Prog.
7.24733	1.80841	Gran Prog.
-7.27698	3.52362	Ery Prog.
0.953393	-4.10036	GMP
-7.29356	9.36956	Ery (G1)
-0.978085	-13.1824	Imm. B-cell
10.3968	-0.18483	Gran Prog.
-7.06043	0.103491	Ery Prog.
-4.95614	1.84112	Ery Prog.
10.2756	-0.392298	Gran Prog.
6.10796	1.83695	Gran Prog.
8.93156	-0.882945	Gran Prog.
8.1409	9.67541	Gran
7.91209	-2.63087	Gran Prog.
-8.41498	7.44888	Ery (G1)
-7.86085	7.25176	Ery (G1)
8.25915	-1.38878	Gran Prog.
2.4867	-3.07429	GMP
6.23236	-0.884012	Gran Prog.
-6.49479	2.79634	Ery Prog.
6.01119	-2.35654	Gran Prog.
-7.39257	-6.04585	LSK
5.89109	0.779261	Gran Prog.
8.81079	0.8059	Gran Prog.
-0.523712	-6.3125	GMP
-11.4557	2.27217	Ery Pert.
3.05176	12.8646	Gran
5.65884	1.80822	Gran Prog.
-1.7517	4.3026	Ery
-2.88712	-5.5624	GMP
7.70483	1.8044	Gran Prog.
7.78741	-1.38717	Gran Prog.
-1.77884	-14.4522	Imm. B-cell
6.9209	0.588311	Gran Prog.
-7.75216	8.43487	Ery (G1)
-9.15731	2.05333	Ery Prog.
6.34523	-2.60815	Gran Prog.
4.53975	-0.146076	Gran Prog.
-0.524045	-4.32391	GMP
6.45258	0.600085	Gran Prog.
-6.50581	7.6933	Ery (G1)
4.83935	1.39053	Gran Prog.
5.55493	0.599293	Gran Prog.
-2.33929	4.95875	Ery
6.99563	3.18777	Gran Prog.
-8.39687	-3.45161	MkP
4.31365	-0.146119	Gran Prog.
-6.7178	3.27949	Ery Prog.
-7.73086	7.48498	Ery (G1)
-7.83656	7.71955	Ery (G1)
-6.17048	8.94169	Ery (G1)
-0.191606	-5.59759	GMP
8.48661	-3.3781	Gran Prog.
-0.635545	-5.57112	GMP
6.33468	-1.14298	Gran Prog.
-7.73411	3.51896	Ery Prog.
6.45457	-2.36816	Gran Prog.
-7.49704	2.05638	Ery Prog.
8.69938	-2.35326	Gran Prog.
5.55478	-0.407269	Gran Prog.
-6.14978	2.57051	Ery Prog.
-5.27516	8.44241	Ery (G1)
5.66659	-0.16085	Gran Prog.
6.10853	8.20008	Gran
-0.198477	-6.04614	GMP
-2.31155	-12.185	Imm. B-cell
0.941616	-5.038	GMP
1.26603	-3.36646	GMP
-2.32858	-13.1872	Imm. B-cell
-7.0655	3.0381	Ery Prog.
-7.85855	1.81689	Ery Prog.
-2.44757	-13.9188	Imm. B-cell
-7.50452	1.09418	Ery Prog.
5.99188	2.04751	Gran Prog.
-2.31959	-5.33376	GMP
-0.996151	4.94386	Ery
-10.2105	2.10463	Ery Pert.
-2.67437	-5.53559	GMP
6.686	1.57473	Gran Prog.
4.0781	-0.611906	Gran Prog.
-6.37838	7.94812	Ery (G1)
10.1328	10.1991	Gran
-8.41834	7.95836	Ery (G1)
0.773625	-9.50086	Mono
9.59588	0.52809	Gran Prog.
8.60656	-1.63617	Gran Prog.
-7.2796	3.0489	Ery Prog.
-7.06885	8.45958	Ery (G1)
7.81007	0.0851175	Gran Prog.
8.6008	-0.619801	Gran Prog.
-3.8298	-14.4174	Imm. B-cell
-8.19494	6.98103	Ery (G1)
4.7537	-4.04188	Gran Prog.
8.02384	-1.86975	Gran Prog.
6.78628	-0.642691	Gran Prog.
9.48832	-0.651599	Gran Prog.
-7.38925	-0.651866	Ery Prog.
4.87532	-0.401741	Gran Prog.
4.10998	-3.10034	Gran Prog.
-8.16002	1.10386	Ery Prog.
-1.20601	-5.80296	GMP
7.13092	-2.37447	Gran Prog.
-0.0573803	-4.82557	GMP
7.57727	-3.34574	Gran Prog.
-9.07848	2.5437	Ery Prog.
-5.71461	7.49938	Ery (G1)
2.43454	-3.85284	Gran Prog.
-5.37295	2.31052	Ery Prog.
4.62461	-6.57308	Gran Prog.
-5.92307	7.92683	Ery (G1)
6.57281	0.327005	Gran Prog.
-8.42027	8.46512	Ery (G1)
-2.56432	-14.1564	Imm. B-cell
-8.63445	7.9602	Ery (G1)
3.9727	-1.87402	Gran Prog.
5.6651	-0.643178	Gran Prog.
4.98132	-1.1365	Gran Prog.
-2.77983	-13.1795	Imm. B-cell
7.5689	3.04407	Gran Prog.
6.22608	0.595867	Gran Prog.
-7.96228	3.03505	Ery Prog.
9.72617	-2.11101	Gran Prog.
5.32905	-0.868936	Gran Prog.
5.2296	0.774688	Gran Prog.
1.40347	-4.57823	GMP
-2.31822	-12.6962	Imm. B-cell
4.31	-2.11243	Gran Prog.
6.2379	-2.35614	Gran Prog.
-6.49431	1.79883	Ery Prog.
-6.93333	3.27376	Ery Prog.
-7.27697	2.5526	Ery Prog.
-2.88819	-13.4244	Imm. B-cell
-0.188038	-4.09037	GMP
-2.97586	-12.3072	Imm. B-cell
8.8153	-2.10924	Gran Prog.
-5.59039	8.20815	Ery (G1)
7.80381	3.03493	Gran Prog.
7.35903	-0.889288	Gran Prog.
-7.17012	9.18967	Ery (G1)
-7.18017	-1.14698	Ery Prog.
3.87929	-2.60622	Gran Prog.
8.37445	8.68731	Gran
8.60226	9.16778	Gran
1.41315	-3.65969	GMP
8.35003	-2.60558	Gran Prog.
7.68804	9.16074	Gran
-0.292117	-4.32918	GMP
7.00775	-2.07152	Gran Prog.
6.57458	9.6791	Gran
-9.00944	2.37431	Ery Prog.
-2.54536	-14.6172	Imm. B-cell
-1.87594	4.98886	Ery
-11.6764	1.36482	Ery Pert.
7.11917	-1.36948	Gran Prog.
-0.534652	-13.1684	Imm. B-cell
7.59026	0.581532	Gran Prog.
8.25319	2.04756	Gran Prog.
6.56827	1.82084	Gran Prog.
-8.07203	7.7228	Ery (G1)
7.80174	2.58445	Gran Prog.
7.92334	2.80175	Gran Prog.
7.47787	-0.644586	Gran Prog.
-7.64026	-1.14315	Ery Prog.
-6.38305	2.56329	Ery Prog.
7.91106	-3.57381	Gran Prog.
7.58101	-1.88173	Gran Prog.
5.43842	-0.151845	Gran Prog.
8.93227	-2.37355	Gran Prog.
1.94707	-4.82746	GMP
7.13276	1.60118	Gran Prog.
8.03366	8.43696	Gran
8.9301	-1.39056	Gran Prog.
9.82018	-2.36092	Gran Prog.
-7.61024	9.19956	Ery (G1)
-2.99813	-13.1747	Imm. B-cell
7.69935	-0.652981	Gran Prog.
4.34007	-0.649926	Gran Prog.
1.88973	-1.61818	Gran Prog.
7.70117	-3.56	Gran Prog.
6.69073	-1.87506	Gran Prog.
9.72552	-0.1581	Gran Prog.
-7.7408	-0.39926	Ery Prog.
5.4394	-2.14053	Gran Prog.
5.78337	0.0943405	Gran Prog.
0.82616	-4.81019	GMP
8.14393	-3.10279	Gran Prog.
3.7601	-3.81962	Gran Prog.
-2.09316	-13.1846	Imm. B-cell
-7.29332	-3.76136	MkP
9.00905	-3.50783	Gran Prog.
-2.81123	4.51978	Ery
-0.53371	-5.80513	GMP
-3.10468	-13.4211	Imm. B-cell
9.27391	0.346459	Gran Prog.
-0.854081	-4.09961	GMP
3.05133	-2.8631	Gran Prog.
-5.92934	-5.31436	LSK
-2.0957	-4.86486	GMP
-2.02822	-14.8047	Imm. B-cell
-2.43615	-13.4336	Imm. B-cell
7.48788	7.70564	Gran
-1.19385	-12.2417	Imm. B-cell
1.62014	-3.5946	GMP
5.67701	-2.11775	Gran Prog.
-6.37209	8.47275	Ery (G1)
-0.747845	-5.81249	GMP
6.66578	-2.40045	Gran Prog.
9.03512	-1.13171	Gran Prog.
-5.26376	2.04492	Ery Prog.
-6.04635	8.71094	Ery (G1)
8.70354	-1.39655	Gran Prog.
-7.09748	-0.450672	Ery Prog.
10.173	-0.153268	Gran Prog.
7.68812	0.329176	Gran Prog.
8.00509	7.4953	Gran
-8.47874	2.79663	Ery Prog.
10.5365	-1.09365	Gran Prog.
8.58539	-0.14769	Gran Prog.
10.062	-0.388457	Gran Prog.
6.21398	2.9921	Gran Prog.
-6.94677	2.8062	Ery Prog.
10.0514	-1.37728	Gran Prog.
-2.86386	-14.4019	Imm. B-cell
5.88105	-3.61712	Gran Prog.
2.64521	-3.3427	GMP
8.91906	-3.34305	Gran Prog.
-2.77909	-12.6798	Imm. B-cell
5.22194	-3.59743	Gran Prog.
-1.7662	-5.08048	GMP
0.140161	-3.84591	GMP
4.35098	0.291576	Gran Prog.
-11.0068	1.80501	Ery Pert.
-5.71501	-5.3229	LSK
-8.08335	9.16448	Ery (G1)
-4.3881	-3.8411	Eo/Ba
8.47605	8.96761	Gran
4.54759	-3.08004	Gran Prog.
-1.65724	-4.83551	GMP
-6.28681	-5.09488	LSK
2.2856	-10.0263	Mono
-7.63429	7.71681	Ery (G1)
-0.736819	4.05648	Ery
-7.62357	3.28141	Ery Prog.
5.6439	2.31344	Gran Prog.
-2.20697	-14.8216	Imm. B-cell
-7.50926	-0.887837	Ery Prog.
6.45437	3.04016	Gran Prog.
-0.312764	-3.83142	GMP
-7.28659	8.93655	Ery (G1)
7.35093	7.47492	Gran
8.03722	-2.86689	Gran Prog.
-6.14692	2.0531	Ery Prog.
-8.17495	8.92033	Ery (G1)
-0.641325	-4.57606	GMP
7.25211	-1.6202	Gran Prog.
-2.97611	-14.1765	Imm. B-cell
8.02264	-2.34644	Gran Prog.
3.08203	12.3665	Gran
9.26868	-2.116	Gran Prog.
8.46499	-1.3744	Gran Prog.
-2.31764	-14.6624	Imm. B-cell
3.8807	-3.61108	Gran Prog.
5.4448	-1.61585	Gran Prog.
-7.17983	3.28985	Ery Prog.
4.41624	0.109705	Gran Prog.
-8.51658	8.70528	Ery (G1)
-2.66452	10.6764	Ery (S)
5.41795	-3.61671	Gran Prog.
-8.28942	2.30627	Ery Prog.
-3.21164	-13.1725	Imm. B-cell
-0.769075	-6.30143	GMP
8.59649	0.813242	Gran Prog.
8.14851	-0.143674	Gran Prog.
8.45707	1.55858	Gran Prog.
-6.61642	-6.31889	LSK
5.88746	-1.10744	Gran Prog.
-1.75101	5.72275	Ery
-6.4937	2.30537	Ery Prog.
-6.03767	8.19696	Ery (G1)
-1.0612	-12.4124	Imm. B-cell
7.58446	2.04878	Gran Prog.
6.46203	0.102036	Gran Prog.
1.27152	-8.8154	Mono
-7.40037	9.21017	Ery (G1)
-6.60065	7.49157	Ery (G1)
5.89205	-0.160692	Gran Prog.
5.64527	6.26169	Gran Prog.
0.492451	-4.0768	GMP
-1.87502	-13.1834	Imm. B-cell
9.28363	2.31888	Gran Prog.
-7.16736	2.7878	Ery Prog.
6.55692	8.70507	Gran
-1.27714	7.68261	Ery
-0.669826	4.69854	Ery
-5.81897	7.7228	Ery (G1)
6.80569	1.82188	Gran Prog.
-5.80082	1.81752	Ery Prog.
6.34147	-2.13758	Gran Prog.
7.22827	0.81381	Gran Prog.
-6.8291	-6.32704	LSK
7.12151	9.96134	Gran
7.81614	2.05407	Gran Prog.
-11.4535	1.82792	Ery Pert.
-7.9765	0.578618	Ery Prog.
8.70313	0.0834158	Gran Prog.
-1.75774	-11.9208	Imm. B-cell
-3.24828	-12.71	Imm. B-cell
6.5594	2.32265	Gran Prog.
-2.43437	-5.53681	GMP
-8.07114	1.3256	Ery Prog.
9.60243	-1.86908	Gran Prog.
9.49451	-1.63142	Gran Prog.
-7.51308	8.93573	Ery (G1)
-1.20385	-6.30041	GMP
8.6015	2.34302	Gran Prog.
-5.13176	8.20443	Ery (G1)
-6.39029	3.0509	Ery Prog.
6.81177	3.17344	Gran Prog.
9.277	-2.60944	Gran Prog.
-3.43297	-12.7232	Imm. B-cell
-7.16411	-0.651396	Ery Prog.
2.38994	-10.1157	Mono
9.12227	-3.33763	Gran Prog.
8.4993	2.05717	Gran Prog.
4.98747	-3.61243	Gran Prog.
10.1396	-2.08341	Gran Prog.
7.67697	7.23936	Gran
-7.06393	8.9503	Ery (G1)
8.48487	-2.34313	Gran Prog.
-7.85414	-0.154457	Ery Prog.
-2.341	-13.6734	Imm. B-cell
7.69277	10.1433	Gran
-0.424845	-4.56235	GMP
6.34481	0.326154	Gran Prog.
6.9328	9.90328	Gran
-6.83629	7.96522	Ery (G1)
-6.72716	8.71665	Ery (G1)
8.24148	2.55486	Gran Prog.
8.25829	-2.8499	Gran Prog.
5.64761	8.22438	Gran
-5.48492	8.43092	Ery (G1)
2.07603	-3.55566	GMP
-7.39741	3.28903	Ery Prog.
7.69112	9.67679	Gran
5.7966	2.04881	Gran Prog.
-4.04803	0.79822	Ery Prog.
0.03382	-3.58268	GMP
4.30984	-1.60304	Gran Prog.
-6.38214	8.93959	Ery (G1)
9.37787	0.564965	Gran Prog.
7.80396	7.96698	Gran
5.04134	-6.84624	Gran Prog.
3.3182	-3.3647	Gran Prog.
5.89616	6.22513	Gran Prog.
0.71245	-4.57272	GMP
-8.29955	6.74071	Ery (G1)
-5.59628	-6.06007	LSK
-7.85138	8.20603	Ery (G1)
7.36264	-0.425033	Gran Prog.
4.65703	-1.39529	Gran Prog.
-7.62038	2.80496	Ery Prog.
3.9819	-2.37007	Gran Prog.
-11.2837	2.49937	Ery Pert.
-1.54383	5.22834	Ery
-6.27846	-6.53023	LSK
5.21332	-0.152564	Gran Prog.
9.14567	2.10341	Gran Prog.
3.98349	-2.84459	Gran Prog.
5.77453	1.57238	Gran Prog.
-7.38699	1.83486	Ery Prog.
7.48097	-1.13989	Gran Prog.
6.04087	2.95472	Gran Prog.
5.89488	0.360197	Gran Prog.
-7.40088	2.32104	Ery Prog.
-1.90568	-12.1815	Imm. B-cell
-2.10259	4.9564	Ery
3.05437	13.3538	Gran
6.10818	8.70423	Gran
-2.56751	-5.81817	GMP
-0.660484	-6.02634	GMP
5.33036	0.589708	Gran Prog.
-8.29354	8.70079	Ery (G1)
-0.408891	-4.08018	GMP
7.58102	-0.885567	Gran Prog.
-6.38271	-0.872992	MEP
-9.67947	2.24056	Ery Prog.
7.7955	8.452	Gran
-2.67383	9.19862	Ery (S)
-2.21771	-5.05412	GMP
8.14179	-2.11453	Gran Prog.
-1.39643	-4.41176	GMP
-0.75577	-12.6947	Imm. B-cell
-7.62917	8.70507	Ery (G1)
-1.89984	-12.7299	Imm. B-cell
-2.68959	-13.4294	Imm. B-cell
6.78716	0.342432	Gran Prog.
-2.53675	4.95265	Ery
-1.98548	-13.4122	Imm. B-cell
-0.306097	-5.31933	GMP
7.12122	0.0895499	Gran Prog.
7.36346	9.92029	Gran
-8.16205	6.52851	Ery (G1)
-11.126	2.60526	Ery Pert.
-2.11487	-14.6508	Imm. B-cell
-2.19144	-12.0273	Imm. B-cell
8.93426	0.115003	Gran Prog.
3.63817	-2.64558	Gran Prog.
7.24069	0.367719	Gran Prog.
-1.89078	-13.6583	Imm. B-cell
8.35695	-0.646955	Gran Prog.
-10.7788	1.79629	Ery Pert.
5.54275	1.5792	Gran Prog.
-7.38282	8.21565	Ery (G1)
7.46665	-2.62033	Gran Prog.
-11.4709	1.35357	Ery Pert.
4.86356	-0.874974	Gran Prog.
-2.34169	4.00102	Ery
8.48646	-2.87666	Gran Prog.
-3.21723	-13.68	Imm. B-cell
2.09071	-1.62967	Gran Prog.
-2.64424	-5.13883	GMP
9.16975	9.88275	Gran
9.02979	0.781027	Gran Prog.
4.93729	-6.81787	Gran Prog.
4.98716	-1.61711	Gran Prog.
1.2653	-5.29822	GMP
5.99966	-0.890779	Gran Prog.
7.35613	0.576904	Gran Prog.
-2.65898	8.19091	Ery (S)
-4.74206	7.54545	Ery (G1)
-8.47609	-3.5005	MkP
7.69245	8.68351	Gran
-1.31376	-6.05752	GMP
-6.27338	9.1343	Ery (G1)
8.35336	2.79669	Gran Prog.
1.03716	-4.31326	GMP
-1.54716	-5.5559	GMP
8.60673	2.7803	Gran Prog.
-7.5125	-6.2835	LSK
-7.62412	7.23299	Ery (G1)
-0.40854	-5.05499	GMP
-2.55128	-13.6986	Imm. B-cell
-5.03434	8.47776	Ery (G1)
-1.83084	-11.7312	Imm. B-cell
-7.2999	1.0574	Ery Prog.
6.56316	-0.162688	Gran Prog.
-5.05523	7.98785	Ery (G1)
7.45294	1.81407	Gran Prog.
-3.00147	-5.32256	GMP
8.48412	-0.35743	Gran Prog.
-7.04367	-6.33209	LSK
-1.19316	-4.8195	GMP
-3.93224	-14.3879	Imm. B-cell
-2.44475	-14.4084	Imm. B-cell
9.6077	0.0891578	Gran Prog.
-2.22263	-13.9066	Imm. B-cell
4.75198	0.799218	Gran Prog.
7.25773	2.79655	Gran Prog.
-5.481	7.94551	Ery (G1)
6.34473	-3.09985	Gran Prog.
8.70345	9.93143	Gran
8.37254	0.847153	Gran Prog.
-1.32258	-5.06482	GMP
9.93209	-1.62175	Gran Prog.
-7.84385	2.78745	Ery Prog.
-7.83455	6.71275	Ery (G1)
8.93459	-0.402227	Gran Prog.
5.78008	-0.87932	Gran Prog.
6.11003	-3.13237	Gran Prog.
4.20932	-1.36857	Gran Prog.
8.02601	0.597306	Gran Prog.
9.50076	-1.13785	Gran Prog.
8.36243	-1.14378	Gran Prog.
0.599287	-3.34407	GMP
5.66043	-1.62763	Gran Prog.
-8.27438	1.84289	Ery Prog.
-7.69313	-1.3354	Ery Prog.
4.88229	-1.37999	Gran Prog.
-1.97862	-11.9772	Imm. B-cell
2.72026	-3.65014	Gran Prog.
8.80006	-1.14194	Gran Prog.
6.37646	-6.74311	GMP
5.55859	-0.879662	Gran Prog.
-7.73808	-0.893902	Ery Prog.
-6.02849	7.74167	Ery (G1)
5.54853	0.11132	Gran Prog.
-2.66264	-13.9125	Imm. B-cell
5.23313	-0.641677	Gran Prog.
-1.56147	4.33165	Ery
5.78107	0.595343	Gran Prog.
-11.2285	1.7908	Ery Pert.
8.38011	9.16227	Gran
7.57111	-2.8762	Gran Prog.
0.172082	-3.35814	GMP
9.95458	10.2082	Gran
6.78596	2.8112	Gran Prog.
7.47455	0.348784	Gran Prog.
-1.32328	-4.56466	GMP
-5.60321	-5.0634	LSK
-7.1674	1.83375	Ery Prog.
-6.6136	3.05421	Ery Prog.
-0.30679	4.01518	Ery
-8.37868	1.55041	Ery Prog.
-8.06188	3.28319	Ery Prog.
-6.04431	-5.58033	LSK
7.23772	-0.6422	Gran Prog.
7.69718	-2.09054	Gran Prog.
3.85444	-0.633333	Gran Prog.
-2.78301	-5.78857	GMP
8.82315	0.336296	Gran Prog.
-6.25238	1.36172	Ery Prog.
-6.95727	-0.661684	Ery Prog.
-2.89056	-13.9154	Imm. B-cell
6.21376	1.60464	Gran Prog.
8.15772	2.80509	Gran Prog.
-3.20108	-14.6213	Imm. B-cell
-2.2106	-5.56384	GMP
-1.16853	4.52105	Ery
6.56705	0.784867	Gran Prog.
7.58149	0.115839	Gran Prog.
-11.7852	1.48307	Ery Pert.
7.46118	2.79469	Gran Prog.
-3.82517	-13.8997	Imm. B-cell
-2.41808	4.25537	Ery
6.24188	-1.35152	Gran Prog.
-11.5322	2.04828	Ery Pert.
-7.97142	8.94619	Ery (G1)
-7.41285	-1.12533	Ery Prog.
-11.5589	1.5584	Ery Pert.
7.60451	8.42609	Gran
6.11853	0.34379	Gran Prog.
-6.16761	-0.871679	MEP
4.54869	0.336028	Gran Prog.
-2.13044	-12.7053	Imm. B-cell
-6.37831	-5.31885	LSK
10.2944	-1.38361	Gran Prog.
1.29552	-1.83514	Gran Prog.
3.92177	-0.23586	Gran Prog.
-5.36273	8.21852	Ery (G1)
1.01518	-2.80836	GMP
-7.85881	0.341816	Ery Prog.
4.8762	0.0973205	Gran Prog.
2.97226	-3.09329	Gran Prog.
7.37235	8.95386	Gran
6.568	-0.658495	Gran Prog.
-2.21963	-12.9275	Imm. B-cell
-5.49599	-6.26802	LSK
6.25078	9.39514	Gran
9.34354	2.48604	Gran Prog.
5.76495	-1.88655	Gran Prog.
4.76165	-1.12612	Gran Prog.
8.25049	-1.86953	Gran Prog.
-8.1853	8.46683	Ery (G1)
5.21382	1.79676	Gran Prog.
-1.89765	-5.77438	GMP
6.22611	-0.38317	Gran Prog.
-0.524309	-4.81214	GMP
-6.03533	2.7887	Ery Prog.
7.01644	-0.638587	Gran Prog.
8.24856	0.0876642	Gran Prog.
8.14469	0.784992	Gran Prog.
6.90562	3.07531	Gran Prog.
-8.41379	6.96917	Ery (G1)
7.35297	7.98344	Gran
3.78866	-0.462998	Gran Prog.
6.55592	-2.59867	Gran Prog.
8.2571	-3.36521	Gran Prog.
-0.881064	-5.06409	GMP
4.1896	-2.34423	Gran Prog.
-6.5063	8.18718	Ery (G1)
8.03968	-1.38571	Gran Prog.
9.48631	0.331599	Gran Prog.
-7.99648	-3.3035	MkP
-11.3327	1.59492	Ery Pert.
-0.540121	-6.76399	GMP
-8.08554	7.23778	Ery (G1)
-8.73879	2.32362	Ery Prog.
-5.81655	8.17511	Ery (G1)
0.0376679	-4.07624	GMP
-1.26188	7.4814	Ery
8.27059	8.96476	Gran
8.36731	8.21316	Gran
4.76099	-0.641141	Gran Prog.
1.77257	-9.6616	Mono
-6.19498	-4.43229	LSK
2.1386	-3.87717	GMP
-6.82881	2.53733	Ery Prog.
6.79583	-1.13601	Gran Prog.
9.83177	-0.907374	Gran Prog.
7.58435	-2.35251	Gran Prog.
8.47899	0.570827	Gran Prog.
9.38361	-0.38911	Gran Prog.
8.36592	2.32344	Gran Prog.
6.91013	-2.83655	Gran Prog.
-6.60708	7.9624	Ery (G1)
-8.18229	7.9789	Ery (G1)
-0.756557	-13.1552	Imm. B-cell
2.02236	-1.10447	Gran Prog.
0.276407	-3.59068	GMP
7.81717	-1.86976	Gran Prog.
1.84039	-4.56627	GMP
-3.00593	-12.6798	Imm. B-cell
-8.83353	8.45311	Ery (G1)
2.04503	-4.07911	GMP
5.8731	-2.122	Gran Prog.
8.02003	2.56104	Gran Prog.
-2.7761	10.3974	Ery (S)
6.00662	2.553	Gran Prog.
-7.06483	2.07394	Ery Prog.
3.27247	-1.87826	Gran Prog.
-2.56604	-13.1705	Imm. B-cell
7.93055	9.66053	Gran
5.25657	2.24575	Gran Prog.
-0.430234	-6.05861	GMP
10.1295	0.279685	Gran Prog.
-7.9659	7.46202	Ery (G1)
-8.06285	2.79779	Ery Prog.
7.91948	-3.12788	Gran Prog.
-2.02073	-13.9414	Imm. B-cell
-2.43387	4.79057	Ery
6.99873	1.80088	Gran Prog.
8.245	9.42573	Gran
-6.94361	7.72376	Ery (G1)
7.12472	-1.86318	Gran Prog.
5.33013	-3.37545	Gran Prog.
3.01299	12.6497	Gran
7.67824	0.811497	Gran Prog.
-2.9949	-13.6678	Imm. B-cell
-6.06159	7.24552	Ery (G1)
1.27804	-4.31508	GMP
-5.82144	-6.06179	LSK
-6.84032	2.07543	Ery Prog.
-8.41009	8.94922	Ery (G1)
6.45997	-5.83764	GMP
-1.41062	7.47074	Ery
7.80396	9.95061	Gran
-1.53655	6.72422	Ery
-7.84753	2.32803	Ery Prog.
-1.82904	-4.261	GMP
7.91435	-2.10659	Gran Prog.
-5.60523	-5.57858	LSK
9.60988	-0.905591	Gran Prog.
7.24115	2.30021	Gran Prog.
8.29223	1.5564	Gran Prog.
7.36618	-3.32994	Gran Prog.
4.08129	-1.61175	Gran Prog.
-2.22162	10.6625	Ery (S)
6.57427	1.37574	Gran Prog.
-6.94001	7.22182	Ery (G1)
2.2874	-3.10059	GMP
-0.750531	-4.8213	GMP
1.38162	-3.08922	GMP
9.72611	0.360275	Gran Prog.
-8.50255	7.25707	Ery (G1)
0.366451	-3.83337	GMP
-6.15411	-6.3251	LSK
-8.45643	6.79324	Ery (G1)
-7.62391	8.21616	Ery (G1)
-0.861598	-6.04664	GMP
-11.6088	1.78268	Ery Pert.
3.74447	-2.33928	Gran Prog.
9.93301	0.330235	Gran Prog.
7.13564	-2.86141	Gran Prog.
-7.61293	2.31611	Ery Prog.
-0.862174	-4.574	GMP
-8.1877	2.54979	Ery Prog.
5.66105	-2.60994	Gran Prog.
5.22204	-1.64095	Gran Prog.
-8.52418	8.21582	Ery (G1)
-0.719671	-13.3528	Imm. B-cell
8.01866	7.96709	Gran
7.02215	-3.08826	Gran Prog.
-8.29642	2.79602	Ery Prog.
9.83327	-0.402735	Gran Prog.
-4.86487	8.0273	Ery (G1)
-7.72733	8.92091	Ery (G1)
4.55104	-2.13685	Gran Prog.
5.13042	-3.893	Gran Prog.
-2.10531	10.4182	Ery (S)
-0.736868	-6.77866	GMP
8.80522	2.32345	Gran Prog.
7.55916	8.93672	Gran
0.357171	-3.32564	GMP
-7.18429	8.207	Ery (G1)
2.1315	-0.882767	Gran Prog.
5.16865	2.05349	Gran Prog.
-6.95602	8.19432	Ery (G1)
10.0589	-0.890778	Gran Prog.
-5.93411	-5.79848	LSK
-1.88191	-5.3118	GMP
8.47805	-0.878225	Gran Prog.
6.00259	0.600279	Gran Prog.
-7.50435	2.55923	Ery Prog.
-1.71357	-14.639	Imm. B-cell
-0.0130752	-3.42163	GMP
-7.70313	9.356	Ery (G1)
0.807154	-3.36702	GMP
-1.41713	4.98879	Ery
-8.74961	8.23221	Ery (G1)
-0.860735	4.28667	Ery
-3.32775	4.28057	Ery
-2.43525	-5.08147	GMP
2.39752	-4.33267	GMP
5.32084	2.06868	Gran Prog.
5.08328	-1.3804	Gran Prog.
-5.8157	-5.07457	LSK
-1.22328	-5.29983	GMP
5.54865	2.04218	Gran Prog.
7.35809	-1.8675	Gran Prog.
7.00494	1.34354	Gran Prog.
-10.5547	1.82024	Ery Pert.
-0.771948	-4.31983	GMP
-3.20289	-5.32246	GMP
8.14317	-1.12897	Gran Prog.
5.21675	-2.13476	Gran Prog.
6.33386	1.81668	Gran Prog.
-7.62985	1.32688	Ery Prog.
6.91356	0.102807	Gran Prog.
6.3362	0.793836	Gran Prog.
-0.424776	4.28466	Ery
-1.33571	-5.55425	GMP
-5.57915	7.73367	Ery (G1)
0.254514	-4.09301	GMP
8.59859	10.1727	Gran
7.34493	2.08698	Gran Prog.
9.82768	0.0796338	Gran Prog.
8.91914	-2.85392	Gran Prog.
9.73015	-0.622269	Gran Prog.
7.03041	2.8173	Gran Prog.
7.81633	-3.32993	Gran Prog.
7.13622	8.46774	Gran
-4.66365	2.05491	Ery Prog.
3.63536	-1.61188	Gran Prog.
-2.89341	-12.4519	Imm. B-cell
-0.420436	-5.56237	GMP
-5.61476	7.30664	Ery (G1)
9.51016	10.1802	Gran
-0.300342	-5.79194	GMP
8.80514	-3.11203	Gran Prog.
-1.79021	-12.9529	Imm. B-cell
7.92024	-1.63814	Gran Prog.
-3.45092	3.99119	Ery
-7.50905	7.97846	Ery (G1)
8.48128	9.92592	Gran
-4.02984	-14.1257	Imm. B-cell
7.91583	0.332112	Gran Prog.
-11.3423	2.03898	Ery Pert.
5.45331	0.778521	Gran Prog.
0.48237	-4.58736	GMP
4.75798	0.339607	Gran Prog.
-6.72226	8.18162	Ery (G1)
7.68636	8.2349	Gran
8.25758	7.94223	Gran
6.7803	8.1963	Gran
-10.7749	2.32301	Ery Pert.
-0.967186	-4.331	GMP
5.99444	-1.88642	Gran Prog.
5.32363	0.0728865	Gran Prog.
10.2474	0.0506023	Gran Prog.
-0.329147	4.46777	Ery
-6.02084	-1.13825	MEP
-10.1165	2.2755	Ery Pert.
-3.79676	-4.59727	Eo/Ba
-1.40778	5.52914	Ery
-7.40472	2.80554	Ery Prog.
-7.0654	2.54542	Ery Prog.
3.12001	13.1218	Gran
-1.65825	-5.31172	GMP
-7.28429	8.44982	Ery (G1)
8.25402	-0.898358	Gran Prog.
1.05551	-4.82474	GMP
-7.40551	0.844899	Ery Prog.
-1.65516	-12.1767	Imm. B-cell
5.7987	8.45125	Gran
6.68336	-3.73903	Gran Prog.
4.42996	-0.870451	Gran Prog.
0.0296114	-5.61379	GMP
9.48094	-2.59832	Gran Prog.
7.02661	9.18107	Gran
7.35807	0.0732078	Gran Prog.
6.6758	-1.37469	Gran Prog.
-8.18855	-3.36446	MkP
8.02065	2.99365	Gran Prog.
-7.63055	6.73698	Ery (G1)
6.91832	8.9386	Gran
1.50836	-3.37312	GMP
4.193	-0.386323	Gran Prog.
-1.4085	6.49135	Ery
8.14149	2.32564	Gran Prog.
10.1854	-0.643707	Gran Prog.
-5.17418	7.78639	Ery (G1)
-7.37507	-3.67214	MkP
-7.9598	7.96776	Ery (G1)
7.3659	2.57638	Gran Prog.
-0.506764	-3.85446	GMP
9.71213	-2.58184	Gran Prog.
-7.17664	2.31468	Ery Prog.
4.87343	0.541885	Gran Prog.
6.88729	1.60017	Gran Prog.
-6.73315	3.77632	Ery Prog.
6.67574	0.112764	Gran Prog.
8.5991	1.82699	Gran Prog.
8.70205	-1.89167	Gran Prog.
6.57188	-1.14554	Gran Prog.
-1.19577	-13.2	Imm. B-cell
-2.78882	-13.6666	Imm. B-cell
8.6393	7.18951	Gran
-8.18049	1.56281	Ery Prog.
7.26194	9.19723	Gran
1.04502	-3.87208	GMP
8.79813	2.74075	Gran Prog.
-7.29218	1.56782	Ery Prog.
-6.8323	3.03189	Ery Prog.
8.93212	1.55627	Gran Prog.
-2.09198	-5.32461	GMP
1.94288	-4.38452	GMP
-2.66871	-12.926	Imm. B-cell
-6.83595	0.550619	Ery Prog.
6.11121	0.771034	Gran Prog.
-5.48609	-4.86454	LSK
-6.59375	2.0606	Ery Prog.
9.94986	-0.132672	Gran Prog.
-7.26763	6.96405	Ery (G1)
-7.62323	-0.65539	Ery Prog.
-1.20669	7.95643	Ery
8.15166	7.6825	Gran
1.60774	-9.53735	Mono
9.04581	-0.169861	Gran Prog.
-6.37456	7.49289	Ery (G1)
-6.03818	-6.05389	LSK
-2.56676	-12.2038	Imm. B-cell
0.716896	-3.57525	GMP
-7.40271	7.22535	Ery (G1)
-0.171514	-3.6391	GMP
-6.1547	-5.77971	LSK
0.694664	-5.52111	GMP
-7.06488	7.96598	Ery (G1)
9.38407	0.111786	Gran Prog.
4.5344	-0.643267	Gran Prog.
-3.81352	4.7256	Ery
-6.84079	8.45248	Ery (G1)
-6.74885	0.382031	Ery Prog.
-1.64048	-5.8091	GMP
8.9164	9.89932	Gran
-2.77225	-5.33033	GMP
-11.1307	2.05435	Ery Pert.
-7.17691	3.77374	Ery Prog.
-7.51247	0.104913	Ery Prog.
-10.4436	2.08485	Ery Pert.
-8.94038	2.7598	Ery Prog.
1.08379	-8.71721	Mono
-2.1007	-12.1686	Imm. B-cell
-5.0218	2.05375	Ery Prog.
1.05072	-5.33832	GMP
-1.53349	5.7367	Ery
-1.56054	-11.9481	Imm. B-cell
1.53226	-8.84673	Mono
-1.64202	-13.6177	Imm. B-cell
6.81485	-3.08962	Gran Prog.
-5.81797	-5.54764	LSK
5.89957	2.31275	Gran Prog.
8.38733	-0.129361	Gran Prog.
-10.5579	2.30306	Ery Pert.
6.79017	-0.1805	Gran Prog.
-8.29506	7.21615	Ery (G1)
8.36319	0.329061	Gran Prog.
-7.74709	0.587666	Ery Prog.
-0.518213	4.53827	Ery
0.129465	-5.75815	GMP
5.77959	-0.388027	Gran Prog.
6.68604	-2.82651	Gran Prog.
-2.11423	4.06764	Ery
4.10209	-1.15614	Gran Prog.
-1.87707	-14.644	Imm. B-cell
-7.08043	1.5853	Ery Prog.
6.44252	8.43041	Gran
7.92675	10.1664	Gran
9.47247	2.2994	Gran Prog.
8.48808	2.58712	Gran Prog.
3.41202	-2.63627	Gran Prog.
5.0234	-6.92605	Gran Prog.
-8.26209	1.35544	Ery Prog.
1.60815	-4.07865	GMP
-3.11484	4.77293	Ery
7.47248	-2.07897	Gran Prog.
-7.99736	-0.135359	Ery Prog.
6.90053	-0.402507	Gran Prog.
-3.87673	-13.6738	Imm. B-cell
7.24796	-3.08322	Gran Prog.
7.47232	9.70907	Gran
8.0407	9.93084	Gran
-1.99433	-14.4107	Imm. B-cell
8.36922	-3.10993	Gran Prog.
-7.96747	2.06707	Ery Prog.
7.9173	0.791479	Gran Prog.
7.01339	-0.142537	Gran Prog.
5.34829	1.5626	Gran Prog.
-0.0739851	-3.82797	GMP
4.19411	-0.882873	Gran Prog.
-6.37847	-6.31498	LSK
3.77011	-1.86273	Gran Prog.
-4.72572	8.23711	Ery (G1)
-5.70333	-4.86172	LSK
-1.67515	-14.1474	Imm. B-cell
-2.9854	-14.6334	Imm. B-cell
7.47038	-1.628	Gran Prog.
5.55059	-1.40326	Gran Prog.
6.54239	-2.11735	Gran Prog.
5.76932	-1.39371	Gran Prog.
6.8023	8.72826	Gran
-2.21254	4.81576	Ery
4.66933	-2.83038	Gran Prog.
9.0503	-0.63797	Gran Prog.
-7.2914	4.01379	Ery Prog.
-1.87934	-4.81595	GMP
1.48629	-4.79259	GMP
-6.82258	-0.420388	Ery Prog.
7.69439	-3.13332	Gran Prog.
8.43341	8.00809	Gran
6.78174	0.788611	Gran Prog.
9.1516	-2.37271	Gran Prog.
-8.17857	3.04699	Ery Prog.
7.67598	2.79624	Gran Prog.
7.82578	7.48654	Gran
-2.78462	-14.1653	Imm. B-cell
-7.96071	8.46309	Ery (G1)
-0.534154	4.03462	Ery
8.37186	-2.10145	Gran Prog.
6.48109	-6.01451	GMP
-7.74044	3.06389	Ery Prog.
-11.2404	2.3155	Ery Pert.
-0.0859925	-4.32073	GMP
-5.94669	8.45778	Ery (G1)
7.56921	7.0056	Gran
9.72849	10.1908	Gran
-2.55431	10.4065	Ery (S)
4.99852	-2.0776	Gran Prog.
9.27007	-0.64686	Gran Prog.
-2.66597	-6.03624	GMP
7.5882	9.92623	Gran
2.85755	-2.37379	Gran Prog.
-7.50841	9.36075	Ery (G1)
-6.84156	3.54147	Ery Prog.
8.47906	0.114558	Gran Prog.
-2.98113	4.4873	Ery
8.39163	10.1431	Gran
0.02435	-5.05451	GMP
6.13012	-2.56553	Gran Prog.
-7.3029	-6.29262	LSK
7.59077	-0.403084	Gran Prog.
-0.988776	-12.6671	Imm. B-cell
9.71014	-1.13095	Gran Prog.
7.80466	-0.405988	Gran Prog.
-10.6541	2.46111	Ery Pert.
6.45719	-1.89659	Gran Prog.
6.79854	-1.61462	Gran Prog.
-8.07946	6.72085	Ery (G1)
-1.21063	4.99429	Ery
7.47254	2.31114	Gran Prog.
-5.53045	1.64788	Ery Prog.
-5.9206	7.46247	Ery (G1)
-1.66946	5.02835	Ery
-8.51569	7.73848	Ery (G1)
-7.15981	0.841609	Ery Prog.
1.7321	-1.8786	Gran Prog.
0.591819	-4.33513	GMP
-2.3424	-14.1576	Imm. B-cell
-7.28444	7.97079	Ery (G1)
4.98741	-3.10792	Gran Prog.
5.5429	-2.37846	Gran Prog.
3.11765	12.6381	Gran
6.10138	9.20512	Gran
-6.49337	-6.08392	LSK
7.01743	0.343467	Gran Prog.
-6.72539	1.81985	Ery Prog.
0.596024	-3.83715	GMP
7.46471	-3.11705	Gran Prog.
3.97739	-3.80812	Gran Prog.
-5.83668	8.71277	Ery (G1)
6.33879	8.66417	Gran
7.00612	-1.13439	Gran Prog.
-8.75223	7.7637	Ery (G1)
7.24762	8.16167	Gran
5.94187	-3.03681	Gran Prog.
7.46732	-0.166969	Gran Prog.
8.69036	2.55479	Gran Prog.
-3.00618	10.3829	Ery (S)
2.84131	-4.30665	Gran Prog.
-5.70772	2.06587	Ery Prog.
3.05114	-2.40516	Gran Prog.
9.83995	-1.8751	Gran Prog.
-3.44398	-13.1189	Imm. B-cell
5.44376	-2.59304	Gran Prog.
8.0255	2.04408	Gran Prog.
-2.65764	4.2506	Ery
0.270277	-5.57652	GMP
6.90504	2.0711	Gran Prog.
8.25666	8.46272	Gran
8.01926	0.0984173	Gran Prog.
9.05955	-2.56271	Gran Prog.
7.40219	6.82019	Gran
2.11586	-9.89895	Mono
3.75283	-0.882129	Gran Prog.
-0.644892	4.27313	Ery
-5.81044	2.31	Ery Prog.
3.55511	-1.36998	Gran Prog.
-7.06721	3.54943	Ery Prog.
-7.81522	3.73724	Ery Prog.
-7.95365	2.55955	Ery Prog.
0.581241	-4.80499	GMP
-5.70275	7.95262	Ery (G1)
-2.56093	-5.32733	GMP
-5.24385	7.93949	Ery (G1)
4.53724	-2.65678	Gran Prog.
4.43434	-2.35925	Gran Prog.
3.23254	-2.12519	Gran Prog.
6.76686	9.6929	Gran
8.15097	8.68607	Gran
-0.746152	4.50376	Ery
-8.04802	0.349267	Ery Prog.
5.89613	1.81852	Gran Prog.
-0.275657	4.29784	Ery
-1.66136	-13.2181	Imm. B-cell
9.37439	-1.86136	Gran Prog.
1.96002	-2.90877	GMP
2.9455	12.8742	Gran
-7.51474	3.56189	Ery Prog.
-7.73107	2.06796	Ery Prog.
6.90884	-0.895782	Gran Prog.
7.92969	9.19055	Gran
9.1508	-2.84425	Gran Prog.
6.45595	-0.874608	Gran Prog.
-1.07935	-5.07892	GMP
-2.8917	9.19983	Ery (S)
6.35796	-0.651592	Gran Prog.
8.374	9.69489	Gran
-7.84914	9.16256	Ery (G1)
-5.59397	8.71822	Ery (G1)
-7.49626	8.45369	Ery (G1)
4.98472	0.352361	Gran Prog.
7.69116	-1.64473	Gran Prog.
2.17437	-2.81097	GMP
-2.45045	-12.9312	Imm. B-cell
-7.18404	0.31254	Ery Prog.
6.78391	-2.61568	Gran Prog.
6.41088	-6.58737	GMP
6.68408	8.41127	Gran
6.2485	2.05018	Gran Prog.
4.28449	-2.64036	Gran Prog.
3.19854	-3.63838	Gran Prog.
0.885487	-8.58938	Mono
3.67144	-0.667023	Gran Prog.
6.32411	-6.78377	GMP
-1.76223	-5.5457	GMP
-6.72367	2.79266	Ery Prog.
0.126319	-5.29286	GMP
8.13467	1.84449	Gran Prog.
-6.84682	8.95999	Ery (G1)
8.83059	1.33218	Gran Prog.
8.79476	7.24564	Gran
8.01953	1.11433	Gran Prog.
6.44973	1.59652	Gran Prog.
5.41891	1.35539	Gran Prog.
8.02635	-0.387724	Gran Prog.
6.67641	-0.392788	Gran Prog.
5.87856	-0.653948	Gran Prog.
7.58892	-1.38664	Gran Prog.
-2.67649	-12.4639	Imm. B-cell
-6.49919	8.71132	Ery (G1)
1.84108	-3.11705	GMP
-1.33838	-12.0438	Imm. B-cell
-7.40134	8.71858	Ery (G1)
-6.17333	1.57625	Ery Prog.
0.0398709	-4.57024	GMP
2.58725	-1.9313	Gran Prog.
-8.29668	8.19933	Ery (G1)
-6.48698	9.16516	Ery (G1)
-1.68097	-11.7466	Imm. B-cell
-5.47645	-5.81307	LSK
-6.56444	-5.8059	LSK
6.4331	2.05184	Gran Prog.
7.92111	1.83108	Gran Prog.
7.34849	-1.37572	Gran Prog.
8.93721	0.598491	Gran Prog.
8.83614	-2.60577	Gran Prog.
-6.49242	7.24778	Ery (G1)
-7.90132	-0.375343	Ery Prog.
-6.94666	9.17665	Ery (G1)
-6.93779	1.82439	Ery Prog.
-2.89743	-12.9417	Imm. B-cell
-6.15548	7.96676	Ery (G1)
-7.09874	-3.09109	MkP
0.947583	-5.46955	GMP
4.19908	-1.88324	Gran Prog.
-1.43196	-4.80854	GMP
0.73343	-5.06238	GMP
-5.94945	8.90095	Ery (G1)
6.5646	2.82445	Gran Prog.
-8.36248	1.08419	Ery Prog.
6.81622	9.19476	Gran
-6.26332	8.74196	Ery (G1)
4.88709	-2.38475	Gran Prog.
1.62887	-3.07978	GMP
-3.44653	4.90684	Ery
-7.39311	6.75203	Ery (G1)
7.68099	2.28627	Gran Prog.
-7.07589	7.47858	Ery (G1)
-7.85217	0.853801	Ery Prog.
1.84875	-2.6162	GMP
-8.3539	2.99484	Ery Prog.
7.02756	-3.56799	Gran Prog.
8.5084	1.10624	Gran Prog.
-7.62388	3.77816	Ery Prog.
10.508	-0.887662	Gran Prog.
7.87894	7.25826	Gran
6.0057	-3.35486	Gran Prog.
8.82815	-1.61602	Gran Prog.
7.24903	-2.62019	Gran Prog.
8.35613	-1.61202	Gran Prog.
6.335	6.24196	Gran Prog.
8.69483	-3.37294	Gran Prog.
-6.62245	2.55748	Ery Prog.
1.72702	-4.81733	GMP
3.53211	-3.84333	Gran Prog.
7.00588	8.17004	Gran
-2.22153	-13.3981	Imm. B-cell
9.40957	1.06782	Gran Prog.
-3.35067	-13.9143	Imm. B-cell
8.62645	1.3013	Gran Prog.
-1.35341	6.69292	Ery
10.1558	-1.13622	Gran Prog.
6.89638	9.41099	Gran
1.61458	-5.09868	GMP
-5.94993	-0.904593	MEP
-5.70247	-6.28079	LSK
-8.38565	2.55814	Ery Prog.
5.44765	-0.6263	Gran Prog.
1.28147	-4.81178	GMP
-7.51234	3.04671	Ery Prog.
-8.85581	7.98241	Ery (G1)
2.4076	-4.75916	GMP
-5.3783	8.66013	Ery (G1)
2.97546	-3.59087	Gran Prog.
1.40069	-8.95293	Mono
8.02985	9.44669	Gran
-3.24408	-14.1571	Imm. B-cell
-7.74511	2.54508	Ery Prog.
8.92648	2.04058	Gran Prog.
7.46255	0.815473	Gran Prog.
-7.73413	1.56969	Ery Prog.
6.45216	-3.37246	Gran Prog.
-0.979981	-5.27252	GMP
8.14233	-3.57492	Gran Prog.
-4.71154	0.161665	Ery Prog.
3.28682	-3.8042	Gran Prog.
6.55484	9.20019	Gran
6.00184	-0.393976	Gran Prog.
-6.60579	3.52986	Ery Prog.
-7.73517	1.08827	Ery Prog.
7.2264	9.66904	Gran
1.3856	-4.10749	GMP
8.58161	-1.12992	Gran Prog.
8.36638	-3.58738	Gran Prog.
-4.90778	8.19999	Ery (G1)
8.5579	8.70668	Gran
-7.70811	-6.25502	LSK
7.47253	7.24374	Gran
-3.10843	-14.4271	Imm. B-cell
-7.96129	1.09043	Ery Prog.
6.45771	8.94733	Gran
-6.26948	-5.55763	LSK
-2.67123	8.69771	Ery (S)
3.21073	-1.65529	Gran Prog.
4.09907	-3.61936	Gran Prog.
8.59192	-2.11622	Gran Prog.
9.04255	2.32562	Gran Prog.
9.3779	-0.870985	Gran Prog.
-0.307399	-6.28938	GMP
7.92257	8.21414	Gran
-1.57647	-12.9627	Imm. B-cell
2.16688	-4.35656	GMP
-5.70016	-5.811	LSK
7.92523	2.30004	Gran Prog.
-8.06854	2.31792	Ery Prog.
-1.09111	-4.57938	GMP
-6.39822	2.09009	Ery Prog.
-3.93428	-13.9684	Imm. B-cell
0.369249	-4.34914	GMP
8.93057	-1.87626	Gran Prog.
6.68121	3.0421	Gran Prog.
-0.661045	-5.04525	GMP
3.09721	12.1862	Gran
-1.52658	4.75352	Ery
3.29199	-2.39035	Gran Prog.
7.68519	-0.127887	Gran Prog.
2.53871	-1.31861	Gran Prog.
-0.128707	-6.23398	GMP
4.10598	-0.16242	Gran Prog.
8.5861	0.353092	Gran Prog.
-2.55109	-12.6733	Imm. B-cell
0.193379	-14.0867	Mono
2.98602	-4.09715	Gran Prog.
-2.42169	-14.8082	Imm. B-cell
-1.18959	-4.34731	GMP
-7.486	3.99092	Ery Prog.
8.44211	8.46007	Gran
-6.95898	0.84384	Ery Prog.
-6.7087	1.32399	Ery Prog.
-0.899526	-12.5035	Imm. B-cell
6.10955	2.82629	Gran Prog.
-7.61886	0.319809	Ery Prog.
2.08723	-2.6578	GMP
5.41974	2.34021	Gran Prog.
2.24257	-3.56497	GMP
-6.93733	-5.605	LSK
4.74697	-1.60269	Gran Prog.
-6.26838	2.28766	Ery Prog.
5.89973	2.78648	Gran Prog.
-8.91647	8.21648	Ery (G1)
5.58143	-3.37535	Gran Prog.
-1.74131	5.24571	Ery
-7.17636	8.70309	Ery (G1)
4.43124	-2.86444	Gran Prog.
-4.83606	2.05997	Ery Prog.
5.56243	-1.85073	Gran Prog.
5.10378	0.0845069	Gran Prog.
5.33279	-1.36929	Gran Prog.
2.40811	-2.39135	GMP
-7.82239	-0.61695	Ery Prog.
-5.386	7.74168	Ery (G1)
-1.43669	-13.175	Imm. B-cell
-2.1067	-13.6516	Imm. B-cell
4.9161	1.57941	Gran Prog.
-6.63492	-0.457428	Ery Prog.
-1.33308	-13.415	Imm. B-cell
-11.1545	2.70987	Ery Pert.
7.03848	9.66523	Gran
8.81521	-0.145266	Gran Prog.
-1.43086	-5.30271	GMP
7.57995	7.46262	Gran
4.41882	-1.37961	Gran Prog.
6.89706	-2.3454	Gran Prog.
4.94823	7.94872	Gran
2.7172	-4.1017	Gran Prog.
-8.81622	2.9894	Ery Prog.
1.71893	-3.81309	GMP
-1.76753	4.77859	Ery
8.25937	1.10429	Gran Prog.
5.64676	-3.56083	Gran Prog.
5.89316	-2.5979	Gran Prog.
3.97697	-0.869439	Gran Prog.
7.56789	2.57236	Gran Prog.
-1.51875	6.29867	Ery
9.15447	-0.896731	Gran Prog.
-2.21063	-14.4321	Imm. B-cell
-2.98259	9.40844	Ery (S)
7.9053	-0.133026	Gran Prog.
-3.5883	-12.9064	Imm. B-cell
-2.45842	10.6725	Ery (S)
-0.83054	-12.9596	Imm. B-cell
-9.4762	2.52667	Ery Prog.
9.27376	-1.13554	Gran Prog.
4.30665	-3.1006	Gran Prog.
-1.15407	8.20771	Ery
-0.862746	-5.58883	GMP
7.01502	0.78637	Gran Prog.
-2.74964	-12.2574	Imm. B-cell
7.57089	1.61895	Gran Prog.
9.1588	-1.88091	Gran Prog.
9.15855	-0.391895	Gran Prog.
-3.66341	-12.7673	Imm. B-cell
8.93516	2.55174	Gran Prog.
8.82373	-0.63931	Gran Prog.
-3.09949	-12.4831	Imm. B-cell
-7.61775	1.82901	Ery Prog.
-6.7183	2.32506	Ery Prog.
1.70848	-2.90578	GMP
-2.7517	4.92642	Ery
-7.84422	3.30435	Ery Prog.
3.54218	-3.32622	Gran Prog.
6.22994	2.55503	Gran Prog.
7.48068	9.19599	Gran
1.38035	-2.56153	GMP
6.67183	0.590787	Gran Prog.
-0.86585	-6.53426	GMP
4.11901	-2.60028	Gran Prog.
9.04263	0.319071	Gran Prog.
-1.99616	-12.4071	Imm. B-cell
-8.17388	7.45181	Ery (G1)
9.27142	-1.6248	Gran Prog.
3.76999	-2.86371	Gran Prog.
5.45781	-1.145	Gran Prog.
1.47502	-5.23911	GMP
9.39186	-1.37909	Gran Prog.
2.43466	-1.207	Gran Prog.
4.32318	-1.1329	Gran Prog.
8.12669	9.15207	Gran
-3.57833	4.76357	Ery
-2.21158	-12.4511	Imm. B-cell
-1.97707	-5.0796	GMP
8.14202	-1.61376	Gran Prog.
-2.56252	8.91181	Ery (S)
-1.42301	4.54108	Ery
6.81102	2.33633	Gran Prog.
3.87239	-3.08969	Gran Prog.
4.64725	-3.34915	Gran Prog.
0.495635	-3.13622	GMP
2.04172	-0.930442	Gran Prog.
-2.86895	10.2332	Ery (S)
8.24149	9.92441	Gran
-2.66778	10.1766	Ery (S)
7.46781	8.71812	Gran
-3.82346	-13.4453	Imm. B-cell
-6.61911	8.45563	Ery (G1)
-7.73325	7.95022	Ery (G1)
4.7585	-0.15793	Gran Prog.
4.9181	-1.88091	Gran Prog.
9.36649	-2.81471	Gran Prog.
7.03183	2.29605	Gran Prog.
-2.40364	3.61234	Ery
3.40707	-1.66776	Gran Prog.
-3.34833	-12.9096	Imm. B-cell
-7.0454	-0.88215	Ery Prog.
-6.27597	7.71374	Ery (G1)
-1.91285	-14.1815	Imm. B-cell
4.08924	-2.08751	Gran Prog.
6.89886	-1.85298	Gran Prog.
5.67378	0.775791	Gran Prog.
-3.56828	4.30163	Ery
9.61156	-0.399655	Gran Prog.
-5.23426	7.52713	Ery (G1)
-0.988774	-5.79273	GMP
0.825701	-3.8368	GMP
5.31295	-3.83898	Gran Prog.
-6.61468	1.56847	Ery Prog.
-1.73149	6.26525	Ery
3.63962	-4.05384	Gran Prog.
-1.10225	-5.57863	GMP
9.48931	-2.10813	Gran Prog.
1.9448	-1.37777	Gran Prog.
6.44574	-6.29948	GMP
-6.74136	-1.13172	MEP
-1.78072	-13.3963	Imm. B-cell
7.13413	2.56375	Gran Prog.
-0.632051	-4.07828	GMP
6.01134	0.0754904	Gran Prog.
8.02875	-3.36515	Gran Prog.
-10.8838	2.06817	Ery Pert.
-2.97395	8.91437	Ery (S)
5.09858	-0.869921	Gran Prog.
-8.29959	7.70799	Ery (G1)
6.35646	-5.48811	GMP
5.77687	-2.34751	Gran Prog.
-8.0682	8.20238	Ery (G1)
8.39742	1.81114	Gran Prog.
6.12056	-2.12706	Gran Prog.
-8.08529	0.814622	Ery Prog.
3.6498	-2.12698	Gran Prog.
3.50912	-2.37169	Gran Prog.
0.492191	-3.59143	GMP
-5.03903	0.691836	Ery Prog.
3.86647	-1.61077	Gran Prog.
7.35126	1.60105	Gran Prog.
-3.01467	-5.7965	GMP
0.0310281	-6.05146	GMP
-2.43677	-12.4615	Imm. B-cell
1.15236	-4.08164	GMP
5.01729	0.825477	Gran Prog.
10.2745	-0.890471	Gran Prog.
7.13821	-3.33674	Gran Prog.
7.69632	7.71825	Gran
4.54308	-1.12542	Gran Prog.
-1.75614	-4.62185	GMP
10.5039	-0.381569	Gran Prog.
-5.37505	1.83663	Ery Prog.
-0.410534	-6.55783	GMP
0.698017	-3.11265	GMP
-3.31988	4.72765	Ery
4.41627	-3.33127	Gran Prog.
-7.15578	-6.39387	LSK
-6.2635	7.2282	Ery (G1)
1.14694	-9.37582	Mono
9.15413	0.577178	Gran Prog.
-11.8158	1.3942	Ery Pert.
-7.06091	-5.79238	LSK
5.00453	-0.138117	Gran Prog.
0.262801	-4.57926	GMP
-5.92932	1.58207	Ery Prog.
0.927164	-3.15152	GMP
7.62571	-3.72963	Gran Prog.
-8.54602	6.99171	Ery (G1)
1.9461	-2.33343	GMP
0.900298	-3.56289	GMP
8.70589	0.565201	Gran Prog.
5.1943	-3.98917	Gran Prog.
9.27665	-0.15091	Gran Prog.
6.11829	-0.149502	Gran Prog.
10.0567	-1.88602	Gran Prog.
-6.93968	-0.135483	Ery Prog.
1.28797	-3.8424	GMP
-7.17792	-6.0324	LSK
-6.25721	-6.06343	LSK
-4.14237	-4.3351	Eo/Ba
7.24833	10.0658	Gran
4.63992	-2.35411	Gran Prog.
-5.9357	-6.30669	LSK
-6.94134	2.30788	Ery Prog.
-9.16895	2.71968	Ery Prog.
2.63602	-3.80663	Gran Prog.
-0.747862	-5.31504	GMP
-6.16836	-0.487508	MEP
9.04651	-1.6318	Gran Prog.
2.43566	-3.32882	GMP
-4.68833	4.73104	Ery
6.22729	0.0848913	Gran Prog.
4.23281	0.0804385	Gran Prog.
-6.71656	9.18144	Ery (G1)
2.16062	-4.77786	GMP
2.03379	-3.07384	GMP
3.84792	-1.12202	Gran Prog.
-7.97609	1.58107	Ery Prog.
10.395	-0.64754	Gran Prog.
5.09076	-2.85454	Gran Prog.
7.23869	8.68778	Gran
4.40333	-1.85548	Gran Prog.
-1.07053	4.26576	Ery
-6.65697	0.59033	Ery Prog.
6.44208	-3.74569	Gran Prog.
0.1546	-4.3502	GMP
8.14977	-0.63224	Gran Prog.
7.12354	-0.399592	Gran Prog.
-6.61516	1.08222	Ery Prog.
6.1175	-0.656185	Gran Prog.
4.6841	0.528449	Gran Prog.
1.95632	-1.84005	Gran Prog.
-6.5888	-5.36268	LSK
-3.23963	4.02125	Ery
-2.18754	4.26889	Ery
-5.59648	2.31549	Ery Prog.
-7.51065	1.5758	Ery Prog.
4.95678	-4.02567	Gran Prog.
4.98675	-2.57365	Gran Prog.
5.44168	0.341821	Gran Prog.
5.88998	-1.6422	Gran Prog.
-5.71809	1.59535	Ery Prog.
-6.51349	0.858932	Ery Prog.
9.03351	1.34667	Gran Prog.
-8.6195	7.47397	Ery (G1)
7.90998	-0.64701	Gran Prog.
-10.9779	2.29637	Ery Pert.
3.99812	-0.388969	Gran Prog.
4.21386	-3.34782	Gran Prog.
8.1298	10.1449	Gran
-2.7237	7.81026	Ery (S)
-8.78876	2.83244	Ery Prog.
7.14607	0.600405	Gran Prog.
-7.66405	-2.59623	MkP
5.98523	1.60124	Gran Prog.
6.76176	-3.59292	Gran Prog.
6.67174	9.4398	Gran
-6.96064	0.317435	Ery Prog.
-3.12133	-12.9433	Imm. B-cell
-0.517702	-5.317	GMP
-1.30377	-12.9715	Imm. B-cell
-7.2884	0.570721	Ery Prog.
8.71315	-2.85466	Gran Prog.
-1.9997	4.31082	Ery
-0.0931386	-5.77696	GMP
4.89439	-3.85646	Gran Prog.
3.18899	-2.60551	Gran Prog.
-7.96575	0.0904178	Ery Prog.
9.95336	-1.13435	Gran Prog.
1.41892	-5.11301	GMP
5.41086	-3.06699	Gran Prog.
8.14271	8.20803	Gran
-1.09897	4.75798	Ery
-3.6066	-5.08958	GMP
9.0465	-3.10368	Gran Prog.
-2.0016	4.76533	Ery
7.90734	7.70518	Gran
5.1004	-0.385176	Gran Prog.
-3.77583	-12.9379	Imm. B-cell
-1.57852	-12.4509	Imm. B-cell
-6.72581	7.73904	Ery (G1)
-6.52008	1.33125	Ery Prog.
8.70589	1.55636	Gran Prog.
7.92205	8.72676	Gran
2.17567	-1.81482	Gran Prog.
-7.63475	-0.115758	Ery Prog.
6.66713	-0.885144	Gran Prog.
9.72212	-1.64793	Gran Prog.
4.65942	-0.391119	Gran Prog.
6.6836	2.00705	Gran Prog.
-5.08603	0.719449	Ery Prog.
5.11589	-3.32821	Gran Prog.
1.79926	-3.57951	GMP
-7.17744	7.7365	Ery (G1)
8.38902	1.34052	Gran Prog.
6.69339	8.95136	Gran
-7.73119	0.0861797	Ery Prog.
-7.41672	0.336975	Ery Prog.
-0.642894	-6.54126	GMP
7.12737	-0.888854	Gran Prog.
1.69817	-2.35804	GMP
8.26437	-3.72425	Gran Prog.
-2.43051	3.77459	Ery
-8.89154	2.57769	Ery Prog.
-1.06775	-4.15182	GMP
-3.93202	-4.81438	Eo/Ba
-2.10343	-14.1465	Imm. B-cell
9.04283	-2.11736	Gran Prog.
0.247326	-5.05487	GMP
6.42592	9.43153	Gran
-6.69774	-4.60644	MkP
-7.03479	1.09067	Ery Prog.
0.925715	-4.5756	GMP
-7.28631	0.123396	Ery Prog.
6.10183	-1.63394	Gran Prog.
8.14506	0.354689	Gran Prog.
8.25251	-0.399799	Gran Prog.
-5.69124	8.45251	Ery (G1)
6.45508	2.55584	Gran Prog.
7.48091	8.19571	Gran
-1.40219	-12.71	Imm. B-cell
-8.18473	2.04105	Ery Prog.
5.38804	-3.98744	Gran Prog.
2.84966	-1.9182	Gran Prog.
6.21332	-1.90848	Gran Prog.
6.19915	8.94171	Gran
-5.13416	1.8492	Ery Prog.
8.70892	10.2583	Gran
5.26776	1.30227	Gran Prog.
-5.82889	7.25851	Ery (G1)
-6.83054	1.06308	Ery Prog.
4.75812	-2.60097	Gran Prog.
-3.0119	9.88843	Ery (S)
-0.365396	-3.69315	GMP
8.15963	-2.6026	Gran Prog.
6.563	-3.08196	Gran Prog.
4.6671	-0.885362	Gran Prog.
-7.39674	1.33155	Ery Prog.
-7.48093	-5.90571	LSK
-2.90914	4.75905	Ery
-7.25861	-5.82555	LSK
5.10015	0.588486	Gran Prog.
6.46226	-0.39505	Gran Prog.
-3.11229	-5.57046	GMP
7.26115	-3.56778	Gran Prog.
-1.1159	-12.934	Imm. B-cell
-6.48401	3.27323	Ery Prog.
-3.92059	4.54118	Ery
-0.975489	-6.28812	GMP
-1.54728	-13.3692	Imm. B-cell
3.06327	12.1943	Gran
7.2367	-1.12891	Gran Prog.
0.908068	-9.44236	Mono
6.47597	-2.81696	Gran Prog.
-10.3457	2.28258	Ery Pert.
-6.1744	8.44694	Ery (G1)
-5.15721	8.63053	Ery (G1)
-7.95634	3.5262	Ery Prog.
-2.44584	10.1758	Ery (S)
-1.88073	4.52297	Ery
1.7315	-4.37332	GMP
6.31386	-5.35646	GMP
0.835251	-4.32681	GMP
5.57786	2.5418	Gran Prog.
-10.4928	1.61059	Ery Pert.
8.25512	2.96182	Gran Prog.
7.80835	-2.85916	Gran Prog.
2.85818	-3.83165	Gran Prog.
-5.58491	-4.59903	LSK
9.60201	-1.39059	Gran Prog.
-6.26898	-0.648612	MEP
8.68561	2.06452	Gran Prog.
5.66691	1.32596	Gran Prog.
2.38527	-1.84728	Gran Prog.
5.79267	-3.72572	Gran Prog.
-3.71559	-13.6728	Imm. B-cell
6.33838	2.30879	Gran Prog.
-6.94837	8.70116	Ery (G1)
1.13785	-3.59951	GMP
4.89615	-3.35639	Gran Prog.
-10.3434	1.85205	Ery Pert.
-5.74082	8.84715	Ery (G1)
7.35446	-2.88524	Gran Prog.
0.858887	-2.87754	GMP
-7.16766	7.22595	Ery (G1)
2.44729	-1.36647	Gran Prog.
-7.09432	7.01956	Ery (G1)
7.79446	1.57042	Gran Prog.
-7.73201	6.97267	Ery (G1)
-2.78841	-14.6374	Imm. B-cell
-6.27933	8.21279	Ery (G1)
8.24106	0.578148	Gran Prog.
-7.28839	-0.883525	Ery Prog.
5.93296	9.13273	Gran
3.6622	-1.14012	Gran Prog.
8.6792	9.42379	Gran
8.71582	-0.374958	Gran Prog.
-4.26554	1.24155	Ery Prog.
-7.51733	7.47472	Ery (G1)
-0.192881	-4.58282	GMP
7.68773	-2.62186	Gran Prog.
1.14821	-5.07192	GMP
2.42854	-1.63032	Gran Prog.
5.23089	-1.14924	Gran Prog.
5.63954	-3.10423	Gran Prog.
5.54667	1.07543	Gran Prog.
1.16105	-3.10246	GMP
-3.10004	-13.9163	Imm. B-cell
5.77584	2.55722	Gran Prog.
5.7035	2.71605	Gran Prog.
-8.25468	0.827542	Ery Prog.
-7.52235	0.599861	Ery Prog.
-0.405631	-13.1783	Imm. B-cell
6.99542	-2.61167	Gran Prog.
8.82585	1.81629	Gran Prog.
5.75632	1.06568	Gran Prog.
-1.53772	-4.59192	GMP
3.3857	-0.94864	Gran Prog.
5.7729	-2.829	Gran Prog.
-3.02487	4.94466	Ery
-1.54654	-5.0759	GMP
-2.00334	-12.944	Imm. B-cell
-6.38352	-5.76763	LSK
-5.01315	7.4774	Ery (G1)
0.489428	-5.55855	GMP
3.45334	-3.08026	Gran Prog.
-8.078	1.81718	Ery Prog.
-2.85218	10.6158	Ery (S)
-4.24655	4.73065	Ery
1.31967	-1.67612	Gran Prog.
4.4226	-0.380791	Gran Prog.
1.50129	-2.42877	GMP
6.26772	-3.32186	Gran Prog.
-6.74076	7.23237	Ery (G1)
-6.47003	-6.49659	LSK
6.78514	-2.11298	Gran Prog.
-6.73245	-6.08272	LSK
-8.09233	-3.44601	MkP
6.87176	1.02585	Gran Prog.
7.76017	7.06268	Gran
2.62025	-2.8222	GMP
9.39412	-2.36535	Gran Prog.
6.70993	9.81887	Gran
-0.397785	3.8982	Ery
-2.7475	9.43706	Ery (S)
-3.70692	-13.1457	Imm. B-cell
4.51014	-3.57799	Gran Prog.
6.55108	-3.55959	Gran Prog.
-2.56068	4.52007	Ery
8.48756	9.4558	Gran
-3.70052	-14.1721	Imm. B-cell
10.1885	-1.6325	Gran Prog.
-2.23186	3.79211	Ery
5.082	-1.88326	Gran Prog.
7.80177	8.92764	Gran
-11.0788	2.73828	Ery Pert.
7.49517	10.1179	Gran
7.11353	8.97033	Gran
-6.03303	1.8296	Ery Prog.
-4.17022	1.05813	Ery Prog.
7.3519	9.43965	Gran
10.348	-1.5795	Gran Prog.
-8.63354	2.58624	Ery Prog.
7.37408	-2.35087	Gran Prog.
-1.76451	-12.4194	Imm. B-cell
1.03845	-9.31692	Mono
-1.66549	6.48881	Ery
3.96929	-1.38489	Gran Prog.
8.2526	-2.35571	Gran Prog.
5.99116	-2.88583	Gran Prog.
-3.06476	10.1856	Ery (S)
-0.298376	-4.8015	GMP
-6.16274	7.04773	Ery (G1)
6.11668	6.20839	Gran Prog.
4.65875	-1.87579	Gran Prog.
0.596177	-5.33155	GMP
-8.61919	3.47771	Ery Prog.
-6.7295	-5.5336	LSK
-5.48504	2.05143	Ery Prog.
3.06091	-4.26876	Gran Prog.
-1.8033	5.97204	Ery
-2.39485	-12.0488	Imm. B-cell
-1.66433	4.53662	Ery
-2.94368	8.48049	Ery (S)
3.85858	-2.14799	Gran Prog.
6.55245	-1.61526	Gran Prog.
-6.03937	-5.06969	LSK
-3.54954	-13.4654	Imm. B-cell
1.01589	-3.32277	GMP
-4.13265	4.52403	Ery
3.16574	-4.0766	Gran Prog.
7.25713	-2.08659	Gran Prog.
-0.187497	-5.08909	GMP
-3.99205	4.72155	Ery
-2.37746	10.8216	Ery (S)
0.853146	-9.24449	Mono
-2.8838	9.68703	Ery (S)
-6.86462	-5.80752	LSK
0.373049	-4.81235	GMP
-7.39853	7.70705	Ery (G1)
9.40331	2.09156	Gran Prog.
10.5324	-0.208206	Gran Prog.
-10.1154	1.88985	Ery Pert.
-6.49874	-5.53935	LSK
7.14554	2.08189	Gran Prog.
5.34748	-1.88516	Gran Prog.
-3.83399	-13.1685	Imm. B-cell
1.58115	-2.61902	GMP
4.70372	-6.62601	Gran Prog.
-3.93005	4.05205	Ery
5.34207	1.08281	Gran Prog.
7.23827	-0.130289	Gran Prog.
-6.93552	-6.43132	LSK
10.0003	-2.28552	Gran Prog.
-7.29109	7.48324	Ery (G1)
5.22943	-2.59755	Gran Prog.
-1.10611	-6.04922	GMP
-10.6952	1.57801	Ery Pert.
5.88983	2.96568	Gran Prog.
10.2376	-1.82493	Gran Prog.
8.31422	7.72243	Gran
6.91234	2.54908	Gran Prog.
5.09287	-2.35256	Gran Prog.
-2.5486	4.02433	Ery
-6.36716	7.025	Ery (G1)
-1.39285	5.73332	Ery
-3.31399	-12.5361	Imm. B-cell
9.49763	-0.158523	Gran Prog.
-2.91388	4.29985	Ery
3.74363	-1.38695	Gran Prog.
6.23995	-2.84813	Gran Prog.
1.19151	-2.66013	GMP
7.15691	9.45171	Gran
1.62011	-4.56431	GMP
8.70565	-0.896702	Gran Prog.
0.492564	-5.03336	GMP
7.68694	-1.12298	Gran Prog.
7.47368	-3.54554	Gran Prog.
-6.83398	-1.37816	MEP
5.34707	-2.83659	Gran Prog.
2.16978	-3.32211	GMP
-8.14984	3.48848	Ery Prog.
4.20353	-2.86712	Gran Prog.
-1.10782	-13.3616	Imm. B-cell
1.5037	-1.8405	Gran Prog.
8.61116	-2.58866	Gran Prog.
6.35296	9.22646	Gran
4.78067	-3.13009	Gran Prog.
-6.83408	1.61269	Ery Prog.
4.8097	2.08283	Gran Prog.
2.94406	-2.10513	Gran Prog.
2.24825	-1.06674	Gran Prog.
1.16029	-4.55243	GMP
-6.40628	-1.41617	MEP
3.39394	-4.07538	Gran Prog.
-2.31341	4.55494	Ery
-8.88067	7.74117	Ery (G1)
2.04489	-4.57544	GMP
-1.43756	6.96112	Ery
-8.65931	3.08759	Ery Prog.
6.01915	-1.35878	Gran Prog.
-1.65566	-12.6397	Imm. B-cell
7.02794	8.71888	Gran
-6.50152	-5.1136	LSK
8.70604	1.12701	Gran Prog.
-6.05289	1.37883	Ery Prog.
1.82718	-5.06785	GMP
8.01299	-3.69346	Gran Prog.
7.7927	-2.36044	Gran Prog.
5.65464	0.356079	Gran Prog.
-6.83834	7.44911	Ery (G1)
-1.29691	5.25432	Ery
2.38372	-2.83005	GMP
-10.8762	2.52332	Ery Pert.
-1.41425	-12.183	Imm. B-cell
-4.65017	0.161799	Ery Prog.
3.79926	-4.01294	Gran Prog.
10.5573	-0.655019	Gran Prog.
-3.3572	-14.4066	Imm. B-cell
-8.25242	3.23289	Ery Prog.
-6.27711	0.872838	Ery Prog.
-6.91948	1.33313	Ery Prog.
4.38592	-3.83007	Gran Prog.
-2.90936	-5.16991	GMP
-1.17417	-12.6772	Imm. B-cell
-1.42337	-5.84035	GMP
0.704301	-4.11535	GMP
6.32892	1.33492	Gran Prog.
-7.18652	6.7565	Ery (G1)
-0.66719	-12.9562	Imm. B-cell
3.41158	-3.59783	Gran Prog.
-7.51109	6.96302	Ery (G1)
9.02093	9.78031	Gran
-3.45174	-13.6789	Imm. B-cell
-5.92734	2.06601	Ery Prog.
-6.59651	6.99034	Ery (G1)
-6.86574	0.0808634	Ery Prog.
3.64042	-3.59883	Gran Prog.
-10.4556	2.45736	Ery Pert.
5.21929	-3.11914	Gran Prog.
-8.7158	3.36117	Ery Prog.
9.02707	10.1645	Gran
9.95843	-0.645821	Gran Prog.
8.79305	10.1623	Gran
-5.60637	-1.70783	MEP
-7.84912	1.30428	Ery Prog.
6.89588	8.43047	Gran
-7.5285	-0.382143	Ery Prog.
-6.744	-0.167147	Ery Prog.
3.98224	-3.37422	Gran Prog.
9.25373	-3.10192	Gran Prog.
2.29953	-4.59968	GMP
-6.57403	0.309429	Ery Prog.
-1.52312	7.20064	Ery
8.24286	7.58244	Gran
-4.41265	-7.02538	LSK
7.9355	-1.13164	Gran Prog.
0.837441	-5.36119	GMP
-6.29	1.78341	Ery Prog.
-7.61076	0.819662	Ery Prog.
-0.980656	4.51831	Ery
-8.12654	0.632672	Ery Prog.
-2.54581	3.52308	Ery
-2.09454	4.50056	Ery
-6.56886	-4.89729	LSK
-4.72928	0.279641	Ery Prog.
9.54793	2.13489	Gran Prog.
3.14709	-3.1187	Gran Prog.
-0.0744346	-5.27997	GMP
-5.93304	-7.22443	LSK
-5.74597	-2.31485	MEP
-2.68403	4.76877	Ery
-8.32813	-3.51721	MkP
8.65659	8.96202	Gran
5.78376	6.49671	Gran Prog.
1.69867	-5.20849	GMP
4.5144	-1.59792	Gran Prog.
-6.36958	1.09088	Ery Prog.
4.77954	-3.64015	Gran Prog.
1.27593	-9.2945	Mono
6.6677	2.54901	Gran Prog.
-2.27837	-4.91817	GMP
-4.84149	8.41833	Ery (G1)
5.10168	1.59333	Gran Prog.
-5.93284	-4.26277	LSK
-4.45832	4.73687	Ery
-4.82458	1.63339	Ery Prog.
6.39157	9.60205	Gran
3.28573	-1.40814	Gran Prog.
3.23238	-1.15186	Gran Prog.
-5.51193	7.51402	Ery (G1)
-4.92032	0.741507	Ery Prog.
9.00837	1.82364	Gran Prog.
1.5002	-4.33581	GMP
-6.85616	9.32548	Ery (G1)
-6.54115	-0.201859	Ery Prog.
-3.38209	-5.09318	GMP
-3.55043	-13.9172	Imm. B-cell
2.20934	-2.39481	GMP
-0.699335	-3.93389	GMP
-1.31839	4.33129	Ery
-3.43513	-14.1863	Imm. B-cell
0.308729	-3.20813	GMP
1.12926	-5.46561	GMP
-1.69918	5.5319	Ery
6.05171	9.32834	Gran
6.10208	1.37541	Gran Prog.
3.51659	-1.84543	Gran Prog.
-1.39458	6.23337	Ery
-5.53814	-1.82681	MEP
4.74966	1.05208	Gran Prog.
8.41276	7.12291	Gran
10.4448	-1.34801	Gran Prog.
-9.2006	2.23337	Ery Prog.
4.64351	-3.83385	Gran Prog.
3.08355	-1.89019	Gran Prog.
4.75329	-2.12023	Gran Prog.
2.71909	-2.10771	Gran Prog.
1.47986	-2.84118	GMP
-6.79589	4.42544	Ery Prog.
-7.77542	-1.11488	Ery Prog.
9.6089	-2.81156	Gran Prog.
3.07015	-3.34782	Gran Prog.
9.42828	-3.01168	Gran Prog.
-5.71895	-4.30888	LSK
-1.30736	7.25698	Ery
-6.93527	-6.05554	LSK
-1.29952	-13.8719	Imm. B-cell
-0.865208	-7.40741	Mono
-4.73654	1.80522	Ery Prog.
8.73302	9.20277	Gran
-4.95606	7.77538	Ery (G1)
8.4581	2.94104	Gran Prog.
-3.55073	-4.60072	Eo/Ba
-6.38025	1.58003	Ery Prog.
2.14665	-1.38198	Gran Prog.
-4.97297	-7.40785	CLP
-3.57109	-14.4072	Imm. B-cell
-4.79131	0.618294	Ery Prog.
1.85119	-4.12	GMP
4.60505	-4.09834	Gran Prog.
3.76832	-3.35927	Gran Prog.
-7.16378	1.33227	Ery Prog.
7.01451	10.0399	Gran
7.81895	1.09228	Gran Prog.
8.57392	-3.11251	Gran Prog.
5.55075	-2.84663	Gran Prog.
-5.90769	-4.85717	LSK
6.6786	-3.3626	Gran Prog.
4.98781	1.30771	Gran Prog.
1.24258	-1.63317	Gran Prog.
1.52414	-1.68734	Gran Prog.
-2.64536	-14.7982	Imm. B-cell
5.86999	1.32581	Gran Prog.
-0.369989	-6.73206	GMP
9.79789	0.488956	Gran Prog.
-7.86748	-0.8686	Ery Prog.
-5.97127	7.07387	Ery (G1)
[truncated: 925 more rows]

## Sheet: Figure2c
UMAP1	UMAP2	Gene
-2.19183	10.0883	Setd1b
4.7057	0.163826	Setd1b
-2.4877	-6.28017	Setd1b
-1.69291	-4.85403	Setd1b
-3.09816	-6.451	Setd1b
5.86857	6.22627	Setd1b
8.77783	0.732856	Setd1b
9.08399	0.777596	Setd1b
-2.46194	-13.6153	Setd1b
-5.01958	-5.52577	Setd1b
-4.93932	-5.50044	Setd1b
-6.97446	-3.65637	Setd1b
-4.4937	-6.61443	Setd1b
-4.76962	-5.40046	Setd1b
6.7679	-0.29237	Setd1b
-2.35293	-6.11071	Setd1b
-6.3672	-4.27353	Setd1b
-2.5877	-5.3995	Setd1b
-6.7892	-2.2896	Setd1b
8.63694	1.25011	Setd1b
1.32354	-4.77181	Setd1b
-1.49547	-13.0524	Setd1b
-0.199254	-6.14053	Setd1b
8.45189	0.205572	Setd1b
9.27207	-1.42248	Setd1b
-6.02348	2.78008	Setd1b
-1.71133	-11.6436	Setd1b
-1.83012	-4.64932	Setd1b
10.0678	10.1678	Setd1b
1.36423	-3.77552	Setd1b
-5.22951	-5.98446	Setd1b
-1.39823	-12.0124	Setd1b
-1.2677	-6.00721	Setd1b
-7.15778	-1.94823	Setd1b
6.66243	-0.471288	Setd1b
-5.0553	-5.54906	Setd1b
-6.47483	-2.01101	Setd1b
-5.45136	-5.65155	Setd1b
-2.07089	-12.1257	Setd1b
1.04743	-4.65187	Setd1b
-4.40389	-5.93856	Setd1b
-4.47596	-5.75818	Setd1b
-0.183684	-4.11076	Setd1b
-6.39433	2.98705	Setd1b
9.00724	0.125029	Setd1b
2.10024	-4.73996	Setd1b
-3.50721	-5.74851	Setd1b
-6.10053	-6.30375	Setd1b
2.40222	-3.22086	Setd1b
-1.88045	-12.1154	Setd1b
-4.15062	-4.51105	Setd1b
-2.87977	-6.40114	Setd1b
-2.93581	9.70526	Setd1b
-2.71525	-12.55	Setd1b
10.4726	-0.816271	Setd1b
-3.14435	-12.6258	Setd1b
-4.66044	-5.94477	Setd1b
-6.63234	-3.9773	Setd1b
-7.7876	1.89774	Setd1b
-1.43633	8.53147	Setd1b
-5.23159	-6.03726	Setd1b
-7.49616	0.116056	Setd1b
-3.4305	-12.9027	Setd1b
9.60437	-2.03162	Setd1b
7.91933	9.26015	Setd1b
0.154275	-4.41747	Setd1b
-6.91327	-1.87302	Setd1b
4.16244	-3.31736	Setd1b
8.60007	0.587054	Setd1b
-1.34152	-4.45734	Setd1b
-1.94887	-14.1593	Setd1b
-0.0440201	-3.71784	Setd1b
0.0782201	-3.5835	Setd1b
1.15857	-4.95566	Setd1b
-2.45354	-13.6666	Setd1b
0.283483	-4.19932	Setd1b
-1.46872	-5.77467	Setd1b
-8.22388	7.06487	Setd1b
-1.69024	7.70281	Setd1b
9.31441	-1.20094	Setd1b
8.28797	0.025477	Setd1b
9.27916	-1.17633	Setd1b
-4.69732	-6.04697	Setd1b
-6.90373	-3.75609	Setd1b
0.933512	-4.09157	Setd1b
10.06	-0.0863491	Setd1b
9.48962	0.089369	Setd1b
-1.17909	-6.71067	Setd1b
8.88822	0.828387	Setd1b
10.2625	0.0164327	Setd1b
-5.19329	-5.20234	Setd1b
3.82943	-2.24825	Setd1b
-0.874027	-6.15495	Setd1b
-1.37098	-5.7125	Setd1b
7.25302	-1.81604	Setd1b
-2.9429	-13.3888	Setd1b
6.50368	-1.76536	Setd1b
8.79776	7.25471	Setd1b
-1.67868	-5.34442	Setd1b
3.83041	-3.15111	Setd1b
-7.30606	-3.61183	Setd1b
-3.90732	-13.9815	Setd1b
8.21004	8.91219	Setd1b
-0.433472	-6.17737	Setd1b
-1.84496	-13.017	Setd1b
-6.8798	-3.65758	Setd1b
-4.21854	-4.23847	Setd1b
8.84884	0.483131	Setd1b
7.57247	7.63851	Setd1b
-4.68572	-5.74807	Setd1b
-2.69867	-12.8886	Setd1b
-2.93754	-6.476	Setd1b
-1.831	6.44557	Setd1b
-6.84846	-2.27169	Setd1b
-1.79951	-12.4016	Setd1b
-3.84989	-13.5307	Setd1b
2.09119	-3.38282	Setd1b
-6.46778	-3.00589	Setd1b
-6.30243	-0.830632	Setd1b
-4.28234	-3.50163	Setd1b
5.4295	1.51031	Setd1b
5.71537	7.29927	Setd1b
-2.17684	-6.20603	Setd1b
-3.01593	9.85027	Setd1b
-7.94075	1.04556	Setd1b
-2.02344	4.39107	Setd1b
-3.20985	-13.0689	Setd1b
-2.61713	10.1134	Setd1b
-5.24648	-5.42389	Setd1b
9.3557	-0.225442	Setd1b
-1.05899	-4.64842	Setd1b
4.95599	-0.181388	Setd1b
0.0534904	-5.71642	Setd1b
3.9996	-3.77453	Setd1b
-4.38685	4.02477	Setd1b
8.86915	-0.598512	Setd1b
9.33743	-1.07785	Setd1b
5.92987	-3.66766	Setd1b
7.481	1.60246	Setd1b
9.36474	-0.590595	Setd1b
-5.81844	-5.08798	Setd1b
-4.5415	-5.56133	Setd1b
9.66281	-0.437116	Setd1b
10.177	10.1596	Setd1b
-1.90699	4.88709	Setd1b
9.8718	-0.392858	Setd1b
-4.46173	-3.98132	Setd1b
8.0267	-1.35099	Setd1b
-6.57076	-2.37852	Setd1b
-2.60766	-14.0575	Setd1b
-2.70667	-13.1417	Setd1b
-1.19821	-12.8855	Setd1b
-2.5471	-13.5099	Setd1b
0.664266	-3.33281	Setd1b
1.85985	-2.79087	Setd1b
-6.85278	-3.67506	Setd1b
6.49476	8.07446	Setd1b
0.810822	-8.55523	Setd1b
-5.93686	-5.9484	Setd1b
-3.86296	-14.2005	Setd1b
-1.34775	-12.7332	Setd1b
-0.375519	4.41005	Setd1b
-4.95576	2.60606	Setd1b
-4.41475	-5.64315	Setd1b
-4.81783	-5.95185	Setd1b
-4.54217	-6.19924	Setd1b
4.60776	-2.98106	Setd1b
3.99434	-2.81557	Setd1b
9.3972	-0.869268	Setd1b
6.88281	8.19907	Setd1b
-5.25704	-5.50589	Setd1b
-4.41779	-6.00177	Setd1b
-4.54729	-5.06704	Setd1b
-4.64231	-5.24836	Setd1b
-1.32691	7.86389	Setd1b
4.92171	-1.476	Setd1b
-4.92766	-5.66599	Setd1b
5.60219	-2.54316	Setd1b
-1.43072	8.43821	Setd1b
-6.55908	-2.19829	Setd1b
-0.701785	-13.0455	Setd1b
6.90508	-2.57777	Setd1b
-6.55302	-3.29181	Setd1b
0.0504502	-3.80395	Setd1b
-1.79607	-11.8512	Setd1b
10.1175	-0.111758	Setd1b
-2.47233	-14.4973	Setd1b
-6.78634	-2.47584	Setd1b
5.92581	-3.69109	Setd1b
1.71606	-4.50595	Setd1b
-2.14371	-12.7929	Setd1b
-5.23184	-6.32455	Setd1b
0.742387	-4.55327	Setd1b
-2.23752	-12.8185	Setd1b
-2.74436	-12.6554	Setd1b
-4.41009	-5.46054	Setd1b
9.35556	-1.24267	Setd1b
3.60365	-2.74971	Setd1b
9.43318	-1.14796	Setd1b
2.34215	-1.81393	Setd1b
-2.60622	-13.7927	Setd1b
-4.58056	-6.04688	Setd1b
-1.76539	4.60085	Setd1b
5.29219	-2.48962	Setd1b
-2.49356	-13.7755	Setd1b
-2.88881	-5.61117	Setd1b
-2.72724	-13.3985	Setd1b
9.40936	-1.06216	Setd1b
7.93917	9.54882	Setd1b
-7.23755	-1.29795	Setd1b
-7.8666	6.59764	Setd1b
-8.51733	2.6821	Setd1b
-1.95249	-12.0034	Setd1b
10.4175	-0.711995	Setd1b
-5.98969	-4.95019	Setd1b
-1.05431	-6.30648	Setd1b
5.08146	1.61272	Setd1b
-4.82591	-5.52547	Setd1b
-1.08685	-12.9897	Setd1b
6.89852	-0.372392	Setd1b
-1.18934	-5.53266	Setd1b
9.73177	-1.13746	Setd1b
6.34584	1.49431	Setd1b
9.28113	-1.19953	Setd1b
5.33682	1.62174	Setd1b
-0.871683	-12.4861	Setd1b
4.86604	1.46062	Setd1b
-6.26891	-2.08932	Setd1b
-7.00049	-3.66312	Setd1b
-2.77688	-13.374	Setd1b
6.99628	0.173421	Setd1b
9.48113	-0.802204	Setd1b
-1.62747	-5.35485	Setd1b
9.00071	0.268902	Setd1b
-2.19197	8.37993	Setd1b
-8.29122	-10.4251	Setd1b
-5.68846	-5.32004	Setd1b
9.6751	-1.98899	Setd1b
-1.71572	4.69241	Setd1b
-2.24408	-14.5605	Setd1b
6.09267	-2.47618	Setd1b
-2.47006	-13.8045	Setd1b
-1.17023	-6.49002	Setd1b
-4.91727	-4.81145	Setd1b
6.52282	6.87887	Setd1b
1.95575	-4.51572	Setd1b
4.54799	-2.9833	Setd1b
0.93038	-4.23439	Setd1b
1.39462	-4.7778	Setd1b
7.42102	-0.851298	Setd1b
9.69175	10.2151	Setd1b
9.59191	0.491188	Setd1b
-6.56646	-5.87374	Setd1b
-4.92996	-6.45208	Setd1b
-1.04064	-12.7578	Setd1b
-0.1449	-6.24235	Setd1b
-2.97641	4.19123	Setd1b
8.82625	0.591774	Setd1b
0.772977	-9.55068	Setd1b
5.89323	-2.1403	Setd1b
-7.42086	0.237384	Setd1b
-2.43882	-13.2611	Setd1b
-2.74425	-13.5636	Setd1b
-2.2478	-12.8977	Setd1b
-5.79908	3.79774	Setd1b
-0.313813	-4.09262	Setd1b
7.21765	1.7081	Setd1b
-2.17841	-14.5239	Setd1b
-0.970445	-12.8726	Setd1b
-6.3199	-2.78897	Setd1b
-5.25252	-5.72407	Setd1b
-1.87801	-6.97747	Setd1b
0.162353	-4.30853	Setd1b
-6.51915	3.08478	Setd1b
7.05773	0.441853	Setd1b
8.99726	10.1763	Setd1b
3.94779	-3.02712	Setd1b
9.46258	-0.761719	Setd1b
-2.87686	8.98581	Setd1b
-7.54627	0.999894	Setd1b
-4.60701	-6.08052	Setd1b
-5.26564	-6.06204	Setd1b
-0.351459	-3.83772	Setd1b
0.261914	-4.37996	Setd1b
-2.8986	-12.4141	Setd1b
-6.38879	4.18235	Setd1b
-1.35163	8.71583	Setd1b
10.2964	-0.0276695	Setd1b
-1.60786	-12.0144	Setd1b
-7.1705	-0.849443	Setd1b
-1.49079	4.61343	Setd1b
-1.01299	-12.5778	Setd1b
-2.55379	9.86122	Setd1b
-2.09786	4.39977	Setd1b
8.63792	-0.228301	Setd1b
-2.77677	-5.53255	Setd1b
9.74968	0.196786	Setd1b
10.2204	0.0098505	Setd1b
9.6787	-1.79573	Setd1b
-2.69643	-12.8503	Setd1b
-0.992807	-6.27106	Setd1b
8.54794	-2.27834	Setd1b
-8.05265	8.09495	Setd1b
5.35205	-3.18464	Setd1b
-1.01952	-12.3673	Setd1b
1.72417	-9.6122	Setd1b
-4.31282	-3.63291	Setd1b
6.04698	-2.31979	Setd1b
9.57485	-1.943	Setd1b
3.64987	-2.79003	Setd1b
1.09688	-4.91022	Setd1b
-0.84601	-6.29592	Setd1b
4.73183	0.26486	Setd1b
-4.30263	-3.54022	Setd1b
-7.25767	-3.53006	Setd1b
-6.91321	-6.26324	Setd1b
9.22563	0.206396	Setd1b
2.08305	-4.37591	Setd1b
-4.10721	-6.28143	Setd1b
-2.83621	4.88841	Setd1b
-6.99104	-3.51078	Setd1b
-6.9506	-3.31585	Setd1b
-5.98264	-2.06211	Setd1b
10.1686	10.1991	Setd1b
-1.12332	-12.408	Setd1b
-0.82084	-6.44906	Setd1b
8.41268	-1.55441	Setd1b
0.160996	-5.62261	Setd1b
9.90803	10.2167	Setd1b
9.46616	-1.21839	Setd1b
-3.11705	-5.87944	Setd1b
-2.71898	-12.9669	Setd1b
4.31512	-2.81127	Setd1b
-0.931048	-4.06301	Setd1b
4.3071	-2.30126	Setd1b
4.58678	-2.99684	Setd1b
-4.6484	-6.00953	Setd1b
-0.328073	-4.42856	Setd1b
-0.340708	-3.66662	Setd1b
7.19879	0.852407	Setd1b
9.81125	-0.6087	Setd1b
-4.75992	-4.94071	Setd1b
-1.32472	8.05116	Setd1b
6.86111	-3.82587	Setd1b
4.61921	-3.70995	Setd1b
-6.50519	-3.10239	Setd1b
5.20473	-3.84121	Setd1b
-1.01412	-12.4194	Setd1b
-5.79469	3.28464	Setd1b
-0.688399	-12.7214	Setd1b
9.33628	-1.49148	Setd1b
-2.26485	-5.61244	Setd1b
9.47117	0.32644	Setd1b
0.0193423	-3.60825	Setd1b
-3.48417	-6.19715	Setd1b
-0.983277	-12.7967	Setd1b
-0.548059	-5.83386	Setd1b
-4.38381	-3.89148	Setd1b
7.13662	-1.21651	Setd1b
-1.98902	-5.63379	Setd1b
8.35419	9.42194	Setd1b
-2.54745	-13.0149	Setd1b
-6.59449	-2.36908	Setd1b
-1.01964	-12.5784	Setd1b
-1.0275	-12.4174	Setd1b
-0.911677	-5.54687	Setd1b
6.24126	7.68344	Setd1b
8.06165	8.71926	Setd1b
-6.17094	-6.46294	Setd1b
9.33835	-1.17993	Setd1b
-7.58845	-0.417117	Setd1b
9.43272	-1.47581	Setd1b
-0.914044	4.78469	Setd1b
6.89866	7.68576	Setd1b
5.15605	-3.64469	Setd1b
5.47401	-3.72707	Setd1b
7.08155	-1.87722	Setd1b
-4.99555	-6.11056	Setd1b
-1.7027	-6.5378	Setd1b
-6.72923	-3.65432	Setd1b
-4.75239	-4.24156	Setd1b
-4.0221	-5.36522	Setd1b
-4.81308	-5.2779	Setd1b
-4.59969	-5.75529	Setd1b
-6.6473	-0.959703	Setd1b
10.4232	-1.40303	Setd1b
-5.08834	-5.50312	Setd1b
9.45399	-0.828895	Setd1b
-5.43932	-5.35877	Setd1b
-8.29433	-10.4281	Setd1b
7.06885	-1.50263	Setd1b
-1.30264	-5.73598	Setd1b
-5.17852	-7.1538	Setd1b
-6.50792	-5.68071	Setd1b
9.8857	-0.30942	Setd1b
-2.36058	-6.1655	Setd1b
-2.39368	-12.9141	Setd1b
4.4275	-1.41275	Setd1b
7.55237	7.85753	Setd1b
-4.58207	-5.60291	Setd1b
6.77854	7.92379	Setd1b
-5.74349	-5.51745	Setd1b
9.32032	-1.17267	Setd1b
-5.46726	-6.78915	Setd1b
7.03512	-1.43138	Setd1b
10.0926	10.1519	Setd1b
-1.25164	-4.60486	Setd1b
6.21421	2.43534	Setd1b
-6.67712	-1.17275	Setd1b
7.36031	9.4582	Setd1b
8.41375	0.415791	Setd1b
7.31238	7.45105	Setd1b
-6.75992	-3.66874	Setd1b
-6.7836	-3.0555	Setd1b
-0.916744	-6.41082	Setd1b
-5.68082	-4.80137	Setd1b
4.84977	0.26272	Setd1b
-6.59475	-3.63285	Setd1b
7.58761	7.97099	Setd1b
10.2307	-0.868564	Setd1b
9.94177	10.2078	Setd1b
-4.89508	-5.83964	Setd1b
-6.27017	-6.43151	Setd1b
5.67023	-1.30555	Setd1b
-5.22871	2.87585	Setd1b
-1.61275	4.59346	Setd1b
7.01254	0.828366	Setd1b
-1.73351	-12.064	Setd1b
-5.47621	-5.53348	Setd1b
4.65314	-0.7248	Setd1b
-4.32873	3.50271	Setd1b
6.34694	-2.18892	Setd1b
6.95671	-1.27518	Setd1b
10.135	10.1953	Setd1b
10.0246	-0.218586	Setd1b
-6.35042	-8.27311	Setd1b
-2.26523	-14.2764	Setd1b
-5.77357	-5.6058	Setd1b
4.34054	-1.8417	Setd1b
0.551394	-4.80691	Setd1b
3.13196	-3.92666	Setd1b
-2.12471	-13.1048	Setd1b
-5.67706	-6.85649	Setd1b
5.84021	-0.720555	Setd1b
-2.74779	-12.7599	Setd1b
-1.93735	-6.92514	Setd1b
10.291	0.00493747	Setd1b
9.82018	-0.707255	Setd1b
-2.91994	-12.5776	Setd1b
-6.62952	3.15863	Setd1b
-4.37272	-6.0979	Setd1b
-7.74218	-0.85751	Setd1b
-6.01395	-6.37524	Setd1b
-0.812391	-13.0324	Setd1b
-1.69702	4.3753	Setd1b
-0.541402	-6.49259	Setd1b
-0.967171	-4.31252	Setd1b
3.81605	-1.86044	Setd1b
9.36603	0.277932	Setd1b
1.44536	-5.05732	Setd1b
-4.02828	-5.55202	Setd1b
-5.15551	3.81794	Setd1b
9.67024	-0.351983	Setd1b
-6.97276	-3.32789	Setd1b
-0.416313	-6.50164	Setd1b
9.45827	-2.31569	Setd1b
-0.428055	-3.83924	Setd1b
8.47444	0.593899	Setd1b
-2.6411	-5.78667	Setd1b
10.3801	-0.891985	Setd1b
-1.84924	-5.2321	Setd1b
3.64474	-2.29153	Setd1b
-2.90966	-6.4376	Setd1b
-4.09226	-5.72712	Setd1b
6.67889	2.37035	Setd1b
-2.7052	-12.9667	Setd1b
-6.30992	-8.22251	Setd1b
-5.63115	-5.76003	Setd1b
-1.55881	4.61093	Setd1b
0.455591	-3.13791	Setd1b
8.55745	-0.276865	Setd1b
-2.08207	-5.20582	Setd1b
-2.35079	-13.9729	Setd1b
9.91464	10.2194	Setd1b
-2.28789	-13.6051	Setd1b
-1.147	-6.37804	Setd1b
6.36963	-3.65977	Setd1b
-1.78506	-14.3271	Setd1b
6.02611	8.27573	Setd1b
9.68994	-1.07043	Setd1b
-2.75182	-13.1265	Setd1b
-0.170405	-3.97384	Setd1b
-4.84167	-5.78062	Setd1b
9.36938	-0.678301	Setd1b
-5.8989	-1.66599	Setd1b
-7.59168	0.716683	Setd1b
-1.75889	4.48187	Setd1b
9.49107	-0.799062	Setd1b
3.07322	-3.89883	Setd1b
-1.27093	-12.374	Setd1b
-6.42696	-6.20247	Setd1b
-1.4203	-5.68498	Setd1b
-5.2748	-5.11109	Setd1b
-2.55489	-14.077	Setd1b
-4.65501	-5.59294	Setd1b
6.5085	7.39616	Setd1b
9.13124	9.86288	Setd1b
0.204335	-4.58519	Setd1b
8.08954	8.7765	Setd1b
-4.15957	-6.03589	Setd1b
-6.67294	-2.44659	Setd1b
6.78142	-2.43916	Setd1b
7.29159	-2.06824	Setd1b
-3.00405	-13.0654	Setd1b
10.4723	-0.344991	Setd1b
9.34449	-1.18904	Setd1b
8.5456	-2.2688	Setd1b
-2.00716	-5.42177	Setd1b
-2.46322	9.96258	Setd1b
-0.994013	-4.27108	Setd1b
9.70365	-2.23087	Setd1b
-2.39441	-5.15544	Setd1b
-5.54399	-5.36338	Setd1b
-6.36722	-3.45862	Setd1b
-1.21553	-5.4344	Setd1b
-0.81413	-12.5606	Setd1b
-3.71394	3.87314	Setd1b
-6.5093	-5.99211	Setd1b
10.0371	-0.127005	Setd1b
-3.65667	-13.8969	Setd1b
-1.8813	-11.9122	Setd1b
-0.547525	-5.97472	Setd1b
-1.50162	-4.65713	Setd1b
-5.21137	-5.7318	Setd1b
-3.55623	-6.34521	Setd1b
-4.70238	3.06586	Setd1b
-5.24372	-5.49865	Setd1b
7.49778	6.97166	Setd1b
5.76483	1.39125	Setd1b
-4.64798	-5.47458	Setd1b
-3.56995	-5.71653	Setd1b
9.07775	0.405297	Setd1b
-1.0397	-4.7708	Setd1b
-7.12589	-6.12537	Setd1b
-4.9372	-6.07651	Setd1b
5.21385	-3.41854	Setd1b
-4.82715	-5.59865	Setd1b
-6.80528	-5.88102	Setd1b
7.76241	-2.91078	Setd1b
5.72576	-3.70336	Setd1b
-0.885093	-4.57111	Setd1b
-6.06902	-5.66994	Setd1b
-8.27315	-10.4071	Setd1b
-5.54944	-5.93297	Setd1b
-2.59504	-12.9365	Setd1b
9.99687	10.2368	Setd1b
-0.0613167	-4.01236	Setd1b
0.881146	-4.90371	Setd1b
-4.56529	-6.03116	Setd1b
8.46969	-1.96588	Setd1b
7.71072	8.27669	Setd1b
-0.826914	-13.1333	Setd1b
-4.91264	-5.57778	Setd1b
-2.31293	-4.9376	Setd1b
-1.28046	-5.4629	Setd1b
0.81761	-4.60216	Setd1b
-5.34245	-5.75384	Setd1b
-5.21849	-5.98082	Setd1b
7.92806	8.83792	Setd1b
-1.8981	-12.6785	Setd1b
-7.04467	1.86344	Setd1b
-5.84504	3.70374	Setd1b
8.07192	-0.90086	Setd1b
6.48858	-0.95629	Setd1b
7.32492	-0.973456	Setd1b
7.8014	-0.0352872	Setd1b
-1.70012	-12.0084	Setd1b
9.63331	-0.626353	Setd1b
4.57193	-1.20933	Setd1b
7.83426	-3.35671	Setd1b
-5.21652	-6.05218	Setd1b
-1.71782	-11.5893	Setd1b
-5.61641	-6.13642	Setd1b
-2.18238	-6.04356	Setd1b
-1.76055	-14.2094	Setd1b
9.53333	-1.4249	Setd1b
-2.736	-6.07989	Setd1b
-1.97716	9.46893	Setd1b
3.54374	-2.4117	Setd1b
-0.989302	-4.94703	Setd1b
6.47248	1.53789	Setd1b
8.87446	0.555298	Setd1b
0.217733	-5.45651	Setd1b
-2.9312	-5.51532	Setd1b
2.63375	-3.6856	Setd1b
7.76694	-1.45265	Setd1b
3.70242	-3.78221	Setd1b
-4.5873	-6.02971	Setd1b
6.14846	7.00627	Setd1b
-8.28052	-10.414	Setd1b
-1.80265	-5.23511	Setd1b
-5.62768	-5.55503	Setd1b
-0.860546	-4.02937	Setd1b
-6.34079	-6.33651	Setd1b
8.80157	0.348355	Setd1b
8.61599	2.63041	Setd1b
0.00140513	-4.80688	Setd1b
-2.78653	-6.64393	Setd1b
-2.80628	-14.0322	Setd1b
-1.04885	-7.13374	Setd1b
-6.86713	2.56619	Setd1b
-6.5547	-3.2638	Setd1b
-4.09762	-5.43458	Setd1b
9.46184	-1.2905	Setd1b
-4.33584	-3.73257	Setd1b
4.98038	-1.53696	Setd1b
8.15941	8.1463	Setd1b
-5.09971	-5.94611	Setd1b
-5.36295	-5.36882	Setd1b
6.28424	-3.70273	Setd1b
7.55266	-1.30846	Setd1b
-6.82424	2.17428	Setd1b
5.96401	-3.69086	Setd1b
9.43429	-1.1034	Setd1b
-1.6904	-11.8841	Setd1b
-0.960487	-4.52098	Setd1b
4.66896	-2.79211	Setd1b
4.79633	-2.80536	Setd1b
-0.612935	-4.00522	Setd1b
-1.82972	-11.7798	Setd1b
0.705625	-4.41134	Setd1b
-1.22319	-5.65582	Setd1b
-1.74343	-5.41954	Setd1b
9.63668	-0.510237	Setd1b
-4.87469	-6.95322	Setd1b
5.65389	7.09765	Setd1b
-4.57166	-5.97084	Setd1b
-0.717884	-12.6426	Setd1b
-6.40891	-5.68089	Setd1b
-2.03549	-6.53739	Setd1b
9.31378	-1.17503	Setd1b
9.397	-0.785808	Setd1b
-2.42308	-12.8093	Setd1b
-3.94246	-14.0953	Setd1b
9.41723	-0.320611	Setd1b
-8.41279	7.36227	Setd1b
-1.42001	6.08279	Setd1b
-2.23462	-12.4783	Setd1b
9.61148	-2.15834	Setd1b
8.81127	0.673376	Setd1b
9.27291	-1.19956	Setd1b
0.881798	-9.18364	Setd1b
-7.24538	-0.645165	Setd1b
4.36232	-1.56248	Setd1b
-2.76595	10.3817	Setd1b
-1.29417	-5.385	Setd1b
-5.02657	-5.6068	Setd1b
-1.32338	-5.84441	Setd1b
8.81925	-0.770211	Setd1b
-2.50528	-13.0725	Setd1b
-1.86469	-6.54665	Setd1b
-3.18472	-6.46483	Setd1b
-2.54064	-13.1978	Setd1b
-1.90177	4.60066	Setd1b
6.39376	0.0487201	Setd1b
5.6349	-3.71271	Setd1b
-7.62953	-0.566694	Setd1b
-0.852523	-6.23497	Setd1b
-0.700108	-12.8152	Setd1b
-0.852002	-12.5923	Setd1b
7.66157	-0.293304	Setd1b
-1.63387	-12.9387	Setd1b
9.24517	-1.37421	Setd1b
-2.08152	-13.9653	Setd1b
1.75065	-4.83453	Setd1b
-7.17157	-5.87005	Setd1b
-4.62506	-5.60652	Setd1b
-7.65377	0.107096	Setd1b
8.64554	2.25776	Setd1b
9.96923	-0.583099	Setd1b
5.52004	-2.62637	Setd1b
-3.09624	-5.37449	Setd1b
-5.85873	3.23105	Setd1b
-6.43052	-5.93523	Setd1b
-7.12776	1.98864	Setd1b
-4.67028	-3.9516	Setd1b
-1.32873	-6.53479	Setd1b
0.022809	-4.3298	Setd1b
-2.07573	-5.49362	Setd1b
-5.0462	-5.53723	Setd1b
-6.41275	1.5263	Setd1b
-3.89487	-5.32954	Setd1b
-4.69991	-5.24365	Setd1b
-2.2762	-13.681	Setd1b
-5.68808	-6.39016	Setd1b
-4.42102	-3.86377	Setd1b
-2.52376	-13.3322	Setd1b
7.64384	0.103689	Setd1b
-2.32463	-14.0171	Setd1b
9.42045	-1.11875	Setd1b
-5.43488	-5.66606	Setd1b
6.87542	7.9159	Setd1b
-6.67798	-3.46615	Setd1b
7.93957	0.492109	Setd1b
-3.91166	-5.35545	Setd1b
-2.6086	-13.2181	Setd1b
-2.70473	9.33725	Setd1b
1.93925	-4.47425	Setd1b
-3.87548	-13.6795	Setd1b
7.44348	0.645895	Setd1b
-8.54555	7.34654	Setd1b
-1.40823	-4.86718	Setd1b
-4.53179	-4.81208	Setd1b
-4.28978	-4.8252	Setd1b
-6.78143	-3.53485	Setd1b
8.56204	-3.00484	Setd1b
-1.82115	4.59481	Setd1b
-0.404372	-5.72498	Setd1b
-2.0698	-14.0706	Setd1b
0.321019	-3.3633	Setd1b
3.02626	-3.44691	Setd1b
-1.0181	-12.3857	Setd1b
5.23852	-3.99576	Setd1b
1.08403	-4.76182	Setd1b
6.83754	2.57696	Setd1b
-6.67372	-3.72988	Setd1b
-1.73141	-11.9437	Setd1b
-7.65605	7.95805	Setd1b
-4.56208	-6.3702	Setd1b
8.50572	-0.395244	Setd1b
-2.38017	-5.12785	Setd1b
7.60726	-3.16008	Setd1b
-3.57528	-12.758	Setd1b
-0.994674	-6.11882	Setd1b
1.59685	-9.54775	Setd1b
5.95389	7.515	Setd1b
-6.7198	-3.37633	Setd1b
10.0111	10.2288	Setd1b
-7.78116	6.98915	Setd1b
-2.15603	-12.5663	Setd1b
-3.43068	4.03725	Setd1b
4.15142	-3.08846	Setd1b
-2.15555	-12.1594	Setd1b
-1.70969	-11.5813	Setd1b
-6.11645	-1.78703	Setd1b
6.26762	6.76699	Setd1b
-7.55952	8.88775	Setd1b
-5.03828	-7.11696	Setd1b
-0.367245	-5.71331	Setd1b
-1.51108	-5.53164	Setd1b
-1.99372	-12.5528	Setd1b
9.34989	-1.19879	Setd1b
2.01067	-4.584	Setd1b
7.25056	7.99333	Setd1b
8.00797	-1.39829	Setd1b
1.38133	-3.75304	Setd1b
-1.12112	-5.61449	Setd1b
-1.59467	-6.26407	Setd1b
-7.07796	-1.85239	Setd1b
0.0460515	-5.18975	Setd1b
-7.08172	3.69325	Setd1b
-2.06135	7.01851	Setd1b
-6.07706	-2.67183	Setd1b
-6.51475	3.18839	Setd1b
-5.03531	2.85284	Setd1b
-4.89193	-5.80029	Setd1b
7.19226	1.52445	Setd1b
-1.73608	8.55327	Setd1b
-5.33288	-5.01688	Setd1b
-0.797982	-12.5434	Setd1b
6.40651	1.56903	Setd1b
-5.08306	-6.79994	Setd1b
9.59774	-2.04302	Setd1b
10.4027	-0.428241	Setd1b
-0.962903	-12.5725	Setd1b
-6.35895	-8.28822	Setd1b
8.20914	-0.519173	Setd1b
9.52052	-0.404266	Setd1b
0.38105	-4.46322	Setd1b
8.00702	0.85371	Setd1b
-2.61847	4.17169	Setd1b
-2.4773	-14.5362	Setd1b
-3.76839	-5.57516	Setd1b
-7.43183	7.10462	Setd1b
9.2572	-0.55571	Setd1b
-3.37121	-5.79638	Setd1b
-5.73229	2.27961	Setd1b
-1.04358	-12.4431	Setd1b
-5.51606	-5.28769	Setd1b
10.121	-0.278481	Setd1b
-6.85169	-3.51932	Setd1b
0.0539455	-3.56816	Setd1b
8.5053	0.647217	Setd1b
-2.5052	-14.1647	Setd1b
-4.87529	-5.45487	Setd1b
7.64988	-0.217139	Setd1b
-1.61533	-12.4577	Setd1b
6.83191	2.97557	Setd1b
-5.90473	-5.79179	Setd1b
-1.74809	-13.6824	Setd1b
-6.44398	-1.57677	Setd1b
-5.00609	-6.92397	Setd1b
6.06484	8.00256	Setd1b
3.9579	-3.79763	Setd1b
-1.82042	9.85188	Setd1b
-5.836	-6.65574	Setd1b
8.2173	0.708431	Setd1b
-5.93881	-5.26399	Setd1b
1.6708	-9.55042	Setd1b
-6.64967	2.76662	Setd1b
6.30549	-3.68905	Setd1b
-7.11863	-2.49711	Setd1b
-4.79126	-5.79347	Setd1b
0.0689431	-3.91198	Setd1b
-2.22687	-11.9069	Setd1b
-1.37967	-6.57488	Setd1b
-0.726686	3.9668	Setd1b
-1.73827	-12.4796	Setd1b
7.4699	7.53884	Setd1b
-2.50701	-13.9751	Setd1b
-1.45921	7.71365	Setd1b
-3.20943	-13.0672	Setd1b
1.75875	-4.63591	Setd1b
-7.71136	2.82326	Setd1b
1.11041	-4.62569	Setd1b
4.23155	-3.1636	Setd1b
-6.15291	-6.42695	Setd1b
-5.82425	-6.03294	Setd1b
-5.93324	-6.23426	Setd1b
-0.546482	4.19433	Setd1b
8.33199	-1.41368	Setd1b
-4.74099	-6.0777	Setd1b
-4.78082	-6.11453	Setd1b
-1.22482	7.49886	Setd1b
-1.27653	-5.71819	Setd1b
-0.0135364	-5.64716	Setd1b
-6.23393	-6.33464	Setd1b
5.61452	-3.76837	Setd1b
-0.186858	-5.54474	Setd1b
1.14156	-4.09035	Setd1b
-5.04436	-5.49528	Setd1b
8.45668	0.63254	Setd1b
-0.495919	-5.69702	Setd1b
-3.1117	10.2468	Setd1b
-2.16372	4.2782	Setd1b
-2.21204	-13.8575	Setd1b
10.4965	-0.760172	Setd1b
-6.56031	-6.32431	Setd1b
-5.71145	-5.89084	Setd1b
6.54832	0.162245	Setd1b
3.09913	-3.85152	Setd1b
3.36626	-3.70022	Setd1b
-1.8232	-7.03557	Setd1b
7.3146	-1.15797	Setd1b
6.22966	1.74546	Setd1b
6.25273	-3.69874	Setd1b
7.68304	7.17573	Setd1b
-3.52727	-5.96594	Setd1b
7.04412	-3.19952	Setd1b
-4.338	-6.35142	Setd1b
-6.24383	-2.0175	Setd1b
7.38324	-1.33805	Setd1b
-6.73008	2.73554	Setd1b
-4.86298	-6.74008	Setd1b
8.48658	-3.56872	Setd1b
-1.22993	-6.71111	Setd1b
7.41198	-0.728296	Setd1b
-2.04322	-5.32537	Setd1b
9.46006	-1.20334	Setd1b
-5.65533	-5.14861	Setd1b
-4.58174	-5.63507	Setd1b
8.25582	-2.4526	Setd1b
-2.80339	-13.6313	Setd1b
-5.53717	7.62708	Setd1b
-4.38847	-3.88708	Setd1b
-7.01697	-3.68814	Setd1b
6.86629	-1.88695	Setd1b
-3.17768	-13.2387	Setd1b
-2.85001	-13.9693	Setd1b
-2.72952	10.2757	Setd1b
-0.989655	-4.25855	Setd1b
2.8406	-2.72437	Setd1b
-2.87914	-5.88379	Setd1b
0.963047	-4.3364	Setd1b
-1.79318	-13.1077	Setd1b
5.70355	7.39005	Setd1b
9.75741	-0.981754	Setd1b
6.7134	-3.68114	Setd1b
9.27968	2.25448	Setd1b
-3.63132	-6.25533	Setd1b
0.231358	-3.53294	Setd1b
9.3139	-1.82032	Setd1b
2.57048	-2.69995	Setd1b
3.7944	-3.0303	Setd1b
-0.961212	-5.8526	Setd1b
-0.863641	-13.0667	Setd1b
10.0303	0.218469	Setd1b
-6.8634	-3.79016	Setd1b
-6.6903	-0.403203	Setd1b
-6.75041	-3.33882	Setd1b
10.1021	-0.884314	Setd1b
-0.708322	-6.35459	Setd1b
-8.03101	7.94405	Setd1b
0.836838	-4.36349	Setd1b
7.94394	0.283204	Setd1b
3.53544	-3.04092	Setd1b
9.57296	-1.96764	Setd1b
-5.39115	-7.38083	Setd1b
8.66136	-1.57167	Setd1b
-1.70676	4.68759	Setd1b
-0.821096	-4.74088	Setd1b
-1.75269	-7.07431	Setd1b
-4.97258	-5.83764	Setd1b
-2.11303	-13.1023	Setd1b
3.53484	-1.88471	Setd1b
9.63859	-0.958839	Setd1b
-4.25562	-6.17553	Setd1b
-4.5489	-5.95442	Setd1b
-0.352197	-6.21399	Setd1b
-4.05863	4.07384	Setd1b
5.69028	-0.426055	Setd1b
-1.80365	-11.8334	Setd1b
10.2193	-0.320028	Setd1b
7.95106	7.55488	Setd1b
9.45385	-0.555917	Setd1b
-6.76989	3.26316	Setd1b
-1.55004	-12.2007	Setd1b
-6.79727	-0.952894	Setd1b
-1.45179	-6.25648	Setd1b
-2.81924	3.7626	Setd1b
5.43779	-0.556405	Setd1b
-1.18281	-13.231	Setd1b
-5.42961	-6.07708	Setd1b
-0.846407	-12.5524	Setd1b
-3.3225	-5.94606	Setd1b
-6.11319	-1.93298	Setd1b
6.64336	8.105	Setd1b
-6.36726	3.76921	Setd1b
6.77449	8.26577	Setd1b
3.38892	-3.01699	Setd1b
7.88101	2.6539	Setd1b
-2.03477	-5.72891	Setd1b
-2.02861	-5.64111	Setd1b
9.61737	-2.20554	Setd1b
-2.81779	-13.7162	Setd1b
7.73817	7.54353	Setd1b
2.48959	-3.32543	Setd1b
6.3727	-3.66457	Setd1b
-5.55162	-5.93158	Setd1b
10.073	-0.177354	Setd1b
-1.70974	6.28305	Setd1b
-4.91679	-5.67531	Setd1b
9.88465	-1.12116	Setd1b
-6.35837	-5.72055	Setd1b
-1.07891	-12.3491	Setd1b
-4.71534	-6.28767	Setd1b
-0.72742	-6.07755	Setd1b
-2.932	10.2618	Setd1b
-5.05232	-6.58128	Setd1b
-2.34974	-14.4843	Setd1b
4.99542	0.378445	Setd1b
-1.31459	-7.05277	Setd1b
-8.33137	1.75694	Setd1b
-4.38628	-4.1571	Setd1b
-1.16322	-12.2972	Setd1b
-3.24967	-5.74138	Setd1b
6.53055	-1.94386	Setd1b
6.35399	0.146753	Setd1b
4.58137	-0.473607	Setd1b
-6.50208	-2.55625	Setd1b
2.3696	-3.09465	Setd1b
-4.83492	-4.33143	Setd1b
-0.814725	-5.9132	Setd1b
-1.41686	-6.89864	Setd1b
-5.26451	-6.01831	Setd1b
0.358021	-4.95471	Setd1b
6.31335	-0.490867	Setd1b
-1.48276	-6.3371	Setd1b
8.06511	-0.528309	Setd1b
-0.740219	-5.97268	Setd1b
-1.86014	-12.3044	Setd1b
-4.59083	-5.7213	Setd1b
-3.85111	-5.62435	Setd1b
-2.49233	7.72359	Setd1b
-4.81192	-5.58435	Setd1b
-4.07704	-4.39554	Setd1b
-6.72404	-3.19229	Setd1b
-0.884842	-12.5107	Setd1b
-0.836573	-6.62294	Setd1b
-1.48955	-5.91975	Setd1b
-6.53315	-5.36866	Setd1b
2.93321	-3.92092	Setd1b
-3.62688	-5.1285	Setd1b
-0.862459	-4.29496	Setd1b
9.98866	-0.933419	Setd1b
-5.31502	-5.18911	Setd1b
3.03649	-3.80915	Setd1b
-2.43126	-13.4862	Setd1b
6.34976	2.42609	Setd1b
-5.60582	-5.52758	Setd1b
-2.72867	-12.5791	Setd1b
0.0606347	-4.2717	Setd1b
-5.9574	-6.33329	Setd1b
-0.738179	-12.9544	Setd1b
6.44886	1.61516	Setd1b
-6.72594	-2.62208	Setd1b
7.58976	9.59992	Setd1b
-5.86764	-5.72454	Setd1b
9.53998	-0.616069	Setd1b
-1.80332	-14.2674	Setd1b
4.2015	-2.06527	Setd1b
9.9048	-0.456477	Setd1b
9.7861	-0.743718	Setd1b
-4.0174	-5.36282	Setd1b
4.53671	-3.34287	Setd1b
-2.27341	-12.4499	Setd1b
5.2084	1.74945	Setd1b
0.193579	-5.16131	Setd1b
-2.88286	4.39619	Setd1b
-4.65442	-6.43507	Setd1b
-2.39132	8.12029	Setd1b
2.62751	-3.26753	Setd1b
5.08875	0.722479	Setd1b
0.0441301	-3.9364	Setd1b
6.15468	1.65187	Setd1b
-6.1833	-2.30515	Setd1b
-2.38649	-6.35204	Setd1b
0.269011	-4.91104	Setd1b
9.54816	-1.34203	Setd1b
-6.00019	2.99793	Setd1b
9.63817	-1.99936	Setd1b
-2.44401	8.52301	Setd1b
6.98994	6.53563	Setd1b
9.31432	-1.18265	Setd1b
-0.700558	-12.772	Setd1b
-6.88781	-2.66592	Setd1b
-6.63607	3.04762	Setd1b
5.86915	6.14009	Setd1b
-5.25549	-5.61516	Setd1b
1.88083	-1.585	Setd1b
-6.73445	-3.54135	Setd1b
-2.55731	-13.8513	Setd1b
7.52616	2.79988	Setd1b
7.98423	-1.53502	Setd1b
-0.713281	-12.7749	Setd1b
-8.15692	2.77663	Setd1b
-1.68908	-12.0904	Setd1b
-6.55622	-1.45882	Setd1b
10.252	0.042683	Setd1b
6.4412	1.54682	Setd1b
-2.01368	10.3291	Setd1b
-2.745	-12.3002	Setd1b
-2.17662	-6.54077	Setd1b
-6.54584	3.148	Setd1b
2.92607	-2.68873	Setd1b
-5.69674	-5.58875	Setd1b
6.51606	1.92143	Setd1b
-2.71493	-5.78726	Setd1b
-5.8864	-6.52537	Setd1b
-1.70943	4.50677	Setd1b
-4.11189	-6.06805	Setd1b
4.50893	-3.23072	Setd1b
3.9804	-3.94183	Setd1b
10.3533	-0.456938	Setd1b
-4.02073	-5.97701	Setd1b
-0.605839	-13.0401	Setd1b
-6.04982	-6.14152	Setd1b
-1.39446	6.79708	Setd1b
6.63912	7.44017	Setd1b
-7.27051	0.579289	Setd1b
9.40051	-0.997607	Setd1b
-1.25214	-12.3475	Setd1b
9.61722	-1.86744	Setd1b
-1.59625	-12.2266	Setd1b
-8.16313	8.19141	Setd1b
-1.60776	-11.8742	Setd1b
3.47821	-3.24026	Setd1b
-4.85093	-6.22977	Setd1b
0.806786	-4.42936	Setd1b
-5.1017	-7.09064	Setd1b
5.64019	-0.660447	Setd1b
6.04423	6.71692	Setd1b
-4.4163	3.47733	Setd1b
-0.825543	-5.83785	Setd1b
-5.05464	-5.82191	Setd1b
-4.55825	-5.48938	Setd1b
-5.25251	-5.3184	Setd1b
-2.61542	-12.1382	Setd1b
-2.23841	-12.9365	Setd1b
-0.90061	-6.47048	Setd1b
-2.25788	-12.2125	Setd1b
-1.61741	-4.50732	Setd1b
4.65397	-1.09234	Setd1b
-7.15342	-2.07748	Setd1b
-2.75406	8.33489	Setd1b
10.2818	-0.208125	Setd1b
-0.567483	-6.71368	Setd1b
-1.30654	-5.5493	Setd1b
7.64012	9.04467	Setd1b
6.17612	-3.69951	Setd1b
2.04559	-4.45449	Setd1b
-7.66092	2.49587	Setd1b
-1.02093	-6.13284	Setd1b
-7.88989	6.93845	Smarcd2
-6.37538	4.53778	Smarcd2
-7.93365	8.14151	Smarcd2
-2.18646	4.9518	Smarcd2
-7.77566	7.6601	Smarcd2
-8.10694	3.23924	Smarcd2
-1.24534	7.54546	Smarcd2
-5.3607	-5.75551	Smarcd2
-7.69373	1.38871	Smarcd2
-2.56541	-13.0974	Smarcd2
-1.72852	9.24777	Smarcd2
-7.11423	3.90735	Smarcd2
-7.17882	2.91243	Smarcd2
-2.74298	-14.3388	Smarcd2
6.84018	-1.64675	Smarcd2
-2.87232	10.4037	Smarcd2
-8.72662	8.29598	Smarcd2
-7.9508	8.10528	Smarcd2
-5.24664	-7.23415	Smarcd2
-7.65209	8.73005	Smarcd2
-8.29972	2.64127	Smarcd2
-3.26113	-12.5882	Smarcd2
-5.70933	3.55076	Smarcd2
-2.84462	-13.9061	Smarcd2
-1.30914	4.7037	Smarcd2
-5.76139	4.19657	Smarcd2
-2.95105	-13.3514	Smarcd2
-7.59078	2.25113	Smarcd2
-6.87988	3.39508	Smarcd2
-1.57033	10.1164	Smarcd2
-2.57079	10.7177	Smarcd2
-1.6418	8.79485	Smarcd2
-6.98174	7.9946	Smarcd2
-6.09968	3.53383	Smarcd2
-3.02526	10.3567	Smarcd2
-1.21434	8.71442	Smarcd2
-2.07263	9.6366	Smarcd2
-7.68784	-3.06937	Smarcd2
-8.87366	8.58162	Smarcd2
-1.33243	8.89425	Smarcd2
-0.651137	4.65525	Smarcd2
2.35002	-10.0855	Smarcd2
-6.9026	3.21492	Smarcd2
-2.3222	10.5859	Smarcd2
-7.47608	9.26721	Smarcd2
-6.51446	-1.46682	Smarcd2
-2.77842	9.47062	Smarcd2
-2.0339	-13.2899	Smarcd2
-2.32042	9.82555	Smarcd2
6.90011	-0.26735	Smarcd2
-7.76463	-0.557105	Smarcd2
-2.69897	-13.6185	Smarcd2
-1.95638	9.76098	Smarcd2
-1.56787	5.04708	Smarcd2
-7.50445	2.51357	Smarcd2
-5.42195	4.63254	Smarcd2
-7.24563	8.06881	Smarcd2
-7.95832	7.90973	Smarcd2
-7.96178	2.54263	Smarcd2
-2.98292	-13.5972	Smarcd2
-8.87815	8.07425	Smarcd2
-1.85194	8.46315	Smarcd2
-4.99146	4.23875	Smarcd2
-7.25497	9.16604	Smarcd2
-8.04601	2.02176	Smarcd2
-5.51273	4.25152	Smarcd2
-2.01429	9.86412	Smarcd2
-7.14121	9.31466	Smarcd2
1.06461	-4.36722	Smarcd2
-7.44086	1.98314	Smarcd2
-7.75403	1.02887	Smarcd2
-8.09905	8.76064	Smarcd2
-2.45763	-13.6296	Smarcd2
-5.68859	4.55728	Smarcd2
-1.65964	10.0074	Smarcd2
1.59635	-9.49266	Smarcd2
-1.59838	9.56448	Smarcd2
-2.80984	-14.102	Smarcd2
-4.12793	4.18723	Smarcd2
-2.29238	7.7152	Smarcd2
-2.25305	9.76471	Smarcd2
-6.99605	8.03318	Smarcd2
-1.45953	9.7779	Smarcd2
-6.72502	3.88518	Smarcd2
-4.66252	-6.63174	Smarcd2
-4.81209	3.64059	Smarcd2
-7.73201	2.54107	Smarcd2
-7.38514	3.27269	Smarcd2
-8.09388	8.04773	Smarcd2
-3.89116	-5.71385	Smarcd2
-4.88308	4.232	Smarcd2
9.47538	-2.33889	Smarcd2
-8.82624	7.97291	Smarcd2
-8.37692	2.10715	Smarcd2
-2.14936	8.23077	Smarcd2
-7.05636	7.97635	Smarcd2
-1.47108	8.5907	Smarcd2
-5.45871	4.64941	Smarcd2
-5.09623	-6.06694	Smarcd2
-2.34423	4.74945	Smarcd2
-7.43005	8.32023	Smarcd2
-6.20872	-8.05284	Smarcd2
-8.14184	3.17943	Smarcd2
-5.71758	3.91189	Smarcd2
-2.09991	10.6468	Smarcd2
-2.17992	8.64303	Smarcd2
-5.78854	1.6228	Smarcd2
-5.6379	3.98772	Smarcd2
-8.47741	7.91306	Smarcd2
-0.505556	4.68742	Smarcd2
-5.36161	4.64109	Smarcd2
-3.31673	4.3492	Smarcd2
-1.15387	7.98125	Smarcd2
-1.80182	9.6339	Smarcd2
-7.29602	2.72549	Smarcd2
-5.62219	3.70256	Smarcd2
-5.25307	3.70307	Smarcd2
-1.84288	9.88642	Smarcd2
-1.16508	-6.70602	Smarcd2
-3.85168	4.43115	Smarcd2
-7.03272	-2.84271	Smarcd2
-7.1986	3.77854	Smarcd2
-4.06635	4.73252	Smarcd2
1.58999	-8.81312	Smarcd2
-7.90279	8.99536	Smarcd2
-2.70262	10.5637	Smarcd2
-8.92594	8.20798	Smarcd2
2.01819	-9.83776	Smarcd2
-1.53229	9.06683	Smarcd2
-5.2496	4.59605	Smarcd2
-8.95436	8.05366	Smarcd2
-6.90791	2.01454	Smarcd2
-3.11528	-13.0773	Smarcd2
5.90761	-0.907647	Smarcd2
-7.63397	9.31386	Smarcd2
-1.53198	8.46241	Smarcd2
-1.35615	5.48407	Smarcd2
2.32804	-3.80124	Smarcd2
-7.29072	7.95558	Smarcd2
5.40483	6.90236	Smarcd2
-7.21207	2.96986	Smarcd2
8.66133	-1.70853	Smarcd2
-8.28506	9.14613	Smarcd2
-1.61029	8.76763	Smarcd2
-2.859	10.6195	Smarcd2
7.13676	-0.660086	Smarcd2
-2.54767	10.1341	Smarcd2
-1.86605	8.47501	Smarcd2
-5.66133	4.32369	Smarcd2
-2.34107	9.76205	Smarcd2
-7.87403	7.90283	Smarcd2
-0.713644	4.72091	Smarcd2
-8.05739	2.1024	Smarcd2
-8.50338	9.00055	Smarcd2
-1.46008	8.69635	Smarcd2
-1.12728	8.14746	Smarcd2
-7.62896	8.72144	Smarcd2
-1.57919	9.12676	Smarcd2
-0.766714	4.7284	Smarcd2
-2.53912	4.97268	Smarcd2
-6.70019	2.88268	Smarcd2
-1.36054	8.81866	Smarcd2
-1.30398	8.88953	Smarcd2
-2.89419	-13.7698	Smarcd2
-6.50879	3.873	Smarcd2
1.98928	-1.28406	Smarcd2
-2.57838	10.6178	Smarcd2
-3.61577	4.39556	Smarcd2
8.13859	9.87966	Smarcd2
1.52647	-8.85899	Smarcd2
-8.72314	7.83433	Smarcd2
-3.69604	4.18057	Smarcd2
-10.5654	1.58818	Smarcd2
-1.94596	10.3011	Smarcd2
-0.767927	4.64763	Smarcd2
-2.58116	-5.91515	Smarcd2
-1.50667	4.77295	Smarcd2
-1.37591	5.6628	Smarcd2
-2.1104	9.3906	Smarcd2
-1.18268	7.76771	Smarcd2
-7.40191	3.19355	Smarcd2
-7.06667	3.16397	Smarcd2
-7.46915	0.931151	Smarcd2
-3.92428	4.64745	Smarcd2
-2.57853	10.4627	Smarcd2
-3.03777	4.04609	Smarcd2
-10.9097	1.52847	Smarcd2
-5.44592	4.75139	Smarcd2
-6.9936	2.40495	Smarcd2
-6.94317	2.10639	Smarcd2
-1.71113	9.5871	Smarcd2
-1.43492	9.26745	Smarcd2
-1.26179	-13.2246	Smarcd2
-1.73434	9.08502	Smarcd2
-2.75469	-13.5153	Smarcd2
1.44481	-8.86	Smarcd2
-1.19376	8.90302	Smarcd2
-1.39789	8.71849	Smarcd2
-7.98847	8.61219	Smarcd2
-7.99548	8.7614	Smarcd2
-7.71194	2.97179	Smarcd2
-3.56999	4.83702	Smarcd2
-8.72048	2.31394	Smarcd2
8.66372	9.7294	Smarcd2
-5.24443	-7.22282	Smarcd2
-7.4798	8.26208	Smarcd2
-5.82389	4.20606	Smarcd2
6.95146	-2.93748	Smarcd2
1.4295	-8.99442	Smarcd2
-8.17163	8.52403	Smarcd2
-6.73757	2.44743	Smarcd2
-7.8463	8.62107	Smarcd2
-5.31533	4.47225	Smarcd2
5.59131	-0.47719	Smarcd2
-8.5678	8.03489	Smarcd2
7.75579	9.00848	Smarcd2
-1.6929	9.40888	Smarcd2
-1.52806	9.48822	Smarcd2
-8.19415	2.97508	Smarcd2
-7.53535	2.584	Smarcd2
-7.39898	4.03212	Smarcd2
-2.75805	10.2422	Smarcd2
-6.5825	4.21568	Smarcd2
-2.69234	10.8095	Smarcd2
-2.62098	4.30736	Smarcd2
-7.13612	3.15671	Smarcd2
-8.01786	7.97684	Smarcd2
-2.22622	9.33879	Smarcd2
-2.36243	-6.67871	Smarcd2
-7.65824	-2.58787	Smarcd2
-2.32935	10.7028	Smarcd2
-1.94775	10.304	Smarcd2
-2.30865	10.668	Smarcd2
-8.91755	8.14619	Smarcd2
-8.41048	8.67704	Smarcd2
-5.82142	4.19086	Smarcd2
-1.26366	9.46706	Smarcd2
7.70623	-1.74193	Smarcd2
4.56646	0.377121	Smarcd2
-7.48168	7.28572	Smarcd2
-1.82752	10.3348	Smarcd2
-1.34733	8.74623	Smarcd2
6.95619	-1.10622	Smarcd2
-0.39747	-7.60998	Smarcd2
6.19102	-1.02802	Smarcd2
-6.52844	4.493	Smarcd2
-7.33673	2.55042	Smarcd2
-4.46875	4.64722	Smarcd2
-11.1271	2.69573	Smarcd2
-7.46392	3.32062	Smarcd2
-8.211	8.07925	Smarcd2
-8.3495	2.79317	Smarcd2
-8.70952	7.85733	Smarcd2
-1.41667	6.8003	Smarcd2
-1.52867	6.28352	Smarcd2
2.3119	-10.0445	Smarcd2
-7.79211	3.81853	Smarcd2
-3.71687	4.60551	Smarcd2
-8.39349	8.77776	Smarcd2
-2.81313	4.80692	Smarcd2
-5.86493	2.56174	Smarcd2
-2.51772	9.49151	Smarcd2
-1.57272	8.31853	Smarcd2
-4.98321	-5.80987	Smarcd2
-7.76483	-2.37012	Smarcd2
6.44393	-5.70608	Smarcd2
5.16038	1.90859	Smarcd2
-2.00571	4.74787	Smarcd2
-7.88824	3.14066	Smarcd2
-4.37285	-6.34179	Smarcd2
-1.385	9.35251	Smarcd2
-1.95937	9.8007	Smarcd2
-2.17909	4.73826	Smarcd2
-7.76238	8.60945	Smarcd2
6.55241	-1.12888	Smarcd2
-8.00428	8.469	Smarcd2
-5.37417	-7.19348	Smarcd2
-7.85166	2.59454	Smarcd2
-7.89051	2.91915	Smarcd2
-1.96937	9.78629	Smarcd2
-10.6648	1.60682	Smarcd2
-4.08523	4.43368	Smarcd2
-8.13893	8.55768	Smarcd2
-7.91662	7.84911	Smarcd2
-3.86923	4.31496	Smarcd2
4.88831	0.28864	Smarcd2
-6.74985	4.44736	Smarcd2
-7.70489	7.69586	Smarcd2
-2.67871	-6.68437	Smarcd2
-3.03557	4.84318	Smarcd2
-7.48884	2.64378	Smarcd2
5.23659	2.22721	Smarcd2
4.71106	-4.01391	Smarcd2
-0.775964	4.75268	Smarcd2
-1.38457	4.86652	Smarcd2
-0.314662	3.9264	Smarcd2
-2.14523	-13.1738	Smarcd2
5.34786	0.0407134	Smarcd2
-5.21053	4.59683	Smarcd2
-6.74776	3.78188	Smarcd2
-8.78163	8.46169	Smarcd2
-3.42426	-14.2715	Smarcd2
6.99657	-1.39158	Smarcd2
-1.7982	9.52011	Smarcd2
-10.8553	2.20381	Smarcd2
7.20042	7.88224	Smarcd2
-1.48949	9.69896	Smarcd2
5.74517	-3.73148	Smarcd2
-1.62141	8.77067	Smarcd2
-5.75081	4.75141	Smarcd2
2.37648	-10.0743	Smarcd2
-7.87899	2.74492	Smarcd2
-1.50912	8.67449	Smarcd2
0.952278	-9.27233	Smarcd2
-7.9604	8.4452	Smarcd2
-6.43286	4.22521	Smarcd2
-7.82892	7.34212	Smarcd2
-1.9983	9.78626	Smarcd2
-7.92072	0.358515	Smarcd2
-8.11202	3.34533	Smarcd2
-1.64814	9.9669	Smarcd2
-5.68647	4.41398	Smarcd2
-5.16275	-6.36298	Smarcd2
-5.08135	4.48789	Smarcd2
-4.81302	4.49727	Smarcd2
-0.746004	-13.3152	Smarcd2
5.98756	-0.189404	Smarcd2
-2.22203	10.2525	Smarcd2
-7.8346	3.72746	Smarcd2
-2.69905	10.8819	Smarcd2
-5.92276	4.23912	Smarcd2
-6.74106	8.821	Smarcd2
2.38066	-10.0981	Smarcd2
4.01582	-4.00677	Smarcd2
-6.80184	2.9562	Smarcd2
-8.65305	8.35448	Smarcd2
-7.41073	3.61948	Smarcd2
-8.08061	8.6277	Smarcd2
-1.2463	8.87456	Smarcd2
-5.10433	-7.10108	Smarcd2
-6.72663	4.0771	Smarcd2
-5.4445	4.11474	Smarcd2
6.42987	-5.66002	Smarcd2
-1.11845	-6.53459	Smarcd2
-7.58208	8.22504	Smarcd2
-6.83341	3.54285	Smarcd2
6.75101	-2.7962	Smarcd2
-6.69601	4.44292	Smarcd2
9.27689	-0.940886	Smarcd2
-6.02557	3.17557	Smarcd2
-7.35811	3.92517	Smarcd2
-6.815	2.93073	Smarcd2
-5.88162	3.87206	Smarcd2
-6.37969	3.39681	Smarcd2
-8.58053	7.92458	Smarcd2
-0.30908	4.48284	Smarcd2
-5.4739	4.02111	Smarcd2
-2.69082	10.6634	Smarcd2
-1.65693	8.72856	Smarcd2
-4.34378	4.71818	Smarcd2
-5.53985	8.76121	Smarcd2
-2.05503	-13.2325	Smarcd2
-7.02482	8.01409	Smarcd2
-1.58827	8.2821	Smarcd2
-6.32914	3.43333	Smarcd2
-2.89584	-13.6215	Smarcd2
-5.63105	3.42074	Smarcd2
-5.08371	-7.17021	Smarcd2
-8.1071	8.71359	Smarcd2
-7.91003	6.99816	Smarcd2
-7.89016	1.83584	Smarcd2
-2.03323	-13.1747	Smarcd2
-5.66935	4.69274	Smarcd2
-7.68541	7.65096	Smarcd2
-7.21323	8.9003	Smarcd2
-1.6955	9.95518	Smarcd2
-7.32111	-0.579762	Smarcd2
-1.98128	5.07746	Smarcd2
-7.86887	3.78504	Smarcd2
-2.31118	-13.493	Smarcd2
-1.56266	10.0976	Smarcd2
-7.2134	2.75223	Smarcd2
-2.22872	10.6319	Smarcd2
-7.68563	-2.39515	Smarcd2
-1.74678	9.26943	Smarcd2
-2.91058	-14.4487	Smarcd2
-5.71434	4.74985	Smarcd2
-1.50101	9.62355	Smarcd2
-3.94111	-5.94249	Smarcd2
7.04198	-1.21415	Smarcd2
-1.8523	4.87861	Smarcd2
-7.99778	7.15608	Smarcd2
-5.24336	3.76483	Smarcd2
-7.22798	7.71155	Smarcd2
-2.8037	10.6784	Smarcd2
-2.86529	-14.453	Smarcd2
4.89375	-0.424953	Smarcd2
-6.67333	4.08747	Smarcd2
-1.95494	7.85528	Smarcd2
-6.85684	9.03149	Smarcd2
-0.853295	4.77235	Smarcd2
-3.26377	4.45956	Smarcd2
-1.23815	8.67503	Smarcd2
-6.63173	4.23669	Smarcd2
-1.2452	-6.07164	Smarcd2
-5.66119	4.40067	Smarcd2
-2.79998	-12.2465	Smarcd2
-2.16915	9.74136	Smarcd2
1.94193	-9.78822	Smarcd2
-6.95763	2.85967	Smarcd2
-6.44411	3.32413	Smarcd2
-8.25555	8.26623	Smarcd2
0.549917	-5.37186	Smarcd2
-1.64666	10.0512	Smarcd2
-8.02072	2.76498	Smarcd2
5.01992	7.71809	Smarcd2
-7.64874	8.51665	Smarcd2
-8.37731	2.04433	Smarcd2
-7.24025	8.83863	Smarcd2
-1.70404	9.7919	Smarcd2
-8.65483	8.00846	Smarcd2
-7.00931	8.8494	Smarcd2
-1.36689	6.20961	Smarcd2
-7.98825	2.30728	Smarcd2
-7.73773	3.14328	Smarcd2
-2.5911	10.7426	Smarcd2
-1.59019	8.61078	Smarcd2
-5.55805	7.58362	Smarcd2
9.72928	10.0937	Smarcd2
6.27745	1.89259	Smarcd2
-1.87667	10.441	Smarcd2
-2.56528	-13.7661	Smarcd2
-2.21371	-14.3145	Smarcd2
-3.79395	-12.8305	Smarcd2
-1.31145	8.91342	Smarcd2
-2.58082	10.1446	Smarcd2
-7.43923	9.26204	Smarcd2
-1.59466	9.53087	Smarcd2
-7.56509	2.41707	Smarcd2
-1.81715	9.95625	Smarcd2
-2.88305	9.49197	Smarcd2
-7.61899	7.71376	Smarcd2
-1.42966	9.35481	Smarcd2
-8.85184	8.28497	Smarcd2
-7.35205	8.1992	Smarcd2
-7.59693	3.63981	Smarcd2
-2.43678	10.7041	Smarcd2
-6.9054	4.37742	Smarcd2
-3.37008	4.31048	Smarcd2
-3.84183	4.02278	Smarcd2
-1.41109	8.54859	Smarcd2
-1.93778	9.97194	Smarcd2
-7.88677	7.9363	Smarcd2
-7.32498	3.94439	Smarcd2
-5.42925	3.79498	Smarcd2
-3.85595	-13.0077	Smarcd2
7.87128	-0.498215	Smarcd2
-1.36637	9.60559	Smarcd2
-8.71052	8.815	Smarcd2
-8.0781	8.31145	Smarcd2
-8.06257	2.0754	Smarcd2
-8.84841	8.53282	Smarcd2
-2.64991	10.7794	Smarcd2
-7.55967	8.13549	Smarcd2
1.94905	-3.22502	Smarcd2
-5.63186	4.49871	Smarcd2
-2.23809	10.5779	Smarcd2
-7.66045	8.87817	Smarcd2
-7.33647	8.42787	Smarcd2
-2.7683	10.1043	Smarcd2
-6.95657	2.76772	Smarcd2
-8.04874	0.436303	Smarcd2
-2.11347	9.57931	Smarcd2
-1.43198	9.80151	Smarcd2
-6.3087	-8.21884	Smarcd2
-6.73126	3.86006	Smarcd2
-2.39049	10.6086	Smarcd2
-3.07327	4.66695	Smarcd2
6.43775	-0.755029	Smarcd2
-1.28347	8.05497	Smarcd2
-8.2973	1.31322	Smarcd2
-8.1053	8.49986	Smarcd2
-6.49444	3.3361	Smarcd2
-8.29719	2.89589	Smarcd2
-7.29547	3.56548	Smarcd2
-3.08944	4.89778	Smarcd2
-7.04007	3.19365	Smarcd2
-7.25066	3.41037	Smarcd2
-2.19108	-5.58604	Smarcd2
-6.04338	3.59891	Smarcd2
-1.30978	8.87375	Smarcd2
-4.51621	4.79693	Smarcd2
-5.826	3.80459	Smarcd2
-1.05482	4.90495	Smarcd2
-3.96487	4.77067	Smarcd2
-7.25992	8.03214	Smarcd2
4.75353	-0.189193	Smarcd2
-7.5128	3.82951	Smarcd2
-3.90136	4.62366	Smarcd2
-6.5172	8.74729	Smarcd2
-4.82275	4.61354	Smarcd2
-8.13668	3.2537	Smarcd2
6.29835	2.65051	Smarcd2
8.09314	-1.7985	Smarcd2
-7.09953	3.02385	Smarcd2
-1.42943	5.67796	Smarcd2
-2.5915	9.72731	Smarcd2
-2.07625	9.44168	Smarcd2
-2.16809	-13.3249	Smarcd2
-2.88597	10.5247	Smarcd2
-1.67729	10.0982	Smarcd2
-2.13798	4.87327	Smarcd2
-7.86463	3.52119	Smarcd2
-8.23343	3.19509	Smarcd2
-7.70486	3.49293	Smarcd2
-2.05923	10.2666	Smarcd2
-4.13768	4.6166	Smarcd2
-7.76911	2.82278	Smarcd2
2.36436	-10.0952	Smarcd2
-7.48602	2.61543	Smarcd2
-2.6961	-14.5972	Smarcd2
-2.27254	5.00377	Smarcd2
-7.90604	2.02314	Smarcd2
-5.66462	4.10408	Smarcd2
-7.06696	3.49341	Smarcd2
-7.53571	2.61888	Smarcd2
-8.03515	8.79941	Smarcd2
-8.59329	7.78423	Smarcd2
-8.0977	8.79301	Smarcd2
-6.96341	3.06625	Smarcd2
-2.6416	10.5867	Smarcd2
-7.88077	3.37635	Smarcd2
-1.6465	9.51632	Smarcd2
-7.57259	8.65795	Smarcd2
-5.36633	4.47337	Smarcd2
-1.25451	8.36099	Smarcd2
-1.96011	-5.54291	Smarcd2
-6.33004	4.3622	Smarcd2
-1.56856	9.60466	Smarcd2
-1.42252	9.49547	Smarcd2
-6.15757	4.47135	Smarcd2
-7.85473	1.74892	Smarcd2
-8.50747	7.72846	Smarcd2
-7.41393	8.70169	Smarcd2
-6.84394	7.56599	Smarcd2
5.80773	1.59441	Smarcd2
-7.24377	-1.37017	Smarcd2
-1.85402	10.5025	Smarcd2
-7.87793	7.9794	Smarcd2
-1.06046	4.76226	Smarcd2
-2.87221	10.3685	Smarcd2
-2.64628	-14.1327	Smarcd2
-7.5004	8.27757	Smarcd2
-6.71891	3.4043	Smarcd2
-6.41208	3.48154	Smarcd2
4.83913	-0.237039	Smarcd2
-5.83096	4.49898	Smarcd2
-6.92814	3.43032	Smarcd2
-6.58796	3.83862	Smarcd2
-0.983198	4.97678	Smarcd2
-2.61195	10.7189	Smarcd2
-7.68292	3.9096	Smarcd2
-10.4801	2.13778	Smarcd2
3.68257	-1.86959	Smarcd2
-7.42404	8.21296	Smarcd2
-6.90099	9.12893	Smarcd2
6.01502	-1.57486	Smarcd2
-2.26474	10.7657	Smarcd2
5.36575	7.70502	Smarcd2
-4.03686	-4.61941	Smarcd2
-5.11224	4.68189	Smarcd2
-0.285637	4.43398	Smarcd2
-5.97762	4.61575	Smarcd2
-7.18672	3.13683	Smarcd2
-7.36659	3.14949	Smarcd2
-7.80331	8.24355	Smarcd2
-1.38598	5.83432	Smarcd2
-8.54394	8.76535	Smarcd2
-7.03066	3.05637	Smarcd2
-7.99647	2.83422	Smarcd2
-5.47885	-6.99929	Smarcd2
-3.56065	4.5324	Smarcd2
7.05589	-1.30815	Smarcd2
-1.45221	9.07938	Smarcd2
-5.15693	4.72599	Smarcd2
-8.50759	7.70613	Smarcd2
-3.12151	-14.4513	Smarcd2
-1.59435	7.70307	Smarcd2
-6.39316	3.30263	Smarcd2
-2.54629	10.6279	Smarcd2
-5.35944	-7.2693	Smarcd2
-3.52636	4.64851	Smarcd2
-2.09345	9.38545	Smarcd2
-7.2692	-1.93612	Smarcd2
-1.41065	9.3458	Smarcd2
-10.5213	1.58274	Smarcd2
-8.14742	2.43228	Smarcd2
-1.65777	4.805	Smarcd2
-7.06383	4.25458	Smarcd2
-7.47296	3.64868	Smarcd2
-6.62661	-0.45214	Smarcd2
-2.99846	4.7789	Smarcd2
-5.47075	3.43429	Smarcd2
-1.58695	9.8085	Smarcd2
-6.47687	2.44251	Smarcd2
-7.89224	2.77626	Smarcd2
-0.855982	4.77699	Smarcd2
-1.38299	5.94914	Smarcd2
-7.39285	2.95081	Smarcd2
-7.37912	3.99329	Smarcd2
-7.55833	8.65681	Smarcd2
-1.16288	8.36446	Smarcd2
-2.92032	10.1901	Smarcd2
-8.28914	2.24468	Smarcd2
-7.64434	7.46848	Smarcd2
-4.77219	4.43354	Smarcd2
-6.16215	3.14924	Smarcd2
-2.70089	4.78879	Smarcd2
-8.44021	7.3015	Smarcd2
-7.77997	9.00991	Smarcd2
-7.86694	8.65431	Smarcd2
-2.83753	10.2135	Smarcd2
-7.40031	7.74763	Smarcd2
7.30616	0.623433	Smarcd2
-2.1217	9.55585	Smarcd2
-0.466168	4.18831	Smarcd2
-7.15249	2.99111	Smarcd2
-7.41696	-1.91815	Smarcd2
-6.94071	8.35969	Smarcd2
0.842723	-3.64527	Smarcd2
-0.315914	3.90235	Smarcd2
-2.00938	-5.50725	Smarcd2
-2.58077	-5.8983	Smarcd2
-8.34001	7.3942	Smarcd2
4.44858	-0.129616	Smarcd2
-8.29079	8.62318	Smarcd2
-1.80554	8.65627	Smarcd2
-8.00595	7.70559	Smarcd2
-2.03839	8.70539	Smarcd2
-7.35783	7.17074	Smarcd2
-8.35848	2.85478	Smarcd2
-8.69069	8.00698	Smarcd2
-2.21606	9.68044	Smarcd2
-4.64223	4.73269	Smarcd2
-7.91267	7.58468	Smarcd2
-2.78063	-13.4672	Smarcd2
-7.43804	2.27161	Smarcd2
-1.19904	8.01241	Smarcd2
-7.3886	9.30015	Smarcd2
-5.73195	3.94013	Smarcd2
-4.85653	4.52522	Smarcd2
-7.95652	3.2214	Smarcd2
2.26615	-10.012	Smarcd2
-8.91584	8.03166	Smarcd2
-1.47025	8.30616	Smarcd2
6.50243	-1.20982	Smarcd2
-7.02964	3.24175	Smarcd2
-3.00852	-13.9406	Smarcd2
-1.93687	8.83645	Smarcd2
6.86523	-1.09202	Smarcd2
-2.25269	9.14463	Smarcd2
-2.90128	-13.7301	Smarcd2
4.96714	-1.36269	Smarcd2
-4.47535	-6.3856	Smarcd2
-7.26784	9.21696	Smarcd2
-2.61155	10.845	Smarcd2
-1.08028	-4.25881	Smarcd2
-3.95723	-14.4916	Smarcd2
-4.78386	3.82886	Smarcd2
-1.40362	9.41434	Smarcd2
7.22699	-0.921372	Smarcd2
-3.16454	-13.3348	Smarcd2
-7.63256	9.03235	Smarcd2
-3.82747	4.75225	Smarcd2
-4.68305	-5.56283	Smarcd2
-5.76875	4.38747	Smarcd2
-7.06043	4.18711	Smarcd2
-6.25199	4.12291	Smarcd2
-2.14783	8.80895	Smarcd2
-0.709822	4.49172	Smarcd2
-7.93958	3.16088	Smarcd2
5.57688	7.54961	Smarcd2
-2.74805	4.41074	Smarcd2
-7.89956	7.69749	Smarcd2
-8.09683	6.38627	Smarcd2
-2.66648	-14.2847	Smarcd2
5.63963	8.19479	Smarcd2
-2.46555	10.3672	Smarcd2
-1.98966	9.4892	Smarcd2
-7.61674	7.18881	Smarcd2
-2.33897	10.1095	Smarcd2
-7.77598	1.90775	Smarcd2
4.33995	-3.12276	Smarcd2
4.40198	-0.221125	Smarcd2
-2.64144	-13.8307	Smarcd2
-3.74249	4.85294	Smarcd2
-6.62464	8.90662	Smarcd2
-6.75815	2.91811	Smarcd2
-1.32906	5.05454	Smarcd2
-1.30911	5.02231	Smarcd2
-2.10053	-13.8671	Smarcd2
-6.52077	-1.82866	Smarcd2
-2.5761	9.96818	Smarcd2
-6.54606	3.52641	Smarcd2
-2.12304	4.8305	Smarcd2
-1.70818	-5.5269	Smarcd2
-2.48916	9.42085	Smarcd2
-7.41158	8.75886	Smarcd2
-7.93983	1.4384	Smarcd2
-2.89356	-14.461	Smarcd2
-8.08644	8.00179	Smarcd2
-1.59377	10.104	Smarcd2
-1.26016	8.90914	Smarcd2
-7.78568	7.75023	Smarcd2
-5.58898	3.47971	Smarcd2
-4.56787	-6.03673	Smarcd2
7.66746	0.146452	Smarcd2
-2.71112	-5.96393	Smarcd2
-1.46367	9.3828	Smarcd2
-6.96865	3.20504	Smarcd2
1.5313	-9.33209	Smarcd2
-10.8468	1.5431	Smarcd2
-4.72518	-6.52117	Smarcd2
-2.67734	10.8584	Smarcd2
-7.70828	1.79877	Smarcd2
2.33842	-10.0666	Smarcd2
-3.31083	-13.0445	Smarcd2
-8.0459	3.26543	Smarcd2
-7.95001	-3.12452	Smarcd2
-7.6227	2.11144	Smarcd2
-7.48488	-1.38407	Smarcd2
-2.68889	10.7717	Smarcd2
-6.81748	1.05712	Smarcd2
6.38364	-2.08379	Smarcd2
-8.90319	8.57334	Smarcd2
-5.74727	4.03286	Smarcd2
-1.42382	9.60925	Smarcd2
-6.09573	4.64066	Smarcd2
-2.14953	10.0287	Smarcd2
10.199	-0.810911	Smarcd2
-7.53126	2.24601	Smarcd2
-5.09671	4.60619	Smarcd2
-2.35009	-14.708	Smarcd2
-8.79717	8.69517	Smarcd2
-2.70831	10.8423	Smarcd2
-8.15798	7.82154	Smarcd2
7.37231	-1.51054	Smarcd2
-4.69278	2.50214	Smarcd2
-7.73105	3.53793	Smarcd2
-4.42443	4.6131	Smarcd2
-1.46143	9.59568	Smarcd2
-2.96344	10.3287	Smarcd2
-6.00138	3.97331	Smarcd2
-6.15272	3.15682	Smarcd2
-5.43439	3.67801	Smarcd2
-3.87009	-13.4455	Smarcd2
-8.72419	8.68138	Smarcd2
8.48321	2.28094	Smarcd2
-7.25139	-2.0267	Smarcd2
-8.61756	7.85347	Smarcd2
-1.42904	9.15109	Smarcd2
-2.57526	10.5153	Smarcd2
-10.931	1.6057	Smarcd2
-1.61044	10.0444	Smarcd2
-2.55723	-12.7849	Smarcd2
-8.3924	2.50355	Smarcd2
-8.25056	1.9508	Smarcd2
4.79154	-0.0761853	Smarcd2
-1.32677	9.45239	Smarcd2
-1.59433	7.85661	Smarcd2
-2.67534	10.5441	Smarcd2
-5.81849	4.77426	Smarcd2
1.61731	-9.49555	Smarcd2
-8.2775	9.13647	Smarcd2
-2.93584	4.84588	Smarcd2
-8.79509	7.76125	Smarcd2
-5.89435	4.3578	Smarcd2
-2.20593	10.7155	Smarcd2
-7.05985	2.91741	Smarcd2
-11.0484	1.48884	Smarcd2
-1.62241	8.55596	Smarcd2
-7.03463	9.11507	Smarcd2
-4.01862	4.79664	Smarcd2
-0.439511	4.31389	Smarcd2
-2.72933	10.0961	Smarcd2
-5.42583	4.01391	Smarcd2
-1.51226	9.96575	Smarcd2
-7.45618	2.66695	Smarcd2
8.49428	-2.36913	Smarcd2
-8.41291	2.4194	Smarcd2
-2.07103	10.2264	Smarcd2
7.17322	-2.81073	Smarcd2
8.82019	-3.00287	Smarcd2
-6.23283	3.3516	Smarcd2
-2.53806	-13.6665	Smarcd2
-7.56796	9.27631	Smarcd2
-7.09873	3.54144	Smarcd2
5.08229	-1.34177	Smarcd2
-1.3764	5.03491	Smarcd2
-5.99224	3.1926	Smarcd2
-8.26755	2.1806	Smarcd2
-5.54042	4.68833	Smarcd2
-2.69812	10.5834	Smarcd2
-7.8373	3.61343	Smarcd2
-4.69855	-3.82104	Smarcd2
-5.60248	3.73324	Smarcd2
-5.45031	3.95012	Smarcd2
-7.14975	2.34841	Smarcd2
-10.5919	1.75346	Smarcd2
-2.54327	4.88839	Smarcd2
-7.22069	4.06044	Smarcd2
-5.77384	3.80833	Smarcd2
-2.89102	4.60984	Smarcd2
-5.28964	4.64098	Smarcd2
-7.3786	3.85062	Smarcd2
-1.60177	10.1195	Smarcd2
-7.1577	3.58082	Smarcd2
-2.47836	10.4035	Smarcd2
-7.36458	2.54776	Smarcd2
-5.71067	3.99626	Smarcd2
-5.35462	4.43543	Smarcd2
-4.73676	4.65295	Smarcd2
-3.7208	-13.0006	Smarcd2
-8.03848	3.51743	Smarcd2
-5.74285	3.57358	Smarcd2
-7.46075	9.30518	Smarcd2
-1.28883	7.87803	Smarcd2
-7.50378	7.85284	Smarcd2
-5.56436	7.64993	Smarcd2
-4.95176	4.22371	Smarcd2
-8.01795	8.0278	Smarcd2
-8.17234	8.76405	Smarcd2
-7.46445	8.68127	Smarcd2
-7.46755	3.94009	Smarcd2
-7.92833	7.87262	Smarcd2
-2.52368	-12.469	Smarcd2
-4.49696	3.7754	Smarcd2
5.9104	0.309189	Smarcd2
-5.47866	2.55155	Smarcd2
-7.41879	2.01971	Smarcd2
-8.03333	0.512728	Smarcd2
-2.30969	10.3548	Smarcd2
-11.0055	1.4992	Smarcd2
2.41224	-10.1364	Smarcd2
-1.85975	9.40413	Smarcd2
-1.5202	9.2315	Smarcd2
-7.73901	3.54772	Smarcd2
-2.49721	10.8594	Smarcd2
-7.80724	8.19237	Smarcd2
-4.67993	4.19757	Smarcd2
-2.8006	10.6386	Smarcd2
-1.30126	9.28005	Smarcd2
-2.18823	9.70364	Smarcd2
-1.50149	9.2564	Smarcd2
-2.63252	10.8334	Smarcd2
-6.93126	4.1279	Smarcd2
-8.21316	2.03226	Smarcd2
-0.0722974	-6.18453	Smarcd2
-7.90787	3.30098	Smarcd2
-1.44177	9.17831	Smarcd2
-1.38411	5.21201	Smarcd2
-7.71863	7.97243	Smarcd2
-7.11961	4.07213	Smarcd2
-7.68223	-2.36944	Smarcd2
-5.96098	4.34436	Smarcd2
-6.01563	2.73136	Smarcd2
-5.62848	4.4669	Smarcd2
-4.20086	-6.10429	Smarcd2
-7.74772	-2.46069	Smarcd2
-7.72069	-2.68359	Smarcd2
-2.11347	9.4607	Smarcd2
-1.22949	7.94795	Smarcd2
-2.16592	-14.0684	Smarcd2
-6.21039	4.25633	Smarcd2
2.27154	-10.017	Smarcd2
-3.29918	-12.9067	Smarcd2
-7.04139	9.26637	Smarcd2
-5.78717	3.87073	Smarcd2
-3.93768	-14.2448	Smarcd2
-2.61349	-7.11205	Smarcd2
-1.54315	7.63719	Smarcd2
-5.57187	7.65428	Smarcd2
-1.54649	9.40273	Smarcd2
-4.74636	3.52757	Smarcd2
-7.15688	2.04823	Smarcd2
-7.22487	2.38042	Smarcd2
-3.09195	-13.7254	Smarcd2
-7.46228	7.39693	Smarcd2
-6.97902	8.54638	Smarcd2
-2.15197	-14.3698	Smarcd2
-7.47748	3.28477	Smarcd2
-5.58228	4.06903	Smarcd2
-1.55159	-14.1965	Smarcd2
-5.55387	4.47204	Smarcd2
-2.0832	-13.8886	Smarcd2
-7.08837	2.18196	Smarcd2
[truncated: 9,006 more rows]

## Sheet: Figure2e
Cell type	Gene	log2OR	%sig
B-cell	Carm1	-0.676649	0.4
Eo/Ba	Carm1	0	0
Ery	Carm1	0	0
GMP	Carm1	-0.330047	0.3
Gran	Carm1	1.1607	0.7
Gran Prog.	Carm1	0	0
LSK	Carm1	-0.997931	0.3
Ery Prog.	Carm1	0	0
MkP	Carm1	0	0
Mono	Carm1	0.00880861	0.1
B-cell	Rcor1	0	0
Eo/Ba	Rcor1	1.25097	0.1
Ery	Rcor1	-2.04623	1
GMP	Rcor1	1.35902	0.9
Gran	Rcor1	-3.11163	1
Gran Prog.	Rcor1	-2.61803	1
LSK	Rcor1	0.0395442	0.2
Ery Prog.	Rcor1	-1.64502	0.7
Ery Pert.	Rcor1	4.91674	1
MkP	Rcor1	0	0
Mono	Rcor1	0	0
B-cell	Smarcd2	-0.496877	0.3
Eo/Ba	Smarcd2	-0.503167	0.1
Ery	Smarcd2	2.59884	1
GMP	Smarcd2	-1.47377	0.8
Gran	Smarcd2	-3.01315	0.8
Gran Prog.	Smarcd2	-2.81296	1
LSK	Smarcd2	-0.197065	0.2
Ery Prog.	Smarcd2	1.3467	0.7
Ery Pert.	Smarcd2	0	0
MkP	Smarcd2	0	0
Mono	Smarcd2	0.343762	0.1
B-cell	Smarca5	0	0
Eo/Ba	Smarca5	0	0
Ery	Smarca5	-0.863701	0.4
GMP	Smarca5	0.996618	0.6
Gran	Smarca5	1.03041	0.6
Gran Prog.	Smarca5	0	0
LSK	Smarca5	1.0333	0.5
Ery Prog.	Smarca5	0	0
MkP	Smarca5	0	0
Mono	Smarca5	-0.161836	0.1
B-cell	Cebpa	-2.00731	0.9
Eo/Ba	Cebpa	-1.07918	0.2
Ery	Cebpa	2.60261	1
GMP	Cebpa	-2.71679	0.9
Gran	Cebpa	-3.41035	1
Gran Prog.	Cebpa	-1.95147	0.9
LSK	Cebpa	0.296023	0.1
Ery Prog.	Cebpa	1.5562	0.8
Ery Pert.	Cebpa	0	0
MkP	Cebpa	0	0
Mono	Cebpa	-0.511478	0.2
B-cell	Klf1	0	0
Eo/Ba	Klf1	-0.592103	0.1
Ery	Klf1	-2.09072	0.9
GMP	Klf1	-0.644615	0.5
Gran	Klf1	-0.810671	0.5
Gran Prog.	Klf1	2.25946	1
LSK	Klf1	-1.23523	0.3
Ery Prog.	Klf1	-1.63726	0.7
Ery Pert.	Klf1	2.00028	0.2
MkP	Klf1	0	0
Mono	Klf1	-1.718	0.4
B-cell	Men1	3.23137	1
Eo/Ba	Men1	0	0
Ery	Men1	0	0
GMP	Men1	0.381264	0.1
Gran	Men1	-2.25718	0.7
Gran Prog.	Men1	-2.37776	0.9
LSK	Men1	1.53252	0.6
Ery Prog.	Men1	0	0
MkP	Men1	2.84832	0.7
Mono	Men1	-0.600286	0.1
B-cell	Pax5	-2.79618	0.9
Eo/Ba	Pax5	-0.716613	0.1
Ery	Pax5	0	0
GMP	Pax5	0	0
Gran	Pax5	-1.70096	0.7
Gran Prog.	Pax5	0	0
LSK	Pax5	1.05502	0.5
Ery Prog.	Pax5	0	0
Ery Pert.	Pax5	0	0
MkP	Pax5	0	0
Mono	Pax5	-1.11527	0.2
B-cell	Brd9	-3.00782	0.9
Eo/Ba	Brd9	0	0
Ery	Brd9	1.6369	0.7
GMP	Brd9	1.00513	0.6
Gran	Brd9	-1.79574	0.8
Gran Prog.	Brd9	-1.9767	0.9
LSK	Brd9	2.13807	0.9
Ery Prog.	Brd9	1.39229	0.7
MkP	Brd9	2.56469	0.7
Mono	Brd9	-0.998354	0.3
B-cell	Ezh2	2.45161	1
Eo/Ba	Ezh2	0	0
Ery	Ezh2	0	0
GMP	Ezh2	-1.07773	0.4
Gran	Ezh2	0	0
Gran Prog.	Ezh2	-1.52038	0.7
LSK	Ezh2	-0.541001	0.1
Ery Prog.	Ezh2	0	0
MkP	Ezh2	0	0
Mono	Ezh2	1.21512	0.1
B-cell	Rcor2	0	0
Eo/Ba	Rcor2	1.50478	0.1
Ery	Rcor2	-1.88653	0.8
GMP	Rcor2	0	0
Gran	Rcor2	1.53462	0.8
Gran Prog.	Rcor2	0	0
LSK	Rcor2	0	0
Ery Prog.	Rcor2	-1.74165	0.7
MkP	Rcor2	0	0
Mono	Rcor2	-0.626458	0.2
B-cell	Hdac1	1.13313	0.7
Eo/Ba	Hdac1	0.10468	0.1
Ery	Hdac1	-1.54047	0.7
GMP	Hdac1	0	0
Gran	Hdac1	0	0
Gran Prog.	Hdac1	0	0
LSK	Hdac1	-2.791	0.6
Ery Prog.	Hdac1	-1.91263	0.8
Ery Pert.	Hdac1	4.15012	0.9
MkP	Hdac1	0	0
Mono	Hdac1	0.228623	0.1
B-cell	Chd4	-0.219956	0.3
Eo/Ba	Chd4	0.320896	0.1
Ery	Chd4	-2.53063	1
GMP	Chd4	-0.40455	0.4
Gran	Chd4	0	0
Gran Prog.	Chd4	1.91125	1
LSK	Chd4	-1.08421	0.3
Ery Prog.	Chd4	-2.9571	1
Ery Pert.	Chd4	3.86296	0.8
MkP	Chd4	0	0
Mono	Chd4	-0.277707	0.2
B-cell	Setd1b	0	0
Eo/Ba	Setd1b	2.08648	0.3
Ery	Setd1b	-1.328	0.6
GMP	Setd1b	1.88852	1
Gran	Setd1b	0	0
Gran Prog.	Setd1b	0	0
LSK	Setd1b	2.94449	0.9
Ery Prog.	Setd1b	-0.951348	0.6
MkP	Setd1b	2.69615	0.8
Mono	Setd1b	0.543302	0.1
B-cell	Prmt1	-1.26195	0.4
Eo/Ba	Prmt1	0	0
Ery	Prmt1	0	0
GMP	Prmt1	-0.187188	0.3
Gran	Prmt1	1.01212	0.5
Gran Prog.	Prmt1	0	0
LSK	Prmt1	1.30571	0.6
Ery Prog.	Prmt1	1.46463	0.7
MkP	Prmt1	2.57812	0.7
Mono	Prmt1	0.818856	0.1
B-cell	Gltscr1	-1.4825	0.8
Eo/Ba	Gltscr1	0.302687	0.1
Ery	Gltscr1	1.35072	0.7
GMP	Gltscr1	-0.210958	0.3
Gran	Gltscr1	0	0
Gran Prog.	Gltscr1	0	0
LSK	Gltscr1	0.966725	0.6
Ery Prog.	Gltscr1	1.41155	0.7
MkP	Gltscr1	0	0
Mono	Gltscr1	-0.158541	0.2
B-cell	Ebf1	-2.17913	0.9
Eo/Ba	Ebf1	0	0
Ery	Ebf1	0	0
GMP	Ebf1	-0.311891	0.3
Gran	Ebf1	0	0
Gran Prog.	Ebf1	1.7506	0.9
LSK	Ebf1	-0.0182241	0.1
Ery Prog.	Ebf1	-0.875903	0.5
MkP	Ebf1	0	0
Mono	Ebf1	-2.36853	0.3
B-cell	Yeats4	-4.45047	1
Eo/Ba	Yeats4	2.3807	0.4
Ery	Yeats4	1.3961	0.7
GMP	Yeats4	0.729012	0.5
Gran	Yeats4	-2.82269	0.8
Gran Prog.	Yeats4	-3.60789	1
LSK	Yeats4	2.41156	0.9
Ery Prog.	Yeats4	2.21197	0.9
MkP	Yeats4	2.91494	0.8
Mono	Yeats4	0.0577113	0.1
B-cell	Pbrm1	2.60142	1
Eo/Ba	Pbrm1	2.03433	0.1
Ery	Pbrm1	-5	1
GMP	Pbrm1	1.48228	0.9
Gran	Pbrm1	0	0
Gran Prog.	Pbrm1	0	0
LSK	Pbrm1	-0.540402	0.2
Ery Prog.	Pbrm1	-4.80828	1
MkP	Pbrm1	0	0
Mono	Pbrm1	-0.772486	0.2
B-cell	Cebpb	-0.19901	0.3
Eo/Ba	Cebpb	0	0
Ery	Cebpb	0	0
GMP	Cebpb	-2.08646	0.8
Gran	Cebpb	-0.541459	0.2
Gran Prog.	Cebpb	0	0
LSK	Cebpb	-0.794713	0.1
Ery Prog.	Cebpb	0	0
Ery Pert.	Cebpb	3.85893	0.8
MkP	Cebpb	0	0
Mono	Cebpb	0	0
B-cell	Ehmt1	-1.56067	0.8
Eo/Ba	Ehmt1	1.55559	0.1
Ery	Ehmt1	0	0
GMP	Ehmt1	0	0
Gran	Ehmt1	0	0
Gran Prog.	Ehmt1	0	0
LSK	Ehmt1	1.69206	0.9
Ery Prog.	Ehmt1	0	0
MkP	Ehmt1	1.97247	0.5
Mono	Ehmt1	0.549937	0.1
B-cell	Stag2	-2.24062	0.4
Eo/Ba	Stag2	0	0
Ery	Stag2	-0.503777	0.3
GMP	Stag2	1.32643	0.5
Gran	Stag2	-3.29149	0.6
Gran Prog.	Stag2	-1.45956	0.7
LSK	Stag2	3.05188	0.9
Ery Prog.	Stag2	2.02074	0.8
Ery Pert.	Stag2	0	0
MkP	Stag2	3.31036	0.7
Mono	Stag2	0	0
B-cell	Setdb2	2.01765	1
Eo/Ba	Setdb2	0	0
Ery	Setdb2	0	0
GMP	Setdb2	-0.831504	0.5
Gran	Setdb2	0	0
Gran Prog.	Setdb2	0	0
LSK	Setdb2	-0.583517	0.1
Ery Prog.	Setdb2	0	0
MkP	Setdb2	0	0
Mono	Setdb2	0	0
B-cell	Cited4	0	0
Eo/Ba	Cited4	-0.207928	0.1
Ery	Cited4	-0.975572	0.5
GMP	Cited4	-1.07459	0.7
Gran	Cited4	0	0
Gran Prog.	Cited4	1.99587	1
LSK	Cited4	-2.72389	0.7
Ery Prog.	Cited4	-1.44403	0.7
MkP	Cited4	0	0
Mono	Cited4	-2.14173	0.6
B-cell	Atf7ip	-1.10404	0.4
Eo/Ba	Atf7ip	0	0
Ery	Atf7ip	-2.29913	0.8
GMP	Atf7ip	0.791262	0.4
Gran	Atf7ip	0	0
Gran Prog.	Atf7ip	2.09086	1
LSK	Atf7ip	-0.814857	0.2
Ery Prog.	Atf7ip	-3.4063	0.9
Ery Pert.	Atf7ip	1.78374	0.2
MkP	Atf7ip	0	0
Mono	Atf7ip	-1.1463	0.2
B-cell	Kmt2d	-0.849064	0.4
Eo/Ba	Kmt2d	-0.528689	0.1
Ery	Kmt2d	0	0
GMP	Kmt2d	-1.56834	0.8
Gran	Kmt2d	2.29565	1
Gran Prog.	Kmt2d	0	0
LSK	Kmt2d	-1.90675	0.6
Ery Prog.	Kmt2d	0	0
MkP	Kmt2d	0	0
Mono	Kmt2d	-1.64734	0.6
B-cell	Znhit1	-2.78859	0.9
Eo/Ba	Znhit1	1.73237	0.1
Ery	Znhit1	1.34324	0.7
GMP	Znhit1	-0.409721	0.5
Gran	Znhit1	0	0
Gran Prog.	Znhit1	0	0
LSK	Znhit1	-0.318644	0.2
Ery Prog.	Znhit1	1.20742	0.6
MkP	Znhit1	0	0
Mono	Znhit1	-1.52542	0.5
B-cell	Smarcd1	-5	1
Eo/Ba	Smarcd1	0.592219	0.1
Ery	Smarcd1	2.1185	0.8
GMP	Smarcd1	0.771892	0.6
Gran	Smarcd1	-3.55836	1
Gran Prog.	Smarcd1	-4.49091	1
LSK	Smarcd1	0	0
Ery Prog.	Smarcd1	2.23717	0.9
MkP	Smarcd1	2.40407	0.7
Mono	Smarcd1	-1.06879	0.3
B-cell	Wdr82	-4.5408	0.9
Eo/Ba	Wdr82	0	0
Ery	Wdr82	0	0
GMP	Wdr82	0.467198	0.1
Gran	Wdr82	-3.33403	0.8
Gran Prog.	Wdr82	-2.63861	1
LSK	Wdr82	2.96304	0.9
Ery Prog.	Wdr82	0.909167	0.5
Ery Pert.	Wdr82	4.62714	1
MkP	Wdr82	4.272	1
Mono	Wdr82	0	0
B-cell	Rbbp4	-1.06963	0.4
Eo/Ba	Rbbp4	0	0
Ery	Rbbp4	-0.599893	0.4
GMP	Rbbp4	-0.348892	0.3
Gran	Rbbp4	0	0
Gran Prog.	Rbbp4	1.68615	0.9
LSK	Rbbp4	-2.92699	0.3
Ery Prog.	Rbbp4	-1.116	0.5
Ery Pert.	Rbbp4	2.5204	0.2
MkP	Rbbp4	0	0
Mono	Rbbp4	-1.09208	0.1
B-cell	Prmt5	-0.883137	0.4
Eo/Ba	Prmt5	-0.207366	0.1
Ery	Prmt5	0	0
GMP	Prmt5	-0.384974	0.3
Gran	Prmt5	0	0
Gran Prog.	Prmt5	0	0
LSK	Prmt5	-0.420263	0.2
Ery Prog.	Prmt5	0	0
MkP	Prmt5	0	0
Mono	Prmt5	-0.1609	0.1
B-cell	Meis1	-0.630342	0.3
Eo/Ba	Meis1	0	0
Ery	Meis1	-1.17357	0.5
GMP	Meis1	-0.453507	0.3
Gran	Meis1	0	0
Gran Prog.	Meis1	2.11449	1
LSK	Meis1	-3.29204	0.4
Ery Prog.	Meis1	-1.29437	0.6
Ery Pert.	Meis1	1.81586	0.2
MkP	Meis1	0	0
Mono	Meis1	-5	0.6
B-cell	Kmt2a	3.4127	1
Eo/Ba	Kmt2a	0	0
Ery	Kmt2a	0	0
GMP	Kmt2a	1.31195	0.5
Gran	Kmt2a	-2.21448	0.4
Gran Prog.	Kmt2a	-5	1
LSK	Kmt2a	0	0
Ery Prog.	Kmt2a	0	0
Ery Pert.	Kmt2a	0	0
MkP	Kmt2a	0	0
Mono	Kmt2a	0	0
B-cell	Hdac3	-0.703267	0.3
Eo/Ba	Hdac3	0	0
Ery	Hdac3	-0.77624	0.4
GMP	Hdac3	1.44863	0.8
Gran	Hdac3	-2.72571	0.8
Gran Prog.	Hdac3	1.2636	0.8
LSK	Hdac3	-3.51648	0.5
Ery Prog.	Hdac3	0	0
Ery Pert.	Hdac3	3.82907	0.7
MkP	Hdac3	0	0
Mono	Hdac3	-3.33942	0.4
B-cell	Setd1a	-0.381879	0.3
Eo/Ba	Setd1a	0	0
Ery	Setd1a	-1.63181	0.6
GMP	Setd1a	1.3931	0.6
Gran	Setd1a	1.36315	0.7
Gran Prog.	Setd1a	0	0
LSK	Setd1a	1.47252	0.6
Ery Prog.	Setd1a	-1.81893	0.7
MkP	Setd1a	2.2684	0.3
Mono	Setd1a	0	0
B-cell	Setdb1	-4.05968	0.9
Eo/Ba	Setdb1	0	0
Ery	Setdb1	-1.48857	0.4
GMP	Setdb1	5	1
Gran	Setdb1	-2.05036	0.5
Gran Prog.	Setdb1	-4.55764	1
LSK	Setdb1	-1.92741	0.1
Ery Prog.	Setdb1	-2.65187	0.7
MkP	Setdb1	0	0
Mono	Setdb1	0	0
B-cell	Hoxa7	-1.05436	0.4
Eo/Ba	Hoxa7	-5	0.111111
Ery	Hoxa7	-0.857135	0.4
GMP	Hoxa7	0.961171	0.6
Gran	Hoxa7	-1.01537	0.5
Gran Prog.	Hoxa7	1.78671	0.9
LSK	Hoxa7	-1.79146	0.3
Ery Prog.	Hoxa7	-1.42539	0.7
MkP	Hoxa7	0	0
Mono	Hoxa7	-0.942992	0.2

## Sheet: Figure2f
Cell type	Gene	log2OR
GMP	Brd9	0
GMP	Smarcd1	-1.08896
GMP	Rcor2	1.97129
GMP	Yeats4	-1.11063
GMP	Cebpa	-3.85258
GMP	Setd1b	2.4763
GMP	Cited4	0
GMP	Hdac3	1.88503
GMP	Kmt2d	-2.08463
GMP	Pax5	0
GMP	Rcor1	2.67757
GMP	Hoxa7	2.1723
GMP	Meis1	0.750699
GMP	Prmt1	-1.42283
GMP	Znhit1	-1.435
GMP	Smarca5	1.47707
GMP	Prmt5	-0.538154
GMP	Men1	0.628031
GMP	Setdb1	4.96918
GMP	Smarcd2	-2.56923
GMP	Ebf1	0.491153
GMP	Setdb2	-0.776927
GMP	Gltscr1	-1.40576
GMP	Hdac1	2.22748
GMP	Wdr82	-0.372864
GMP	Chd4	2.37786
GMP	Atf7ip	3.68106
GMP	Klf1	0.899704
GMP	Ehmt1	0
GMP	Carm1	0
GMP	Rbbp4	0.679718
GMP	Cebpb	-2.55022
GMP	Kmt2a	1.25897
GMP	Setd1a	2.84835
GMP	Pbrm1	5
GMP	Stag2	-0.455745
GMP	Ezh2	-1.16649
