# Supplementary material for: In vivo screening characterizes chromatin factor functions during normal and malignant hematopoiesis
Source: Nat Genet. 2023 Aug 14;55(9):1542–54. doi: 10.1038/s41588-023-01471-2 (PMC10484791; doi:10.1038/s41588-023-01471-2)
Supplement: Source Data Fig. 3 — Transcription factor motif enrichment table (TOBIAS output). [file 41588_2023_1471_MOESM12_ESM.xls]

## Sheet: Kmt2d_KO_Lineage priming 
output_prefix	name	motif_id	cluster	total_tfbs	LSK-Kmt2d_ATAC2-merged_mean_score	LSK-Kmt2d_ATAC2-merged_bound	LSK-NTC_ATAC2-merged_mean_score	LSK-NTC_ATAC2-merged_bound	LSK-Kmt2d_ATAC2-merged_LSK-NTC_ATAC2-merged_change	LSK-Kmt2d_ATAC2-merged_LSK-NTC_ATAC2-merged_pvalue
AP-1_bZIP	AP-1_bZIP	AP-1_bZIP	C_JunB_bZIP	49958	0.12592	8971	0.13582	9836	-0.1538	7.37694e-148
AP-2gamma_AP2	AP-2gamma_AP2	AP-2gamma_AP2	C_AP-2alpha_AP2	56850	0.15706	13018	0.15528	12759	0.07944	2.38039e-123
AP-2alpha_AP2	AP-2alpha_AP2	AP-2alpha_AP2	C_AP-2alpha_AP2	62520	0.14961	13635	0.14824	13327	0.06613	2.13173e-120
Ap4_bHLH	Ap4_bHLH	Ap4_bHLH	C_Ap4_bHLH	67423	0.11802	11582	0.11968	11615	0.00079	12812.8
FOXA1-AR_Forkhead-NR	FOXA1-AR_Forkhead-NR	FOXA1-AR_Forkhead-NR	C_FOXA1-AR_Forkhead-NR	136107	0.06567	12105	0.06855	12490	-0.01937	9.29368e-83
ARE_NR	ARE_NR	ARE_NR	C_PR_NR	58175	0.09598	7947	0.09863	8075	-0.02852	2.21154e-83
AR-halfsite_NR	AR-halfsite_NR	AR-halfsite_NR	C_AR-halfsite_NR	91275	0.10805	14486	0.10991	14603	-0.01087	1.37107e-45
Arnt-Ahr_bHLH	Arnt-Ahr_bHLH	Arnt-Ahr_bHLH	C_Arnt-Ahr_bHLH	14584	0.15662	3111	0.1543	3011	0.06454	4.79315e-88
Ascl1_bHLH	Ascl1_bHLH	Ascl1_bHLH	C_Tcf21_bHLH	74870	0.13744	15133	0.1361	14899	0.06645	3.43174e-119
Ascl2_bHLH	Ascl2_bHLH	Ascl2_bHLH	C_Ascl2_bHLH	59435	0.12794	11244	0.12542	10823	0.09218	1.40576e-125
Atf1_bZIP	Atf1_bZIP	Atf1_bZIP	C_Atf7_bZIP	25105	0.16216	4637	0.1751	5128	-0.24796	4.50618e-156
Atf2_bZIP	Atf2_bZIP	Atf2_bZIP	C_Atf7_bZIP	30653	0.14559	5339	0.15469	5752	-0.16829	1.27028e-141
Atf3_bZIP	Atf3_bZIP	Atf3_bZIP	C_JunB_bZIP	44246	0.12619	7958	0.1362	8741	-0.15585	7.65595e-144
Atf4_bZIP	Atf4_bZIP	Atf4_bZIP	C_Chop_bZIP	37854	0.0966	5050	0.12349	6837	-0.52955	1.03831e-198
Atf7_bZIP	Atf7_bZIP	Atf7_bZIP	C_Atf7_bZIP	28008	0.15397	5064	0.16374	5500	-0.18125	1.19959e-140
Atoh1_bHLH	Atoh1_bHLH	Atoh1_bHLH	C_NeuroD1_bHLH	47894	0.13061	9316	0.13149	9195	0.03359	8.62468e-86
Bach1_bZIP	Bach1_bZIP	Bach1_bZIP	C_Bach1_bZIP	72971	0.11297	11838	0.12059	12786	-0.11531	5.89824e-141
Bach2_bZIP	Bach2_bZIP	Bach2_bZIP	C_JunB_bZIP	64505	0.12186	11324	0.13034	12221	-0.12702	1.31106e-148
Bapx1_Homeobox	Bapx1_Homeobox	Bapx1_Homeobox	C_Bapx1_Homeobox	45963	0.10129	6581	0.10284	6581	-0.00748	2.00211e-24
Barx1_Homeobox	Barx1_Homeobox	Barx1_Homeobox	C_Barx1_Homeobox	30053	0.07877	3345	0.08298	3482	-0.06468	1.01208e-98
IRF-BATF_IRF-bZIP	IRF-BATF_IRF-bZIP	IRF-BATF_IRF-bZIP	C_bZIP-IRF_bZIP-IRF	99601	0.08259	11876	0.08741	12385	-0.07573	1.28226e-130
BATF_bZIP	BATF_bZIP	BATF_bZIP	C_JunB_bZIP	48762	0.12413	8624	0.13386	9456	-0.15274	1.54391e-150
Bcl11a_Zf	Bcl11a_Zf	Bcl11a_Zf	C_Bcl11a_Zf	77449	0.13807	15787	0.1373	15671	0.05435	8.6195e-116
Bcl6_Zf	Bcl6_Zf	Bcl6_Zf	C_Bcl6_Zf	76144	0.10248	11178	0.10589	11394	-0.04079	1.64194e-105
BHLHA15_bHLH	BHLHA15_bHLH	BHLHA15_bHLH	C_Tcf21_bHLH	72319	0.11677	12300	0.11741	12231	0.03526	1.427e-91
bHLHE40_bHLH	bHLHE40_bHLH	bHLHE40_bHLH	C_bHLHE40_bHLH	14849	0.19801	3516	0.20435	3573	-0.04953	1.23983e-76
bHLHE41_bHLH	bHLHE41_bHLH	bHLHE41_bHLH	C_bHLHE40_bHLH	14385	0.20023	3485	0.20574	3566	-0.04302	8.36437e-65
BMAL1_bHLH	BMAL1_bHLH	BMAL1_bHLH	C_BMAL1_bHLH	17908	0.21816	4724	0.22457	4863	-0.03163	4.12535e-64
BMYB_HTH	BMYB_HTH	BMYB_HTH	C_BMYB_HTH	25809	0.11691	4201	0.12438	4456	-0.10799	3.49024e-122
BORIS_Zf	BORIS_Zf	BORIS_Zf	C_BORIS_Zf	154703	0.22847	51272	0.22352	50162	0.17258	4.84815e-173
Brachyury_T-box	Brachyury_T-box	Brachyury_T-box	C_Brachyury_T-box	27522	0.10178	4110	0.10582	4231	-0.04672	1.5269e-91
Brn1_POU-Homeobox	Brn1_POU-Homeobox	Brn1_POU-Homeobox	C_Oct6_POU-Homeobox	44048	0.08563	4889	0.08979	5099	-0.0691	2.45929e-113
Brn2_POU-Homeobox	Brn2_POU-Homeobox	Brn2_POU-Homeobox	C_Brn2_POU-Homeobox	34501	0.07243	3329	0.07645	3443	-0.05331	1.56465e-95
bZIP-IRF_bZIP-IRF	bZIP-IRF_bZIP-IRF	bZIP-IRF_bZIP-IRF	C_bZIP-IRF_bZIP-IRF	111564	0.08086	12787	0.0854	13309	-0.07209	7.06441e-131
Cdx2_Homeobox	Cdx2_Homeobox	Cdx2_Homeobox	C_Cdx2_Homeobox	39502	0.07772	4259	0.08148	4442	-0.03371	3.50321e-85
CDX4_Homeobox	CDX4_Homeobox	CDX4_Homeobox	C_CDX4_Homeobox	28635	0.08969	3577	0.09295	3689	-0.0197	3.84015e-48
CEBP-AP1_bZIP	CEBP-AP1_bZIP	CEBP-AP1_bZIP	C_CEBP-AP1_bZIP	47177	0.09759	6462	0.12077	8375	-0.44844	4.79274e-197
CEBP-CEBP_bZIP	CEBP-CEBP_bZIP	CEBP-CEBP_bZIP	C_CEBP-CEBP_bZIP	52358	0.09554	7356	0.10336	7920	-0.13338	9.36084e-144
CEBP_bZIP	CEBP_bZIP	CEBP_bZIP	C_CEBP_bZIP	31082	0.10155	4529	0.13686	6373	-0.62107	1.70963e-193
Chop_bZIP	Chop_bZIP	Chop_bZIP	C_Chop_bZIP	37288	0.09648	4882	0.12081	6529	-0.48034	2.08235e-193
CHR_	CHR_	CHR_	C_CHR_	48196	0.09482	6587	0.09797	6679	-0.003	6.03844e-05
CLOCK_bHLH	CLOCK_bHLH	CLOCK_bHLH	C_BMAL1_bHLH	20043	0.2097	5157	0.21549	5269	-0.01588	6.99446e-40
c-Myc_bHLH_1	c-Myc_bHLH_1	c-Myc_bHLH_1	C_Max_bHLH	20080	0.19478	5024	0.19811	5099	0.00906	2.94908e-17
c-Myc_bHLH_2	c-Myc_bHLH_2	c-Myc_bHLH_2	C_Max_bHLH	20989	0.15774	4559	0.15825	4580	0.02338	6.55664e-51
COUP-TFII_NR_1	COUP-TFII_NR_1	COUP-TFII_NR_1	C_COUP-TFII_NR_1	61032	0.10189	8850	0.10596	9075	-0.0677	1.67503e-117
COUP-TFII_NR_2	COUP-TFII_NR_2	COUP-TFII_NR_2	C_COUP-TFII_NR_1	46801	0.10066	6683	0.10427	6864	-0.04845	4.2958e-95
CREB5_bZIP	CREB5_bZIP	CREB5_bZIP	C_Atf7_bZIP	31705	0.12417	4828	0.1366	5456	-0.24168	1.45969e-161
CRE_bZIP	CRE_bZIP	CRE_bZIP	C_CRE_bZIP	17304	0.24456	4540	0.25141	4657	-0.06995	3.64011e-88
CRX_Homeobox	CRX_Homeobox	CRX_Homeobox	C_Otx2_Homeobox	18057	0.09459	2378	0.09739	2441	-0.05048	2.6155e-79
CTCF_Zf	CTCF_Zf	CTCF_Zf	C_BORIS_Zf	134813	0.21251	42220	0.20748	41269	0.16802	3.17055e-174
CTCF-SatelliteElement_Zf	CTCF-SatelliteElement_Zf	CTCF-SatelliteElement_Zf	C_CTCF-SatelliteElement_Zf	74554	0.13952	15548	0.14089	15655	0.03524	1.707e-95
CUX1_Homeobox	CUX1_Homeobox	CUX1_Homeobox	C_CUX1_Homeobox	4786	0.06571	384	0.06969	409	-0.08335	2.29019e-76
Cux2_Homeobox	Cux2_Homeobox	Cux2_Homeobox	C_Cux2_Homeobox	15647	0.07037	1444	0.07487	1504	-0.07609	8.44142e-94
DLX1_Homeobox	DLX1_Homeobox	DLX1_Homeobox	C_DLX1_Homeobox	14668	0.08189	1697	0.08645	1771	-0.07898	6.80405e-98
DLX2_Homeobox	DLX2_Homeobox	DLX2_Homeobox	C_Lhx3_Homeobox	12807	0.08448	1545	0.08942	1630	-0.08392	2.7233e-93
Dlx3_Homeobox	Dlx3_Homeobox	Dlx3_Homeobox	C_Lhx3_Homeobox	14556	0.0799	1646	0.08442	1748	-0.06226	8.8325e-82
DLX5_Homeobox	DLX5_Homeobox	DLX5_Homeobox	C_Lhx3_Homeobox	13789	0.0828	1619	0.08801	1725	-0.08053	3.6221e-91
Mouse_Recombination_Hotspot_Zf	Mouse_Recombination_Hotspot_Zf	Mouse_Recombination_Hotspot_Zf	C_Mouse_Recombination_Hotspot_Zf	58325	0.09824	8332	0.10326	8734	-0.06508	7.172e-120
DMRT1_DM	DMRT1_DM	DMRT1_DM	C_DMRT1_DM	32857	0.08119	3761	0.08685	4020	-0.108	7.69727e-125
DMRT6_DM	DMRT6_DM	DMRT6_DM	C_DMRT1_DM	31259	0.08242	3635	0.08737	3855	-0.09338	3.19144e-115
RAR-RXR_NR-DR0	RAR-RXR_NR-DR0	RAR-RXR_NR-DR0	C_RARg_NR	63123	0.09815	8791	0.10084	8917	-0.04718	3.35741e-107
RAR-RXR_NR-DR5	RAR-RXR_NR-DR5	RAR-RXR_NR-DR5	C_RAR-RXR_NR-DR5	77639	0.11444	12874	0.11543	12685	0.013	2.14818e-51
DUX4_Homeobox	DUX4_Homeobox	DUX4_Homeobox	C_DUX4_Homeobox	29817	0.07896	3105	0.0823	3201	-0.04397	1.06145e-87
Duxbl_Homeobox	Duxbl_Homeobox	Duxbl_Homeobox	C_Duxbl_Homeobox	31767	0.09055	3757	0.09446	3878	-0.05636	1.54191e-95
DUX_Homeobox	DUX_Homeobox	DUX_Homeobox	C_DUX_Homeobox	21575	0.08302	2478	0.0882	2616	-0.08272	1.55335e-98
E2A_bHLH	E2A_bHLH	E2A_bHLH	C_Tcf21_bHLH	70069	0.13283	13710	0.13172	13405	0.0577	2.24995e-112
E2F1_E2F	E2F1_E2F	E2F1_E2F	C_E2F6_E2F	22081	0.33079	9730	0.3288	9461	0.19512	1.32839e-140
E2F3_E2F	E2F3_E2F	E2F3_E2F	C_E2F6_E2F	31289	0.27697	11335	0.27504	11089	0.14483	6.93009e-136
E2F4_E2F	E2F4_E2F	E2F4_E2F	C_E2F6_E2F	12238	0.32824	5204	0.32767	5051	0.16942	2.0927e-126
E2F6_E2F	E2F6_E2F	E2F6_E2F	C_E2F6_E2F	44409	0.24938	15047	0.24902	14725	0.10504	3.74165e-124
E2F7_E2F	E2F7_E2F	E2F7_E2F	C_E2F6_E2F	22052	0.33938	9888	0.33727	9638	0.19814	2.70188e-141
E2F_E2F	E2F_E2F	E2F_E2F	C_E2F_E2F	10623	0.32757	4518	0.32572	4377	0.2012	5.26507e-129
E2A_bHLH-near_PU.1	E2A_bHLH-near_PU.1	E2A_bHLH-near_PU.1	C_Slug_Zf	73504	0.10596	11456	0.10424	10953	0.07413	3.19556e-127
EBF2_EBF	EBF2_EBF	EBF2_EBF	C_EBF2_EBF	48444	0.11129	7969	0.11264	7968	0.00094	10923
EBF_EBF	EBF_EBF	EBF_EBF	C_EBF2_EBF	48843	0.12225	8758	0.12264	8608	0.03146	1.23849e-82
EBF1_EBF	EBF1_EBF	EBF1_EBF	C_EBF1_EBF	70569	0.12774	13115	0.12782	12887	0.03581	4.6391e-95
EBNA1_EBV-virus	EBNA1_EBV-virus	EBNA1_EBV-virus	C_EBNA1_EBV-virus	46748	0.13039	8644	0.13266	8720	-0.00932	1.54382e-33
E-box_bHLH	E-box_bHLH	E-box_bHLH	C_E-box_bHLH	30807	0.17557	6687	0.18211	6881	-0.05683	1.06004e-98
Egr1_Zf	Egr1_Zf	Egr1_Zf	C_Egr2_Zf	98377	0.16129	20630	0.15931	20033	0.0926	9.03578e-141
Egr2_Zf	Egr2_Zf	Egr2_Zf	C_Egr2_Zf	98765	0.20497	24918	0.20277	24311	0.10549	4.38862e-155
EHF_ETS	EHF_ETS	EHF_ETS	C_ELF3_ETS	138388	0.15133	29932	0.16309	32581	-0.12178	1.03023e-157
EKLF_Zf	EKLF_Zf	EKLF_Zf	C_KLF14_Zf	122328	0.16838	24946	0.16722	24417	0.06281	4.28544e-129
ELF1_ETS	ELF1_ETS	ELF1_ETS	C_Etv2_ETS	46291	0.26635	14420	0.27794	15146	-0.08727	9.35203e-126
ELF3_ETS	ELF3_ETS	ELF3_ETS	C_ELF3_ETS	186018	0.13739	37381	0.14857	40708	-0.14098	1.02413e-176
Elf4_ETS	Elf4_ETS	Elf4_ETS	C_Etv2_ETS	133250	0.17757	33027	0.18995	35599	-0.10817	4.30116e-153
ELF5_ETS	ELF5_ETS	ELF5_ETS	C_ELF3_ETS	132051	0.15451	29721	0.16669	32311	-0.11375	1.78852e-155
Elk1_ETS	Elk1_ETS	Elk1_ETS	C_Etv2_ETS	30596	0.33166	11367	0.34125	11662	-0.03568	1.02049e-77
Elk4_ETS	Elk4_ETS	Elk4_ETS	C_Etv2_ETS	16994	0.41712	7497	0.42555	7501	0.03918	1.68151e-66
En1_Homeobox	En1_Homeobox	En1_Homeobox	C_Lhx3_Homeobox	12840	0.08984	1570	0.09495	1646	-0.08877	1.12247e-96
Eomes_T-box	Eomes_T-box	Eomes_T-box	C_Eomes_T-box	39683	0.08892	5110	0.09154	5207	-0.03263	1.15522e-83
ERE_NR-IR3	ERE_NR-IR3	ERE_NR-IR3	C_ERE_NR-IR3	48681	0.10912	7673	0.11246	7823	-0.04088	6.73943e-92
ERG_ETS	ERG_ETS	ERG_ETS	C_Etv2_ETS	163770	0.15664	36249	0.16581	38579	-0.09903	2.20859e-157
Erra_NR	Erra_NR	Erra_NR	C_Erra_NR	92840	0.11009	14842	0.1131	15074	-0.03968	1.37812e-107
ERRg_NR	ERRg_NR	ERRg_NR	C_Esrrb_NR	52668	0.1007	7723	0.10574	7944	-0.08735	3.27953e-125
Unknown-ESC-element_	Unknown-ESC-element_	Unknown-ESC-element_	C_Zic3_Zf	115408	0.13654	23062	0.13667	22888	0.02569	3.0982e-90
Esrrb_NR	Esrrb_NR	Esrrb_NR	C_Esrrb_NR	51541	0.09458	7031	0.0997	7281	-0.08981	2.88162e-123
ETS1_ETS	ETS1_ETS	ETS1_ETS	C_Etv2_ETS	149888	0.16736	35082	0.17742	37435	-0.0947	1.4689e-150
Ets1-distal_ETS	Ets1-distal_ETS	Ets1-distal_ETS	C_Etv2_ETS	146392	0.14793	31646	0.15778	33962	-0.10228	9.56678e-151
ETS-E-box_ETS-bHLH	ETS-E-box_ETS-bHLH	ETS-E-box_ETS-bHLH	C_ETS-E-box_ETS-bHLH	104057	0.12337	18333	0.12792	19076	-0.04935	1.27032e-117
ETS_ETS	ETS_ETS	ETS_ETS	C_Etv2_ETS	64590	0.23354	18937	0.24651	20074	-0.10141	1.44215e-139
ETS-RUNX_ETS-Runt	ETS-RUNX_ETS-Runt	ETS-RUNX_ETS-Runt	C_ETS-RUNX_ETS-Runt	131251	0.15162	28530	0.15558	29248	0.00296	5.7081e-12
ETV1_ETS	ETV1_ETS	ETV1_ETS	C_Etv2_ETS	106636	0.1855	26494	0.19717	28501	-0.12371	5.90737e-161
Etv2_ETS	Etv2_ETS	Etv2_ETS	C_Etv2_ETS	152380	0.16646	35516	0.17664	37967	-0.10806	5.83111e-154
ETV4_ETS	ETV4_ETS	ETV4_ETS	C_Etv2_ETS	60093	0.23881	17538	0.24939	18471	-0.09538	3.43081e-134
EWS-ERG-fusion_ETS	EWS-ERG-fusion_ETS	EWS-ERG-fusion_ETS	C_Etv2_ETS	147670	0.14053	30782	0.15044	33234	-0.11611	3.16741e-159
EWS-FLI1-fusion_ETS	EWS-FLI1-fusion_ETS	EWS-FLI1-fusion_ETS	C_Etv2_ETS	101069	0.16697	23102	0.17608	24569	-0.10185	1.25249e-143
Fli1_ETS	Fli1_ETS	Fli1_ETS	C_Etv2_ETS	51741	0.24461	15244	0.25437	15981	-0.07557	8.56869e-123
Fosl2_bZIP	Fosl2_bZIP	Fosl2_bZIP	C_JunB_bZIP	47017	0.12571	8398	0.13572	9246	-0.15495	2.72515e-144
Fos_bZIP	Fos_bZIP	Fos_bZIP	C_JunB_bZIP	46795	0.12255	8155	0.13284	9036	-0.16033	3.48908e-147
FOXA1_Forkhead_1	FOXA1_Forkhead_1	FOXA1_Forkhead_1	C_FOXA1_Forkhead_1	77847	0.07845	8500	0.08093	8616	-0.00405	5.38952e-16
FOXA1_Forkhead_2	FOXA1_Forkhead_2	FOXA1_Forkhead_2	C_FOXA1_Forkhead_1	76414	0.07885	8387	0.08121	8515	-0.00037	5833.53
Foxa2_Forkhead	Foxa2_Forkhead	Foxa2_Forkhead	C_Foxa3_Forkhead	48499	0.08799	6060	0.09166	6196	-0.05002	4.67947e-96
Foxa3_Forkhead	Foxa3_Forkhead	Foxa3_Forkhead	C_Foxa3_Forkhead	47321	0.08731	5893	0.09116	6033	-0.05004	1.52033e-102
FoxD3_forkhead	FoxD3_forkhead	FoxD3_forkhead	C_FoxD3_forkhead	76393	0.08537	9346	0.0888	9566	-0.0355	1.79891e-95
Fox-Ebox_Forkhead-bHLH	Fox-Ebox_Forkhead-bHLH	Fox-Ebox_Forkhead-bHLH	C_Fox-Ebox_Forkhead-bHLH	83939	0.08872	10647	0.09185	10813	-0.04133	4.09967e-103
Foxf1_Forkhead	Foxf1_Forkhead	Foxf1_Forkhead	C_FoxL2_Forkhead	50331	0.08076	5568	0.08351	5678	-0.02498	3.12793e-76
Foxh1_Forkhead	Foxh1_Forkhead	Foxh1_Forkhead	C_Foxh1_Forkhead	33338	0.09118	4230	0.09455	4327	-0.03625	1.50174e-80
FOXK1_Forkhead	FOXK1_Forkhead	FOXK1_Forkhead	C_FoxL2_Forkhead	38958	0.09025	4898	0.09255	4940	-0.01887	1.20607e-50
FOXK2_Forkhead	FOXK2_Forkhead	FOXK2_Forkhead	C_FOXK2_Forkhead	41315	0.09349	5484	0.09684	5560	-0.03825	3.04616e-85
FoxL2_Forkhead	FoxL2_Forkhead	FoxL2_Forkhead	C_FoxL2_Forkhead	48393	0.0825	5492	0.08535	5611	-0.02818	2.4069e-74
FOXM1_Forkhead	FOXM1_Forkhead	FOXM1_Forkhead	C_FOXA1_Forkhead_1	73290	0.08021	8097	0.0825	8219	0.00141	0.120755
Foxo1_Forkhead	Foxo1_Forkhead	Foxo1_Forkhead	C_Foxo1_Forkhead	51070	0.11172	8107	0.11621	8373	-0.05895	4.81145e-111
Foxo3_Forkhead	Foxo3_Forkhead	Foxo3_Forkhead	C_FoxL2_Forkhead	48361	0.08691	5803	0.08952	5897	-0.02228	2.54015e-68
FOXP1_Forkhead	FOXP1_Forkhead	FOXP1_Forkhead	C_FoxL2_Forkhead	44117	0.08959	5496	0.09213	5569	-0.02078	1.94349e-65
Fra1_bZIP	Fra1_bZIP	Fra1_bZIP	C_JunB_bZIP	45283	0.12501	8031	0.13506	8865	-0.15797	7.64712e-147
Fra2_bZIP	Fra2_bZIP	Fra2_bZIP	C_JunB_bZIP	47888	0.12565	8571	0.13558	9446	-0.1545	8.23558e-150
FXR_NR-IR1	FXR_NR-IR1	FXR_NR-IR1	C_FXR_NR-IR1	30063	0.11401	5006	0.11572	5014	-0.00988	5.06773e-29
GABPA_ETS	GABPA_ETS	GABPA_ETS	C_Etv2_ETS	95240	0.19979	25086	0.21237	26959	-0.12459	1.59252e-153
Gata2_Zf	Gata2_Zf	Gata2_Zf	C_Gata2_Zf	37927	0.09525	5179	0.0997	5422	-0.12267	1.15362e-132
GATA3_Zf-DR4	GATA3_Zf-DR4	GATA3_Zf-DR4	C_GATA3_Zf-DR4	42978	0.07848	4740	0.08305	4918	-0.08692	5.94255e-120
GATA3_Zf-DR8	GATA3_Zf-DR8	GATA3_Zf-DR8	C_GATA3_Zf-DR8	55835	0.08589	6806	0.0895	6956	-0.04911	2.88832e-101
GATA_Zf-IR3	GATA_Zf-IR3	GATA_Zf-IR3	C_GATA_Zf-IR3	26888	0.08255	3082	0.08799	3277	-0.10063	9.10007e-120
GATA_Zf-IR4	GATA_Zf-IR4	GATA_Zf-IR4	C_GATA_Zf-IR4	17243	0.08726	2244	0.08881	2234	-0.02397	7.44578e-52
GATA3_Zf	GATA3_Zf	GATA3_Zf	C_Gata2_Zf	39796	0.08716	4954	0.0915	5188	-0.10221	3.44952e-130
Gata4_Zf	Gata4_Zf	Gata4_Zf	C_Gata2_Zf	36419	0.09512	4952	0.1001	5219	-0.13255	7.75819e-142
Gata6_Zf	Gata6_Zf	Gata6_Zf	C_Gata2_Zf	38305	0.094	5143	0.09871	5428	-0.13037	6.97697e-135
Gata1_Zf	Gata1_Zf	Gata1_Zf	C_Gata2_Zf	37082	0.09574	5091	0.10028	5350	-0.12311	8.3033e-134
GATA-SCL_Zf-bHLH	GATA-SCL_Zf-bHLH	GATA-SCL_Zf-bHLH	C_GATA-SCL_Zf-bHLH	49671	0.11435	8094	0.11598	8256	-0.02571	4.83535e-71
Gfi1b_Zf	Gfi1b_Zf	Gfi1b_Zf	C_Gfi1b_Zf	57811	0.10566	8142	0.10845	8309	-0.02525	2.49595e-79
GFX_	GFX_	GFX_	C_ZBTB33_Zf	4565	0.37105	1884	0.37625	1830	0.13122	7.97759e-87
GFY_	GFY_	GFY_	C_GFY_	61149	0.1489	11627	0.14974	11765	0.01647	7.32211e-58
GFY-Staf_Zf	GFY-Staf_Zf	GFY-Staf_Zf	C_Ronin_THAP	62778	0.13835	10285	0.13947	10392	-0.00808	3.69718e-31
Gli2_Zf	Gli2_Zf	Gli2_Zf	C_Gli2_Zf	91866	0.10956	14078	0.10803	13659	0.08675	1.55207e-136
GLI3_Zf	GLI3_Zf	GLI3_Zf	C_Gli2_Zf	76384	0.10468	11249	0.10366	10923	0.07426	2.70938e-131
GLIS3_Zf	GLIS3_Zf	GLIS3_Zf	C_GLIS3_Zf	81484	0.16085	18832	0.15874	18362	0.0877	8.3007e-133
GRE_NR-IR3_1	GRE_NR-IR3_1	GRE_NR-IR3_1	C_PR_NR	31340	0.1099	4927	0.11238	5015	-0.02621	6.1998e-67
GRE_NR-IR3_2	GRE_NR-IR3_2	GRE_NR-IR3_2	C_PR_NR	40486	0.10172	5949	0.10451	6049	-0.03233	3.79672e-83
GRHL2_CP2	GRHL2_CP2	GRHL2_CP2	C_GRHL2_CP2	29778	0.10092	4366	0.10505	4533	-0.05289	8.62262e-88
GSC_Homeobox	GSC_Homeobox	GSC_Homeobox	C_Otx2_Homeobox	32592	0.08095	3605	0.08412	3693	-0.05944	1.91437e-100
Hand2_bHLH	Hand2_bHLH	Hand2_bHLH	C_Hand2_bHLH	102429	0.10444	15518	0.10754	15826	-0.03383	1.75003e-99
HEB_bHLH	HEB_bHLH	HEB_bHLH	C_Tcf21_bHLH	74174	0.13409	14677	0.13305	14445	0.05523	3.72024e-117
HIC1_Zf	HIC1_Zf	HIC1_Zf	C_HIC1_Zf	56781	0.14505	12349	0.14641	12313	0.01892	5.24124e-56
HIF-1a_bHLH	HIF-1a_bHLH	HIF-1a_bHLH	C_HIF2a_bHLH	6291	0.16789	1412	0.16505	1388	0.07235	2.5856e-69
HIF-1b_HLH	HIF-1b_HLH	HIF-1b_HLH	C_HIF2a_bHLH	7697	0.16866	1824	0.16539	1792	0.08313	3.48232e-77
HIF2a_bHLH	HIF2a_bHLH	HIF2a_bHLH	C_HIF2a_bHLH	9091	0.17751	2215	0.17477	2177	0.07086	8.23394e-82
HINFP_Zf	HINFP_Zf	HINFP_Zf	C_HINFP_Zf	9452	0.36629	4772	0.3609	4648	0.27053	5.1433e-134
HLF_bZIP	HLF_bZIP	HLF_bZIP	C_HLF_bZIP	31994	0.09644	4309	0.12872	6139	-0.61191	4.31716e-202
HNF1b_Homeobox	HNF1b_Homeobox	HNF1b_Homeobox	C_HNF1b_Homeobox	28670	0.06961	2721	0.07252	2816	-0.01863	5.22236e-52
Hnf1_Homeobox	Hnf1_Homeobox	Hnf1_Homeobox	C_HNF1b_Homeobox	40061	0.07288	4016	0.07572	4180	-0.01124	3.07427e-38
HNF4a_NR-DR1	HNF4a_NR-DR1	HNF4a_NR-DR1	C_HNF4a_NR-DR1	85170	0.09603	11826	0.09899	11932	-0.03561	3.66942e-98
Hnf6b_Homeobox	Hnf6b_Homeobox	Hnf6b_Homeobox	C_Hnf6b_Homeobox	12981	0.07239	1220	0.07632	1253	-0.07973	1.66551e-91
HNF6_Homeobox	HNF6_Homeobox	HNF6_Homeobox	C_Hnf6b_Homeobox	7867	0.07083	709	0.07489	735	-0.06475	1.05293e-71
Hoxa10_Homeobox	Hoxa10_Homeobox	Hoxa10_Homeobox	C_Hoxd10_Homeobox	44254	0.09163	5665	0.09706	6027	-0.08455	1.14979e-116
Hoxa11_Homeobox	Hoxa11_Homeobox	Hoxa11_Homeobox	C_Hoxd11_Homeobox	34489	0.08891	4230	0.09231	4388	-0.02158	4.44062e-71
Hoxa13_Homeobox	Hoxa13_Homeobox	Hoxa13_Homeobox	C_Hoxd13_Homeobox	37339	0.08466	4370	0.08847	4493	-0.03022	2.50757e-72
HOXA1_Homeobox	HOXA1_Homeobox	HOXA1_Homeobox	C_HOXA2_Homeobox	31045	0.07939	3372	0.08415	3558	-0.08837	4.98182e-106
HOXA2_Homeobox	HOXA2_Homeobox	HOXA2_Homeobox	C_HOXA2_Homeobox	31412	0.07753	3392	0.0822	3536	-0.0797	4.08204e-111
Hoxa9_Homeobox	Hoxa9_Homeobox	Hoxa9_Homeobox	C_Hoxa9_Homeobox	38681	0.10005	4991	0.10443	5208	-0.06209	2.29869e-108
HOXB13_Homeobox	HOXB13_Homeobox	HOXB13_Homeobox	C_Hoxd13_Homeobox	33704	0.08153	3668	0.08466	3740	-0.02472	3.2103e-64
Hoxb4_Homeobox	Hoxb4_Homeobox	Hoxb4_Homeobox	C_Hoxb4_Homeobox	29581	0.08864	3650	0.09383	3825	-0.09228	1.4769e-113
Hoxc9_Homeobox	Hoxc9_Homeobox	Hoxc9_Homeobox	C_Hoxc9_Homeobox	26799	0.0862	3194	0.09055	3332	-0.04682	4.62841e-82
Hoxd10_Homeobox	Hoxd10_Homeobox	Hoxd10_Homeobox	C_Hoxd10_Homeobox	37789	0.09595	4944	0.10005	5153	-0.05198	1.0584e-99
Hoxd11_Homeobox	Hoxd11_Homeobox	Hoxd11_Homeobox	C_Hoxd11_Homeobox	32748	0.08972	4014	0.0935	4155	-0.02848	3.40417e-70
Hoxd12_Homeobox	Hoxd12_Homeobox	Hoxd12_Homeobox	C_Hoxd10_Homeobox	49430	0.08446	5771	0.0886	6054	-0.05141	2.53425e-98
Hoxd13_Homeobox	Hoxd13_Homeobox	Hoxd13_Homeobox	C_Hoxd13_Homeobox	39743	0.08156	4317	0.0849	4419	-0.02314	1.24082e-63
HRE_HSF_1	HRE_HSF_1	HRE_HSF_1	C_HRE_HSF_1	36580	0.12183	6478	0.12351	6525	0.0063	7.98844e-21
HRE_HSF_2	HRE_HSF_2	HRE_HSF_2	C_HRE_HSF_2	57920	0.09822	8169	0.10143	8385	-0.03325	1.03539e-84
IRF1_IRF	IRF1_IRF	IRF1_IRF	C_IRF1_IRF	136955	0.11711	24192	0.12394	25452	-0.04873	2.70153e-124
IRF2_IRF	IRF2_IRF	IRF2_IRF	C_IRF1_IRF	91006	0.1235	16575	0.12988	17322	-0.03118	1.08634e-96
IRF3_IRF	IRF3_IRF	IRF3_IRF	C_IRF1_IRF	144310	0.11014	23498	0.11617	24773	-0.03358	9.61679e-111
IRF4_IRF	IRF4_IRF	IRF4_IRF	C_IRF4_IRF	42824	0.11616	7390	0.11964	7533	-0.01021	3.53831e-33
IRF8_IRF	IRF8_IRF	IRF8_IRF	C_IRF8_IRF	113582	0.12109	19927	0.12921	21195	-0.08949	1.55197e-138
Isl1_Homeobox	Isl1_Homeobox	Isl1_Homeobox	C_Isl1_Homeobox	24149	0.09656	3192	0.10086	3300	-0.06971	5.77527e-100
ISRE_IRF	ISRE_IRF	ISRE_IRF	C_IRF1_IRF	98401	0.10635	15529	0.11197	16207	-0.04735	1.11298e-108
Jun-AP1_bZIP	Jun-AP1_bZIP	Jun-AP1_bZIP	C_JunB_bZIP	45765	0.12679	8265	0.13692	9107	-0.15731	1.13383e-150
JunB_bZIP	JunB_bZIP	JunB_bZIP	C_JunB_bZIP	47182	0.12601	8488	0.13596	9314	-0.15588	6.70639e-146
c-Jun-CRE_bZIP	c-Jun-CRE_bZIP	c-Jun-CRE_bZIP	C_Atf7_bZIP	36427	0.13057	5895	0.13933	6390	-0.17051	9.53463e-147
JunD_bZIP	JunD_bZIP	JunD_bZIP	C_Atf7_bZIP	28218	0.14178	4778	0.15201	5239	-0.19737	2.91383e-149
KLF10_Zf	KLF10_Zf	KLF10_Zf	C_KLF10_Zf	241480	0.10607	29489	0.10613	28486	0.01842	3.26262e-93
KLF14_Zf	KLF14_Zf	KLF14_Zf	C_KLF14_Zf	168751	0.26022	48723	0.25794	47833	0.10344	8.63386e-158
KLF1_Zf	KLF1_Zf	KLF1_Zf	C_KLF14_Zf	130048	0.29543	39498	0.29387	39057	0.09092	3.26313e-146
KLF3_Zf	KLF3_Zf	KLF3_Zf	C_KLF14_Zf	146018	0.27082	44857	0.2684	44048	0.1064	2.5561e-157
Klf4_Zf	Klf4_Zf	Klf4_Zf	C_KLF14_Zf	114210	0.21916	28217	0.21786	27737	0.07864	2.69188e-141
KLF5_Zf	KLF5_Zf	KLF5_Zf	C_KLF14_Zf	128975	0.26287	36762	0.26143	36195	0.08887	1.98185e-148
KLF6_Zf	KLF6_Zf	KLF6_Zf	C_KLF14_Zf	105160	0.27475	31488	0.27335	31042	0.08157	6.33246e-139
Klf9_Zf	Klf9_Zf	Klf9_Zf	C_KLF14_Zf	150884	0.23281	39721	0.23049	38922	0.11325	2.27123e-157
LEF1_HMG	LEF1_HMG	LEF1_HMG	C_LEF1_HMG	55378	0.08895	7137	0.09262	7303	-0.04144	2.55124e-97
Lhx1_Homeobox	Lhx1_Homeobox	Lhx1_Homeobox	C_Lhx3_Homeobox	15066	0.07326	1515	0.07743	1583	-0.06057	3.75206e-86
Lhx2_Homeobox	Lhx2_Homeobox	Lhx2_Homeobox	C_Lhx3_Homeobox	17597	0.07565	1850	0.08066	1936	-0.08727	1.22038e-110
Lhx3_Homeobox	Lhx3_Homeobox	Lhx3_Homeobox	C_Lhx3_Homeobox	16893	0.07508	1706	0.07917	1779	-0.06097	2.27711e-85
LHX9_Homeobox	LHX9_Homeobox	LHX9_Homeobox	C_Lhx3_Homeobox	15300	0.08995	1838	0.09465	1942	-0.08013	1.47951e-90
Unknown_Homeobox	Unknown_Homeobox	Unknown_Homeobox	C_Unknown_Homeobox	30374	0.0854	3559	0.0889	3695	-0.02361	1.36647e-58
LRF_Zf	LRF_Zf	LRF_Zf	C_LRF_Zf	38334	0.13315	7017	0.12872	6582	0.14194	4.10666e-137
Nr5a2_NR_1	Nr5a2_NR_1	Nr5a2_NR_1	C_Nr5a2_NR_1	67057	0.09725	9477	0.10127	9700	-0.06051	1.44824e-112
LXRE_NR-DR4	LXRE_NR-DR4	LXRE_NR-DR4	C_LXRE_NR-DR4	38204	0.11401	6312	0.11638	6396	-0.01813	9.07187e-54
MafA_bZIP	MafA_bZIP	MafA_bZIP	C_MafA_bZIP	69241	0.1179	11652	0.12237	12174	-0.0536	6.66354e-108
MafB_bZIP	MafB_bZIP	MafB_bZIP	C_MafK_bZIP	62651	0.10387	9393	0.1092	9953	-0.07713	7.75699e-123
MafF_bZIP	MafF_bZIP	MafF_bZIP	C_MafF_bZIP	47898	0.08982	6184	0.09573	6614	-0.08995	8.11386e-128
MafK_bZIP	MafK_bZIP	MafK_bZIP	C_MafK_bZIP	66989	0.11455	11030	0.11963	11602	-0.06784	5.62381e-122
Max_bHLH	Max_bHLH	Max_bHLH	C_Max_bHLH	33104	0.13422	5683	0.13782	5791	-0.01242	3.5939e-39
Maz_Zf	Maz_Zf	Maz_Zf	C_Zfp281_Zf	148545	0.2214	40606	0.21826	39569	0.11547	3.57483e-162
Mef2a_MADS	Mef2a_MADS	Mef2a_MADS	C_Mef2c_MADS	38428	0.0982	5483	0.10158	5574	-0.01788	8.53916e-51
Mef2b_MADS	Mef2b_MADS	Mef2b_MADS	C_Mef2c_MADS	41238	0.09825	5924	0.10146	6032	-0.01515	1.82128e-47
Mef2c_MADS	Mef2c_MADS	Mef2c_MADS	C_Mef2c_MADS	55195	0.08946	7232	0.0925	7412	-0.00313	1.92757e-05
Mef2d_MADS	Mef2d_MADS	Mef2d_MADS	C_Mef2c_MADS	46448	0.09348	6340	0.09593	6443	-0.00026	92896.1
Meis1_Homeobox	Meis1_Homeobox	Meis1_Homeobox	C_Meis1_Homeobox	54702	0.12397	9605	0.1246	9524	0.01584	1.01105e-55
MITF_bHLH	MITF_bHLH	MITF_bHLH	C_TFE3_bHLH	39283	0.14287	7116	0.15157	7541	-0.12329	1.84488e-135
MNT_bHLH	MNT_bHLH	MNT_bHLH	C_MNT_bHLH	42754	0.10298	5808	0.10605	5930	-0.04055	5.83742e-89
AMYB_HTH	AMYB_HTH	AMYB_HTH	C_AMYB_HTH	31126	0.13228	5796	0.14132	6201	-0.12788	3.07805e-134
MYB_HTH	MYB_HTH	MYB_HTH	C_AMYB_HTH	17708	0.16121	3944	0.16883	4116	-0.07951	1.54181e-101
Myf5_bHLH	Myf5_bHLH	Myf5_bHLH	C_Tcf21_bHLH	68832	0.12533	12776	0.12496	12538	0.04426	3.58977e-106
MYNN_Zf	MYNN_Zf	MYNN_Zf	C_MYNN_Zf	40715	0.08826	5133	0.09126	5299	-0.02436	1.03617e-73
MyoD_bHLH	MyoD_bHLH	MyoD_bHLH	C_Tcf21_bHLH	73120	0.14018	15186	0.13927	14959	0.05506	7.32131e-114
MyoG_bHLH	MyoG_bHLH	MyoG_bHLH	C_Tcf21_bHLH	86510	0.13242	16846	0.13234	16662	0.03708	1.75387e-100
Nanog_Homeobox	Nanog_Homeobox	Nanog_Homeobox	C_Nanog_Homeobox	28957	0.09856	3987	0.10317	4108	-0.05968	3.21815e-97
NeuroD1_bHLH	NeuroD1_bHLH	NeuroD1_bHLH	C_NeuroD1_bHLH	87991	0.12688	16353	0.12733	16199	0.03995	1.24841e-102
NeuroG2_bHLH	NeuroG2_bHLH	NeuroG2_bHLH	C_NeuroD1_bHLH	79684	0.11518	13255	0.11652	13176	0.02435	4.46e-77
NF1-FOXA1_CTF-Forkhead	NF1-FOXA1_CTF-Forkhead	NF1-FOXA1_CTF-Forkhead	C_NF1-FOXA1_CTF-Forkhead	65517	0.09384	8970	0.09644	9081	-0.01769	4.12253e-65
NF1-halfsite_CTF	NF1-halfsite_CTF	NF1-halfsite_CTF	C_NF1-halfsite_CTF	62716	0.11721	10657	0.12025	10825	-0.01637	1.9203e-56
NF1_CTF	NF1_CTF	NF1_CTF	C_NF1_CTF	56753	0.13377	11299	0.13478	11317	0.0242	2.43023e-70
NFAT-AP1_RHD-bZIP	NFAT-AP1_RHD-bZIP	NFAT-AP1_RHD-bZIP	C_NFAT-AP1_RHD-bZIP	87246	0.0968	12119	0.1016	12749	-0.06849	2.31603e-128
NFAT_RHD	NFAT_RHD	NFAT_RHD	C_NFAT_RHD	54947	0.09426	7474	0.09754	7639	-0.03077	6.11617e-84
NFE2L2_bZIP	NFE2L2_bZIP	NFE2L2_bZIP	C_Bach1_bZIP	69660	0.10947	10916	0.11803	11949	-0.12633	1.9452e-147
NF-E2_bZIP	NF-E2_bZIP	NF-E2_bZIP	C_Bach1_bZIP	76890	0.1149	12558	0.12202	13469	-0.09986	4.94308e-139
NFIL3_bZIP	NFIL3_bZIP	NFIL3_bZIP	C_HLF_bZIP	16823	0.10444	2358	0.13961	3410	-0.69009	2.98682e-187
NFkB-p65-Rel_RHD	NFkB-p65-Rel_RHD	NFkB-p65-Rel_RHD	C_NFkB-p65_RHD	34713	0.11236	5588	0.11595	5693	-0.03998	1.95127e-79
NFY_CCAAT	NFY_CCAAT	NFY_CCAAT	C_NFY_CCAAT	39578	0.23117	7703	0.23281	7780	-0.02647	1.07453e-72
Nkx2.1_Homeobox	Nkx2.1_Homeobox	Nkx2.1_Homeobox	C_Nkx2.1_Homeobox	43689	0.10621	6670	0.10758	6723	0.00721	6.57602e-21
Nkx2.2_Homeobox	Nkx2.2_Homeobox	Nkx2.2_Homeobox	C_Nkx2.1_Homeobox	39025	0.11446	6402	0.11542	6412	0.00385	3.50804e-08
Nkx2.5_Homeobox	Nkx2.5_Homeobox	Nkx2.5_Homeobox	C_Nkx2.5_Homeobox	36975	0.10492	5710	0.10701	5780	-0.00558	2.5048e-12
Nkx3.1_Homeobox	Nkx3.1_Homeobox	Nkx3.1_Homeobox	C_Nkx3.1_Homeobox	48340	0.09757	6831	0.10041	6948	-0.03839	2.10758e-84
Nkx6.1_Homeobox	Nkx6.1_Homeobox	Nkx6.1_Homeobox	C_Nkx6.1_Homeobox	26600	0.08473	3183	0.08936	3331	-0.06181	1.86819e-96
n-Myc_bHLH	n-Myc_bHLH	n-Myc_bHLH	C_Max_bHLH	19393	0.19434	4864	0.19643	4903	0.03084	9.32623e-61
NPAS2_bHLH	NPAS2_bHLH	NPAS2_bHLH	C_BMAL1_bHLH	35994	0.13918	6605	0.14446	6779	-0.06826	1.42412e-104
Npas4_bHLH	Npas4_bHLH	Npas4_bHLH	C_Npas4_bHLH	6656	0.16962	1532	0.17119	1545	0.03339	1.25371e-39
NPAS_bHLH	NPAS_bHLH	NPAS_bHLH	C_Max_bHLH	18439	0.16398	3947	0.16669	4003	-0.01084	9.78899e-23
EAR2_NR	EAR2_NR	EAR2_NR	C_COUP-TFII_NR_1	60071	0.10262	8750	0.10652	9011	-0.0576	4.67067e-109
Nr5a2_NR_2	Nr5a2_NR_2	Nr5a2_NR_2	C_Nr5a2_NR_1	64604	0.1033	9640	0.10668	9795	-0.05033	2.4686e-106
NRF1_NRF	NRF1_NRF	NRF1_NRF	C_NRF_NRF	32945	0.36975	13823	0.37366	13519	0.16865	2.59092e-148
Nrf2_bZIP	Nrf2_bZIP	Nrf2_bZIP	C_Bach1_bZIP	74694	0.11895	12578	0.12611	13496	-0.10412	5.8564e-139
NRF_NRF	NRF_NRF	NRF_NRF	C_NRF_NRF	30179	0.34185	11393	0.34711	11146	0.12358	2.31232e-133
Nur77_NR	Nur77_NR	Nur77_NR	C_Nur77_NR	49197	0.0855	5983	0.09031	6270	-0.09212	3.80092e-132
Oct11_POU-Homeobox	Oct11_POU-Homeobox	Oct11_POU-Homeobox	C_Oct4_POU-Homeobox	43875	0.08809	5052	0.09235	5324	-0.07353	8.03329e-117
Oct2_POU-Homeobox	Oct2_POU-Homeobox	Oct2_POU-Homeobox	C_Oct4_POU-Homeobox	53271	0.08113	5688	0.08524	5974	-0.07001	1.68709e-115
Oct4_POU-Homeobox	Oct4_POU-Homeobox	Oct4_POU-Homeobox	C_Oct4_POU-Homeobox	47174	0.08553	5294	0.08941	5544	-0.06296	1.95941e-112
Oct4-Sox17_POU-Homeobox-HMG	Oct4-Sox17_POU-Homeobox-HMG	Oct4-Sox17_POU-Homeobox-HMG	C_Oct4-Sox17_POU-Homeobox-HMG	59811	0.0802	6725	0.08297	6879	-0.01377	6.7706e-49
OCT4-SOX2-TCF-NANOG_POU-Homeobox-HMG	OCT4-SOX2-TCF-NANOG_POU-Homeobox-HMG	OCT4-SOX2-TCF-NANOG_POU-Homeobox-HMG	C_OCT4-SOX2-TCF-NANOG_POU-Homeobox-HMG	64265	0.07462	6648	0.07842	7002	-0.04349	5.15896e-101
Oct6_POU-Homeobox	Oct6_POU-Homeobox	Oct6_POU-Homeobox	C_Oct6_POU-Homeobox	50819	0.08167	5353	0.08607	5615	-0.0705	2.15085e-116
OCT-OCT_POU-Homeobox-IR1	OCT-OCT_POU-Homeobox-IR1	OCT-OCT_POU-Homeobox-IR1	C_OCT-OCT_POU-Homeobox-IR1	27207	0.07313	2803	0.07811	2948	-0.08337	2.92474e-107
OCT-OCT_POU-Homeobox_1	OCT-OCT_POU-Homeobox_1	OCT-OCT_POU-Homeobox_1	C_OCT-OCT_POU-Homeobox_1	44924	0.06447	3721	0.06774	3898	-0.02037	6.15247e-63
OCT-OCT_POU-Homeobox_2	OCT-OCT_POU-Homeobox_2	OCT-OCT_POU-Homeobox_2	C_OCT-OCT_POU-Homeobox_2	114624	0.04434	5771	0.04717	5842	-0.04442	1.2475e-114
OCT-OCT-short_POU-Homeobox	OCT-OCT-short_POU-Homeobox	OCT-OCT-short_POU-Homeobox	C_OCT-OCT_POU-Homeobox-IR1	22242	0.07582	2320	0.0819	2510	-0.1076	3.61636e-117
Olig2_bHLH	Olig2_bHLH	Olig2_bHLH	C_NeuroD1_bHLH	61392	0.11275	10080	0.11462	10020	0.01237	1.60038e-45
Otx2_Homeobox	Otx2_Homeobox	Otx2_Homeobox	C_Otx2_Homeobox	31001	0.08044	3402	0.08414	3553	-0.06514	3.11286e-102
NFkB-p50-p52_RHD	NFkB-p50-p52_RHD	NFkB-p50-p52_RHD	C_NFkB-p50-p52_RHD	43929	0.13718	8856	0.13651	8630	0.07334	1.26269e-112
p53_p53_1	p53_p53_1	p53_p53_1	C_p53_p53_1	33486	0.09251	4220	0.09455	4286	-0.02555	3.69984e-68
p53_p53_2	p53_p53_2	p53_p53_2	C_p53_p53_2	58736	0.13481	11274	0.13534	11268	0.01924	6.51622e-62
p53_p53_3	p53_p53_3	p53_p53_3	C_p53_p53_1	33486	0.09251	4220	0.09455	4286	-0.02555	3.69984e-68
p63_p53	p63_p53	p63_p53	C_p53_p53_1	34804	0.10115	4831	0.10313	4895	-0.01315	3.99509e-38
NFkB-p65_RHD	NFkB-p65_RHD	NFkB-p65_RHD	C_NFkB-p65_RHD	44739	0.11225	7321	0.11458	7399	-0.0179	5.80993e-55
p73_p53	p73_p53	p73_p53	C_p53_p53_1	39072	0.10412	5591	0.10593	5639	-0.01491	7.2189e-43
PAX3-FKHR-fusion_Paired-Homeobox	PAX3-FKHR-fusion_Paired-Homeobox	PAX3-FKHR-fusion_Paired-Homeobox	C_PAX3-FKHR-fusion_Paired-Homeobox	29192	0.08621	3335	0.09062	3534	-0.07197	3.15948e-104
PAX5_Paired-Homeobox	PAX5_Paired-Homeobox	PAX5_Paired-Homeobox	C_Pax8_Paired-Homeobox	41688	0.13532	7950	0.13696	7972	-0.00572	1.65642e-12
PAX5_Paired-Homeobox-condensed	PAX5_Paired-Homeobox-condensed	PAX5_Paired-Homeobox-condensed	C_PAX5_Paired-Homeobox-condensed	40122	0.14733	7959	0.14997	8032	-0.00792	1.59077e-24
PAX6_Paired-Homeobox	PAX6_Paired-Homeobox	PAX6_Paired-Homeobox	C_PAX6_Paired-Homeobox	31613	0.11298	4973	0.11604	5119	-0.03609	4.22159e-79
Pax7_Paired-Homeobox-longest	Pax7_Paired-Homeobox-longest	Pax7_Paired-Homeobox-longest	C_Pax7_Paired-Homeobox-longest	25553	0.06877	2306	0.07589	2634	-0.12517	2.34922e-127
Pax7_Paired-Homeobox-long	Pax7_Paired-Homeobox-long	Pax7_Paired-Homeobox-long	C_Phox2b_Homeobox	16437	0.07213	1641	0.07654	1750	-0.06138	2.93219e-89
Pax7_Paired-Homeobox	Pax7_Paired-Homeobox	Pax7_Paired-Homeobox	C_Pax7_Paired-Homeobox	24669	0.06938	2243	0.0734	2384	-0.05785	8.22873e-93
Pax8_Paired-Homeobox	Pax8_Paired-Homeobox	Pax8_Paired-Homeobox	C_Pax8_Paired-Homeobox	73777	0.12385	13055	0.12581	13136	-0.01682	1.04153e-64
PBX1_Homeobox	PBX1_Homeobox	PBX1_Homeobox	C_PBX1_Homeobox	72554	0.1274	12332	0.12972	12586	-0.02559	5.04398e-81
PBX2_Homeobox	PBX2_Homeobox	PBX2_Homeobox	C_PBX2_Homeobox	28540	0.08788	3304	0.09264	3488	-0.07594	2.81655e-107
Pbx3_Homeobox	Pbx3_Homeobox	Pbx3_Homeobox	C_PBX1_Homeobox	64671	0.12744	10516	0.1299	10744	-0.03154	4.43204e-89
Pdx1_Homeobox	Pdx1_Homeobox	Pdx1_Homeobox	C_Pdx1_Homeobox	30482	0.07958	3318	0.08518	3565	-0.10571	3.36998e-119
PGR_NR	PGR_NR	PGR_NR	C_PR_NR	43557	0.09497	6006	0.09866	6164	-0.04734	7.3795e-92
Phox2a_Homeobox	Phox2a_Homeobox	Phox2a_Homeobox	C_Phox2b_Homeobox	18170	0.07131	1769	0.07519	1845	-0.04666	1.67419e-75
Phox2b_Homeobox	Phox2b_Homeobox	Phox2b_Homeobox	C_Phox2b_Homeobox	12155	0.0687	1133	0.07205	1170	-0.04203	8.14544e-62
Pit1--1bp_Homeobox	Pit1--1bp_Homeobox	Pit1--1bp_Homeobox	C_Pit1--1bp_Homeobox	42125	0.07116	4111	0.07434	4207	-0.01323	4.71487e-44
Pit1_Homeobox	Pit1_Homeobox	Pit1_Homeobox	C_Brn2_POU-Homeobox	40254	0.06734	3547	0.07068	3694	-0.0292	1.94934e-71
Pitx1-Ebox_Homeobox-bHLH	Pitx1-Ebox_Homeobox-bHLH	Pitx1-Ebox_Homeobox-bHLH	C_Pitx1-Ebox_Homeobox-bHLH	56788	0.08758	7151	0.09083	7312	-0.0253	8.3779e-74
Pitx1_Homeobox	Pitx1_Homeobox	Pitx1_Homeobox	C_Otx2_Homeobox	30748	0.0781	3269	0.08205	3372	-0.07496	2.16191e-109
Pknox1_Homeobox	Pknox1_Homeobox	Pknox1_Homeobox	C_PBX1_Homeobox	53949	0.13922	9205	0.14147	9395	-0.02799	2.77503e-82
PPARa_NR-DR1	PPARa_NR-DR1	PPARa_NR-DR1	C_PPARa_NR-DR1	92842	0.09541	12567	0.09917	12843	-0.05147	3.60787e-114
PPARE_NR-DR1	PPARE_NR-DR1	PPARE_NR-DR1	C_PPARa_NR-DR1	99333	0.10131	14315	0.10482	14540	-0.04625	1.88852e-117
PRDM10_Zf	PRDM10_Zf	PRDM10_Zf	C_PRDM10_Zf	62081	0.10324	8969	0.10449	8951	-0.00132	58456.4
PRDM14_Zf	PRDM14_Zf	PRDM14_Zf	C_PRDM14_Zf	37940	0.09602	5389	0.09715	5338	0.00848	3.2094e-18
PRDM15_Zf	PRDM15_Zf	PRDM15_Zf	C_PRDM15_Zf	57827	0.1212	10117	0.12313	10174	-0.00647	2.2785e-22
PRDM1_Zf	PRDM1_Zf	PRDM1_Zf	C_PRDM1_Zf	98867	0.09675	13850	0.10077	14186	-0.04729	1.35365e-108
PRDM9_Zf	PRDM9_Zf	PRDM9_Zf	C_PRDM9_Zf	74057	0.1229	13365	0.12471	13527	-0.00272	3.21917e-05
PR_NR	PR_NR	PR_NR	C_PR_NR	64339	0.09727	9017	0.10089	9268	-0.0451	1.30899e-97
Prop1_Homeobox	Prop1_Homeobox	Prop1_Homeobox	C_Phox2b_Homeobox	17943	0.07097	1733	0.07536	1850	-0.06025	5.71292e-85
PSE_SNAPc	PSE_SNAPc	PSE_SNAPc	C_PSE_SNAPc	41728	0.09266	5577	0.09555	5696	-0.02348	2.66943e-58
Ptf1a_bHLH	Ptf1a_bHLH	Ptf1a_bHLH	C_Tcf21_bHLH	69518	0.12412	12716	0.12346	12473	0.05161	2.95178e-110
PU.1-IRF8_ETS-IRF	PU.1-IRF8_ETS-IRF	PU.1-IRF8_ETS-IRF	C_IRF8_IRF	134120	0.11621	22665	0.12382	24151	-0.09091	6.03737e-149
PU.1-IRF_ETS-IRF	PU.1-IRF_ETS-IRF	PU.1-IRF_ETS-IRF	C_IRF8_IRF	153672	0.12026	26066	0.12768	27765	-0.10081	1.06984e-154
PU.1_ETS	PU.1_ETS	PU.1_ETS	C_PU.1_ETS	182241	0.14653	39392	0.15693	42475	-0.10542	4.844e-164
RARa_NR	RARa_NR	RARa_NR	C_RARa_NR	67034	0.08278	7641	0.08796	8036	-0.09454	1.49815e-137
RARg_NR	RARg_NR	RARg_NR	C_RARg_NR	78112	0.09443	10613	0.0971	10750	-0.04308	3.14334e-111
RBPJ-Ebox_bHLH	RBPJ-Ebox_bHLH	RBPJ-Ebox_bHLH	C_RBPJ-Ebox_bHLH	132946	0.11196	21594	0.11479	21911	-0.03022	1.49957e-100
Rbpj1_	Rbpj1_	Rbpj1_	C_Rbpj1_	70801	0.112	11192	0.1136	11219	-0.01047	3.33726e-41
REST-NRSF_Zf	REST-NRSF_Zf	REST-NRSF_Zf	C_REST-NRSF_Zf	75806	0.12179	13580	0.12113	13480	0.03676	1.35633e-95
Reverb_NR-DR2	Reverb_NR-DR2	Reverb_NR-DR2	C_Reverb_NR-DR2	84688	0.10453	12576	0.10683	12709	-0.02611	2.30595e-82
Rfx1_HTH	Rfx1_HTH	Rfx1_HTH	C_X-box_HTH	48216	0.1308	8785	0.13335	8844	-0.00833	8.90957e-24
Rfx2_HTH	Rfx2_HTH	Rfx2_HTH	C_X-box_HTH	28659	0.14839	5740	0.15103	5766	0.00919	3.81544e-23
RFX_HTH	RFX_HTH	RFX_HTH	C_X-box_HTH	31823	0.15055	6542	0.15278	6539	0.01908	9.16331e-52
Rfx5_HTH	Rfx5_HTH	Rfx5_HTH	C_Rfx5_HTH	61728	0.11672	9619	0.11987	9748	-0.02219	5.69528e-67
Rfx6_HTH	Rfx6_HTH	Rfx6_HTH	C_Rfx6_HTH	56113	0.13404	10644	0.13585	10690	0.0063	1.90088e-21
Ronin_THAP	Ronin_THAP	Ronin_THAP	C_Ronin_THAP	63449	0.14362	10778	0.1438	10855	0.01339	4.44387e-53
RORa_NR	RORa_NR	RORa_NR	C_RORgt_NR	42522	0.09223	5569	0.09542	5740	-0.02527	1.87953e-68
RORgt_NR	RORgt_NR	RORgt_NR	C_RORgt_NR	38463	0.0893	4763	0.09271	4941	-0.01367	1.144e-40
RORg_NR	RORg_NR	RORg_NR	C_RORgt_NR	36457	0.09457	4973	0.09812	5082	-0.03089	1.48207e-73
RUNX_Runt	RUNX_Runt	RUNX_Runt	C_RUNX2_Runt	100751	0.14084	20971	0.13756	20212	0.15571	1.67425e-165
RUNX1_Runt	RUNX1_Runt	RUNX1_Runt	C_RUNX2_Runt	119962	0.13194	23380	0.12867	22512	0.16233	9.52545e-171
RUNX2_Runt	RUNX2_Runt	RUNX2_Runt	C_RUNX2_Runt	118851	0.13022	22709	0.12646	21925	0.17361	3.09019e-175
RUNX-AML_Runt	RUNX-AML_Runt	RUNX-AML_Runt	C_RUNX2_Runt	114553	0.14131	24033	0.13725	23147	0.17206	3.87256e-170
RXR_NR-DR1	RXR_NR-DR1	RXR_NR-DR1	C_PPARa_NR-DR1	105805	0.10524	15802	0.10852	16089	-0.04183	1.44892e-109
SCL_bHLH	SCL_bHLH	SCL_bHLH	C_Tcf21_bHLH	74275	0.13661	14891	0.13583	14726	0.04841	7.48172e-110
SCRT1_Zf	SCRT1_Zf	SCRT1_Zf	C_SCRT1_Zf	43270	0.10065	6361	0.10199	6354	0.0033	3.37093e-07
SF1_NR	SF1_NR	SF1_NR	C_SF1_NR	74231	0.10021	10385	0.10395	10698	-0.04597	1.22105e-105
Six1_Homeobox	Six1_Homeobox	Six1_Homeobox	C_Six1_Homeobox	40714	0.09497	5375	0.09895	5513	-0.0457	1.73033e-94
Six2_Homeobox	Six2_Homeobox	Six2_Homeobox	C_Six1_Homeobox	33160	0.09694	4577	0.09981	4693	-0.01941	7.54159e-54
Six4_Homeobox	Six4_Homeobox	Six4_Homeobox	C_Six4_Homeobox	38047	0.10365	5706	0.10726	5721	-0.02533	1.25736e-70
Smad2_MAD	Smad2_MAD	Smad2_MAD	C_Smad2_MAD	60171	0.11429	9856	0.11515	9861	0.01161	8.8304e-44
Smad3_MAD	Smad3_MAD	Smad3_MAD	C_Smad3_MAD	45189	0.11185	6911	0.11355	7020	-0.00636	1.25278e-18
Smad4_MAD	Smad4_MAD	Smad4_MAD	C_Smad2_MAD	50419	0.13162	9487	0.13073	9344	0.04581	1.66127e-94
Snail1_Zf	Snail1_Zf	Snail1_Zf	C_Slug_Zf	69296	0.09702	9817	0.09569	9394	0.06021	4.84717e-113
Slug_Zf	Slug_Zf	Slug_Zf	C_Slug_Zf	70869	0.10536	11009	0.10395	10571	0.07028	3.33067e-125
Sox10_HMG	Sox10_HMG	Sox10_HMG	C_Sox10_HMG	55905	0.10413	8452	0.10695	8620	-0.0386	7.93467e-90
Sox15_HMG	Sox15_HMG	Sox15_HMG	C_Sox2_HMG	51856	0.0924	6859	0.09582	7049	-0.04942	2.72988e-100
Sox17_HMG	Sox17_HMG	Sox17_HMG	C_Sox2_HMG	39871	0.09073	5142	0.09459	5291	-0.05722	2.58507e-106
Sox21_HMG	Sox21_HMG	Sox21_HMG	C_Sox3_HMG	57531	0.10486	8707	0.10709	8779	-0.01313	2.87888e-45
Sox2_HMG	Sox2_HMG	Sox2_HMG	C_Sox2_HMG	53404	0.0971	7500	0.10035	7617	-0.04051	2.48072e-92
Sox3_HMG	Sox3_HMG	Sox3_HMG	C_Sox3_HMG	51382	0.10012	7380	0.10318	7537	-0.04343	1.2203e-94
Sox4_HMG	Sox4_HMG	Sox4_HMG	C_Sox10_HMG	63042	0.09954	9003	0.10241	9243	-0.03852	2.13964e-97
Sox6_HMG	Sox6_HMG	Sox6_HMG	C_Sox2_HMG	42463	0.09354	5657	0.09736	5838	-0.05801	8.05806e-107
Sox7_HMG	Sox7_HMG	Sox7_HMG	C_Sox2_HMG	40122	0.09523	5416	0.09837	5537	-0.04213	5.21717e-86
Sox9_HMG	Sox9_HMG	Sox9_HMG	C_Sox9_HMG	58287	0.10218	8665	0.10428	8743	-0.01756	1.68251e-60
Sp1_Zf	Sp1_Zf	Sp1_Zf	C_Sp5_Zf	118346	0.37372	47278	0.37022	46556	0.15002	1.47225e-164
Sp2_Zf	Sp2_Zf	Sp2_Zf	C_Sp5_Zf	114262	0.33832	39730	0.33609	39249	0.09732	1.82051e-148
Sp5_Zf	Sp5_Zf	Sp5_Zf	C_Sp5_Zf	147544	0.29577	46792	0.29455	46254	0.06411	2.11042e-132
SPDEF_ETS	SPDEF_ETS	SPDEF_ETS	C_SPDEF_ETS	75353	0.15138	16055	0.15974	16889	-0.0907	6.11222e-134
SpiB_ETS	SpiB_ETS	SpiB_ETS	C_SpiB_ETS	162609	0.14604	35079	0.15729	37891	-0.09087	1.09862e-149
Srebp1a_bHLH	Srebp1a_bHLH	Srebp1a_bHLH	C_Srebp2_bHLH	40159	0.11516	6257	0.11715	6338	-0.01607	6.30921e-54
Srebp2_bHLH	Srebp2_bHLH	Srebp2_bHLH	C_Srebp2_bHLH	49483	0.13036	8766	0.13022	8709	0.03644	1.64853e-85
CArG_MADS	CArG_MADS	CArG_MADS	C_CArG_MADS	20650	0.10599	2938	0.10973	3037	-0.04768	3.65739e-82
ZNF143--STAF_Zf	ZNF143--STAF_Zf	ZNF143--STAF_Zf	C_ZNF143--STAF_Zf	103641	0.12973	17271	0.13101	17320	-0.0019	6.80828e-05
STAT1_Stat	STAT1_Stat	STAT1_Stat	C_Stat3--il21_Stat	34474	0.10923	5373	0.11377	5504	-0.04994	4.92705e-97
Stat3--il21_Stat	Stat3--il21_Stat	Stat3--il21_Stat	C_Stat3--il21_Stat	43606	0.1252	7739	0.12909	7860	-0.03507	2.84772e-81
Stat3_Stat	Stat3_Stat	Stat3_Stat	C_Stat3--il21_Stat	36694	0.13893	6947	0.14329	7100	-0.03101	5.32541e-73
STAT4_Stat	STAT4_Stat	STAT4_Stat	C_Stat3--il21_Stat	40535	0.11222	6462	0.1163	6616	-0.0449	1.33695e-93
STAT5_Stat	STAT5_Stat	STAT5_Stat	C_STAT5_Stat	41760	0.1027	6203	0.10623	6284	-0.03354	2.0275e-78
STAT6_Stat_1	STAT6_Stat_1	STAT6_Stat_1	C_STAT6_Stat_1	42445	0.10138	6213	0.10644	6467	-0.06625	5.51413e-104
STAT6_Stat_2	STAT6_Stat_2	STAT6_Stat_2	C_STAT6_Stat_1	35983	0.09717	5092	0.10303	5389	-0.08682	7.85396e-117
T1ISRE_IRF	T1ISRE_IRF	T1ISRE_IRF	C_T1ISRE_IRF	77268	0.09832	11243	0.10194	11559	-0.02041	1.32763e-65
TATA-Box_TBP	TATA-Box_TBP	TATA-Box_TBP	C_TATA-Box_TBP	36427	0.1059	5227	0.10853	5326	0.00015	18965.1
Tbet_T-box	Tbet_T-box	Tbet_T-box	C_Tbx21_T-box	46281	0.08911	5877	0.09256	6088	-0.04815	3.31061e-96
Tbox-Smad_T-box-MAD	Tbox-Smad_T-box-MAD	Tbox-Smad_T-box-MAD	C_Tbox-Smad_T-box-MAD	69952	0.10314	10104	0.1052	10192	-0.02177	5.77909e-71
Tbr1_T-box	Tbr1_T-box	Tbr1_T-box	C_Tbr1_T-box	38069	0.08874	4953	0.09198	5095	-0.04168	2.71192e-92
Tbx20_T-box	Tbx20_T-box	Tbx20_T-box	C_Tbx20_T-box	55885	0.11634	9337	0.12015	9675	-0.05294	2.09527e-107
Tbx21_T-box	Tbx21_T-box	Tbx21_T-box	C_Tbx21_T-box	51441	0.08582	6316	0.08834	6379	-0.02897	1.69287e-76
Tbx5_T-box	Tbx5_T-box	Tbx5_T-box	C_Tbx5_T-box	41496	0.0936	5497	0.09432	5434	0.0082	1.59662e-29
Tbx6_T-box	Tbx6_T-box	Tbx6_T-box	C_Tbx5_T-box	36778	0.10025	5378	0.10123	5334	0.01285	6.7475e-42
Tcf12_bHLH	Tcf12_bHLH	Tcf12_bHLH	C_Tcf21_bHLH	71090	0.13816	14498	0.13657	14254	0.06913	1.41187e-118
Tcf21_bHLH	Tcf21_bHLH	Tcf21_bHLH	C_Tcf21_bHLH	75506	0.13002	14444	0.12991	14277	0.04211	5.85598e-105
Tcf3_HMG	Tcf3_HMG	Tcf3_HMG	C_LEF1_HMG	57174	0.09197	7629	0.09497	7807	-0.01734	2.14817e-63
TCF4_bHLH	TCF4_bHLH	TCF4_bHLH	C_NeuroD1_bHLH	77055	0.11656	13188	0.11793	13208	0.02113	3.00552e-72
TCFL2_HMG	TCFL2_HMG	TCFL2_HMG	C_TCFL2_HMG	53056	0.09446	7206	0.09725	7321	-0.02264	3.12762e-69
Tcf7_HMG	Tcf7_HMG	Tcf7_HMG	C_Tcf7_HMG	64926	0.0894	8398	0.09263	8587	-0.04368	1.07663e-102
Tcfcp2l1_CP2	Tcfcp2l1_CP2	Tcfcp2l1_CP2	C_Tcfcp2l1_CP2	32385	0.13194	6210	0.13284	6231	0.00666	1.31128e-14
TEAD1_TEAD	TEAD1_TEAD	TEAD1_TEAD	C_TEAD2_TEA	37221	0.0912	4807	0.09372	4868	-0.0239	7.61254e-67
TEAD2_TEA	TEAD2_TEA	TEAD2_TEA	C_TEAD2_TEA	43826	0.09155	5677	0.09445	5789	-0.03366	1.65893e-80
TEAD3_TEA	TEAD3_TEA	TEAD3_TEA	C_TEAD2_TEA	38098	0.09176	4952	0.09406	5006	-0.02468	9.87668e-73
TEAD4_TEA	TEAD4_TEA	TEAD4_TEA	C_TEAD2_TEA	36400	0.09816	5050	0.10041	5107	-0.02526	4.82618e-63
TEAD_TEA	TEAD_TEA	TEAD_TEA	C_TEAD2_TEA	43814	0.08457	5246	0.08773	5371	-0.04274	4.15389e-97
TFE3_bHLH	TFE3_bHLH	TFE3_bHLH	C_TFE3_bHLH	21798	0.16817	4388	0.17938	4679	-0.14491	1.47972e-123
Tgif1_Homeobox	Tgif1_Homeobox	Tgif1_Homeobox	C_Tgif1_Homeobox	51842	0.11209	8329	0.11431	8377	-0.01483	3.13188e-51
Tgif2_Homeobox	Tgif2_Homeobox	Tgif2_Homeobox	C_Tgif2_Homeobox	59717	0.10136	8608	0.10483	8789	-0.04909	7.33851e-105
THRb_NR_1	THRb_NR_1	THRb_NR_1	C_THRb_NR_1	78416	0.14314	17006	0.14288	16845	0.0465	2.34351e-104
Tlx_NR	Tlx_NR	Tlx_NR	C_Tlx_NR	90023	0.11689	15384	0.11918	15532	-0.01133	6.31109e-48
TR4_NR-DR1	TR4_NR-DR1	TR4_NR-DR1	C_PPARa_NR-DR1	84613	0.10066	12138	0.10403	12265	-0.05006	4.37363e-112
THRa_NR	THRa_NR	THRa_NR	C_THRb_NR_1	68498	0.12307	12685	0.12424	12624	0.00806	3.87885e-33
THRb_NR_2	THRb_NR_2	THRb_NR_2	C_COUP-TFII_NR_1	50320	0.09962	7143	0.10374	7390	-0.06118	1.2422e-111
TRPS1_Zf	TRPS1_Zf	TRPS1_Zf	C_Gata2_Zf	44846	0.08818	5673	0.09227	5911	-0.1015	8.04963e-129
Twist_bHLH	Twist_bHLH	Twist_bHLH	C_Twist_bHLH	55344	0.11781	9649	0.11944	9640	-0.00014	56000.4
Twist2_bHLH	Twist2_bHLH	Twist2_bHLH	C_Tcf21_bHLH	85602	0.11988	14994	0.12021	14846	0.03869	4.81834e-105
USF1_bHLH	USF1_bHLH	USF1_bHLH	C_BMAL1_bHLH	22436	0.20131	5543	0.20811	5691	-0.04097	3.30117e-77
Usf2_bHLH	Usf2_bHLH	Usf2_bHLH	C_BMAL1_bHLH	33676	0.15776	6658	0.16664	6984	-0.10643	7.1911e-126
VDR_NR-DR3	VDR_NR-DR3	VDR_NR-DR3	C_VDR_NR-DR3	66466	0.09953	9543	0.10161	9584	-0.00529	1.0594e-16
WT1_Zf	WT1_Zf	WT1_Zf	C_WT1_Zf	132823	0.15375	27017	0.15368	26666	0.02348	7.85219e-87
X-box_HTH	X-box_HTH	X-box_HTH	C_X-box_HTH	49697	0.11463	7862	0.11793	7990	-0.02483	8.99761e-67
YY1_Zf	YY1_Zf	YY1_Zf	C_YY1_Zf	48377	0.15452	9824	0.15813	9999	-0.00431	6.39388e-11
Zac1_Zf	Zac1_Zf	Zac1_Zf	C_Zac1_Zf	53450	0.12382	9513	0.1264	9615	-0.00564	9.79132e-22
ZBTB12_Zf	ZBTB12_Zf	ZBTB12_Zf	C_ZBTB12_Zf	47299	0.10587	7207	0.107	7237	-0.00421	1.40385e-10
ZBTB18_Zf	ZBTB18_Zf	ZBTB18_Zf	C_ZBTB18_Zf	82838	0.1153	13935	0.11596	13782	0.03237	4.21532e-94
ZBTB33_Zf	ZBTB33_Zf	ZBTB33_Zf	C_ZBTB33_Zf	6784	0.39551	3266	0.39583	3160	0.20824	5.29054e-120
ZEB1_Zf	ZEB1_Zf	ZEB1_Zf	C_ZEB2_Zf	53498	0.07566	5763	0.07639	5584	0.01058	3.47642e-36
ZEB2_Zf	ZEB2_Zf	ZEB2_Zf	C_ZEB2_Zf	65553	0.08003	7512	0.08019	7260	0.02836	2.28929e-80
Zfp281_Zf	Zfp281_Zf	Zfp281_Zf	C_Zfp281_Zf	225026	0.17101	50153	0.16975	48939	0.06394	1.67399e-144
ZFP3_Zf	ZFP3_Zf	ZFP3_Zf	C_ZFP3_Zf	52390	0.10988	8106	0.11168	8182	-0.0058	2.56707e-18
Zfp57_Zf	Zfp57_Zf	Zfp57_Zf	C_Zfp57_Zf	6354	0.2151	1903	0.21323	1851	0.12842	1.01512e-97
Zfp809_Zf	Zfp809_Zf	Zfp809_Zf	C_Zfp809_Zf	87539	0.16756	20860	0.16607	20426	0.07394	8.61057e-130
ZFX_Zf	ZFX_Zf	ZFX_Zf	C_ZNF711_Zf	46422	0.12978	8506	0.13098	8464	-0.0111	8.64044e-34
Zic2_Zf	Zic2_Zf	Zic2_Zf	C_Zic3_Zf	85748	0.16576	20604	0.16445	20184	0.07109	1.0233e-123
Zic3_Zf	Zic3_Zf	Zic3_Zf	C_Zic3_Zf	100245	0.16563	24350	0.16349	23763	0.07975	5.06263e-138
Zic_Zf	Zic_Zf	Zic_Zf	C_Zic_Zf	71017	0.12912	13071	0.12939	12816	0.01902	5.24045e-68
ZKSCAN1_Zf	ZKSCAN1_Zf	ZKSCAN1_Zf	C_ZKSCAN1_Zf	31725	0.12115	5320	0.12161	5260	0.00438	1.17636e-08
ZNF136_Zf	ZNF136_Zf	ZNF136_Zf	C_ZNF136_Zf	46143	0.08619	5593	0.08922	5746	-0.03557	9.18133e-90
ZNF165_Zf	ZNF165_Zf	ZNF165_Zf	C_ZNF165_Zf	118241	0.16079	27151	0.16119	26898	0.02309	5.57624e-84
ZNF16_Zf	ZNF16_Zf	ZNF16_Zf	C_ZNF16_Zf	113634	0.12721	20384	0.1284	20517	-0.00569	2.47211e-28
ZNF189_Zf	ZNF189_Zf	ZNF189_Zf	C_ZNF189_Zf	92461	0.10322	13334	0.10626	13677	-0.02872	1.70144e-90
Znf263_Zf	Znf263_Zf	Znf263_Zf	C_Znf263_Zf	106738	0.14518	21209	0.14606	21068	-0.00238	6.45663e-12
ZNF264_Zf	ZNF264_Zf	ZNF264_Zf	C_ZNF264_Zf	36663	0.11838	6168	0.11935	6094	0.02731	1.10454e-73
ZNF317_Zf	ZNF317_Zf	ZNF317_Zf	C_ZNF317_Zf	58970	0.1072	8839	0.10958	8897	-0.00562	3.98455e-19
ZNF322_Zf	ZNF322_Zf	ZNF322_Zf	C_ZNF322_Zf	135579	0.11847	22879	0.11969	22935	0.00117	0.411867
ZNF341_Zf	ZNF341_Zf	ZNF341_Zf	C_ZNF341_Zf	78887	0.12142	13379	0.12379	13505	-0.0086	6.08034e-39
ZNF382_Zf	ZNF382_Zf	ZNF382_Zf	C_ZNF382_Zf	70721	0.10418	10710	0.10771	10986	-0.03738	1.01844e-98
ZNF415_Zf	ZNF415_Zf	ZNF415_Zf	C_ZNF415_Zf	56553	0.13645	11128	0.13672	11039	0.02553	3.86739e-76
ZNF416_Zf	ZNF416_Zf	ZNF416_Zf	C_ZNF416_Zf	104806	0.11166	16539	0.11392	16727	-0.02702	1.03681e-86
ZNF41_Zf	ZNF41_Zf	ZNF41_Zf	C_ZNF41_Zf	91192	0.09933	12946	0.10271	13261	-0.02895	8.15784e-95
ZNF467_Zf	ZNF467_Zf	ZNF467_Zf	C_ZNF467_Zf	155955	0.13817	29600	0.13946	29443	0.00536	2.07489e-33
ZNF519_Zf	ZNF519_Zf	ZNF519_Zf	C_ZNF519_Zf	53663	0.21986	16521	0.21685	16188	0.1056	7.79381e-130
ZNF528_Zf	ZNF528_Zf	ZNF528_Zf	C_ZNF528_Zf	88640	0.10536	13704	0.11051	14256	-0.07053	9.22878e-123
ZNF652	ZNF652	ZNF652	C_ZNF652	35337	0.09231	4692	0.09585	4835	-0.04815	1.7843e-94
ZNF669_Zf	ZNF669_Zf	ZNF669_Zf	C_ZNF669_Zf	24464	0.15579	5426	0.15582	5303	0.05713	4.20306e-90
ZNF675_Zf	ZNF675_Zf	ZNF675_Zf	C_ZNF675_Zf	53415	0.10266	7977	0.10552	8123	-0.02289	3.14185e-68
ZNF692_Zf	ZNF692_Zf	ZNF692_Zf	C_ZNF692_Zf	47958	0.14854	10157	0.14791	10055	0.05815	1.34102e-109
ZNF711_Zf	ZNF711_Zf	ZNF711_Zf	C_ZNF711_Zf	49573	0.13512	9403	0.13587	9403	-0.00443	1.08974e-11
ZNF768_Zf	ZNF768_Zf	ZNF768_Zf	C_ZNF768_Zf	110016	0.10945	17076	0.11114	17146	-0.01669	3.63172e-72
ZNF7_Zf	ZNF7_Zf	ZNF7_Zf	C_ZNF7_Zf	56528	0.10353	8548	0.10658	8697	-0.0305	9.4576e-84
ZSCAN22_Zf	ZSCAN22_Zf	ZSCAN22_Zf	C_ZSCAN22_Zf	172650	0.14068	32918	0.14237	33058	-0.02261	1.3726e-90

## Sheet: Wdr82_KO_Lineage priming
output_prefix	name	motif_id	cluster	total_tfbs	LSK-WDR82_ATAC-merged_mean_score	LSK-WDR82_ATAC-merged_bound	LSK-NTC_ATAC-merged_mean_score	LSK-NTC_ATAC-merged_bound	LSK-WDR82_ATAC-merged_LSK-NTC_ATAC-merged_change	LSK-WDR82_ATAC-merged_LSK-NTC_ATAC-merged_pvalue
AP-1_bZIP	AP-1_bZIP	AP-1_bZIP	C_JunB_bZIP	49958	0.14219	10187	0.14743	10999	-0.12045	5.01326e-135
AP-2gamma_AP2	AP-2gamma_AP2	AP-2gamma_AP2	C_AP-2alpha_AP2	56850	0.15563	13412	0.14775	12753	0.12323	2.49667e-143
AP-2alpha_AP2	AP-2alpha_AP2	AP-2alpha_AP2	C_AP-2alpha_AP2	62520	0.15023	14211	0.14281	13513	0.11668	7.24484e-139
Ap4_bHLH	Ap4_bHLH	Ap4_bHLH	C_Ap4_bHLH	67423	0.12543	12280	0.12118	12178	0.04365	1.34087e-103
FOXA1-AR_Forkhead-NR	FOXA1-AR_Forkhead-NR	FOXA1-AR_Forkhead-NR	C_FOXA1-AR_Forkhead-NR	136107	0.06883	12199	0.072	13498	-0.07928	2.71046e-144
ARE_NR	ARE_NR	ARE_NR	C_PR_NR	58175	0.10541	8807	0.10174	8706	0.04186	2.71482e-96
AR-halfsite_NR	AR-halfsite_NR	AR-halfsite_NR	C_AR-halfsite_NR	91275	0.11732	15974	0.11101	15279	0.0874	7.82982e-136
Arnt-Ahr_bHLH	Arnt-Ahr_bHLH	Arnt-Ahr_bHLH	C_Arnt-Ahr_bHLH	14584	0.15102	3223	0.14788	3049	0.03928	4.23388e-62
Ascl1_bHLH	Ascl1_bHLH	Ascl1_bHLH	C_Tcf21_bHLH	74870	0.14115	15856	0.13383	15204	0.08977	1.46792e-131
Ascl2_bHLH	Ascl2_bHLH	Ascl2_bHLH	C_Ascl2_bHLH	59435	0.12803	11480	0.12186	10951	0.10942	1.57414e-139
Atf1_bZIP	Atf1_bZIP	Atf1_bZIP	C_Atf7_bZIP	25105	0.16129	4978	0.16904	5269	-0.12802	1.12969e-125
Atf2_bZIP	Atf2_bZIP	Atf2_bZIP	C_Atf7_bZIP	30653	0.14976	5820	0.15045	5883	-0.02961	1.8839e-76
Atf3_bZIP	Atf3_bZIP	Atf3_bZIP	C_JunB_bZIP	44246	0.14294	9066	0.14792	9780	-0.12056	8.03772e-133
Atf4_bZIP	Atf4_bZIP	Atf4_bZIP	C_Chop_bZIP	37854	0.09569	4900	0.13442	7734	-0.60568	8.63233e-201
Atf7_bZIP	Atf7_bZIP	Atf7_bZIP	C_Atf7_bZIP	28008	0.15636	5495	0.15821	5593	-0.04216	2.17453e-81
Atoh1_bHLH	Atoh1_bHLH	Atoh1_bHLH	C_NeuroD1_bHLH	47894	0.13265	9502	0.12948	9361	0.01759	6.83079e-61
Bach1_bZIP	Bach1_bZIP	Bach1_bZIP	C_Bach1_bZIP	72971	0.12685	13345	0.13182	14453	-0.11162	1.40699e-140
Bach2_bZIP	Bach2_bZIP	Bach2_bZIP	C_JunB_bZIP	64505	0.13718	12779	0.1419	13700	-0.10769	1.97865e-134
Bapx1_Homeobox	Bapx1_Homeobox	Bapx1_Homeobox	C_Bapx1_Homeobox	45963	0.10778	7124	0.10691	7167	-0.02723	5.77288e-75
Barx1_Homeobox	Barx1_Homeobox	Barx1_Homeobox	C_Barx1_Homeobox	30053	0.08413	3540	0.08884	3923	-0.13428	2.4628e-129
IRF-BATF_IRF-bZIP	IRF-BATF_IRF-bZIP	IRF-BATF_IRF-bZIP	C_bZIP-IRF_bZIP-IRF	99601	0.08652	12126	0.09388	13946	-0.1585	1.82381e-170
BATF_bZIP	BATF_bZIP	BATF_bZIP	C_JunB_bZIP	48762	0.14018	9780	0.1453	10563	-0.12047	5.18772e-140
Bcl11a_Zf	Bcl11a_Zf	Bcl11a_Zf	C_Bcl11a_Zf	77449	0.14247	16580	0.13717	16195	0.05238	4.45387e-107
Bcl6_Zf	Bcl6_Zf	Bcl6_Zf	C_Bcl6_Zf	76144	0.11514	12956	0.10966	12330	0.05065	3.63839e-112
BHLHA15_bHLH	BHLHA15_bHLH	BHLHA15_bHLH	C_Tcf21_bHLH	72319	0.12115	12861	0.1166	12560	0.05426	6.09235e-118
bHLHE40_bHLH	bHLHE40_bHLH	bHLHE40_bHLH	C_bHLHE40_bHLH	14849	0.18674	3626	0.1986	3754	-0.05979	9.23118e-82
bHLHE41_bHLH	bHLHE41_bHLH	bHLHE41_bHLH	C_bHLHE40_bHLH	14385	0.1901	3626	0.20032	3736	-0.05259	3.39821e-78
BMAL1_bHLH	BMAL1_bHLH	BMAL1_bHLH	C_BMAL1_bHLH	17908	0.20754	4957	0.219	5064	-0.05681	4.03532e-88
BMYB_HTH	BMYB_HTH	BMYB_HTH	C_BMYB_HTH	25809	0.12289	4555	0.12691	4714	-0.0621	1.01692e-98
BORIS_Zf	BORIS_Zf	BORIS_Zf	C_BORIS_Zf	154703	0.21605	52076	0.20053	47387	0.21179	1.25278e-188
Brachyury_T-box	Brachyury_T-box	Brachyury_T-box	C_Brachyury_T-box	27522	0.10882	4424	0.10901	4476	-0.03523	1.95674e-79
Brn1_POU-Homeobox	Brn1_POU-Homeobox	Brn1_POU-Homeobox	C_Oct6_POU-Homeobox	44048	0.08953	5128	0.09328	5528	-0.12717	2.61348e-136
Brn2_POU-Homeobox	Brn2_POU-Homeobox	Brn2_POU-Homeobox	C_Brn2_POU-Homeobox	34501	0.07436	3363	0.0804	3749	-0.14912	9.55481e-140
bZIP-IRF_bZIP-IRF	bZIP-IRF_bZIP-IRF	bZIP-IRF_bZIP-IRF	C_bZIP-IRF_bZIP-IRF	111564	0.08548	13284	0.09162	14974	-0.13925	1.42466e-160
Cdx2_Homeobox	Cdx2_Homeobox	Cdx2_Homeobox	C_Cdx2_Homeobox	39502	0.08105	4423	0.08698	4912	-0.14899	1.06069e-142
CDX4_Homeobox	CDX4_Homeobox	CDX4_Homeobox	C_CDX4_Homeobox	28635	0.09338	3813	0.09788	4079	-0.11816	9.74348e-127
CEBP-AP1_bZIP	CEBP-AP1_bZIP	CEBP-AP1_bZIP	C_CEBP-AP1_bZIP	47177	0.0977	6440	0.13079	9344	-0.51213	9.22812e-203
CEBP-CEBP_bZIP	CEBP-CEBP_bZIP	CEBP-CEBP_bZIP	C_CEBP-CEBP_bZIP	52358	0.09856	7529	0.10982	8706	-0.22526	2.15161e-167
CEBP_bZIP	CEBP_bZIP	CEBP_bZIP	C_CEBP_bZIP	31082	0.09932	4289	0.15318	7300	-0.72854	1.33237e-214
Chop_bZIP	Chop_bZIP	Chop_bZIP	C_Chop_bZIP	37288	0.09591	4835	0.12995	7285	-0.53567	4.99221e-193
CHR_	CHR_	CHR_	C_CHR_	48196	0.09553	6690	0.1029	7439	-0.16161	1.38547e-147
CLOCK_bHLH	CLOCK_bHLH	CLOCK_bHLH	C_BMAL1_bHLH	20043	0.19899	5333	0.20989	5448	-0.06273	4.8488e-90
c-Myc_bHLH_1	c-Myc_bHLH_1	c-Myc_bHLH_1	C_Max_bHLH	20080	0.18418	5135	0.1916	5218	-0.03666	2.8873e-67
c-Myc_bHLH_2	c-Myc_bHLH_2	c-Myc_bHLH_2	C_Max_bHLH	20989	0.14984	4618	0.15335	4635	-0.02511	3.15955e-54
COUP-TFII_NR_1	COUP-TFII_NR_1	COUP-TFII_NR_1	C_COUP-TFII_NR_1	61032	0.11054	9700	0.10936	9754	0.01165	1.88467e-42
COUP-TFII_NR_2	COUP-TFII_NR_2	COUP-TFII_NR_2	C_COUP-TFII_NR_1	46801	0.10787	7245	0.10713	7294	0.00348	3.91256e-06
CREB5_bZIP	CREB5_bZIP	CREB5_bZIP	C_Atf7_bZIP	31705	0.13064	5331	0.13603	5728	-0.12152	1.03135e-125
CRE_bZIP	CRE_bZIP	CRE_bZIP	C_CRE_bZIP	17304	0.23198	4790	0.23538	4691	-0.00272	152.78
CRX_Homeobox	CRX_Homeobox	CRX_Homeobox	C_Otx2_Homeobox	18057	0.10141	2650	0.10062	2616	-0.02275	1.12585e-49
CTCF_Zf	CTCF_Zf	CTCF_Zf	C_BORIS_Zf	134813	0.2044	43090	0.18836	39124	0.20267	1.33643e-184
CTCF-SatelliteElement_Zf	CTCF-SatelliteElement_Zf	CTCF-SatelliteElement_Zf	C_CTCF-SatelliteElement_Zf	74554	0.13407	15405	0.13257	15238	0.00138	292.959
CUX1_Homeobox	CUX1_Homeobox	CUX1_Homeobox	C_CUX1_Homeobox	4786	0.07008	442	0.07177	438	-0.06286	3.40245e-60
Cux2_Homeobox	Cux2_Homeobox	Cux2_Homeobox	C_Cux2_Homeobox	15647	0.07414	1532	0.07723	1601	-0.0979	4.2433e-100
DLX1_Homeobox	DLX1_Homeobox	DLX1_Homeobox	C_DLX1_Homeobox	14668	0.08809	1782	0.09264	1963	-0.13691	2.49903e-118
DLX2_Homeobox	DLX2_Homeobox	DLX2_Homeobox	C_Lhx3_Homeobox	12807	0.08947	1595	0.09595	1804	-0.1765	1.5692e-128
Dlx3_Homeobox	Dlx3_Homeobox	Dlx3_Homeobox	C_Lhx3_Homeobox	14556	0.08417	1677	0.09042	1904	-0.17193	3.11404e-123
DLX5_Homeobox	DLX5_Homeobox	DLX5_Homeobox	C_Lhx3_Homeobox	13789	0.08756	1684	0.09457	1896	-0.1801	8.40546e-134
Mouse_Recombination_Hotspot_Zf	Mouse_Recombination_Hotspot_Zf	Mouse_Recombination_Hotspot_Zf	C_Mouse_Recombination_Hotspot_Zf	58325	0.10207	8561	0.10875	9515	-0.16015	8.82615e-152
DMRT1_DM	DMRT1_DM	DMRT1_DM	C_DMRT1_DM	32857	0.0867	3921	0.09268	4460	-0.16236	8.42999e-138
DMRT6_DM	DMRT6_DM	DMRT6_DM	C_DMRT1_DM	31259	0.08754	3728	0.09287	4237	-0.14258	8.29932e-139
RAR-RXR_NR-DR0	RAR-RXR_NR-DR0	RAR-RXR_NR-DR0	C_RARg_NR	63123	0.10729	9820	0.10432	9724	0.03202	2.06154e-84
RAR-RXR_NR-DR5	RAR-RXR_NR-DR5	RAR-RXR_NR-DR5	C_RAR-RXR_NR-DR5	77639	0.12014	13717	0.11616	13308	0.04766	8.62911e-107
DUX4_Homeobox	DUX4_Homeobox	DUX4_Homeobox	C_DUX4_Homeobox	29817	0.08331	3211	0.08718	3543	-0.12835	4.90276e-127
Duxbl_Homeobox	Duxbl_Homeobox	Duxbl_Homeobox	C_Duxbl_Homeobox	31767	0.09485	3913	0.09803	4209	-0.10849	3.19389e-124
DUX_Homeobox	DUX_Homeobox	DUX_Homeobox	C_DUX_Homeobox	21575	0.08666	2631	0.09317	2901	-0.15374	8.13784e-135
E2A_bHLH	E2A_bHLH	E2A_bHLH	C_Tcf21_bHLH	70069	0.13555	14150	0.12948	13691	0.08085	1.02788e-123
E2F1_E2F	E2F1_E2F	E2F1_E2F	C_E2F6_E2F	22081	0.29448	9565	0.29293	9066	0.13848	4.04306e-130
E2F3_E2F	E2F3_E2F	E2F3_E2F	C_E2F6_E2F	31289	0.25299	11340	0.24944	10790	0.11418	2.15097e-122
E2F4_E2F	E2F4_E2F	E2F4_E2F	C_E2F6_E2F	12238	0.30092	5250	0.29772	4961	0.14197	8.1547e-119
E2F6_E2F	E2F6_E2F	E2F6_E2F	C_E2F6_E2F	44409	0.22861	14953	0.22669	14369	0.07314	4.0094e-114
E2F7_E2F	E2F7_E2F	E2F7_E2F	C_E2F6_E2F	22052	0.3003	9695	0.29952	9223	0.12595	4.19444e-125
E2F_E2F	E2F_E2F	E2F_E2F	C_E2F_E2F	10623	0.2941	4555	0.29429	4274	0.13598	5.77145e-116
E2A_bHLH-near_PU.1	E2A_bHLH-near_PU.1	E2A_bHLH-near_PU.1	C_Slug_Zf	73504	0.10526	11599	0.09917	10819	0.1334	4.46646e-150
EBF2_EBF	EBF2_EBF	EBF2_EBF	C_EBF2_EBF	48444	0.11895	8720	0.1129	8192	0.08126	1.53339e-117
EBF_EBF	EBF_EBF	EBF_EBF	C_EBF2_EBF	48843	0.12636	9237	0.12003	8719	0.09928	9.89547e-135
EBF1_EBF	EBF1_EBF	EBF1_EBF	C_EBF1_EBF	70569	0.1326	13991	0.12558	13218	0.10676	3.59358e-134
EBNA1_EBV-virus	EBNA1_EBV-virus	EBNA1_EBV-virus	C_EBNA1_EBV-virus	46748	0.13927	9667	0.1335	9303	0.05404	2.41293e-107
E-box_bHLH	E-box_bHLH	E-box_bHLH	C_E-box_bHLH	30807	0.17037	7042	0.18021	7260	-0.09286	4.5669e-117
Egr1_Zf	Egr1_Zf	Egr1_Zf	C_Egr2_Zf	98377	0.14809	20371	0.14801	19855	0.04225	4.48634e-110
Egr2_Zf	Egr2_Zf	Egr2_Zf	C_Egr2_Zf	98765	0.18603	24695	0.18581	24035	0.05831	1.06508e-124
EHF_ETS	EHF_ETS	EHF_ETS	C_ELF3_ETS	138388	0.147	28786	0.16515	34145	-0.32497	3.33696e-200
EKLF_Zf	EKLF_Zf	EKLF_Zf	C_KLF14_Zf	122328	0.1606	25093	0.15867	24699	0.03658	1.25132e-114
ELF1_ETS	ELF1_ETS	ELF1_ETS	C_Etv2_ETS	46291	0.25957	15299	0.26606	15487	-0.05798	2.66425e-109
ELF3_ETS	ELF3_ETS	ELF3_ETS	C_ELF3_ETS	186018	0.13394	35550	0.15184	42786	-0.34506	3.51276e-213
Elf4_ETS	Elf4_ETS	Elf4_ETS	C_Etv2_ETS	133250	0.16795	30863	0.18915	36756	-0.35214	5.14176e-208
ELF5_ETS	ELF5_ETS	ELF5_ETS	C_ELF3_ETS	132051	0.1402	25967	0.16782	33399	-0.45749	4.87686e-215
Elk1_ETS	Elk1_ETS	Elk1_ETS	C_Etv2_ETS	30596	0.32081	12117	0.3226	11836	0.02563	9.30898e-63
Elk4_ETS	Elk4_ETS	Elk4_ETS	C_Etv2_ETS	16994	0.39337	7988	0.39551	7626	0.11243	3.50484e-106
En1_Homeobox	En1_Homeobox	En1_Homeobox	C_Lhx3_Homeobox	12840	0.09493	1639	0.10048	1816	-0.16385	7.95276e-123
Eomes_T-box	Eomes_T-box	Eomes_T-box	C_Eomes_T-box	39683	0.09468	5389	0.09603	5711	-0.06311	1.08791e-111
ERE_NR-IR3	ERE_NR-IR3	ERE_NR-IR3	C_ERE_NR-IR3	48681	0.1223	8846	0.11733	8540	0.04956	1.72718e-100
ERG_ETS	ERG_ETS	ERG_ETS	C_Etv2_ETS	163770	0.17028	39866	0.16862	40682	-0.05163	1.63491e-129
Erra_NR	Erra_NR	Erra_NR	C_Erra_NR	92840	0.11918	16554	0.11396	15806	0.06545	1.8596e-127
ERRg_NR	ERRg_NR	ERRg_NR	C_Esrrb_NR	52668	0.11095	8664	0.10937	8562	0.01533	3.57282e-50
Unknown-ESC-element_	Unknown-ESC-element_	Unknown-ESC-element_	C_Zic3_Zf	115408	0.14233	24348	0.13452	23365	0.08771	2.50179e-144
Esrrb_NR	Esrrb_NR	Esrrb_NR	C_Esrrb_NR	51541	0.10484	7947	0.10423	7903	0.00028	88992.2
ETS1_ETS	ETS1_ETS	ETS1_ETS	C_Etv2_ETS	149888	0.1716	36080	0.1791	39162	-0.1774	3.38535e-181
Ets1-distal_ETS	Ets1-distal_ETS	Ets1-distal_ETS	C_Etv2_ETS	146392	0.15674	33265	0.16177	35776	-0.13559	1.90556e-167
ETS-E-box_ETS-bHLH	ETS-E-box_ETS-bHLH	ETS-E-box_ETS-bHLH	C_ETS-E-box_ETS-bHLH	104057	0.12982	19553	0.12965	20079	-0.04586	3.91665e-113
ETS_ETS	ETS_ETS	ETS_ETS	C_Etv2_ETS	64590	0.22715	19268	0.2391	20558	-0.16894	3.8501e-159
ETS-RUNX_ETS-Runt	ETS-RUNX_ETS-Runt	ETS-RUNX_ETS-Runt	C_ETS-RUNX_ETS-Runt	131251	0.15228	28281	0.15703	30266	-0.12653	1.06697e-163
ETV1_ETS	ETV1_ETS	ETV1_ETS	C_Etv2_ETS	106636	0.19215	28272	0.19693	29814	-0.11265	9.42059e-157
Etv2_ETS	Etv2_ETS	Etv2_ETS	C_Etv2_ETS	152380	0.17564	37871	0.1792	39996	-0.11895	8.76652e-163
ETV4_ETS	ETV4_ETS	ETV4_ETS	C_Etv2_ETS	60093	0.24501	19344	0.24241	19082	0.01282	4.13469e-49
EWS-ERG-fusion_ETS	EWS-ERG-fusion_ETS	EWS-ERG-fusion_ETS	C_Etv2_ETS	147670	0.1536	33390	0.15664	35572	-0.12423	8.68361e-163
EWS-FLI1-fusion_ETS	EWS-FLI1-fusion_ETS	EWS-FLI1-fusion_ETS	C_Etv2_ETS	101069	0.18596	26531	0.17835	26027	0.02845	2.18314e-89
Fli1_ETS	Fli1_ETS	Fli1_ETS	C_Etv2_ETS	51741	0.25044	16868	0.24667	16517	0.03938	8.20663e-95
Fosl2_bZIP	Fosl2_bZIP	Fosl2_bZIP	C_JunB_bZIP	47017	0.14198	9567	0.14702	10329	-0.11893	2.72049e-140
Fos_bZIP	Fos_bZIP	Fos_bZIP	C_JunB_bZIP	46795	0.13721	9202	0.14397	10091	-0.15094	8.03005e-147
FOXA1_Forkhead_1	FOXA1_Forkhead_1	FOXA1_Forkhead_1	C_FOXA1_Forkhead_1	77847	0.08461	9073	0.08488	9253	-0.03598	3.71505e-95
FOXA1_Forkhead_2	FOXA1_Forkhead_2	FOXA1_Forkhead_2	C_FOXA1_Forkhead_1	76414	0.08484	8919	0.08522	9138	-0.03803	1.80867e-97
Foxa2_Forkhead	Foxa2_Forkhead	Foxa2_Forkhead	C_Foxa3_Forkhead	48499	0.09575	6592	0.09628	6691	-0.05681	1.63049e-100
Foxa3_Forkhead	Foxa3_Forkhead	Foxa3_Forkhead	C_Foxa3_Forkhead	47321	0.09495	6377	0.09625	6592	-0.06989	8.80503e-115
FoxD3_forkhead	FoxD3_forkhead	FoxD3_forkhead	C_FoxD3_forkhead	76393	0.09221	10033	0.09413	10538	-0.07192	2.4777e-127
Fox-Ebox_Forkhead-bHLH	Fox-Ebox_Forkhead-bHLH	Fox-Ebox_Forkhead-bHLH	C_Fox-Ebox_Forkhead-bHLH	83939	0.09669	11536	0.09556	11573	-0.00403	1.04094e-09
Foxf1_Forkhead	Foxf1_Forkhead	Foxf1_Forkhead	C_FoxL2_Forkhead	50331	0.08784	6159	0.08793	6245	-0.05037	5.18408e-101
Foxh1_Forkhead	Foxh1_Forkhead	Foxh1_Forkhead	C_Foxh1_Forkhead	33338	0.09548	4394	0.09753	4572	-0.05801	1.451e-96
FOXK1_Forkhead	FOXK1_Forkhead	FOXK1_Forkhead	C_FoxL2_Forkhead	38958	0.09701	5377	0.09676	5375	-0.04408	2.90001e-91
FOXK2_Forkhead	FOXK2_Forkhead	FOXK2_Forkhead	C_FOXK2_Forkhead	41315	0.10084	5935	0.10113	6015	-0.05323	4.0783e-102
FoxL2_Forkhead	FoxL2_Forkhead	FoxL2_Forkhead	C_FoxL2_Forkhead	48393	0.08985	6043	0.09044	6189	-0.06148	7.51092e-107
FOXM1_Forkhead	FOXM1_Forkhead	FOXM1_Forkhead	C_FOXA1_Forkhead_1	73290	0.0864	8637	0.08636	8767	-0.03057	2.00027e-89
Foxo1_Forkhead	Foxo1_Forkhead	Foxo1_Forkhead	C_Foxo1_Forkhead	51070	0.12143	8928	0.12002	9026	-0.03344	9.17373e-83
Foxo3_Forkhead	Foxo3_Forkhead	Foxo3_Forkhead	C_FoxL2_Forkhead	48361	0.09469	6453	0.09418	6482	-0.04169	1.56233e-92
FOXP1_Forkhead	FOXP1_Forkhead	FOXP1_Forkhead	C_FoxL2_Forkhead	44117	0.09749	6097	0.0966	6094	-0.03553	6.76895e-86
Fra1_bZIP	Fra1_bZIP	Fra1_bZIP	C_JunB_bZIP	45283	0.14115	9154	0.14669	9936	-0.13156	9.78778e-145
Fra2_bZIP	Fra2_bZIP	Fra2_bZIP	C_JunB_bZIP	47888	0.1418	9747	0.14717	10552	-0.12703	1.9249e-141
FXR_NR-IR1	FXR_NR-IR1	FXR_NR-IR1	C_FXR_NR-IR1	30063	0.12369	5511	0.11766	5292	0.07285	1.1638e-101
GABPA_ETS	GABPA_ETS	GABPA_ETS	C_Etv2_ETS	95240	0.20101	25992	0.2106	28037	-0.175	6.83932e-166
Gata2_Zf	Gata2_Zf	Gata2_Zf	C_Gata2_Zf	37927	0.12954	6963	0.10912	6177	0.13287	1.42199e-129
GATA3_Zf-DR4	GATA3_Zf-DR4	GATA3_Zf-DR4	C_GATA3_Zf-DR4	42978	0.08598	5126	0.08853	5475	-0.10916	3.40074e-129
GATA3_Zf-DR8	GATA3_Zf-DR8	GATA3_Zf-DR8	C_GATA3_Zf-DR8	55835	0.09103	7242	0.09307	7436	-0.07603	1.03811e-115
GATA_Zf-IR3	GATA_Zf-IR3	GATA_Zf-IR3	C_GATA_Zf-IR3	26888	0.08866	3274	0.09392	3621	-0.1485	2.19429e-132
GATA_Zf-IR4	GATA_Zf-IR4	GATA_Zf-IR4	C_GATA_Zf-IR4	17243	0.08688	2011	0.09338	2360	-0.17797	3.64553e-139
GATA3_Zf	GATA3_Zf	GATA3_Zf	C_Gata2_Zf	39796	0.1118	6255	0.10004	5811	0.04071	8.62041e-83
Gata4_Zf	Gata4_Zf	Gata4_Zf	C_Gata2_Zf	36419	0.1304	6735	0.10929	5933	0.131	3.3684e-141
Gata6_Zf	Gata6_Zf	Gata6_Zf	C_Gata2_Zf	38305	0.12885	6993	0.10828	6203	0.12983	6.73552e-136
Gata1_Zf	Gata1_Zf	Gata1_Zf	C_Gata2_Zf	37082	0.13059	6864	0.10962	6072	0.13849	1.5022e-145
GATA-SCL_Zf-bHLH	GATA-SCL_Zf-bHLH	GATA-SCL_Zf-bHLH	C_GATA-SCL_Zf-bHLH	49671	0.13566	9735	0.11971	8833	0.12771	4.06215e-139
Gfi1b_Zf	Gfi1b_Zf	Gfi1b_Zf	C_Gfi1b_Zf	57811	0.10763	8272	0.1086	8643	-0.03413	5.41767e-87
GFX_	GFX_	GFX_	C_ZBTB33_Zf	4565	0.33301	1905	0.34403	1815	0.0594	2.53593e-57
GFY_	GFY_	GFY_	C_GFY_	61149	0.14507	11578	0.14757	11954	-0.05333	1.25354e-106
GFY-Staf_Zf	GFY-Staf_Zf	GFY-Staf_Zf	C_Ronin_THAP	62778	0.13569	10541	0.135	10402	0.01418	1.52438e-52
Gli2_Zf	Gli2_Zf	Gli2_Zf	C_Gli2_Zf	91866	0.11122	14418	0.10713	14056	0.06487	1.43086e-126
GLI3_Zf	GLI3_Zf	GLI3_Zf	C_Gli2_Zf	76384	0.10675	11509	0.10308	11241	0.05884	3.00962e-118
GLIS3_Zf	GLIS3_Zf	GLIS3_Zf	C_GLIS3_Zf	81484	0.15858	19259	0.15004	18193	0.13222	3.58484e-153
GRE_NR-IR3_1	GRE_NR-IR3_1	GRE_NR-IR3_1	C_PR_NR	31340	0.11715	5312	0.11449	5344	0.00318	0.000378931
GRE_NR-IR3_2	GRE_NR-IR3_2	GRE_NR-IR3_2	C_PR_NR	40486	0.10915	6457	0.10797	6526	-0.01099	4.6041e-33
GRHL2_CP2	GRHL2_CP2	GRHL2_CP2	C_GRHL2_CP2	29778	0.10762	4779	0.10918	4883	-0.07055	3.19857e-108
GSC_Homeobox	GSC_Homeobox	GSC_Homeobox	C_Otx2_Homeobox	32592	0.08815	4021	0.08743	3958	-0.01761	6.0864e-53
Hand2_bHLH	Hand2_bHLH	Hand2_bHLH	C_Hand2_bHLH	102429	0.11423	17204	0.11115	17055	0.02008	3.28729e-73
HEB_bHLH	HEB_bHLH	HEB_bHLH	C_Tcf21_bHLH	74174	0.1384	15333	0.13089	14731	0.09339	7.74605e-131
HIC1_Zf	HIC1_Zf	HIC1_Zf	C_HIC1_Zf	56781	0.15369	13492	0.14294	12607	0.14303	3.92132e-148
HIF-1a_bHLH	HIF-1a_bHLH	HIF-1a_bHLH	C_HIF2a_bHLH	6291	0.16298	1472	0.16017	1427	0.05224	2.19419e-58
HIF-1b_HLH	HIF-1b_HLH	HIF-1b_HLH	C_HIF2a_bHLH	7697	0.16365	1906	0.15959	1830	0.06043	5.6678e-64
HIF2a_bHLH	HIF2a_bHLH	HIF2a_bHLH	C_HIF2a_bHLH	9091	0.17267	2304	0.16802	2224	0.06195	1.53679e-71
HINFP_Zf	HINFP_Zf	HINFP_Zf	C_HINFP_Zf	9452	0.32046	4662	0.31675	4400	0.15623	1.59152e-116
HLF_bZIP	HLF_bZIP	HLF_bZIP	C_HLF_bZIP	31994	0.09815	4350	0.14489	7155	-0.68811	2.16093e-206
HNF1b_Homeobox	HNF1b_Homeobox	HNF1b_Homeobox	C_HNF1b_Homeobox	28670	0.07441	2806	0.07734	3069	-0.08557	6.57615e-114
Hnf1_Homeobox	Hnf1_Homeobox	Hnf1_Homeobox	C_HNF1b_Homeobox	40061	0.07669	4099	0.08059	4514	-0.10464	1.72521e-131
HNF4a_NR-DR1	HNF4a_NR-DR1	HNF4a_NR-DR1	C_HNF4a_NR-DR1	85170	0.10598	13253	0.1029	12984	0.02934	3.88311e-91
Hnf6b_Homeobox	Hnf6b_Homeobox	Hnf6b_Homeobox	C_Hnf6b_Homeobox	12981	0.07633	1275	0.07881	1331	-0.09854	6.01065e-101
HNF6_Homeobox	HNF6_Homeobox	HNF6_Homeobox	C_Hnf6b_Homeobox	7867	0.07581	794	0.07664	786	-0.06192	2.23588e-68
Hoxa10_Homeobox	Hoxa10_Homeobox	Hoxa10_Homeobox	C_Hoxd10_Homeobox	44254	0.09416	5798	0.10394	6760	-0.21259	1.95344e-164
Hoxa11_Homeobox	Hoxa11_Homeobox	Hoxa11_Homeobox	C_Hoxd11_Homeobox	34489	0.09261	4463	0.09764	4834	-0.12767	4.04517e-136
Hoxa13_Homeobox	Hoxa13_Homeobox	Hoxa13_Homeobox	C_Hoxd13_Homeobox	37339	0.08837	4530	0.09413	5038	-0.14508	1.23266e-141
HOXA1_Homeobox	HOXA1_Homeobox	HOXA1_Homeobox	C_HOXA2_Homeobox	31045	0.08972	3895	0.08755	3864	-0.01295	2.25649e-39
HOXA2_Homeobox	HOXA2_Homeobox	HOXA2_Homeobox	C_HOXA2_Homeobox	31412	0.08771	3889	0.08606	3861	-0.02717	7.3008e-73
Hoxa9_Homeobox	Hoxa9_Homeobox	Hoxa9_Homeobox	C_Hoxa9_Homeobox	38681	0.10312	5341	0.10849	5721	-0.12061	1.80291e-134
HOXB13_Homeobox	HOXB13_Homeobox	HOXB13_Homeobox	C_Hoxd13_Homeobox	33704	0.08498	3838	0.08914	4137	-0.10871	1.74363e-122
Hoxb4_Homeobox	Hoxb4_Homeobox	Hoxb4_Homeobox	C_Hoxb4_Homeobox	29581	0.09985	4117	0.09836	4194	-0.03059	7.13343e-70
Hoxc9_Homeobox	Hoxc9_Homeobox	Hoxc9_Homeobox	C_Hoxc9_Homeobox	26799	0.09491	3559	0.09439	3611	-0.03462	2.4229e-69
Hoxd10_Homeobox	Hoxd10_Homeobox	Hoxd10_Homeobox	C_Hoxd10_Homeobox	37789	0.09956	5181	0.10537	5696	-0.13702	6.45014e-139
Hoxd11_Homeobox	Hoxd11_Homeobox	Hoxd11_Homeobox	C_Hoxd11_Homeobox	32748	0.0929	4227	0.09789	4604	-0.11746	1.4556e-130
Hoxd12_Homeobox	Hoxd12_Homeobox	Hoxd12_Homeobox	C_Hoxd10_Homeobox	49430	0.0873	5964	0.09455	6697	-0.17136	8.93212e-150
Hoxd13_Homeobox	Hoxd13_Homeobox	Hoxd13_Homeobox	C_Hoxd13_Homeobox	39743	0.08553	4493	0.08993	4914	-0.12601	5.24252e-137
HRE_HSF_1	HRE_HSF_1	HRE_HSF_1	C_HRE_HSF_1	36580	0.12864	7107	0.12398	6833	0.03824	6.4174e-84
HRE_HSF_2	HRE_HSF_2	HRE_HSF_2	C_HRE_HSF_2	57920	0.1051	8972	0.10487	9032	-0.03107	1.87166e-85
IRF1_IRF	IRF1_IRF	IRF1_IRF	C_IRF1_IRF	136955	0.10913	21985	0.12985	27625	-0.35318	3.77605e-205
IRF2_IRF	IRF2_IRF	IRF2_IRF	C_IRF1_IRF	91006	0.11837	15876	0.13669	19151	-0.3147	6.28874e-195
IRF3_IRF	IRF3_IRF	IRF3_IRF	C_IRF1_IRF	144310	0.10514	22239	0.12326	27324	-0.32278	5.47153e-205
IRF4_IRF	IRF4_IRF	IRF4_IRF	C_IRF4_IRF	42824	0.11545	7329	0.12749	8435	-0.2306	1.15889e-161
IRF8_IRF	IRF8_IRF	IRF8_IRF	C_IRF8_IRF	113582	0.11301	18544	0.13546	23360	-0.39616	5.15697e-211
Isl1_Homeobox	Isl1_Homeobox	Isl1_Homeobox	C_Isl1_Homeobox	24149	0.10369	3451	0.10459	3572	-0.07982	8.64777e-106
ISRE_IRF	ISRE_IRF	ISRE_IRF	C_IRF1_IRF	98401	0.10471	15224	0.11975	18201	-0.28553	5.04063e-196
Jun-AP1_bZIP	Jun-AP1_bZIP	Jun-AP1_bZIP	C_JunB_bZIP	45765	0.14346	9413	0.14856	10177	-0.12091	2.51776e-141
JunB_bZIP	JunB_bZIP	JunB_bZIP	C_JunB_bZIP	47182	0.14216	9612	0.14738	10397	-0.12229	2.82523e-138
c-Jun-CRE_bZIP	c-Jun-CRE_bZIP	c-Jun-CRE_bZIP	C_Atf7_bZIP	36427	0.1362	6460	0.13782	6636	-0.04929	6.21072e-98
JunD_bZIP	JunD_bZIP	JunD_bZIP	C_Atf7_bZIP	28218	0.14586	5230	0.14798	5339	-0.05083	7.71919e-87
KLF10_Zf	KLF10_Zf	KLF10_Zf	C_KLF10_Zf	241480	0.09767	28277	0.09859	28439	0.00858	8.42835e-57
KLF14_Zf	KLF14_Zf	KLF14_Zf	C_KLF14_Zf	168751	0.23072	48415	0.23202	47216	0.04381	1.17369e-118
KLF1_Zf	KLF1_Zf	KLF1_Zf	C_KLF14_Zf	130048	0.26266	39656	0.26341	38547	0.05013	5.63148e-124
KLF3_Zf	KLF3_Zf	KLF3_Zf	C_KLF14_Zf	146018	0.24179	44782	0.24137	43285	0.06548	1.40634e-136
Klf4_Zf	Klf4_Zf	Klf4_Zf	C_KLF14_Zf	114210	0.19873	28177	0.19945	27697	0.03329	1.49687e-100
KLF5_Zf	KLF5_Zf	KLF5_Zf	C_KLF14_Zf	128975	0.23493	36846	0.2356	35844	0.04709	1.07025e-120
KLF6_Zf	KLF6_Zf	KLF6_Zf	C_KLF14_Zf	105160	0.24512	31554	0.24556	30678	0.05425	4.34825e-121
Klf9_Zf	Klf9_Zf	Klf9_Zf	C_KLF14_Zf	150884	0.20683	39168	0.20804	38343	0.03657	7.19154e-113
LEF1_HMG	LEF1_HMG	LEF1_HMG	C_LEF1_HMG	55378	0.09291	7409	0.09737	8027	-0.11545	2.39036e-138
Lhx1_Homeobox	Lhx1_Homeobox	Lhx1_Homeobox	C_Lhx3_Homeobox	15066	0.07679	1539	0.0828	1747	-0.1681	4.29057e-129
Lhx2_Homeobox	Lhx2_Homeobox	Lhx2_Homeobox	C_Lhx3_Homeobox	17597	0.0804	1906	0.08687	2165	-0.17101	1.35002e-141
Lhx3_Homeobox	Lhx3_Homeobox	Lhx3_Homeobox	C_Lhx3_Homeobox	16893	0.07938	1757	0.08444	1965	-0.1587	3.66802e-127
LHX9_Homeobox	LHX9_Homeobox	LHX9_Homeobox	C_Lhx3_Homeobox	15300	0.09527	1949	0.09912	2108	-0.14626	2.24832e-124
Unknown_Homeobox	Unknown_Homeobox	Unknown_Homeobox	C_Unknown_Homeobox	30374	0.0893	3737	0.09398	4014	-0.1257	1.98107e-125
LRF_Zf	LRF_Zf	LRF_Zf	C_LRF_Zf	38334	0.12564	6955	0.12355	6695	0.05827	7.60249e-101
Nr5a2_NR_1	Nr5a2_NR_1	Nr5a2_NR_1	C_Nr5a2_NR_1	67057	0.10697	10610	0.10402	10361	0.0327	6.37512e-85
LXRE_NR-DR4	LXRE_NR-DR4	LXRE_NR-DR4	C_LXRE_NR-DR4	38204	0.11974	6823	0.11889	6851	-0.0172	9.70643e-50
MafA_bZIP	MafA_bZIP	MafA_bZIP	C_MafA_bZIP	69241	0.13064	13106	0.12983	13362	-0.00983	7.14092e-40
MafB_bZIP	MafB_bZIP	MafB_bZIP	C_MafK_bZIP	62651	0.11659	10667	0.11682	11016	-0.02897	3.09629e-85
MafF_bZIP	MafF_bZIP	MafF_bZIP	C_MafF_bZIP	47898	0.09966	6853	0.10426	7463	-0.12142	5.9188e-139
MafK_bZIP	MafK_bZIP	MafK_bZIP	C_MafK_bZIP	66989	0.12827	12379	0.12701	12698	-0.0021	1.31946
Max_bHLH	Max_bHLH	Max_bHLH	C_Max_bHLH	33104	0.12824	5564	0.13111	5657	0.00847	2.32652e-23
Maz_Zf	Maz_Zf	Maz_Zf	C_Zfp281_Zf	148545	0.19485	39713	0.19761	39111	0.01583	6.07814e-80
Mef2a_MADS	Mef2a_MADS	Mef2a_MADS	C_Mef2c_MADS	38428	0.10505	5774	0.1094	6255	-0.12587	1.6131e-136
Mef2b_MADS	Mef2b_MADS	Mef2b_MADS	C_Mef2c_MADS	41238	0.10637	6334	0.10994	6822	-0.1163	7.95356e-134
Mef2c_MADS	Mef2c_MADS	Mef2c_MADS	C_Mef2c_MADS	55195	0.09664	7628	0.10039	8305	-0.12049	2.70897e-136
Mef2d_MADS	Mef2d_MADS	Mef2d_MADS	C_Mef2c_MADS	46448	0.10168	6782	0.10457	7278	-0.09752	1.14577e-128
Meis1_Homeobox	Meis1_Homeobox	Meis1_Homeobox	C_Meis1_Homeobox	54702	0.13065	10211	0.12483	9985	0.08076	1.12836e-119
MITF_bHLH	MITF_bHLH	MITF_bHLH	C_TFE3_bHLH	39283	0.14395	7497	0.15558	8223	-0.15416	7.49283e-148
MNT_bHLH	MNT_bHLH	MNT_bHLH	C_MNT_bHLH	42754	0.10153	5815	0.10552	6135	-0.05809	2.29151e-101
AMYB_HTH	AMYB_HTH	AMYB_HTH	C_AMYB_HTH	31126	0.13655	6080	0.14214	6463	-0.08875	9.4556e-118
MYB_HTH	MYB_HTH	MYB_HTH	C_AMYB_HTH	17708	0.15759	4003	0.1632	4178	-0.07631	9.32146e-100
Myf5_bHLH	Myf5_bHLH	Myf5_bHLH	C_Tcf21_bHLH	68832	0.12947	13202	0.12433	12966	0.06573	3.63663e-119
MYNN_Zf	MYNN_Zf	MYNN_Zf	C_MYNN_Zf	40715	0.0941	5561	0.09725	5885	-0.1037	4.69532e-132
MyoD_bHLH	MyoD_bHLH	MyoD_bHLH	C_Tcf21_bHLH	73120	0.1432	15820	0.13684	15193	0.078	2.88951e-128
MyoG_bHLH	MyoG_bHLH	MyoG_bHLH	C_Tcf21_bHLH	86510	0.13728	17685	0.13158	17209	0.06981	2.04852e-129
Nanog_Homeobox	Nanog_Homeobox	Nanog_Homeobox	C_Nanog_Homeobox	28957	0.10714	4413	0.10584	4398	-0.0203	1.77386e-53
NeuroD1_bHLH	NeuroD1_bHLH	NeuroD1_bHLH	C_NeuroD1_bHLH	87991	0.12896	16935	0.12465	16490	0.05111	8.95168e-119
NeuroG2_bHLH	NeuroG2_bHLH	NeuroG2_bHLH	C_NeuroD1_bHLH	79684	0.11732	13613	0.11551	13534	0.01171	3.61766e-52
NF1-FOXA1_CTF-Forkhead	NF1-FOXA1_CTF-Forkhead	NF1-FOXA1_CTF-Forkhead	C_NF1-FOXA1_CTF-Forkhead	65517	0.10094	9540	0.1012	9763	-0.05159	3.05665e-109
NF1-halfsite_CTF	NF1-halfsite_CTF	NF1-halfsite_CTF	C_NF1-halfsite_CTF	62716	0.13175	12265	0.12349	11586	0.08498	2.88902e-127
NF1_CTF	NF1_CTF	NF1_CTF	C_NF1_CTF	56753	0.16413	14225	0.14312	12449	0.23783	5.845e-171
NFAT-AP1_RHD-bZIP	NFAT-AP1_RHD-bZIP	NFAT-AP1_RHD-bZIP	C_NFAT-AP1_RHD-bZIP	87246	0.10255	12845	0.10703	13934	-0.12104	4.023e-151
NFAT_RHD	NFAT_RHD	NFAT_RHD	C_NFAT_RHD	54947	0.09857	7806	0.10201	8287	-0.10308	5.11154e-135
NFE2L2_bZIP	NFE2L2_bZIP	NFE2L2_bZIP	C_Bach1_bZIP	69660	0.12324	12349	0.13029	13573	-0.14458	7.99229e-152
NF-E2_bZIP	NF-E2_bZIP	NF-E2_bZIP	C_Bach1_bZIP	76890	0.12825	14174	0.13222	15077	-0.08096	1.18731e-133
NFIL3_bZIP	NFIL3_bZIP	NFIL3_bZIP	C_HLF_bZIP	16823	0.10666	2407	0.15548	3965	-0.72807	7.7778e-193
NFkB-p65-Rel_RHD	NFkB-p65-Rel_RHD	NFkB-p65-Rel_RHD	C_NFkB-p65_RHD	34713	0.11762	6016	0.11884	6145	-0.06244	1.22707e-101
NFY_CCAAT	NFY_CCAAT	NFY_CCAAT	C_NFY_CCAAT	39578	0.22004	8029	0.21581	7955	-0.00556	4.13623e-12
Nkx2.1_Homeobox	Nkx2.1_Homeobox	Nkx2.1_Homeobox	C_Nkx2.1_Homeobox	43689	0.11408	7280	0.11073	7181	0.03047	4.75329e-80
Nkx2.2_Homeobox	Nkx2.2_Homeobox	Nkx2.2_Homeobox	C_Nkx2.1_Homeobox	39025	0.12043	6820	0.11716	6705	0.0358	2.39135e-80
Nkx2.5_Homeobox	Nkx2.5_Homeobox	Nkx2.5_Homeobox	C_Nkx2.5_Homeobox	36975	0.11118	6083	0.11027	6165	-0.01511	3.30198e-45
Nkx3.1_Homeobox	Nkx3.1_Homeobox	Nkx3.1_Homeobox	C_Nkx3.1_Homeobox	48340	0.10471	7277	0.1045	7501	-0.02871	2.04702e-74
Nkx6.1_Homeobox	Nkx6.1_Homeobox	Nkx6.1_Homeobox	C_Nkx6.1_Homeobox	26600	0.08891	3294	0.09411	3620	-0.1228	1.34402e-129
n-Myc_bHLH	n-Myc_bHLH	n-Myc_bHLH	C_Max_bHLH	19393	0.18246	4956	0.18952	5010	-0.03494	8.48497e-64
NPAS2_bHLH	NPAS2_bHLH	NPAS2_bHLH	C_BMAL1_bHLH	35994	0.13709	6755	0.14445	7116	-0.08473	3.3803e-112
Npas4_bHLH	Npas4_bHLH	Npas4_bHLH	C_Npas4_bHLH	6656	0.16801	1626	0.16972	1583	-0.00895	0.000306864
NPAS_bHLH	NPAS_bHLH	NPAS_bHLH	C_Max_bHLH	18439	0.15725	4071	0.16333	4124	-0.04195	5.03579e-76
EAR2_NR	EAR2_NR	EAR2_NR	C_COUP-TFII_NR_1	60071	0.11114	9669	0.11001	9656	0.01237	1.27749e-43
Nr5a2_NR_2	Nr5a2_NR_2	Nr5a2_NR_2	C_Nr5a2_NR_1	64604	0.11252	10815	0.10881	10413	0.04174	2.04199e-99
NRF1_NRF	NRF1_NRF	NRF1_NRF	C_NRF_NRF	32945	0.29799	13167	0.3224	12903	-0.02073	8.11967e-58
Nrf2_bZIP	Nrf2_bZIP	Nrf2_bZIP	C_Bach1_bZIP	74694	0.13225	14186	0.13629	15079	-0.08682	3.04221e-131
NRF_NRF	NRF_NRF	NRF_NRF	C_NRF_NRF	30179	0.2767	10905	0.30216	10783	-0.05177	8.80664e-89
Nur77_NR	Nur77_NR	Nur77_NR	C_Nur77_NR	49197	0.09469	6723	0.0969	7069	-0.06927	1.54117e-117
Oct11_POU-Homeobox	Oct11_POU-Homeobox	Oct11_POU-Homeobox	C_Oct4_POU-Homeobox	43875	0.09089	5225	0.09598	5702	-0.1306	1.41367e-140
Oct2_POU-Homeobox	Oct2_POU-Homeobox	Oct2_POU-Homeobox	C_Oct4_POU-Homeobox	53271	0.08324	5823	0.08888	6490	-0.15339	2.46623e-151
Oct4_POU-Homeobox	Oct4_POU-Homeobox	Oct4_POU-Homeobox	C_Oct4_POU-Homeobox	47174	0.08838	5385	0.09322	6044	-0.13781	3.16996e-146
Oct4-Sox17_POU-Homeobox-HMG	Oct4-Sox17_POU-Homeobox-HMG	Oct4-Sox17_POU-Homeobox-HMG	C_Oct4-Sox17_POU-Homeobox-HMG	59811	0.08425	6979	0.08703	7413	-0.07982	5.18023e-125
OCT4-SOX2-TCF-NANOG_POU-Homeobox-HMG	OCT4-SOX2-TCF-NANOG_POU-Homeobox-HMG	OCT4-SOX2-TCF-NANOG_POU-Homeobox-HMG	C_OCT4-SOX2-TCF-NANOG_POU-Homeobox-HMG	64265	0.07735	6683	0.08393	7693	-0.18103	5.17364e-162
Oct6_POU-Homeobox	Oct6_POU-Homeobox	Oct6_POU-Homeobox	C_Oct6_POU-Homeobox	50819	0.08517	5555	0.0895	6089	-0.12961	4.64059e-142
OCT-OCT_POU-Homeobox-IR1	OCT-OCT_POU-Homeobox-IR1	OCT-OCT_POU-Homeobox-IR1	C_OCT-OCT_POU-Homeobox-IR1	27207	0.07752	2910	0.08342	3279	-0.16313	1.67161e-138
OCT-OCT_POU-Homeobox_1	OCT-OCT_POU-Homeobox_1	OCT-OCT_POU-Homeobox_1	C_OCT-OCT_POU-Homeobox_1	44924	0.06682	3700	0.07041	4152	-0.0975	7.836e-124
OCT-OCT_POU-Homeobox_2	OCT-OCT_POU-Homeobox_2	OCT-OCT_POU-Homeobox_2	C_OCT-OCT_POU-Homeobox_2	114624	0.04527	5309	0.04656	5860	-0.0145	3.04794e-66
OCT-OCT-short_POU-Homeobox	OCT-OCT-short_POU-Homeobox	OCT-OCT-short_POU-Homeobox	C_OCT-OCT_POU-Homeobox-IR1	22242	0.08037	2461	0.08832	2843	-0.18509	1.10669e-137
Olig2_bHLH	Olig2_bHLH	Olig2_bHLH	C_NeuroD1_bHLH	61392	0.11524	10354	0.11363	10275	0.00826	7.9513e-31
Otx2_Homeobox	Otx2_Homeobox	Otx2_Homeobox	C_Otx2_Homeobox	31001	0.08719	3804	0.08739	3823	-0.032	2.12922e-71
NFkB-p50-p52_RHD	NFkB-p50-p52_RHD	NFkB-p50-p52_RHD	C_NFkB-p50-p52_RHD	43929	0.13515	8958	0.13253	8750	0.05664	1.83524e-108
p53_p53_1	p53_p53_1	p53_p53_1	C_p53_p53_1	33486	0.09969	4626	0.09657	4583	0.03437	1.51282e-78
p53_p53_2	p53_p53_2	p53_p53_2	C_p53_p53_2	58736	0.14068	12302	0.13215	11557	0.13356	2.59217e-146
p53_p53_3	p53_p53_3	p53_p53_3	C_p53_p53_1	33486	0.09969	4626	0.09657	4583	0.03437	1.51282e-78
p63_p53	p63_p53	p63_p53	C_p53_p53_1	34804	0.10819	5317	0.1039	5154	0.05773	2.07447e-99
NFkB-p65_RHD	NFkB-p65_RHD	NFkB-p65_RHD	C_NFkB-p65_RHD	44739	0.11623	7762	0.11635	7852	-0.02334	9.98669e-65
p73_p53	p73_p53	p73_p53	C_p53_p53_1	39072	0.11147	6174	0.10702	5973	0.06005	2.059e-101
PAX3-FKHR-fusion_Paired-Homeobox	PAX3-FKHR-fusion_Paired-Homeobox	PAX3-FKHR-fusion_Paired-Homeobox	C_PAX3-FKHR-fusion_Paired-Homeobox	29192	0.09199	3572	0.09563	3878	-0.11444	6.85127e-124
PAX5_Paired-Homeobox	PAX5_Paired-Homeobox	PAX5_Paired-Homeobox	C_Pax8_Paired-Homeobox	41688	0.14067	8568	0.13443	8226	0.08072	2.5512e-119
PAX5_Paired-Homeobox-condensed	PAX5_Paired-Homeobox-condensed	PAX5_Paired-Homeobox-condensed	C_PAX5_Paired-Homeobox-condensed	40122	0.14945	8466	0.14669	8305	0.0307	5.71972e-74
PAX6_Paired-Homeobox	PAX6_Paired-Homeobox	PAX6_Paired-Homeobox	C_PAX6_Paired-Homeobox	31613	0.11717	5304	0.11791	5419	-0.04789	2.06008e-86
Pax7_Paired-Homeobox-longest	Pax7_Paired-Homeobox-longest	Pax7_Paired-Homeobox-longest	C_Pax7_Paired-Homeobox-longest	25553	0.07155	2348	0.08307	2960	-0.26923	6.59247e-161
Pax7_Paired-Homeobox-long	Pax7_Paired-Homeobox-long	Pax7_Paired-Homeobox-long	C_Phox2b_Homeobox	16437	0.078	1752	0.0828	1966	-0.13545	2.74649e-119
Pax7_Paired-Homeobox	Pax7_Paired-Homeobox	Pax7_Paired-Homeobox	C_Pax7_Paired-Homeobox	24669	0.07326	2351	0.07848	2674	-0.15165	5.33962e-130
Pax8_Paired-Homeobox	Pax8_Paired-Homeobox	Pax8_Paired-Homeobox	C_Pax8_Paired-Homeobox	73777	0.13331	14420	0.12506	13708	0.10281	5.48032e-140
PBX1_Homeobox	PBX1_Homeobox	PBX1_Homeobox	C_PBX1_Homeobox	72554	0.13553	13498	0.1304	13178	0.05318	1.83082e-115
PBX2_Homeobox	PBX2_Homeobox	PBX2_Homeobox	C_PBX2_Homeobox	28540	0.0967	3731	0.09573	3732	-0.03223	1.24724e-72
Pbx3_Homeobox	Pbx3_Homeobox	Pbx3_Homeobox	C_PBX1_Homeobox	64671	0.13327	11383	0.12945	11186	0.0294	4.27334e-81
Pdx1_Homeobox	Pdx1_Homeobox	Pdx1_Homeobox	C_Pdx1_Homeobox	30482	0.09004	3771	0.09028	3902	-0.06281	6.19472e-96
PGR_NR	PGR_NR	PGR_NR	C_PR_NR	43557	0.10043	6238	0.10314	6678	-0.08707	1.1143e-125
Phox2a_Homeobox	Phox2a_Homeobox	Phox2a_Homeobox	C_Phox2b_Homeobox	18170	0.07665	1853	0.08056	2048	-0.12832	1.50895e-122
Phox2b_Homeobox	Phox2b_Homeobox	Phox2b_Homeobox	C_Phox2b_Homeobox	12155	0.07309	1180	0.07734	1308	-0.13394	1.10962e-112
Pit1--1bp_Homeobox	Pit1--1bp_Homeobox	Pit1--1bp_Homeobox	C_Pit1--1bp_Homeobox	42125	0.0746	4171	0.07872	4625	-0.10357	1.10841e-132
Pit1_Homeobox	Pit1_Homeobox	Pit1_Homeobox	C_Brn2_POU-Homeobox	40254	0.06903	3494	0.07352	3930	-0.10792	6.0809e-129
Pitx1-Ebox_Homeobox-bHLH	Pitx1-Ebox_Homeobox-bHLH	Pitx1-Ebox_Homeobox-bHLH	C_Pitx1-Ebox_Homeobox-bHLH	56788	0.09061	7252	0.09507	7878	-0.12002	1.57243e-141
Pitx1_Homeobox	Pitx1_Homeobox	Pitx1_Homeobox	C_Otx2_Homeobox	30748	0.08467	3575	0.08513	3613	-0.03531	2.1471e-75
Pknox1_Homeobox	Pknox1_Homeobox	Pknox1_Homeobox	C_PBX1_Homeobox	53949	0.14292	9868	0.13896	9690	0.03281	3.48978e-86
PPARa_NR-DR1	PPARa_NR-DR1	PPARa_NR-DR1	C_PPARa_NR-DR1	92842	0.10393	13920	0.10212	13902	0.01633	3.96411e-70
PPARE_NR-DR1	PPARE_NR-DR1	PPARE_NR-DR1	C_PPARa_NR-DR1	99333	0.10882	15592	0.10744	15614	0.00315	8.47853e-11
PRDM10_Zf	PRDM10_Zf	PRDM10_Zf	C_PRDM10_Zf	62081	0.10976	9721	0.10633	9548	0.03586	3.36879e-86
PRDM14_Zf	PRDM14_Zf	PRDM14_Zf	C_PRDM14_Zf	37940	0.10282	5778	0.10082	5676	0.00078	56205
PRDM15_Zf	PRDM15_Zf	PRDM15_Zf	C_PRDM15_Zf	57827	0.12666	10857	0.1243	10684	0.01013	1.88016e-40
PRDM1_Zf	PRDM1_Zf	PRDM1_Zf	C_PRDM1_Zf	98867	0.09947	14216	0.10637	15822	-0.15028	2.12836e-162
PRDM9_Zf	PRDM9_Zf	PRDM9_Zf	C_PRDM9_Zf	74057	0.12675	14130	0.12366	13843	0.00579	1.91132e-21
PR_NR	PR_NR	PR_NR	C_PR_NR	64339	0.10597	9846	0.10442	10000	-0.0007	77112.1
Prop1_Homeobox	Prop1_Homeobox	Prop1_Homeobox	C_Phox2b_Homeobox	17943	0.07622	1806	0.0814	2075	-0.15801	5.32998e-127
PSE_SNAPc	PSE_SNAPc	PSE_SNAPc	C_PSE_SNAPc	41728	0.09524	5596	0.10075	6215	-0.14618	9.11996e-142
Ptf1a_bHLH	Ptf1a_bHLH	Ptf1a_bHLH	C_Tcf21_bHLH	69518	0.1278	13169	0.12206	12772	0.07842	3.35752e-124
PU.1-IRF8_ETS-IRF	PU.1-IRF8_ETS-IRF	PU.1-IRF8_ETS-IRF	C_IRF8_IRF	134120	0.11034	21258	0.12988	26488	-0.36278	2.83477e-205
PU.1-IRF_ETS-IRF	PU.1-IRF_ETS-IRF	PU.1-IRF_ETS-IRF	C_IRF8_IRF	153672	0.11617	25125	0.13237	30183	-0.31546	5.69591e-207
PU.1_ETS	PU.1_ETS	PU.1_ETS	C_PU.1_ETS	182241	0.13571	34918	0.16026	44396	-0.42968	9.67128e-221
RARa_NR	RARa_NR	RARa_NR	C_RARa_NR	67034	0.0908	8354	0.09054	8601	-0.00842	1.65049e-31
RARg_NR	RARg_NR	RARg_NR	C_RARg_NR	78112	0.10427	11885	0.10107	11595	0.04353	3.20802e-107
RBPJ-Ebox_bHLH	RBPJ-Ebox_bHLH	RBPJ-Ebox_bHLH	C_RBPJ-Ebox_bHLH	132946	0.11651	22683	0.11625	23044	-0.02091	9.68259e-88
Rbpj1_	Rbpj1_	Rbpj1_	C_Rbpj1_	70801	0.11858	12271	0.1154	11808	0.03069	7.25433e-89
REST-NRSF_Zf	REST-NRSF_Zf	REST-NRSF_Zf	C_REST-NRSF_Zf	75806	0.12624	14413	0.11948	13807	0.10097	1.75263e-140
Reverb_NR-DR2	Reverb_NR-DR2	Reverb_NR-DR2	C_Reverb_NR-DR2	84688	0.11212	13640	0.10929	13526	0.04113	1.09457e-103
Rfx1_HTH	Rfx1_HTH	Rfx1_HTH	C_X-box_HTH	48216	0.1354	9443	0.1325	9168	0.03078	5.36731e-77
Rfx2_HTH	Rfx2_HTH	Rfx2_HTH	C_X-box_HTH	28659	0.15145	6113	0.14807	5967	0.03266	2.14319e-66
RFX_HTH	RFX_HTH	RFX_HTH	C_X-box_HTH	31823	0.15308	6936	0.14951	6742	0.03907	1.86225e-83
Rfx5_HTH	Rfx5_HTH	Rfx5_HTH	C_Rfx5_HTH	61728	0.11924	10058	0.11801	9994	0.01304	1.7911e-53
Rfx6_HTH	Rfx6_HTH	Rfx6_HTH	C_Rfx6_HTH	56113	0.14123	11562	0.1352	11103	0.06416	5.35273e-112
Ronin_THAP	Ronin_THAP	Ronin_THAP	C_Ronin_THAP	63449	0.13985	10977	0.13899	10804	0.01788	9.50565e-62
RORa_NR	RORa_NR	RORa_NR	C_RORgt_NR	42522	0.09956	6047	0.09918	6211	-0.01831	1.80711e-53
RORgt_NR	RORgt_NR	RORgt_NR	C_RORgt_NR	38463	0.09506	5107	0.09616	5329	-0.04629	3.62548e-89
RORg_NR	RORg_NR	RORg_NR	C_RORgt_NR	36457	0.10105	5300	0.10278	5505	-0.07686	8.84296e-113
RUNX_Runt	RUNX_Runt	RUNX_Runt	C_RUNX2_Runt	100751	0.13785	19987	0.14171	21229	-0.08386	3.39275e-139
RUNX1_Runt	RUNX1_Runt	RUNX1_Runt	C_RUNX2_Runt	119962	0.129	22324	0.13345	23799	-0.09061	8.50089e-143
RUNX2_Runt	RUNX2_Runt	RUNX2_Runt	C_RUNX2_Runt	118851	0.12671	21696	0.13142	23291	-0.09833	4.57963e-148
RUNX-AML_Runt	RUNX-AML_Runt	RUNX-AML_Runt	C_RUNX2_Runt	114553	0.13831	23246	0.14277	24692	-0.09664	4.93612e-152
RXR_NR-DR1	RXR_NR-DR1	RXR_NR-DR1	C_PPARa_NR-DR1	105805	0.11319	17388	0.11052	17232	0.02166	2.34703e-82
SCL_bHLH	SCL_bHLH	SCL_bHLH	C_Tcf21_bHLH	74275	0.14084	15674	0.13472	15136	0.0759	2.35834e-121
SCRT1_Zf	SCRT1_Zf	SCRT1_Zf	C_SCRT1_Zf	43270	0.10384	6624	0.10282	6637	0.01263	2.72595e-44
SF1_NR	SF1_NR	SF1_NR	C_SF1_NR	74231	0.10641	11279	0.10513	11266	-0.00436	2.58458e-17
Six1_Homeobox	Six1_Homeobox	Six1_Homeobox	C_Six1_Homeobox	40714	0.10204	5870	0.10432	6069	-0.04677	5.0845e-97
Six2_Homeobox	Six2_Homeobox	Six2_Homeobox	C_Six1_Homeobox	33160	0.10307	4941	0.10421	5135	-0.04066	9.64584e-85
Six4_Homeobox	Six4_Homeobox	Six4_Homeobox	C_Six4_Homeobox	38047	0.10977	6051	0.11166	6210	-0.05855	9.87862e-103
Smad2_MAD	Smad2_MAD	Smad2_MAD	C_Smad2_MAD	60171	0.12096	10682	0.11608	10322	0.07809	5.04457e-128
Smad3_MAD	Smad3_MAD	Smad3_MAD	C_Smad3_MAD	45189	0.11832	7571	0.11542	7442	0.03074	1.80021e-84
Smad4_MAD	Smad4_MAD	Smad4_MAD	C_Smad2_MAD	50419	0.13572	10219	0.12884	9648	0.12572	7.6729e-143
Snail1_Zf	Snail1_Zf	Snail1_Zf	C_Slug_Zf	69296	0.09723	10028	0.0921	9422	0.12552	1.67761e-142
Slug_Zf	Slug_Zf	Slug_Zf	C_Slug_Zf	70869	0.10532	11268	0.09945	10476	0.12971	2.0019e-151
Sox10_HMG	Sox10_HMG	Sox10_HMG	C_Sox10_HMG	55905	0.10826	8855	0.1098	9260	-0.06452	8.08038e-113
Sox15_HMG	Sox15_HMG	Sox15_HMG	C_Sox2_HMG	51856	0.09704	7235	0.09985	7620	-0.0881	4.91359e-124
Sox17_HMG	Sox17_HMG	Sox17_HMG	C_Sox2_HMG	39871	0.09465	5346	0.099	5787	-0.11906	5.58927e-134
Sox21_HMG	Sox21_HMG	Sox21_HMG	C_Sox3_HMG	57531	0.10732	9041	0.10935	9324	-0.06269	2.54467e-112
Sox2_HMG	Sox2_HMG	Sox2_HMG	C_Sox2_HMG	53404	0.10041	7774	0.10369	8229	-0.09661	9.3967e-133
Sox3_HMG	Sox3_HMG	Sox3_HMG	C_Sox3_HMG	51382	0.10476	7755	0.10637	8078	-0.06308	1.22858e-110
Sox4_HMG	Sox4_HMG	Sox4_HMG	C_Sox10_HMG	63042	0.10375	9455	0.1059	9978	-0.07347	8.08366e-118
Sox6_HMG	Sox6_HMG	Sox6_HMG	C_Sox2_HMG	42463	0.09674	5861	0.10123	6369	-0.12102	9.69183e-139
Sox7_HMG	Sox7_HMG	Sox7_HMG	C_Sox2_HMG	40122	0.09909	5658	0.10166	5973	-0.08578	4.31306e-118
Sox9_HMG	Sox9_HMG	Sox9_HMG	C_Sox9_HMG	58287	0.10788	9327	0.10811	9445	-0.03153	2.17971e-88
Sp1_Zf	Sp1_Zf	Sp1_Zf	C_Sp5_Zf	118346	0.32471	46831	0.32509	45070	0.09227	1.31141e-146
Sp2_Zf	Sp2_Zf	Sp2_Zf	C_Sp5_Zf	114262	0.30105	40287	0.30054	38839	0.0896	8.86982e-145
Sp5_Zf	Sp5_Zf	Sp5_Zf	C_Sp5_Zf	147544	0.26438	47349	0.26428	45702	0.06029	3.61889e-141
SPDEF_ETS	SPDEF_ETS	SPDEF_ETS	C_SPDEF_ETS	75353	0.15772	16953	0.15885	17485	-0.06995	5.70697e-124
SpiB_ETS	SpiB_ETS	SpiB_ETS	C_SpiB_ETS	162609	0.12166	27626	0.15971	39445	-0.62107	4.24083e-235
Srebp1a_bHLH	Srebp1a_bHLH	Srebp1a_bHLH	C_Srebp2_bHLH	40159	0.11976	6655	0.11872	6694	-0.00699	6.0773e-21
Srebp2_bHLH	Srebp2_bHLH	Srebp2_bHLH	C_Srebp2_bHLH	49483	0.13313	9228	0.12948	9093	0.0412	5.19256e-92
CArG_MADS	CArG_MADS	CArG_MADS	C_CArG_MADS	20650	0.10797	3015	0.11223	3255	-0.12993	1.77926e-122
ZNF143--STAF_Zf	ZNF143--STAF_Zf	ZNF143--STAF_Zf	C_ZNF143--STAF_Zf	103641	0.13193	18378	0.12785	17583	0.07026	8.75351e-130
STAT1_Stat	STAT1_Stat	STAT1_Stat	C_Stat3--il21_Stat	34474	0.12237	6168	0.11875	6049	-0.00861	4.01299e-23
Stat3--il21_Stat	Stat3--il21_Stat	Stat3--il21_Stat	C_Stat3--il21_Stat	43606	0.13838	8805	0.13168	8451	0.06362	1.71305e-108
Stat3_Stat	Stat3_Stat	Stat3_Stat	C_Stat3--il21_Stat	36694	0.15052	7897	0.14287	7421	0.08491	2.23011e-119
STAT4_Stat	STAT4_Stat	STAT4_Stat	C_Stat3--il21_Stat	40535	0.12582	7491	0.12077	7251	0.02678	1.60886e-68
STAT5_Stat	STAT5_Stat	STAT5_Stat	C_STAT5_Stat	41760	0.114	7001	0.1116	6888	-0.02851	3.1707e-70
STAT6_Stat_1	STAT6_Stat_1	STAT6_Stat_1	C_STAT6_Stat_1	42445	0.10831	6753	0.11077	6963	-0.08146	1.79922e-125
STAT6_Stat_2	STAT6_Stat_2	STAT6_Stat_2	C_STAT6_Stat_1	35983	0.1032	5438	0.10703	5740	-0.10581	2.82544e-123
T1ISRE_IRF	T1ISRE_IRF	T1ISRE_IRF	C_T1ISRE_IRF	77268	0.10031	11315	0.10921	12936	-0.19197	1.38333e-169
TATA-Box_TBP	TATA-Box_TBP	TATA-Box_TBP	C_TATA-Box_TBP	36427	0.10657	5348	0.11074	5688	-0.10115	1.91166e-128
Tbet_T-box	Tbet_T-box	Tbet_T-box	C_Tbx21_T-box	46281	0.09252	6069	0.09605	6523	-0.08479	1.25048e-129
Tbox-Smad_T-box-MAD	Tbox-Smad_T-box-MAD	Tbox-Smad_T-box-MAD	C_Tbox-Smad_T-box-MAD	69952	0.11045	11044	0.10721	10829	0.04359	3.40558e-104
Tbr1_T-box	Tbr1_T-box	Tbr1_T-box	C_Tbr1_T-box	38069	0.09498	5224	0.09684	5539	-0.06387	3.91936e-107
Tbx20_T-box	Tbx20_T-box	Tbx20_T-box	C_Tbx20_T-box	55885	0.122	9854	0.12212	10241	-0.03613	5.09857e-90
Tbx21_T-box	Tbx21_T-box	Tbx21_T-box	C_Tbx21_T-box	51441	0.0899	6511	0.09198	6922	-0.05552	3.7752e-111
Tbx5_T-box	Tbx5_T-box	Tbx5_T-box	C_Tbx5_T-box	41496	0.09909	5901	0.095	5650	0.05178	2.09148e-101
Tbx6_T-box	Tbx6_T-box	Tbx6_T-box	C_Tbx5_T-box	36778	0.10562	5716	0.10311	5626	0.02024	4.16997e-58
Tcf12_bHLH	Tcf12_bHLH	Tcf12_bHLH	C_Tcf21_bHLH	71090	0.14158	15062	0.13461	14522	0.084	1.7953e-129
Tcf21_bHLH	Tcf21_bHLH	Tcf21_bHLH	C_Tcf21_bHLH	75506	0.13519	15105	0.12881	14722	0.06958	9.08699e-124
Tcf3_HMG	Tcf3_HMG	Tcf3_HMG	C_LEF1_HMG	57174	0.09509	7890	0.09957	8548	-0.11684	1.96257e-141
TCF4_bHLH	TCF4_bHLH	TCF4_bHLH	C_NeuroD1_bHLH	77055	0.11926	13484	0.11705	13584	0.01482	5.93109e-56
TCFL2_HMG	TCFL2_HMG	TCFL2_HMG	C_TCFL2_HMG	53056	0.09885	7554	0.10074	7877	-0.06622	5.95261e-116
Tcf7_HMG	Tcf7_HMG	Tcf7_HMG	C_Tcf7_HMG	64926	0.09414	8809	0.09745	9386	-0.10337	1.13752e-131
Tcfcp2l1_CP2	Tcfcp2l1_CP2	Tcfcp2l1_CP2	C_Tcfcp2l1_CP2	32385	0.13974	6802	0.13087	6420	0.09192	4.43781e-119
TEAD1_TEAD	TEAD1_TEAD	TEAD1_TEAD	C_TEAD2_TEA	37221	0.09894	5378	0.09605	5241	0.00584	3.7096e-12
TEAD2_TEA	TEAD2_TEA	TEAD2_TEA	C_TEAD2_TEA	43826	0.10089	6491	0.09656	6222	0.03505	2.27915e-77
TEAD3_TEA	TEAD3_TEA	TEAD3_TEA	C_TEAD2_TEA	38098	0.1009	5579	0.09633	5335	0.034	7.09376e-78
TEAD4_TEA	TEAD4_TEA	TEAD4_TEA	C_TEAD2_TEA	36400	0.10667	5720	0.10143	5403	0.06053	1.45999e-95
TEAD_TEA	TEAD_TEA	TEAD_TEA	C_TEAD2_TEA	43814	0.09353	5899	0.09046	5808	0.00448	2.32549e-14
TFE3_bHLH	TFE3_bHLH	TFE3_bHLH	C_TFE3_bHLH	21798	0.16819	4659	0.18358	5135	-0.17477	2.53318e-134
Tgif1_Homeobox	Tgif1_Homeobox	Tgif1_Homeobox	C_Tgif1_Homeobox	51842	0.11917	8906	0.11658	8876	0.03146	2.4862e-81
Tgif2_Homeobox	Tgif2_Homeobox	Tgif2_Homeobox	C_Tgif2_Homeobox	59717	0.10809	9214	0.10813	9428	-0.01841	8.35349e-64
THRb_NR_1	THRb_NR_1	THRb_NR_1	C_THRb_NR_1	78416	0.14424	17612	0.13734	16675	0.09259	1.08608e-141
Tlx_NR	Tlx_NR	Tlx_NR	C_Tlx_NR	90023	0.13656	18221	0.1237	16708	0.16078	5.73966e-166
TR4_NR-DR1	TR4_NR-DR1	TR4_NR-DR1	C_PPARa_NR-DR1	84613	0.10814	13221	0.10645	13215	0.01519	5.87714e-61
THRa_NR	THRa_NR	THRa_NR	C_THRb_NR_1	68498	0.12811	13411	0.12303	12884	0.06758	5.56669e-122
THRb_NR_2	THRb_NR_2	THRb_NR_2	C_COUP-TFII_NR_1	50320	0.109	7829	0.10828	7935	-0.0048	7.92457e-12
TRPS1_Zf	TRPS1_Zf	TRPS1_Zf	C_Gata2_Zf	44846	0.11417	7215	0.1011	6701	0.05235	3.61067e-102
Twist_bHLH	Twist_bHLH	Twist_bHLH	C_Twist_bHLH	55344	0.12141	9969	0.11835	9869	0.02192	6.70955e-75
Twist2_bHLH	Twist2_bHLH	Twist2_bHLH	C_Tcf21_bHLH	85602	0.12465	15726	0.11937	15237	0.06425	2.91711e-122
USF1_bHLH	USF1_bHLH	USF1_bHLH	C_BMAL1_bHLH	22436	0.19245	5752	0.20399	5967	-0.08623	9.65748e-106
Usf2_bHLH	Usf2_bHLH	Usf2_bHLH	C_BMAL1_bHLH	33676	0.15601	6929	0.16832	7458	-0.13341	1.52092e-135
VDR_NR-DR3	VDR_NR-DR3	VDR_NR-DR3	C_VDR_NR-DR3	66466	0.10667	10299	0.10392	10267	0.04241	1.8027e-102
WT1_Zf	WT1_Zf	WT1_Zf	C_WT1_Zf	132823	0.14583	27292	0.14484	26665	0.01961	7.26063e-81
X-box_HTH	X-box_HTH	X-box_HTH	C_X-box_HTH	49697	0.12083	8475	0.11944	8461	-0.00344	0.00624736
YY1_Zf	YY1_Zf	YY1_Zf	C_YY1_Zf	48377	0.14582	10008	0.14865	9983	-0.00847	1.47202e-32
Zac1_Zf	Zac1_Zf	Zac1_Zf	C_Zac1_Zf	53450	0.1305	10216	0.12585	9969	0.06116	4.94303e-107
ZBTB12_Zf	ZBTB12_Zf	ZBTB12_Zf	C_ZBTB12_Zf	47299	0.11211	7809	0.10802	7617	0.04418	5.01803e-95
ZBTB18_Zf	ZBTB18_Zf	ZBTB18_Zf	C_ZBTB18_Zf	82838	0.11916	14477	0.1157	14285	0.03696	6.37215e-102
ZBTB33_Zf	ZBTB33_Zf	ZBTB33_Zf	C_ZBTB33_Zf	6784	0.33909	3175	0.34794	3015	0.07762	5.08171e-77
ZEB1_Zf	ZEB1_Zf	ZEB1_Zf	C_ZEB2_Zf	53498	0.0795	6025	0.07513	5595	0.11228	5.63378e-133
ZEB2_Zf	ZEB2_Zf	ZEB2_Zf	C_ZEB2_Zf	65553	0.08238	7747	0.0782	7271	0.13231	3.84198e-145
Zfp281_Zf	Zfp281_Zf	Zfp281_Zf	C_Zfp281_Zf	225026	0.15742	49675	0.15767	48706	0.01551	3.74498e-85
ZFP3_Zf	ZFP3_Zf	ZFP3_Zf	C_ZFP3_Zf	52390	0.11387	8447	0.11353	8569	-0.02272	2.31025e-69
Zfp57_Zf	Zfp57_Zf	Zfp57_Zf	C_Zfp57_Zf	6354	0.20521	1963	0.20033	1838	0.12378	3.77367e-96
Zfp809_Zf	Zfp809_Zf	Zfp809_Zf	C_Zfp809_Zf	87539	0.16585	21738	0.15679	20344	0.14934	9.50332e-164
ZFX_Zf	ZFX_Zf	ZFX_Zf	C_ZNF711_Zf	46422	0.13672	9199	0.13016	8848	0.07571	5.17908e-119
Zic2_Zf	Zic2_Zf	Zic2_Zf	C_Zic3_Zf	85748	0.16453	21277	0.15595	20075	0.11471	3.56018e-150
Zic3_Zf	Zic3_Zf	Zic3_Zf	C_Zic3_Zf	100245	0.16746	25301	0.15578	23672	0.14449	1.80067e-156
Zic_Zf	Zic_Zf	Zic_Zf	C_Zic_Zf	71017	0.13357	13722	0.12745	13180	0.08348	1.46349e-138
ZKSCAN1_Zf	ZKSCAN1_Zf	ZKSCAN1_Zf	C_ZKSCAN1_Zf	31725	0.12639	5792	0.12171	5558	0.05551	7.28585e-95
ZNF136_Zf	ZNF136_Zf	ZNF136_Zf	C_ZNF136_Zf	46143	0.09316	5978	0.09428	6244	-0.05853	3.16148e-113
ZNF165_Zf	ZNF165_Zf	ZNF165_Zf	C_ZNF165_Zf	118241	0.15872	28032	0.15171	26669	0.10097	3.1027e-154
ZNF16_Zf	ZNF16_Zf	ZNF16_Zf	C_ZNF16_Zf	113634	0.12969	21587	0.12626	21040	0.03152	2.59995e-93
ZNF189_Zf	ZNF189_Zf	ZNF189_Zf	C_ZNF189_Zf	92461	0.10503	13873	0.10703	14365	-0.06739	2.84831e-125
Znf263_Zf	Znf263_Zf	Znf263_Zf	C_Znf263_Zf	106738	0.14782	22762	0.14016	21359	0.10619	2.48868e-152
ZNF264_Zf	ZNF264_Zf	ZNF264_Zf	C_ZNF264_Zf	36663	0.12117	6416	0.11843	6281	0.0362	6.32898e-77
ZNF317_Zf	ZNF317_Zf	ZNF317_Zf	C_ZNF317_Zf	58970	0.11567	9962	0.11281	9514	0.03478	4.21454e-85
ZNF322_Zf	ZNF322_Zf	ZNF322_Zf	C_ZNF322_Zf	135579	0.12716	25227	0.11942	23853	0.11696	1.59306e-157
ZNF341_Zf	ZNF341_Zf	ZNF341_Zf	C_ZNF341_Zf	78887	0.12608	14295	0.12238	13937	0.06485	5.99015e-120
ZNF382_Zf	ZNF382_Zf	ZNF382_Zf	C_ZNF382_Zf	70721	0.10588	10768	0.11145	11773	-0.12808	6.3319e-149
ZNF415_Zf	ZNF415_Zf	ZNF415_Zf	C_ZNF415_Zf	56553	0.1404	11865	0.13313	11241	0.09621	1.08071e-133
ZNF416_Zf	ZNF416_Zf	ZNF416_Zf	C_ZNF416_Zf	104806	0.12298	18770	0.11516	17547	0.1016	1.46028e-149
ZNF41_Zf	ZNF41_Zf	ZNF41_Zf	C_ZNF41_Zf	91192	0.10213	13325	0.10631	14297	-0.10539	9.22275e-149
ZNF467_Zf	ZNF467_Zf	ZNF467_Zf	C_ZNF467_Zf	155955	0.13423	29964	0.13507	30256	-0.03275	2.06281e-103
ZNF519_Zf	ZNF519_Zf	ZNF519_Zf	C_ZNF519_Zf	53663	0.20879	16899	0.19974	15916	0.14538	8.74809e-148
ZNF528_Zf	ZNF528_Zf	ZNF528_Zf	C_ZNF528_Zf	88640	0.11079	14184	0.11494	15380	-0.10379	1.62678e-147
ZNF652	ZNF652	ZNF652	C_ZNF652	35337	0.09686	4944	0.10033	5240	-0.11844	7.42708e-133
ZNF669_Zf	ZNF669_Zf	ZNF669_Zf	C_ZNF669_Zf	24464	0.15318	5583	0.14858	5373	0.05996	3.11914e-94
ZNF675_Zf	ZNF675_Zf	ZNF675_Zf	C_ZNF675_Zf	53415	0.10651	8402	0.10861	8724	-0.07112	9.86175e-110
ZNF692_Zf	ZNF692_Zf	ZNF692_Zf	C_ZNF692_Zf	47958	0.14532	10506	0.14025	10012	0.11074	7.31743e-142
ZNF711_Zf	ZNF711_Zf	ZNF711_Zf	C_ZNF711_Zf	49573	0.14154	10253	0.13365	9732	0.09539	5.53626e-128
ZNF768_Zf	ZNF768_Zf	ZNF768_Zf	C_ZNF768_Zf	110016	0.11598	18505	0.11419	18366	0.01207	3.24353e-56
ZNF7_Zf	ZNF7_Zf	ZNF7_Zf	C_ZNF7_Zf	56528	0.10803	8973	0.10973	9379	-0.07003	4.02344e-124
ZSCAN22_Zf	ZSCAN22_Zf	ZSCAN22_Zf	C_ZSCAN22_Zf	172650	0.14024	34297	0.13852	34100	0.00782	2.25246e-44

## Sheet: Smarcd2_KO_Lineage priming 
output_prefix	name	motif_id	cluster	total_tfbs	LSK-Smarcd2_ATAC2-merged_mean_score	LSK-Smarcd2_ATAC2-merged_bound	LSK-NTC_ATAC2-merged_mean_score	LSK-NTC_ATAC2-merged_bound	LSK-Smarcd2_ATAC2-merged_LSK-NTC_ATAC2-merged_change	LSK-Smarcd2_ATAC2-merged_LSK-NTC_ATAC2-merged_pvalue
AP-1_bZIP	AP-1_bZIP	AP-1_bZIP	C_JunB_bZIP	49958	0.11584	8034	0.13515	9271	-0.32925	1.28784e-184
AP-2gamma_AP2	AP-2gamma_AP2	AP-2gamma_AP2	C_AP-2alpha_AP2	56850	0.16235	12836	0.15487	12033	0.09625	1.33719e-129
AP-2alpha_AP2	AP-2alpha_AP2	AP-2alpha_AP2	C_AP-2alpha_AP2	62520	0.1537	13339	0.14779	12549	0.0746	1.06415e-125
Ap4_bHLH	Ap4_bHLH	Ap4_bHLH	C_Ap4_bHLH	67423	0.11222	10507	0.11897	10908	-0.1047	5.75986e-139
FOXA1-AR_Forkhead-NR	FOXA1-AR_Forkhead-NR	FOXA1-AR_Forkhead-NR	C_FOXA1-AR_Forkhead-NR	136107	0.06808	11915	0.06766	11397	0.07772	4.13865e-144
ARE_NR	ARE_NR	ARE_NR	C_PR_NR	58175	0.09707	7752	0.09772	7454	0.01067	5.23747e-45
AR-halfsite_NR	AR-halfsite_NR	AR-halfsite_NR	C_AR-halfsite_NR	91275	0.10838	13956	0.10917	13648	0.00397	8.35545e-16
Arnt-Ahr_bHLH	Arnt-Ahr_bHLH	Arnt-Ahr_bHLH	C_Arnt-Ahr_bHLH	14584	0.16164	3048	0.15401	2833	0.12559	5.50408e-122
Ascl1_bHLH	Ascl1_bHLH	Ascl1_bHLH	C_Tcf21_bHLH	74870	0.13241	14014	0.13545	14036	-0.03842	7.0278e-96
Ascl2_bHLH	Ascl2_bHLH	Ascl2_bHLH	C_Ascl2_bHLH	59435	0.12537	10603	0.12478	10199	0.0456	2.91215e-95
Atf1_bZIP	Atf1_bZIP	Atf1_bZIP	C_Atf7_bZIP	25105	0.15674	4135	0.17521	4888	-0.40589	2.0022e-173
Atf2_bZIP	Atf2_bZIP	Atf2_bZIP	C_Atf7_bZIP	30653	0.13974	4787	0.15457	5452	-0.31211	1.09673e-168
Atf3_bZIP	Atf3_bZIP	Atf3_bZIP	C_JunB_bZIP	44246	0.11584	7101	0.13553	8249	-0.33764	3.64463e-180
Atf4_bZIP	Atf4_bZIP	Atf4_bZIP	C_Chop_bZIP	37854	0.08033	3798	0.12267	6382	-0.79788	2.62564e-216
Atf7_bZIP	Atf7_bZIP	Atf7_bZIP	C_Atf7_bZIP	28008	0.14826	4559	0.16372	5204	-0.32695	5.4849e-166
Atoh1_bHLH	Atoh1_bHLH	Atoh1_bHLH	C_NeuroD1_bHLH	47894	0.12409	8492	0.13082	8661	-0.10239	2.23769e-133
Bach1_bZIP	Bach1_bZIP	Bach1_bZIP	C_Bach1_bZIP	72971	0.10498	10553	0.11979	11988	-0.26115	4.65662e-176
Bach2_bZIP	Bach2_bZIP	Bach2_bZIP	C_JunB_bZIP	64505	0.11279	10106	0.12961	11484	-0.29294	2.85134e-185
Bapx1_Homeobox	Bapx1_Homeobox	Bapx1_Homeobox	C_Bapx1_Homeobox	45963	0.09968	6164	0.10203	6095	-0.06997	3.26296e-108
Barx1_Homeobox	Barx1_Homeobox	Barx1_Homeobox	C_Barx1_Homeobox	30053	0.07588	3062	0.08198	3204	-0.16585	2.23305e-142
IRF-BATF_IRF-bZIP	IRF-BATF_IRF-bZIP	IRF-BATF_IRF-bZIP	C_bZIP-IRF_bZIP-IRF	99601	0.08016	10840	0.08646	11411	-0.11771	3.76999e-151
BATF_bZIP	BATF_bZIP	BATF_bZIP	C_JunB_bZIP	48762	0.11425	7729	0.13319	8915	-0.32385	1.59087e-185
Bcl11a_Zf	Bcl11a_Zf	Bcl11a_Zf	C_Bcl11a_Zf	77449	0.13307	14487	0.13675	14828	-0.08135	1.71879e-136
Bcl6_Zf	Bcl6_Zf	Bcl6_Zf	C_Bcl6_Zf	76144	0.10187	10724	0.10502	10548	-0.07486	1.55464e-127
BHLHA15_bHLH	BHLHA15_bHLH	BHLHA15_bHLH	C_Tcf21_bHLH	72319	0.11283	11508	0.11663	11461	-0.03319	2.16538e-92
bHLHE40_bHLH	bHLHE40_bHLH	bHLHE40_bHLH	C_bHLHE40_bHLH	14849	0.19889	3356	0.20484	3415	-0.07303	3.19183e-100
bHLHE41_bHLH	bHLHE41_bHLH	bHLHE41_bHLH	C_bHLHE40_bHLH	14385	0.20121	3365	0.20618	3398	-0.07262	2.31956e-89
BMAL1_bHLH	BMAL1_bHLH	BMAL1_bHLH	C_BMAL1_bHLH	17908	0.21746	4502	0.2252	4652	-0.12983	3.66114e-118
BMYB_HTH	BMYB_HTH	BMYB_HTH	C_BMYB_HTH	25809	0.11751	4011	0.12368	4156	-0.12214	1.96755e-127
BORIS_Zf	BORIS_Zf	BORIS_Zf	C_BORIS_Zf	154703	0.23995	52015	0.2237	48054	0.25608	7.32215e-192
Brachyury_T-box	Brachyury_T-box	Brachyury_T-box	C_Brachyury_T-box	27522	0.1003	3909	0.1049	3953	-0.09765	1.84315e-114
Brn1_POU-Homeobox	Brn1_POU-Homeobox	Brn1_POU-Homeobox	C_Oct6_POU-Homeobox	44048	0.08397	4479	0.089	4685	-0.14748	5.60558e-147
Brn2_POU-Homeobox	Brn2_POU-Homeobox	Brn2_POU-Homeobox	C_Brn2_POU-Homeobox	34501	0.07186	3138	0.07549	3161	-0.09786	7.92275e-121
bZIP-IRF_bZIP-IRF	bZIP-IRF_bZIP-IRF	bZIP-IRF_bZIP-IRF	C_bZIP-IRF_bZIP-IRF	111564	0.07892	11715	0.08449	12252	-0.09285	2.08638e-138
Cdx2_Homeobox	Cdx2_Homeobox	Cdx2_Homeobox	C_Cdx2_Homeobox	39502	0.07586	3989	0.08047	4081	-0.12659	3.87424e-138
CDX4_Homeobox	CDX4_Homeobox	CDX4_Homeobox	C_CDX4_Homeobox	28635	0.08566	3227	0.09201	3401	-0.15391	9.62019e-133
CEBP-AP1_bZIP	CEBP-AP1_bZIP	CEBP-AP1_bZIP	C_CEBP-AP1_bZIP	47177	0.08313	5121	0.11995	7796	-0.67558	3.99417e-213
CEBP-CEBP_bZIP	CEBP-CEBP_bZIP	CEBP-CEBP_bZIP	C_CEBP-CEBP_bZIP	52358	0.08931	6492	0.10243	7350	-0.28684	1.35939e-176
CEBP_bZIP	CEBP_bZIP	CEBP_bZIP	C_CEBP_bZIP	31082	0.07777	3158	0.13625	6014	-0.93637	5.9586e-211
Chop_bZIP	Chop_bZIP	Chop_bZIP	C_Chop_bZIP	37288	0.08168	3801	0.11999	6080	-0.73036	1.20963e-210
CHR_	CHR_	CHR_	C_CHR_	48196	0.09083	6025	0.09702	6153	-0.15597	1.92454e-150
CLOCK_bHLH	CLOCK_bHLH	CLOCK_bHLH	C_BMAL1_bHLH	20043	0.20877	4903	0.21596	5047	-0.12255	1.1398e-123
c-Myc_bHLH_1	c-Myc_bHLH_1	c-Myc_bHLH_1	C_Max_bHLH	20080	0.19453	4788	0.1983	4860	-0.07275	2.08332e-97
c-Myc_bHLH_2	c-Myc_bHLH_2	c-Myc_bHLH_2	C_Max_bHLH	20989	0.15709	4355	0.15793	4344	-0.02983	7.55425e-60
COUP-TFII_NR_1	COUP-TFII_NR_1	COUP-TFII_NR_1	C_COUP-TFII_NR_1	61032	0.10216	8474	0.10519	8486	-0.06454	2.26579e-113
COUP-TFII_NR_2	COUP-TFII_NR_2	COUP-TFII_NR_2	C_COUP-TFII_NR_1	46801	0.10102	6392	0.10351	6423	-0.0504	4.29171e-100
CREB5_bZIP	CREB5_bZIP	CREB5_bZIP	C_Atf7_bZIP	31705	0.11691	4227	0.1362	5145	-0.40513	2.77034e-177
CRE_bZIP	CRE_bZIP	CRE_bZIP	C_CRE_bZIP	17304	0.24654	4305	0.25262	4478	-0.17785	2.23407e-134
CRX_Homeobox	CRX_Homeobox	CRX_Homeobox	C_Otx2_Homeobox	18057	0.09514	2280	0.09657	2270	-0.07303	9.08611e-97
CTCF_Zf	CTCF_Zf	CTCF_Zf	C_BORIS_Zf	134813	0.22215	42810	0.20748	39508	0.2337	4.27216e-187
CTCF-SatelliteElement_Zf	CTCF-SatelliteElement_Zf	CTCF-SatelliteElement_Zf	C_CTCF-SatelliteElement_Zf	74554	0.13994	14978	0.1403	14781	-0.0155	3.20339e-63
CUX1_Homeobox	CUX1_Homeobox	CUX1_Homeobox	C_CUX1_Homeobox	4786	0.06834	398	0.06882	373	-0.07317	6.19978e-73
Cux2_Homeobox	Cux2_Homeobox	Cux2_Homeobox	C_Cux2_Homeobox	15647	0.07127	1407	0.07396	1370	-0.10669	5.92678e-108
DLX1_Homeobox	DLX1_Homeobox	DLX1_Homeobox	C_DLX1_Homeobox	14668	0.07907	1553	0.08549	1617	-0.17867	1.95891e-129
DLX2_Homeobox	DLX2_Homeobox	DLX2_Homeobox	C_Lhx3_Homeobox	12807	0.08063	1382	0.08844	1498	-0.20536	3.95067e-134
Dlx3_Homeobox	Dlx3_Homeobox	Dlx3_Homeobox	C_Lhx3_Homeobox	14556	0.0768	1518	0.08341	1585	-0.17381	1.45195e-125
DLX5_Homeobox	DLX5_Homeobox	DLX5_Homeobox	C_Lhx3_Homeobox	13789	0.07912	1459	0.08703	1584	-0.20444	6.34111e-131
Mouse_Recombination_Hotspot_Zf	Mouse_Recombination_Hotspot_Zf	Mouse_Recombination_Hotspot_Zf	C_Mouse_Recombination_Hotspot_Zf	58325	0.09359	7567	0.10232	8054	-0.19099	5.78207e-166
DMRT1_DM	DMRT1_DM	DMRT1_DM	C_DMRT1_DM	32857	0.0787	3507	0.08588	3704	-0.16736	2.9835e-144
DMRT6_DM	DMRT6_DM	DMRT6_DM	C_DMRT1_DM	31259	0.0805	3412	0.08642	3555	-0.13383	7.22082e-136
RAR-RXR_NR-DR0	RAR-RXR_NR-DR0	RAR-RXR_NR-DR0	C_RARg_NR	63123	0.10141	8748	0.10001	8288	0.00731	1.53992e-31
RAR-RXR_NR-DR5	RAR-RXR_NR-DR5	RAR-RXR_NR-DR5	C_RAR-RXR_NR-DR5	77639	0.11754	12553	0.11468	11830	0.05	1.7411e-107
DUX4_Homeobox	DUX4_Homeobox	DUX4_Homeobox	C_DUX4_Homeobox	29817	0.07782	2904	0.08139	2902	-0.1288	1.0185e-122
Duxbl_Homeobox	Duxbl_Homeobox	Duxbl_Homeobox	C_Duxbl_Homeobox	31767	0.08883	3448	0.0937	3608	-0.14947	6.7399e-137
DUX_Homeobox	DUX_Homeobox	DUX_Homeobox	C_DUX_Homeobox	21575	0.07892	2244	0.08724	2398	-0.20215	5.85911e-137
E2A_bHLH	E2A_bHLH	E2A_bHLH	C_Tcf21_bHLH	70069	0.12809	12660	0.13106	12642	-0.02728	1.92143e-87
E2F1_E2F	E2F1_E2F	E2F1_E2F	C_E2F6_E2F	22081	0.35623	9776	0.3302	9064	0.24593	2.67872e-149
E2F3_E2F	E2F3_E2F	E2F3_E2F	C_E2F6_E2F	31289	0.29711	11352	0.27603	10627	0.18821	3.41104e-147
E2F4_E2F	E2F4_E2F	E2F4_E2F	C_E2F6_E2F	12238	0.35453	5244	0.32914	4862	0.20885	1.94709e-131
E2F6_E2F	E2F6_E2F	E2F6_E2F	C_E2F6_E2F	44409	0.26593	14972	0.24958	14035	0.14827	2.7569e-149
E2F7_E2F	E2F7_E2F	E2F7_E2F	C_E2F6_E2F	22052	0.36628	9946	0.33879	9226	0.25422	2.27009e-151
E2F_E2F	E2F_E2F	E2F_E2F	C_E2F_E2F	10623	0.35095	4557	0.32711	4200	0.24987	2.53829e-138
E2A_bHLH-near_PU.1	E2A_bHLH-near_PU.1	E2A_bHLH-near_PU.1	C_Slug_Zf	73504	0.11133	11750	0.10356	10255	0.18987	1.2414e-163
EBF2_EBF	EBF2_EBF	EBF2_EBF	C_EBF2_EBF	48444	0.11293	7729	0.11183	7403	0.00497	3.40858e-14
EBF_EBF	EBF_EBF	EBF_EBF	C_EBF2_EBF	48843	0.12508	8541	0.12197	8057	0.03751	3.52351e-90
EBF1_EBF	EBF1_EBF	EBF1_EBF	C_EBF1_EBF	70569	0.12983	12765	0.12717	12104	0.03859	7.86752e-100
EBNA1_EBV-virus	EBNA1_EBV-virus	EBNA1_EBV-virus	C_EBNA1_EBV-virus	46748	0.13	8335	0.13203	8141	-0.03956	1.04616e-93
E-box_bHLH	E-box_bHLH	E-box_bHLH	C_E-box_bHLH	30807	0.17228	6293	0.18227	6563	-0.1792	1.2148e-147
Egr1_Zf	Egr1_Zf	Egr1_Zf	C_Egr2_Zf	98377	0.17165	20459	0.15924	18952	0.19672	5.49212e-176
Egr2_Zf	Egr2_Zf	Egr2_Zf	C_Egr2_Zf	98765	0.21789	24585	0.20317	23146	0.15778	1.93881e-165
EHF_ETS	EHF_ETS	EHF_ETS	C_ELF3_ETS	138388	0.13548	25054	0.16256	30729	-0.46218	9.86093e-214
EKLF_Zf	EKLF_Zf	EKLF_Zf	C_KLF14_Zf	122328	0.17527	24004	0.16732	23197	0.066	1.26384e-130
ELF1_ETS	ELF1_ETS	ELF1_ETS	C_Etv2_ETS	46291	0.26121	13058	0.27916	14514	-0.33412	3.98838e-186
ELF3_ETS	ELF3_ETS	ELF3_ETS	C_ELF3_ETS	186018	0.12281	31246	0.1479	38306	-0.4315	8.85138e-225
Elf4_ETS	Elf4_ETS	Elf4_ETS	C_Etv2_ETS	133250	0.16026	27695	0.18971	33789	-0.47836	1.02901e-218
ELF5_ETS	ELF5_ETS	ELF5_ETS	C_ELF3_ETS	132051	0.13665	24706	0.16615	30530	-0.48394	3.86765e-219
Elk1_ETS	Elk1_ETS	Elk1_ETS	C_Etv2_ETS	30596	0.33189	10563	0.34333	11252	-0.25579	5.89572e-161
Elk4_ETS	Elk4_ETS	Elk4_ETS	C_Etv2_ETS	16994	0.43053	7334	0.42902	7280	-0.04683	1.69266e-69
En1_Homeobox	En1_Homeobox	En1_Homeobox	C_Lhx3_Homeobox	12840	0.08658	1414	0.0941	1506	-0.20335	1.05449e-129
Eomes_T-box	Eomes_T-box	Eomes_T-box	C_Eomes_T-box	39683	0.08698	4790	0.0906	4821	-0.08081	1.06286e-116
ERE_NR-IR3	ERE_NR-IR3	ERE_NR-IR3	C_ERE_NR-IR3	48681	0.10908	7370	0.1117	7280	-0.05549	9.1936e-105
ERG_ETS	ERG_ETS	ERG_ETS	C_Etv2_ETS	163770	0.14282	30962	0.16538	36504	-0.39085	1.7183e-219
Erra_NR	Erra_NR	Erra_NR	C_Erra_NR	92840	0.1121	14573	0.11235	14129	-0.00794	3.5155e-37
ERRg_NR	ERRg_NR	ERRg_NR	C_Esrrb_NR	52668	0.10256	7511	0.10491	7403	-0.0617	1.7653e-115
Unknown-ESC-element_	Unknown-ESC-element_	Unknown-ESC-element_	C_Zic3_Zf	115408	0.13415	21682	0.13609	21555	-0.0354	2.20497e-106
Esrrb_NR	Esrrb_NR	Esrrb_NR	C_Esrrb_NR	51541	0.09565	6807	0.09884	6778	-0.07506	2.35305e-118
ETS1_ETS	ETS1_ETS	ETS1_ETS	C_Etv2_ETS	149888	0.15186	29577	0.17708	35454	-0.4328	1.19897e-218
Ets1-distal_ETS	Ets1-distal_ETS	Ets1-distal_ETS	C_Etv2_ETS	146392	0.13185	26629	0.15722	32030	-0.41185	2.24742e-217
ETS-E-box_ETS-bHLH	ETS-E-box_ETS-bHLH	ETS-E-box_ETS-bHLH	C_ETS-E-box_ETS-bHLH	104057	0.11683	16712	0.12724	17890	-0.18224	8.60558e-170
ETS_ETS	ETS_ETS	ETS_ETS	C_Etv2_ETS	64590	0.22219	16632	0.24715	19193	-0.40741	1.57242e-194
ETS-RUNX_ETS-Runt	ETS-RUNX_ETS-Runt	ETS-RUNX_ETS-Runt	C_ETS-RUNX_ETS-Runt	131251	0.14033	24751	0.15507	27549	-0.24693	2.61248e-193
ETV1_ETS	ETV1_ETS	ETV1_ETS	C_Etv2_ETS	106636	0.17167	22786	0.19713	27037	-0.42888	1.07495e-209
Etv2_ETS	Etv2_ETS	Etv2_ETS	C_Etv2_ETS	152380	0.15139	30123	0.17631	36001	-0.42291	7.79957e-214
ETV4_ETS	ETV4_ETS	ETV4_ETS	C_Etv2_ETS	60093	0.22997	15603	0.25013	17655	-0.37541	5.58809e-193
EWS-ERG-fusion_ETS	EWS-ERG-fusion_ETS	EWS-ERG-fusion_ETS	C_Etv2_ETS	147670	0.12455	25620	0.14977	31269	-0.43646	8.03992e-217
EWS-FLI1-fusion_ETS	EWS-FLI1-fusion_ETS	EWS-FLI1-fusion_ETS	C_Etv2_ETS	101069	0.15335	19776	0.17583	23255	-0.39636	5.92064e-202
Fli1_ETS	Fli1_ETS	Fli1_ETS	C_Etv2_ETS	51741	0.23504	13579	0.25523	15317	-0.36367	1.6488e-181
Fosl2_bZIP	Fosl2_bZIP	Fosl2_bZIP	C_JunB_bZIP	47017	0.1157	7517	0.13504	8716	-0.32852	2.89102e-183
Fos_bZIP	Fos_bZIP	Fos_bZIP	C_JunB_bZIP	46795	0.1121	7259	0.13213	8515	-0.34948	1.2451e-186
FOXA1_Forkhead_1	FOXA1_Forkhead_1	FOXA1_Forkhead_1	C_FOXA1_Forkhead_1	77847	0.08035	8516	0.07993	7837	0.02265	4.71971e-79
FOXA1_Forkhead_2	FOXA1_Forkhead_2	FOXA1_Forkhead_2	C_FOXA1_Forkhead_1	76414	0.08075	8444	0.0802	7726	0.02444	1.06904e-78
Foxa2_Forkhead	Foxa2_Forkhead	Foxa2_Forkhead	C_Foxa3_Forkhead	48499	0.087	5714	0.09075	5697	-0.10006	3.55904e-128
Foxa3_Forkhead	Foxa3_Forkhead	Foxa3_Forkhead	C_Foxa3_Forkhead	47321	0.08619	5593	0.09022	5550	-0.10551	2.18146e-136
FoxD3_forkhead	FoxD3_forkhead	FoxD3_forkhead	C_FoxD3_forkhead	76393	0.08413	8846	0.08781	8790	-0.08882	9.01129e-134
Fox-Ebox_Forkhead-bHLH	Fox-Ebox_Forkhead-bHLH	Fox-Ebox_Forkhead-bHLH	C_Fox-Ebox_Forkhead-bHLH	83939	0.0883	10089	0.09098	9950	-0.01866	6.75031e-74
Foxf1_Forkhead	Foxf1_Forkhead	Foxf1_Forkhead	C_FoxL2_Forkhead	50331	0.08078	5357	0.08258	5224	-0.05292	4.67213e-100
Foxh1_Forkhead	Foxh1_Forkhead	Foxh1_Forkhead	C_Foxh1_Forkhead	33338	0.09048	3999	0.09376	4025	-0.06548	9.83526e-103
FOXK1_Forkhead	FOXK1_Forkhead	FOXK1_Forkhead	C_FoxL2_Forkhead	38958	0.08965	4652	0.09166	4556	-0.0801	2.87995e-110
FOXK2_Forkhead	FOXK2_Forkhead	FOXK2_Forkhead	C_FOXK2_Forkhead	41315	0.09202	5095	0.09598	5144	-0.12123	1.25997e-141
FoxL2_Forkhead	FoxL2_Forkhead	FoxL2_Forkhead	C_FoxL2_Forkhead	48393	0.08194	5256	0.08442	5158	-0.07756	4.2764e-115
FOXM1_Forkhead	FOXM1_Forkhead	FOXM1_Forkhead	C_FOXA1_Forkhead_1	73290	0.08258	8209	0.0815	7464	0.03232	2.29969e-88
Foxo1_Forkhead	Foxo1_Forkhead	Foxo1_Forkhead	C_Foxo1_Forkhead	51070	0.10761	7434	0.11546	7852	-0.17402	2.42947e-150
Foxo3_Forkhead	Foxo3_Forkhead	Foxo3_Forkhead	C_FoxL2_Forkhead	48361	0.08647	5569	0.08863	5451	-0.07537	3.06482e-121
FOXP1_Forkhead	FOXP1_Forkhead	FOXP1_Forkhead	C_FoxL2_Forkhead	44117	0.08924	5262	0.09124	5162	-0.07428	2.42836e-115
Fra1_bZIP	Fra1_bZIP	Fra1_bZIP	C_JunB_bZIP	45283	0.11437	7146	0.13436	8370	-0.34599	7.91456e-186
Fra2_bZIP	Fra2_bZIP	Fra2_bZIP	C_JunB_bZIP	47888	0.11527	7663	0.13489	8905	-0.33715	1.04668e-186
FXR_NR-IR1	FXR_NR-IR1	FXR_NR-IR1	C_FXR_NR-IR1	30063	0.11552	4857	0.11497	4665	-0.01577	2.58278e-39
GABPA_ETS	GABPA_ETS	GABPA_ETS	C_Etv2_ETS	95240	0.18566	21603	0.21249	25666	-0.44968	4.2948e-211
Gata2_Zf	Gata2_Zf	Gata2_Zf	C_Gata2_Zf	37927	0.09784	5022	0.09884	5020	-0.11635	4.55183e-130
GATA3_Zf-DR4	GATA3_Zf-DR4	GATA3_Zf-DR4	C_GATA3_Zf-DR4	42978	0.07671	4344	0.08211	4498	-0.14232	1.48719e-141
GATA3_Zf-DR8	GATA3_Zf-DR8	GATA3_Zf-DR8	C_GATA3_Zf-DR8	55835	0.08553	6536	0.08854	6419	-0.06958	2.97564e-114
GATA_Zf-IR3	GATA_Zf-IR3	GATA_Zf-IR3	C_GATA_Zf-IR3	26888	0.07671	2706	0.08706	3009	-0.25132	6.98345e-164
GATA_Zf-IR4	GATA_Zf-IR4	GATA_Zf-IR4	C_GATA_Zf-IR4	17243	0.08043	1930	0.0878	2045	-0.2126	3.47357e-143
GATA3_Zf	GATA3_Zf	GATA3_Zf	C_Gata2_Zf	39796	0.08763	4737	0.09061	4797	-0.13872	1.45848e-139
Gata4_Zf	Gata4_Zf	Gata4_Zf	C_Gata2_Zf	36419	0.09805	4830	0.09923	4833	-0.12125	7.52212e-135
Gata6_Zf	Gata6_Zf	Gata6_Zf	C_Gata2_Zf	38305	0.09662	5020	0.09783	5022	-0.12088	2.60238e-138
Gata1_Zf	Gata1_Zf	Gata1_Zf	C_Gata2_Zf	37082	0.09856	4952	0.09942	4957	-0.11317	1.99995e-136
GATA-SCL_Zf-bHLH	GATA-SCL_Zf-bHLH	GATA-SCL_Zf-bHLH	C_GATA-SCL_Zf-bHLH	49671	0.11639	7926	0.11522	7700	-0.01287	2.83074e-47
Gfi1b_Zf	Gfi1b_Zf	Gfi1b_Zf	C_Gfi1b_Zf	57811	0.10305	7491	0.10772	7729	-0.08679	2.19641e-126
GFX_	GFX_	GFX_	C_ZBTB33_Zf	4565	0.39613	1875	0.37882	1767	0.14326	1.53997e-90
GFY_	GFY_	GFY_	C_GFY_	61149	0.15134	11194	0.14943	11066	-0.02473	1.87972e-80
GFY-Staf_Zf	GFY-Staf_Zf	GFY-Staf_Zf	C_Ronin_THAP	62778	0.14359	10133	0.13915	9714	0.03424	8.26959e-91
Gli2_Zf	Gli2_Zf	Gli2_Zf	C_Gli2_Zf	91866	0.11035	13352	0.10743	12732	0.10956	1.76565e-146
GLI3_Zf	GLI3_Zf	GLI3_Zf	C_Gli2_Zf	76384	0.10576	10655	0.10303	10140	0.11462	5.52998e-148
GLIS3_Zf	GLIS3_Zf	GLIS3_Zf	C_GLIS3_Zf	81484	0.16614	18521	0.1584	17316	0.10531	2.90895e-142
GRE_NR-IR3_1	GRE_NR-IR3_1	GRE_NR-IR3_1	C_PR_NR	31340	0.10872	4681	0.11155	4662	-0.05898	1.75977e-99
GRE_NR-IR3_2	GRE_NR-IR3_2	GRE_NR-IR3_2	C_PR_NR	40486	0.10038	5622	0.10362	5631	-0.0642	3.54e-112
GRHL2_CP2	GRHL2_CP2	GRHL2_CP2	C_GRHL2_CP2	29778	0.09824	4086	0.10421	4229	-0.13282	6.98373e-138
GSC_Homeobox	GSC_Homeobox	GSC_Homeobox	C_Otx2_Homeobox	32592	0.08362	3596	0.08317	3365	-0.00664	1.10509e-10
Hand2_bHLH	Hand2_bHLH	Hand2_bHLH	C_Hand2_bHLH	102429	0.1031	14753	0.10672	14729	-0.06294	1.42702e-126
HEB_bHLH	HEB_bHLH	HEB_bHLH	C_Tcf21_bHLH	74174	0.12935	13585	0.1324	13618	-0.03708	5.58604e-98
HIC1_Zf	HIC1_Zf	HIC1_Zf	C_HIC1_Zf	56781	0.14754	12115	0.14592	11656	0.026	1.51382e-78
HIF-1a_bHLH	HIF-1a_bHLH	HIF-1a_bHLH	C_HIF2a_bHLH	6291	0.17461	1414	0.16478	1317	0.10486	1.80088e-92
HIF-1b_HLH	HIF-1b_HLH	HIF-1b_HLH	C_HIF2a_bHLH	7697	0.17634	1819	0.16501	1685	0.12823	7.97958e-98
HIF2a_bHLH	HIF2a_bHLH	HIF2a_bHLH	C_HIF2a_bHLH	9091	0.18513	2202	0.17453	2055	0.10323	5.60655e-96
HINFP_Zf	HINFP_Zf	HINFP_Zf	C_HINFP_Zf	9452	0.39066	4856	0.36233	4465	0.33281	6.24804e-143
HLF_bZIP	HLF_bZIP	HLF_bZIP	C_HLF_bZIP	31994	0.07559	3112	0.1279	5777	-0.9013	3.46665e-215
HNF1b_Homeobox	HNF1b_Homeobox	HNF1b_Homeobox	C_HNF1b_Homeobox	28670	0.07103	2728	0.07148	2553	-0.00397	0.288733
Hnf1_Homeobox	Hnf1_Homeobox	Hnf1_Homeobox	C_HNF1b_Homeobox	40061	0.07338	3985	0.07467	3785	-0.02974	6.68523e-77
HNF4a_NR-DR1	HNF4a_NR-DR1	HNF4a_NR-DR1	C_HNF4a_NR-DR1	85170	0.0965	11338	0.09811	11104	-0.03503	4.76265e-95
Hnf6b_Homeobox	Hnf6b_Homeobox	Hnf6b_Homeobox	C_Hnf6b_Homeobox	12981	0.07318	1164	0.07547	1144	-0.09705	8.42684e-100
HNF6_Homeobox	HNF6_Homeobox	HNF6_Homeobox	C_Hnf6b_Homeobox	7867	0.07461	740	0.07404	668	-0.03246	4.0413e-43
Hoxa10_Homeobox	Hoxa10_Homeobox	Hoxa10_Homeobox	C_Hoxd10_Homeobox	44254	0.08596	5020	0.09614	5578	-0.24573	1.69285e-162
Hoxa11_Homeobox	Hoxa11_Homeobox	Hoxa11_Homeobox	C_Hoxd11_Homeobox	34489	0.08541	3859	0.09139	4036	-0.1499	8.15774e-137
Hoxa13_Homeobox	Hoxa13_Homeobox	Hoxa13_Homeobox	C_Hoxd13_Homeobox	37339	0.08117	3962	0.08754	4137	-0.15282	3.30584e-148
HOXA1_Homeobox	HOXA1_Homeobox	HOXA1_Homeobox	C_HOXA2_Homeobox	31045	0.07912	3191	0.08325	3264	-0.10368	2.76062e-127
HOXA2_Homeobox	HOXA2_Homeobox	HOXA2_Homeobox	C_HOXA2_Homeobox	31412	0.07671	3175	0.08122	3234	-0.11369	5.92404e-123
Hoxa9_Homeobox	Hoxa9_Homeobox	Hoxa9_Homeobox	C_Hoxa9_Homeobox	38681	0.09771	4525	0.1037	4828	-0.18487	5.99835e-153
HOXB13_Homeobox	HOXB13_Homeobox	HOXB13_Homeobox	C_Hoxd13_Homeobox	33704	0.08035	3409	0.0838	3450	-0.09059	8.13362e-119
Hoxb4_Homeobox	Hoxb4_Homeobox	Hoxb4_Homeobox	C_Hoxb4_Homeobox	29581	0.08679	3389	0.09294	3518	-0.16031	2.01892e-145
Hoxc9_Homeobox	Hoxc9_Homeobox	Hoxc9_Homeobox	C_Hoxc9_Homeobox	26799	0.08459	2955	0.08962	3071	-0.11753	3.42768e-125
Hoxd10_Homeobox	Hoxd10_Homeobox	Hoxd10_Homeobox	C_Hoxd10_Homeobox	37789	0.09234	4453	0.0992	4758	-0.18808	3.69119e-154
Hoxd11_Homeobox	Hoxd11_Homeobox	Hoxd11_Homeobox	C_Hoxd11_Homeobox	32748	0.08684	3715	0.0926	3845	-0.14289	1.23906e-134
Hoxd12_Homeobox	Hoxd12_Homeobox	Hoxd12_Homeobox	C_Hoxd10_Homeobox	49430	0.08114	5284	0.08763	5573	-0.16687	1.35798e-147
Hoxd13_Homeobox	Hoxd13_Homeobox	Hoxd13_Homeobox	C_Hoxd13_Homeobox	39743	0.07958	3981	0.08404	4070	-0.12196	1.08861e-135
HRE_HSF_1	HRE_HSF_1	HRE_HSF_1	C_HRE_HSF_1	36580	0.12158	6245	0.12282	6126	-0.04105	4.81013e-88
HRE_HSF_2	HRE_HSF_2	HRE_HSF_2	C_HRE_HSF_2	57920	0.09734	7779	0.10058	7767	-0.0841	3.10289e-126
IRF1_IRF	IRF1_IRF	IRF1_IRF	C_IRF1_IRF	136955	0.10776	21194	0.12307	23799	-0.26002	8.15214e-198
IRF2_IRF	IRF2_IRF	IRF2_IRF	C_IRF1_IRF	91006	0.1138	14524	0.1291	16225	-0.26958	1.20399e-185
IRF3_IRF	IRF3_IRF	IRF3_IRF	C_IRF1_IRF	144310	0.10267	20951	0.11528	23095	-0.2256	8.76156e-189
IRF4_IRF	IRF4_IRF	IRF4_IRF	C_IRF4_IRF	42824	0.10644	6427	0.1188	7073	-0.25274	7.52331e-166
IRF8_IRF	IRF8_IRF	IRF8_IRF	C_IRF8_IRF	113582	0.11199	17416	0.12844	19877	-0.29531	1.60849e-200
Isl1_Homeobox	Isl1_Homeobox	Isl1_Homeobox	C_Isl1_Homeobox	24149	0.09516	2954	0.10007	3049	-0.15103	3.69821e-133
ISRE_IRF	ISRE_IRF	ISRE_IRF	C_IRF1_IRF	98401	0.09886	13680	0.11106	15089	-0.2337	1.39726e-185
Jun-AP1_bZIP	Jun-AP1_bZIP	Jun-AP1_bZIP	C_JunB_bZIP	45765	0.11653	7389	0.13625	8596	-0.33629	5.80168e-177
JunB_bZIP	JunB_bZIP	JunB_bZIP	C_JunB_bZIP	47182	0.11592	7589	0.13529	8780	-0.33276	8.58576e-182
c-Jun-CRE_bZIP	c-Jun-CRE_bZIP	c-Jun-CRE_bZIP	C_Atf7_bZIP	36427	0.12471	5270	0.13898	6032	-0.30433	1.32619e-175
JunD_bZIP	JunD_bZIP	JunD_bZIP	C_Atf7_bZIP	28218	0.13577	4261	0.15185	4966	-0.34221	8.11474e-169
KLF10_Zf	KLF10_Zf	KLF10_Zf	C_KLF10_Zf	241480	0.11544	29311	0.10599	26942	0.30113	1.36522e-214
KLF14_Zf	KLF14_Zf	KLF14_Zf	C_KLF14_Zf	168751	0.28077	48357	0.25915	45854	0.15302	1.48134e-174
KLF1_Zf	KLF1_Zf	KLF1_Zf	C_KLF14_Zf	130048	0.31743	38898	0.29569	37661	0.10186	1.33978e-149
KLF3_Zf	KLF3_Zf	KLF3_Zf	C_KLF14_Zf	146018	0.29064	44397	0.26966	42259	0.14075	5.94886e-169
Klf4_Zf	Klf4_Zf	Klf4_Zf	C_KLF14_Zf	114210	0.23196	27423	0.21862	26567	0.08522	1.42154e-142
KLF5_Zf	KLF5_Zf	KLF5_Zf	C_KLF14_Zf	128975	0.28137	36183	0.26275	34764	0.10494	8.7501e-153
KLF6_Zf	KLF6_Zf	KLF6_Zf	C_KLF14_Zf	105160	0.29373	30980	0.2748	29864	0.09832	5.10437e-146
Klf9_Zf	Klf9_Zf	Klf9_Zf	C_KLF14_Zf	150884	0.24832	39176	0.23138	37225	0.13553	3.64002e-170
LEF1_HMG	LEF1_HMG	LEF1_HMG	C_LEF1_HMG	55378	0.08531	6479	0.09166	6728	-0.15267	2.8444e-155
Lhx1_Homeobox	Lhx1_Homeobox	Lhx1_Homeobox	C_Lhx3_Homeobox	15066	0.07095	1419	0.07643	1437	-0.15557	2.61581e-126
Lhx2_Homeobox	Lhx2_Homeobox	Lhx2_Homeobox	C_Lhx3_Homeobox	17597	0.07225	1664	0.07969	1763	-0.194	7.65944e-145
Lhx3_Homeobox	Lhx3_Homeobox	Lhx3_Homeobox	C_Lhx3_Homeobox	16893	0.07294	1602	0.0782	1604	-0.15685	1.27512e-124
LHX9_Homeobox	LHX9_Homeobox	LHX9_Homeobox	C_Lhx3_Homeobox	15300	0.08706	1683	0.09381	1776	-0.18553	9.38916e-127
Unknown_Homeobox	Unknown_Homeobox	Unknown_Homeobox	C_Unknown_Homeobox	30374	0.08312	3260	0.08801	3398	-0.13478	3.53551e-132
LRF_Zf	LRF_Zf	LRF_Zf	C_LRF_Zf	38334	0.13733	6940	0.12821	6169	0.13608	7.43114e-139
Nr5a2_NR_1	Nr5a2_NR_1	Nr5a2_NR_1	C_Nr5a2_NR_1	67057	0.09879	9220	0.10042	8982	-0.03803	1.77134e-91
LXRE_NR-DR4	LXRE_NR-DR4	LXRE_NR-DR4	C_LXRE_NR-DR4	38204	0.11424	6129	0.11563	6011	-0.05953	3.09596e-108
MafA_bZIP	MafA_bZIP	MafA_bZIP	C_MafA_bZIP	69241	0.11169	10508	0.12166	11423	-0.16582	1.10819e-163
MafB_bZIP	MafB_bZIP	MafB_bZIP	C_MafK_bZIP	62651	0.09823	8513	0.10838	9292	-0.17401	2.27036e-150
MafF_bZIP	MafF_bZIP	MafF_bZIP	C_MafF_bZIP	47898	0.08463	5489	0.09479	6132	-0.21022	5.09726e-162
MafK_bZIP	MafK_bZIP	MafK_bZIP	C_MafK_bZIP	66989	0.10922	10066	0.11892	10864	-0.15972	1.67363e-161
Max_bHLH	Max_bHLH	Max_bHLH	C_Max_bHLH	33104	0.13723	5620	0.1374	5452	0.05281	1.4098e-92
Maz_Zf	Maz_Zf	Maz_Zf	C_Zfp281_Zf	148545	0.23782	40331	0.21878	37638	0.1691	7.49988e-180
Mef2a_MADS	Mef2a_MADS	Mef2a_MADS	C_Mef2c_MADS	38428	0.09606	5100	0.10069	5180	-0.10457	1.69253e-128
Mef2b_MADS	Mef2b_MADS	Mef2b_MADS	C_Mef2c_MADS	41238	0.09586	5542	0.10056	5592	-0.10162	1.12079e-125
Mef2c_MADS	Mef2c_MADS	Mef2c_MADS	C_Mef2c_MADS	55195	0.08837	6904	0.09149	6817	-0.06627	5.64369e-113
Mef2d_MADS	Mef2d_MADS	Mef2d_MADS	C_Mef2c_MADS	46448	0.09201	6020	0.09495	5949	-0.06492	3.52198e-110
Meis1_Homeobox	Meis1_Homeobox	Meis1_Homeobox	C_Meis1_Homeobox	54702	0.12348	9084	0.12403	8945	-0.01141	5.01142e-40
MITF_bHLH	MITF_bHLH	MITF_bHLH	C_TFE3_bHLH	39283	0.13643	6364	0.15133	7116	-0.2708	1.27499e-170
MNT_bHLH	MNT_bHLH	MNT_bHLH	C_MNT_bHLH	42754	0.10201	5392	0.10552	5576	-0.04241	2.13238e-93
AMYB_HTH	AMYB_HTH	AMYB_HTH	C_AMYB_HTH	31126	0.13295	5463	0.14079	5852	-0.1649	2.28592e-144
MYB_HTH	MYB_HTH	MYB_HTH	C_AMYB_HTH	17708	0.16412	3789	0.16856	3893	-0.11238	3.21474e-118
Myf5_bHLH	Myf5_bHLH	Myf5_bHLH	C_Tcf21_bHLH	68832	0.12003	11725	0.12428	11822	-0.05572	1.94676e-113
MYNN_Zf	MYNN_Zf	MYNN_Zf	C_MYNN_Zf	40715	0.08589	4820	0.09026	4871	-0.12054	2.0283e-134
MyoD_bHLH	MyoD_bHLH	MyoD_bHLH	C_Tcf21_bHLH	73120	0.13483	14029	0.13866	14100	-0.05222	2.5284e-114
MyoG_bHLH	MyoG_bHLH	MyoG_bHLH	C_Tcf21_bHLH	86510	0.12666	15462	0.13168	15707	-0.07441	1.20257e-130
Nanog_Homeobox	Nanog_Homeobox	Nanog_Homeobox	C_Nanog_Homeobox	28957	0.09828	3742	0.10238	3812	-0.1203	2.53068e-128
NeuroD1_bHLH	NeuroD1_bHLH	NeuroD1_bHLH	C_NeuroD1_bHLH	87991	0.1234	15451	0.12665	15260	-0.02706	2.85233e-86
NeuroG2_bHLH	NeuroG2_bHLH	NeuroG2_bHLH	C_NeuroD1_bHLH	79684	0.11119	12409	0.11576	12373	-0.05109	1.12631e-109
NF1-FOXA1_CTF-Forkhead	NF1-FOXA1_CTF-Forkhead	NF1-FOXA1_CTF-Forkhead	C_NF1-FOXA1_CTF-Forkhead	65517	0.09062	8176	0.09549	8372	-0.11214	9.01502e-138
NF1-halfsite_CTF	NF1-halfsite_CTF	NF1-halfsite_CTF	C_NF1-halfsite_CTF	62716	0.11411	9918	0.11954	10152	-0.10191	3.83555e-137
NF1_CTF	NF1_CTF	NF1_CTF	C_NF1_CTF	56753	0.12703	10279	0.1341	10669	-0.1182	9.14846e-143
NFAT-AP1_RHD-bZIP	NFAT-AP1_RHD-bZIP	NFAT-AP1_RHD-bZIP	C_NFAT-AP1_RHD-bZIP	87246	0.09333	11114	0.10068	11797	-0.16568	2.86039e-166
NFAT_RHD	NFAT_RHD	NFAT_RHD	C_NFAT_RHD	54947	0.09146	6978	0.09663	7078	-0.13998	1.34499e-149
NFE2L2_bZIP	NFE2L2_bZIP	NFE2L2_bZIP	C_Bach1_bZIP	69660	0.10102	9650	0.11721	11202	-0.29031	1.51686e-186
NF-E2_bZIP	NF-E2_bZIP	NF-E2_bZIP	C_Bach1_bZIP	76890	0.10734	11296	0.12131	12690	-0.23276	4.09257e-178
NFIL3_bZIP	NFIL3_bZIP	NFIL3_bZIP	C_HLF_bZIP	16823	0.08345	1668	0.13888	3217	-0.99094	8.68873e-203
NFkB-p65-Rel_RHD	NFkB-p65-Rel_RHD	NFkB-p65-Rel_RHD	C_NFkB-p65_RHD	34713	0.10903	5221	0.11524	5314	-0.15629	7.62348e-142
NFY_CCAAT	NFY_CCAAT	NFY_CCAAT	C_NFY_CCAAT	39578	0.24208	7390	0.23436	7528	-0.07424	6.41387e-108
Nkx2.1_Homeobox	Nkx2.1_Homeobox	Nkx2.1_Homeobox	C_Nkx2.1_Homeobox	43689	0.10727	6507	0.10671	6193	0.01145	2.81066e-41
Nkx2.2_Homeobox	Nkx2.2_Homeobox	Nkx2.2_Homeobox	C_Nkx2.1_Homeobox	39025	0.11573	6165	0.11473	5955	-0.0087	1.51336e-22
Nkx2.5_Homeobox	Nkx2.5_Homeobox	Nkx2.5_Homeobox	C_Nkx2.5_Homeobox	36975	0.10382	5399	0.10614	5348	-0.05697	3.18502e-99
Nkx3.1_Homeobox	Nkx3.1_Homeobox	Nkx3.1_Homeobox	C_Nkx3.1_Homeobox	48340	0.09582	6347	0.09951	6421	-0.07382	2.40011e-122
Nkx6.1_Homeobox	Nkx6.1_Homeobox	Nkx6.1_Homeobox	C_Nkx6.1_Homeobox	26600	0.08164	2966	0.08844	3080	-0.15826	1.03045e-140
n-Myc_bHLH	n-Myc_bHLH	n-Myc_bHLH	C_Max_bHLH	19393	0.19396	4638	0.19659	4683	-0.05936	1.01059e-90
NPAS2_bHLH	NPAS2_bHLH	NPAS2_bHLH	C_BMAL1_bHLH	35994	0.13625	6033	0.14411	6376	-0.15083	8.12845e-138
Npas4_bHLH	Npas4_bHLH	Npas4_bHLH	C_Npas4_bHLH	6656	0.17261	1491	0.17092	1448	-0.02272	1.0608e-25
NPAS_bHLH	NPAS_bHLH	NPAS_bHLH	C_Max_bHLH	18439	0.16405	3794	0.16657	3820	-0.04087	1.41766e-73
EAR2_NR	EAR2_NR	EAR2_NR	C_COUP-TFII_NR_1	60071	0.10269	8359	0.10576	8418	-0.06653	1.38212e-110
Nr5a2_NR_2	Nr5a2_NR_2	Nr5a2_NR_2	C_Nr5a2_NR_1	64604	0.10531	9443	0.10586	9090	-0.02486	1.73992e-75
NRF1_NRF	NRF1_NRF	NRF1_NRF	C_NRF_NRF	32945	0.38676	13702	0.37633	13100	0.19174	4.56837e-151
Nrf2_bZIP	Nrf2_bZIP	Nrf2_bZIP	C_Bach1_bZIP	74694	0.11136	11364	0.1254	12686	-0.23711	1.13733e-179
NRF_NRF	NRF_NRF	NRF_NRF	C_NRF_NRF	30179	0.35817	11264	0.34957	10806	0.17545	1.6774e-146
Nur77_NR	Nur77_NR	Nur77_NR	C_Nur77_NR	49197	0.08466	5635	0.08936	5808	-0.13177	6.38861e-146
Oct11_POU-Homeobox	Oct11_POU-Homeobox	Oct11_POU-Homeobox	C_Oct4_POU-Homeobox	43875	0.08675	4735	0.09155	4895	-0.1359	4.96823e-143
Oct2_POU-Homeobox	Oct2_POU-Homeobox	Oct2_POU-Homeobox	C_Oct4_POU-Homeobox	53271	0.0799	5319	0.08441	5477	-0.13019	2.06838e-145
Oct4_POU-Homeobox	Oct4_POU-Homeobox	Oct4_POU-Homeobox	C_Oct4_POU-Homeobox	47174	0.08418	4895	0.08858	5059	-0.13293	9.929e-141
Oct4-Sox17_POU-Homeobox-HMG	Oct4-Sox17_POU-Homeobox-HMG	Oct4-Sox17_POU-Homeobox-HMG	C_Oct4-Sox17_POU-Homeobox-HMG	59811	0.0803	6522	0.08196	6313	-0.02395	2.11436e-76
OCT4-SOX2-TCF-NANOG_POU-Homeobox-HMG	OCT4-SOX2-TCF-NANOG_POU-Homeobox-HMG	OCT4-SOX2-TCF-NANOG_POU-Homeobox-HMG	C_OCT4-SOX2-TCF-NANOG_POU-Homeobox-HMG	64265	0.07183	6066	0.07744	6388	-0.15219	6.59128e-160
Oct6_POU-Homeobox	Oct6_POU-Homeobox	Oct6_POU-Homeobox	C_Oct6_POU-Homeobox	50819	0.07981	4923	0.08529	5177	-0.14935	8.52975e-146
OCT-OCT_POU-Homeobox-IR1	OCT-OCT_POU-Homeobox-IR1	OCT-OCT_POU-Homeobox-IR1	C_OCT-OCT_POU-Homeobox-IR1	27207	0.07085	2574	0.07707	2719	-0.15836	2.53376e-134
OCT-OCT_POU-Homeobox_1	OCT-OCT_POU-Homeobox_1	OCT-OCT_POU-Homeobox_1	C_OCT-OCT_POU-Homeobox_1	44924	0.06584	3616	0.06683	3536	-4e-05	99366.8
OCT-OCT_POU-Homeobox_2	OCT-OCT_POU-Homeobox_2	OCT-OCT_POU-Homeobox_2	C_OCT-OCT_POU-Homeobox_2	114624	0.05057	6071	0.0465	5300	0.29387	6.47824e-193
OCT-OCT-short_POU-Homeobox	OCT-OCT-short_POU-Homeobox	OCT-OCT-short_POU-Homeobox	C_OCT-OCT_POU-Homeobox-IR1	22242	0.07264	2110	0.0809	2322	-0.19912	1.34717e-143
Olig2_bHLH	Olig2_bHLH	Olig2_bHLH	C_NeuroD1_bHLH	61392	0.1092	9455	0.11381	9429	-0.05385	1.862e-110
Otx2_Homeobox	Otx2_Homeobox	Otx2_Homeobox	C_Otx2_Homeobox	31001	0.08274	3398	0.08317	3252	-0.02516	5.73891e-60
NFkB-p50-p52_RHD	NFkB-p50-p52_RHD	NFkB-p50-p52_RHD	C_NFkB-p50-p52_RHD	43929	0.13871	8591	0.13601	8117	0.0366	5.1674e-83
p53_p53_1	p53_p53_1	p53_p53_1	C_p53_p53_1	33486	0.09202	3945	0.09383	3985	-0.02543	9.00962e-61
p53_p53_2	p53_p53_2	p53_p53_2	C_p53_p53_2	58736	0.13733	11038	0.13487	10607	0.04215	5.33914e-98
p53_p53_3	p53_p53_3	p53_p53_3	C_p53_p53_1	33486	0.09202	3945	0.09383	3985	-0.02543	9.00962e-61
p63_p53	p63_p53	p63_p53	C_p53_p53_1	34804	0.10034	4564	0.10249	4574	-0.02797	8.66063e-69
NFkB-p65_RHD	NFkB-p65_RHD	NFkB-p65_RHD	C_NFkB-p65_RHD	44739	0.10948	6959	0.11383	6917	-0.09884	1.34474e-126
p73_p53	p73_p53	p73_p53	C_p53_p53_1	39072	0.10357	5279	0.10531	5280	-0.03106	1.46079e-76
PAX3-FKHR-fusion_Paired-Homeobox	PAX3-FKHR-fusion_Paired-Homeobox	PAX3-FKHR-fusion_Paired-Homeobox	C_PAX3-FKHR-fusion_Paired-Homeobox	29192	0.08341	3014	0.08984	3252	-0.16111	9.03461e-139
PAX5_Paired-Homeobox	PAX5_Paired-Homeobox	PAX5_Paired-Homeobox	C_Pax8_Paired-Homeobox	41688	0.13631	7665	0.13646	7506	-0.03129	4.83547e-77
PAX5_Paired-Homeobox-condensed	PAX5_Paired-Homeobox-condensed	PAX5_Paired-Homeobox-condensed	C_PAX5_Paired-Homeobox-condensed	40122	0.1476	7622	0.14963	7586	-0.06026	4.03956e-103
PAX6_Paired-Homeobox	PAX6_Paired-Homeobox	PAX6_Paired-Homeobox	C_PAX6_Paired-Homeobox	31613	0.11189	4636	0.11533	4758	-0.10054	6.3378e-124
Pax7_Paired-Homeobox-longest	Pax7_Paired-Homeobox-longest	Pax7_Paired-Homeobox-longest	C_Pax7_Paired-Homeobox-longest	25553	0.06567	2127	0.07491	2390	-0.2458	2.43238e-152
Pax7_Paired-Homeobox-long	Pax7_Paired-Homeobox-long	Pax7_Paired-Homeobox-long	C_Phox2b_Homeobox	16437	0.0706	1535	0.07546	1586	-0.14107	1.01694e-119
Pax7_Paired-Homeobox	Pax7_Paired-Homeobox	Pax7_Paired-Homeobox	C_Pax7_Paired-Homeobox	24669	0.06852	2166	0.0724	2140	-0.12891	5.07747e-127
Pax8_Paired-Homeobox	Pax8_Paired-Homeobox	Pax8_Paired-Homeobox	C_Pax8_Paired-Homeobox	73777	0.12469	12586	0.12518	12320	-0.02158	1.57373e-73
PBX1_Homeobox	PBX1_Homeobox	PBX1_Homeobox	C_PBX1_Homeobox	72554	0.12755	11665	0.1292	11809	-0.05064	2.73338e-110
PBX2_Homeobox	PBX2_Homeobox	PBX2_Homeobox	C_PBX2_Homeobox	28540	0.08735	3068	0.0918	3212	-0.11934	1.68346e-126
Pbx3_Homeobox	Pbx3_Homeobox	Pbx3_Homeobox	C_PBX1_Homeobox	64671	0.12862	9948	0.12947	10069	-0.05174	1.38685e-112
Pdx1_Homeobox	Pdx1_Homeobox	Pdx1_Homeobox	C_Pdx1_Homeobox	30482	0.07769	3092	0.08427	3264	-0.16388	3.19891e-138
PGR_NR	PGR_NR	PGR_NR	C_PR_NR	43557	0.09175	5497	0.0977	5705	-0.12663	2.14378e-137
Phox2a_Homeobox	Phox2a_Homeobox	Phox2a_Homeobox	C_Phox2b_Homeobox	18170	0.06978	1649	0.07418	1692	-0.13389	4.58214e-122
Phox2b_Homeobox	Phox2b_Homeobox	Phox2b_Homeobox	C_Phox2b_Homeobox	12155	0.06776	1068	0.07101	1052	-0.11658	4.69637e-106
Pit1--1bp_Homeobox	Pit1--1bp_Homeobox	Pit1--1bp_Homeobox	C_Pit1--1bp_Homeobox	42125	0.07234	4092	0.07329	3821	-0.00896	5.64027e-31
Pit1_Homeobox	Pit1_Homeobox	Pit1_Homeobox	C_Brn2_POU-Homeobox	40254	0.06784	3381	0.06979	3397	-0.01809	3.06337e-54
Pitx1-Ebox_Homeobox-bHLH	Pitx1-Ebox_Homeobox-bHLH	Pitx1-Ebox_Homeobox-bHLH	C_Pitx1-Ebox_Homeobox-bHLH	56788	0.08298	6459	0.08986	6710	-0.14442	1.6593e-152
Pitx1_Homeobox	Pitx1_Homeobox	Pitx1_Homeobox	C_Otx2_Homeobox	30748	0.08089	3268	0.08107	3075	-0.01631	1.45047e-44
Pknox1_Homeobox	Pknox1_Homeobox	Pknox1_Homeobox	C_PBX1_Homeobox	53949	0.1421	8774	0.14121	8841	-0.0451	1.41909e-102
PPARa_NR-DR1	PPARa_NR-DR1	PPARa_NR-DR1	C_PPARa_NR-DR1	92842	0.09769	12246	0.09837	11978	-0.01159	1.066e-50
PPARE_NR-DR1	PPARE_NR-DR1	PPARE_NR-DR1	C_PPARa_NR-DR1	99333	0.10348	13869	0.10404	13583	-0.01973	1.60099e-74
PRDM10_Zf	PRDM10_Zf	PRDM10_Zf	C_PRDM10_Zf	62081	0.10204	8403	0.10377	8342	-0.04224	2.01867e-100
PRDM14_Zf	PRDM14_Zf	PRDM14_Zf	C_PRDM14_Zf	37940	0.09593	5181	0.09631	4962	-0.01468	4.3622e-45
PRDM15_Zf	PRDM15_Zf	PRDM15_Zf	C_PRDM15_Zf	57827	0.12226	9752	0.12241	9528	-0.04158	1.46013e-93
PRDM1_Zf	PRDM1_Zf	PRDM1_Zf	C_PRDM1_Zf	98867	0.09469	12744	0.09988	13192	-0.10796	2.0493e-146
PRDM9_Zf	PRDM9_Zf	PRDM9_Zf	C_PRDM9_Zf	74057	0.12037	12620	0.12403	12676	-0.08035	3.40732e-129
PR_NR	PR_NR	PR_NR	C_PR_NR	64339	0.09624	8531	0.09997	8577	-0.05918	8.41677e-110
Prop1_Homeobox	Prop1_Homeobox	Prop1_Homeobox	C_Phox2b_Homeobox	17943	0.06926	1643	0.07432	1678	-0.15082	5.60105e-125
PSE_SNAPc	PSE_SNAPc	PSE_SNAPc	C_PSE_SNAPc	41728	0.0884	5022	0.09462	5262	-0.15122	6.3572e-144
Ptf1a_bHLH	Ptf1a_bHLH	Ptf1a_bHLH	C_Tcf21_bHLH	69518	0.1195	11725	0.12277	11741	-0.0285	8.57019e-80
PU.1-IRF8_ETS-IRF	PU.1-IRF8_ETS-IRF	PU.1-IRF8_ETS-IRF	C_IRF8_IRF	134120	0.10736	19674	0.12301	22550	-0.29302	3.74101e-196
PU.1-IRF_ETS-IRF	PU.1-IRF_ETS-IRF	PU.1-IRF_ETS-IRF	C_IRF8_IRF	153672	0.11386	23188	0.12697	25941	-0.25319	3.98076e-195
PU.1_ETS	PU.1_ETS	PU.1_ETS	C_PU.1_ETS	182241	0.12993	32740	0.15629	40025	-0.44019	7.94122e-223
RARa_NR	RARa_NR	RARa_NR	C_RARa_NR	67034	0.0852	7599	0.08703	7397	-0.02804	1.51221e-74
RARg_NR	RARg_NR	RARg_NR	C_RARg_NR	78112	0.09754	10664	0.09623	9922	0.02616	1.06505e-80
RBPJ-Ebox_bHLH	RBPJ-Ebox_bHLH	RBPJ-Ebox_bHLH	C_RBPJ-Ebox_bHLH	132946	0.11069	20376	0.11403	20472	-0.06204	1.8679e-136
Rbpj1_	Rbpj1_	Rbpj1_	C_Rbpj1_	70801	0.11224	10725	0.11289	10457	-0.04643	1.09617e-105
REST-NRSF_Zf	REST-NRSF_Zf	REST-NRSF_Zf	C_REST-NRSF_Zf	75806	0.1229	13253	0.12042	12652	0.04576	1.03648e-108
Reverb_NR-DR2	Reverb_NR-DR2	Reverb_NR-DR2	C_Reverb_NR-DR2	84688	0.10447	12009	0.10612	11853	-0.00205	5.31603e-07
Rfx1_HTH	Rfx1_HTH	Rfx1_HTH	C_X-box_HTH	48216	0.12819	8176	0.13286	8365	-0.10488	1.11063e-135
Rfx2_HTH	Rfx2_HTH	Rfx2_HTH	C_X-box_HTH	28659	0.1451	5304	0.15072	5487	-0.12316	3.09232e-126
RFX_HTH	RFX_HTH	RFX_HTH	C_X-box_HTH	31823	0.14712	6091	0.15248	6211	-0.1165	2.82282e-127
Rfx5_HTH	Rfx5_HTH	Rfx5_HTH	C_Rfx5_HTH	61728	0.11582	9083	0.11926	9132	-0.04988	1.80355e-103
Rfx6_HTH	Rfx6_HTH	Rfx6_HTH	C_Rfx6_HTH	56113	0.13199	10026	0.1353	10048	-0.06805	1.29726e-114
Ronin_THAP	Ronin_THAP	Ronin_THAP	C_Ronin_THAP	63449	0.14863	10551	0.14353	10188	0.04487	1.51495e-99
RORa_NR	RORa_NR	RORa_NR	C_RORgt_NR	42522	0.09032	5187	0.09461	5338	-0.09018	1.6965e-122
RORgt_NR	RORgt_NR	RORgt_NR	C_RORgt_NR	38463	0.08604	4374	0.09191	4587	-0.11715	5.49168e-129
RORg_NR	RORg_NR	RORg_NR	C_RORgt_NR	36457	0.09089	4498	0.09725	4728	-0.14067	8.19942e-135
RUNX_Runt	RUNX_Runt	RUNX_Runt	C_RUNX2_Runt	100751	0.11947	16743	0.13689	18965	-0.24539	4.16058e-183
RUNX1_Runt	RUNX1_Runt	RUNX1_Runt	C_RUNX2_Runt	119962	0.11179	18708	0.12797	21150	-0.23244	6.55202e-187
RUNX2_Runt	RUNX2_Runt	RUNX2_Runt	C_RUNX2_Runt	118851	0.11019	18020	0.12582	20595	-0.19341	5.21565e-180
RUNX-AML_Runt	RUNX-AML_Runt	RUNX-AML_Runt	C_RUNX2_Runt	114553	0.11901	19068	0.1366	21777	-0.26523	7.37903e-189
RXR_NR-DR1	RXR_NR-DR1	RXR_NR-DR1	C_PPARa_NR-DR1	105805	0.10785	15409	0.10778	15035	-0.00665	3.29679e-37
SCL_bHLH	SCL_bHLH	SCL_bHLH	C_Tcf21_bHLH	74275	0.13067	13740	0.1352	13874	-0.06792	2.50062e-118
SCRT1_Zf	SCRT1_Zf	SCRT1_Zf	C_SCRT1_Zf	43270	0.09932	6009	0.10124	5906	-0.03405	1.09994e-80
SF1_NR	SF1_NR	SF1_NR	C_SF1_NR	74231	0.10117	10088	0.10316	9932	-0.04718	9.46603e-107
Six1_Homeobox	Six1_Homeobox	Six1_Homeobox	C_Six1_Homeobox	40714	0.09131	4826	0.09818	5133	-0.13508	1.25298e-139
Six2_Homeobox	Six2_Homeobox	Six2_Homeobox	C_Six1_Homeobox	33160	0.0928	4111	0.09901	4376	-0.13197	7.72549e-135
Six4_Homeobox	Six4_Homeobox	Six4_Homeobox	C_Six4_Homeobox	38047	0.09966	5111	0.1064	5320	-0.14457	8.2257e-145
Smad2_MAD	Smad2_MAD	Smad2_MAD	C_Smad2_MAD	60171	0.11479	9494	0.11448	9214	0.02184	1.109e-75
Smad3_MAD	Smad3_MAD	Smad3_MAD	C_Smad3_MAD	45189	0.11173	6637	0.11291	6567	-0.03891	2.11297e-90
Smad4_MAD	Smad4_MAD	Smad4_MAD	C_Smad2_MAD	50419	0.13342	9210	0.1302	8768	0.06471	1.34242e-112
Snail1_Zf	Snail1_Zf	Snail1_Zf	C_Slug_Zf	69296	0.10198	10071	0.09498	8778	0.18128	2.90828e-163
Slug_Zf	Slug_Zf	Slug_Zf	C_Slug_Zf	70869	0.11036	11184	0.10324	9882	0.18087	9.5735e-164
Sox10_HMG	Sox10_HMG	Sox10_HMG	C_Sox10_HMG	55905	0.10214	7945	0.10612	8022	-0.1109	8.20043e-141
Sox15_HMG	Sox15_HMG	Sox15_HMG	C_Sox2_HMG	51856	0.0903	6409	0.09494	6553	-0.12585	7.76373e-140
Sox17_HMG	Sox17_HMG	Sox17_HMG	C_Sox2_HMG	39871	0.08748	4797	0.09373	4925	-0.16232	1.10358e-145
Sox21_HMG	Sox21_HMG	Sox21_HMG	C_Sox3_HMG	57531	0.10271	8142	0.10631	8167	-0.09373	3.76877e-127
Sox2_HMG	Sox2_HMG	Sox2_HMG	C_Sox2_HMG	53404	0.0949	6990	0.09949	7094	-0.12177	9.59688e-133
Sox3_HMG	Sox3_HMG	Sox3_HMG	C_Sox3_HMG	51382	0.09712	6819	0.10239	7033	-0.13334	2.5696e-144
Sox4_HMG	Sox4_HMG	Sox4_HMG	C_Sox10_HMG	63042	0.09775	8491	0.10154	8582	-0.10864	5.85045e-139
Sox6_HMG	Sox6_HMG	Sox6_HMG	C_Sox2_HMG	42463	0.08995	5266	0.09649	5428	-0.16483	4.69417e-156
Sox7_HMG	Sox7_HMG	Sox7_HMG	C_Sox2_HMG	40122	0.09295	5067	0.09753	5146	-0.12799	3.48907e-133
Sox9_HMG	Sox9_HMG	Sox9_HMG	C_Sox9_HMG	58287	0.09884	8058	0.10345	8133	-0.10345	2.63728e-138
Sp1_Zf	Sp1_Zf	Sp1_Zf	C_Sp5_Zf	118346	0.40402	47150	0.37279	45036	0.18529	8.90349e-174
Sp2_Zf	Sp2_Zf	Sp2_Zf	C_Sp5_Zf	114262	0.36614	39403	0.33844	37960	0.14227	1.417e-160
Sp5_Zf	Sp5_Zf	Sp5_Zf	C_Sp5_Zf	147544	0.32118	46506	0.29628	44557	0.14497	2.19444e-171
SPDEF_ETS	SPDEF_ETS	SPDEF_ETS	C_SPDEF_ETS	75353	0.14166	14025	0.15931	15949	-0.31372	4.4591e-187
SpiB_ETS	SpiB_ETS	SpiB_ETS	C_SpiB_ETS	162609	0.12907	29333	0.15667	35721	-0.43801	2.77573e-219
Srebp1a_bHLH	Srebp1a_bHLH	Srebp1a_bHLH	C_Srebp2_bHLH	40159	0.11397	5886	0.11653	5929	-0.07167	5.76394e-119
Srebp2_bHLH	Srebp2_bHLH	Srebp2_bHLH	C_Srebp2_bHLH	49483	0.131	8399	0.12974	8205	0.00372	6.08525e-12
CArG_MADS	CArG_MADS	CArG_MADS	C_CArG_MADS	20650	0.10484	2767	0.10902	2824	-0.13368	1.08429e-122
ZNF143--STAF_Zf	ZNF143--STAF_Zf	ZNF143--STAF_Zf	C_ZNF143--STAF_Zf	103641	0.13488	16974	0.13056	16226	0.04552	1.22541e-109
STAT1_Stat	STAT1_Stat	STAT1_Stat	C_Stat3--il21_Stat	34474	0.10568	4897	0.113	5136	-0.16961	9.61836e-142
Stat3--il21_Stat	Stat3--il21_Stat	Stat3--il21_Stat	C_Stat3--il21_Stat	43606	0.12215	7130	0.12846	7387	-0.1346	1.29061e-142
Stat3_Stat	Stat3_Stat	Stat3_Stat	C_Stat3--il21_Stat	36694	0.13867	6555	0.14286	6671	-0.10363	4.79558e-128
STAT4_Stat	STAT4_Stat	STAT4_Stat	C_Stat3--il21_Stat	40535	0.10909	5974	0.11556	6172	-0.15006	1.96173e-141
STAT5_Stat	STAT5_Stat	STAT5_Stat	C_STAT5_Stat	41760	0.09934	5659	0.10537	5847	-0.15223	1.14151e-146
STAT6_Stat_1	STAT6_Stat_1	STAT6_Stat_1	C_STAT6_Stat_1	42445	0.09805	5718	0.1056	6015	-0.16988	3.07737e-148
STAT6_Stat_2	STAT6_Stat_2	STAT6_Stat_2	C_STAT6_Stat_1	35983	0.09366	4678	0.10214	4978	-0.18888	1.40679e-150
T1ISRE_IRF	T1ISRE_IRF	T1ISRE_IRF	C_T1ISRE_IRF	77268	0.09367	10123	0.10095	10717	-0.1643	6.99646e-163
TATA-Box_TBP	TATA-Box_TBP	TATA-Box_TBP	C_TATA-Box_TBP	36427	0.1049	4933	0.10782	4960	-0.07892	2.50166e-114
Tbet_T-box	Tbet_T-box	Tbet_T-box	C_Tbx21_T-box	46281	0.08689	5454	0.09167	5632	-0.09602	8.93223e-126
Tbox-Smad_T-box-MAD	Tbox-Smad_T-box-MAD	Tbox-Smad_T-box-MAD	C_Tbox-Smad_T-box-MAD	69952	0.10378	9724	0.1045	9528	0.01097	4.63138e-51
Tbr1_T-box	Tbr1_T-box	Tbr1_T-box	C_Tbr1_T-box	38069	0.08693	4588	0.09103	4692	-0.0913	3.28681e-119
Tbx20_T-box	Tbx20_T-box	Tbx20_T-box	C_Tbx20_T-box	55885	0.1123	8596	0.11941	9087	-0.14679	8.99613e-155
Tbx21_T-box	Tbx21_T-box	Tbx21_T-box	C_Tbx21_T-box	51441	0.08454	5909	0.08746	5914	-0.0483	1.61509e-97
Tbx5_T-box	Tbx5_T-box	Tbx5_T-box	C_Tbx5_T-box	41496	0.09561	5359	0.09349	5044	0.03149	1.28354e-81
Tbx6_T-box	Tbx6_T-box	Tbx6_T-box	C_Tbx5_T-box	36778	0.10175	5202	0.10038	4948	0.01466	8.16699e-47
Tcf12_bHLH	Tcf12_bHLH	Tcf12_bHLH	C_Tcf21_bHLH	71090	0.13231	13293	0.13593	13412	-0.04742	1.24052e-108
Tcf21_bHLH	Tcf21_bHLH	Tcf21_bHLH	C_Tcf21_bHLH	75506	0.12409	13224	0.12923	13433	-0.07126	4.94905e-127
Tcf3_HMG	Tcf3_HMG	Tcf3_HMG	C_LEF1_HMG	57174	0.08714	6885	0.09401	7208	-0.15806	3.09754e-151
TCF4_bHLH	TCF4_bHLH	TCF4_bHLH	C_NeuroD1_bHLH	77055	0.1114	12061	0.11719	12404	-0.07682	5.62118e-128
TCFL2_HMG	TCFL2_HMG	TCFL2_HMG	C_TCFL2_HMG	53056	0.09122	6658	0.09634	6774	-0.12007	9.34618e-139
Tcf7_HMG	Tcf7_HMG	Tcf7_HMG	C_Tcf7_HMG	64926	0.0861	7751	0.09169	7942	-0.13662	1.39627e-151
Tcfcp2l1_CP2	Tcfcp2l1_CP2	Tcfcp2l1_CP2	C_Tcfcp2l1_CP2	32385	0.13203	6003	0.13222	5868	-0.02182	1.42735e-55
TEAD1_TEAD	TEAD1_TEAD	TEAD1_TEAD	C_TEAD2_TEA	37221	0.09205	4697	0.09277	4473	-0.05323	9.79106e-97
TEAD2_TEA	TEAD2_TEA	TEAD2_TEA	C_TEAD2_TEA	43826	0.09336	5673	0.0935	5317	-0.03078	1.28547e-76
TEAD3_TEA	TEAD3_TEA	TEAD3_TEA	C_TEAD2_TEA	38098	0.09342	4931	0.09311	4605	-0.02823	2.49185e-71
TEAD4_TEA	TEAD4_TEA	TEAD4_TEA	C_TEAD2_TEA	36400	0.1007	5043	0.09952	4718	-0.01806	1.09406e-49
TEAD_TEA	TEAD_TEA	TEAD_TEA	C_TEAD2_TEA	43814	0.08539	5156	0.08675	4912	-0.06587	5.5917e-106
TFE3_bHLH	TFE3_bHLH	TFE3_bHLH	C_TFE3_bHLH	21798	0.16044	3902	0.17951	4458	-0.32404	3.69012e-162
Tgif1_Homeobox	Tgif1_Homeobox	Tgif1_Homeobox	C_Tgif1_Homeobox	51842	0.1093	7687	0.11364	7839	-0.07886	5.1976e-120
Tgif2_Homeobox	Tgif2_Homeobox	Tgif2_Homeobox	C_Tgif2_Homeobox	59717	0.09812	7887	0.10404	8175	-0.11783	1.41693e-144
THRb_NR_1	THRb_NR_1	THRb_NR_1	C_THRb_NR_1	78416	0.14731	16910	0.14227	15875	0.07326	1.47625e-125
Tlx_NR	Tlx_NR	Tlx_NR	C_Tlx_NR	90023	0.11304	14211	0.11846	14537	-0.07171	3.70526e-125
TR4_NR-DR1	TR4_NR-DR1	TR4_NR-DR1	C_PPARa_NR-DR1	84613	0.10306	11733	0.10324	11466	-0.00745	1.35633e-34
THRa_NR	THRa_NR	THRa_NR	C_THRb_NR_1	68498	0.12601	12480	0.12351	11826	0.03158	2.31535e-85
THRb_NR_2	THRb_NR_2	THRb_NR_2	C_COUP-TFII_NR_1	50320	0.09664	6614	0.10294	6906	-0.12263	2.35778e-141
TRPS1_Zf	TRPS1_Zf	TRPS1_Zf	C_Gata2_Zf	44846	0.08885	5397	0.09137	5448	-0.13479	1.17084e-137
Twist_bHLH	Twist_bHLH	Twist_bHLH	C_Twist_bHLH	55344	0.11482	9107	0.11871	9035	-0.05908	1.74473e-108
Twist2_bHLH	Twist2_bHLH	Twist2_bHLH	C_Tcf21_bHLH	85602	0.11575	13961	0.11944	13910	-0.03177	5.4286e-98
USF1_bHLH	USF1_bHLH	USF1_bHLH	C_BMAL1_bHLH	22436	0.19859	5198	0.20857	5461	-0.17043	3.99206e-135
Usf2_bHLH	Usf2_bHLH	Usf2_bHLH	C_BMAL1_bHLH	33676	0.15154	6005	0.16656	6643	-0.25384	1.54229e-162
VDR_NR-DR3	VDR_NR-DR3	VDR_NR-DR3	C_VDR_NR-DR3	66466	0.10141	9331	0.10082	8965	0.01471	1.60917e-56
WT1_Zf	WT1_Zf	WT1_Zf	C_WT1_Zf	132823	0.16428	26825	0.15348	25206	0.13244	7.29599e-159
X-box_HTH	X-box_HTH	X-box_HTH	C_X-box_HTH	49697	0.11098	7182	0.11731	7531	-0.13729	1.88389e-144
YY1_Zf	YY1_Zf	YY1_Zf	C_YY1_Zf	48377	0.15996	9591	0.15812	9506	-0.02907	9.16429e-76
Zac1_Zf	Zac1_Zf	Zac1_Zf	C_Zac1_Zf	53450	0.12592	9231	0.1258	9020	0.00448	8.3059e-17
ZBTB12_Zf	ZBTB12_Zf	ZBTB12_Zf	C_ZBTB12_Zf	47299	0.10823	7133	0.10621	6725	0.01819	2.71921e-54
ZBTB18_Zf	ZBTB18_Zf	ZBTB18_Zf	C_ZBTB18_Zf	82838	0.11116	12796	0.11521	12916	-0.05637	8.90088e-117
ZBTB33_Zf	ZBTB33_Zf	ZBTB33_Zf	C_ZBTB33_Zf	6784	0.42183	3260	0.39826	3048	0.2313	3.48565e-123
ZEB1_Zf	ZEB1_Zf	ZEB1_Zf	C_ZEB2_Zf	53498	0.0827	6199	0.07555	5136	0.19781	6.69492e-157
ZEB2_Zf	ZEB2_Zf	ZEB2_Zf	C_ZEB2_Zf	65553	0.08657	7899	0.07944	6725	0.19505	4.71975e-165
Zfp281_Zf	Zfp281_Zf	Zfp281_Zf	C_Zfp281_Zf	225026	0.1833	49951	0.16969	46342	0.15245	7.29976e-186
ZFP3_Zf	ZFP3_Zf	ZFP3_Zf	C_ZFP3_Zf	52390	0.1117	7848	0.11095	7588	-0.00827	1.51972e-31
Zfp57_Zf	Zfp57_Zf	Zfp57_Zf	C_Zfp57_Zf	6354	0.21932	1871	0.21341	1752	0.09106	4.23891e-83
Zfp809_Zf	Zfp809_Zf	Zfp809_Zf	C_Zfp809_Zf	87539	0.17495	20661	0.16584	19314	0.11195	2.73005e-146
ZFX_Zf	ZFX_Zf	ZFX_Zf	C_ZNF711_Zf	46422	0.13248	8248	0.13048	7964	0.00679	8.15639e-22
Zic2_Zf	Zic2_Zf	Zic2_Zf	C_Zic3_Zf	85748	0.16661	19868	0.16409	19075	0.03101	6.33559e-89
Zic3_Zf	Zic3_Zf	Zic3_Zf	C_Zic3_Zf	100245	0.16672	23426	0.16312	22469	0.04056	9.64687e-104
Zic_Zf	Zic_Zf	Zic_Zf	C_Zic_Zf	71017	0.12931	12399	0.12881	12034	0.00646	9.4655e-24
ZKSCAN1_Zf	ZKSCAN1_Zf	ZKSCAN1_Zf	C_ZKSCAN1_Zf	31725	0.1246	5257	0.121	4941	0.03602	6.7134e-76
ZNF136_Zf	ZNF136_Zf	ZNF136_Zf	C_ZNF136_Zf	46143	0.08464	5224	0.08827	5284	-0.09302	1.6511e-127
ZNF165_Zf	ZNF165_Zf	ZNF165_Zf	C_ZNF165_Zf	118241	0.16794	26858	0.16086	25435	0.09395	1.02009e-148
ZNF16_Zf	ZNF16_Zf	ZNF16_Zf	C_ZNF16_Zf	113634	0.13242	20236	0.12778	19210	0.05662	5.55663e-125
ZNF189_Zf	ZNF189_Zf	ZNF189_Zf	C_ZNF189_Zf	92461	0.10387	12840	0.10549	12700	-0.03415	1.13346e-95
Znf263_Zf	Znf263_Zf	Znf263_Zf	C_Znf263_Zf	106738	0.15581	21169	0.14574	19880	0.11037	1.43049e-155
ZNF264_Zf	ZNF264_Zf	ZNF264_Zf	C_ZNF264_Zf	36663	0.11881	5825	0.11868	5703	0.0026	1.86195
ZNF317_Zf	ZNF317_Zf	ZNF317_Zf	C_ZNF317_Zf	58970	0.10952	8880	0.10873	8262	0.02601	9.23084e-76
ZNF322_Zf	ZNF322_Zf	ZNF322_Zf	C_ZNF322_Zf	135579	0.11967	22070	0.11909	21461	0.03652	5.98721e-106
ZNF341_Zf	ZNF341_Zf	ZNF341_Zf	C_ZNF341_Zf	78887	0.12282	12964	0.12321	12711	0.00852	5.07975e-36
ZNF382_Zf	ZNF382_Zf	ZNF382_Zf	C_ZNF382_Zf	70721	0.09988	9836	0.1069	10277	-0.13313	1.86501e-153
ZNF415_Zf	ZNF415_Zf	ZNF415_Zf	C_ZNF415_Zf	56553	0.13912	10847	0.13615	10373	0.02446	6.94876e-68
ZNF416_Zf	ZNF416_Zf	ZNF416_Zf	C_ZNF416_Zf	104806	0.11341	16126	0.11321	15628	-0.00403	7.22611e-22
ZNF41_Zf	ZNF41_Zf	ZNF41_Zf	C_ZNF41_Zf	91192	0.09823	12126	0.1019	12315	-0.07233	5.4844e-131
ZNF467_Zf	ZNF467_Zf	ZNF467_Zf	C_ZNF467_Zf	155955	0.14461	28910	0.13902	27696	0.04317	6.26741e-122
ZNF519_Zf	ZNF519_Zf	ZNF519_Zf	C_ZNF519_Zf	53663	0.22895	16376	0.21703	15470	0.12356	1.60031e-138
ZNF528_Zf	ZNF528_Zf	ZNF528_Zf	C_ZNF528_Zf	88640	0.10068	12448	0.10964	13251	-0.1835	1.90239e-169
ZNF652	ZNF652	ZNF652	C_ZNF652	35337	0.09063	4386	0.09494	4464	-0.12677	9.10251e-136
ZNF669_Zf	ZNF669_Zf	ZNF669_Zf	C_ZNF669_Zf	24464	0.15855	5219	0.15547	5028	0.00878	6.37899e-21
ZNF675_Zf	ZNF675_Zf	ZNF675_Zf	C_ZNF675_Zf	53415	0.10215	7652	0.10464	7581	-0.07309	1.8577e-116
ZNF692_Zf	ZNF692_Zf	ZNF692_Zf	C_ZNF692_Zf	47958	0.15337	10119	0.14756	9522	0.08972	2.06142e-129
ZNF711_Zf	ZNF711_Zf	ZNF711_Zf	C_ZNF711_Zf	49573	0.13933	9238	0.13542	8842	0.02857	6.49955e-82
ZNF768_Zf	ZNF768_Zf	ZNF768_Zf	C_ZNF768_Zf	110016	0.10947	16277	0.11039	15967	-0.01282	1.49558e-62
ZNF7_Zf	ZNF7_Zf	ZNF7_Zf	C_ZNF7_Zf	56528	0.10151	7959	0.1057	8084	-0.10509	5.17973e-136
ZSCAN22_Zf	ZSCAN22_Zf	ZSCAN22_Zf	C_ZSCAN22_Zf	172650	0.1479	32473	0.14196	31088	0.05734	1.21253e-135

## Sheet: Smarcd1_KO_Lineage priming
output_prefix	name	motif_id	cluster	total_tfbs	LSK-Smarcd1_ATAC4-merged_mean_score	LSK-Smarcd1_ATAC4-merged_bound	LSK-NTC_ATAC4-merged_mean_score	LSK-NTC_ATAC4-merged_bound	LSK-Smarcd1_ATAC4-merged_LSK-NTC_ATAC4-merged_change	LSK-Smarcd1_ATAC4-merged_LSK-NTC_ATAC4-merged_pvalue
AP-1_bZIP	AP-1_bZIP	AP-1_bZIP	C_JunB_bZIP	49958	0.13529	9601	0.13865	9803	-0.07974	2.86143e-123
AP-2gamma_AP2	AP-2gamma_AP2	AP-2gamma_AP2	C_AP-2alpha_AP2	56850	0.15378	13117	0.15212	12796	0.05693	1.54508e-106
AP-2alpha_AP2	AP-2alpha_AP2	AP-2alpha_AP2	C_AP-2alpha_AP2	62520	0.14727	13768	0.14609	13446	0.04644	4.22344e-105
Ap4_bHLH	Ap4_bHLH	Ap4_bHLH	C_Ap4_bHLH	67423	0.11818	11453	0.12143	11597	-0.07005	8.7411e-118
FOXA1-AR_Forkhead-NR	FOXA1-AR_Forkhead-NR	FOXA1-AR_Forkhead-NR	C_FOXA1-AR_Forkhead-NR	136107	0.06903	11624	0.07014	11841	0.01965	1.232e-82
ARE_NR	ARE_NR	ARE_NR	C_PR_NR	58175	0.09816	7831	0.10081	7971	-0.03876	7.95013e-92
AR-halfsite_NR	AR-halfsite_NR	AR-halfsite_NR	C_AR-halfsite_NR	91275	0.11003	14631	0.11169	14636	-0.01361	1.08789e-56
Arnt-Ahr_bHLH	Arnt-Ahr_bHLH	Arnt-Ahr_bHLH	C_Arnt-Ahr_bHLH	14584	0.15065	3120	0.14563	2994	0.08977	1.46587e-101
Ascl1_bHLH	Ascl1_bHLH	Ascl1_bHLH	C_Tcf21_bHLH	74870	0.13351	14811	0.13628	14871	-0.04936	2.57332e-110
Ascl2_bHLH	Ascl2_bHLH	Ascl2_bHLH	C_Ascl2_bHLH	59435	0.1227	10840	0.12429	10754	-0.01631	8.80302e-60
Atf1_bZIP	Atf1_bZIP	Atf1_bZIP	C_Atf7_bZIP	25105	0.16026	4893	0.16272	4988	-0.07561	1.95283e-104
Atf2_bZIP	Atf2_bZIP	Atf2_bZIP	C_Atf7_bZIP	30653	0.14444	5537	0.14711	5635	-0.07085	1.00818e-104
Atf3_bZIP	Atf3_bZIP	Atf3_bZIP	C_JunB_bZIP	44246	0.13572	8523	0.1389	8694	-0.07505	1.38755e-114
Atf4_bZIP	Atf4_bZIP	Atf4_bZIP	C_Chop_bZIP	37854	0.11929	6494	0.12122	6560	-0.06333	2.39513e-104
Atf7_bZIP	Atf7_bZIP	Atf7_bZIP	C_Atf7_bZIP	28008	0.1519	5252	0.15448	5370	-0.07238	2.44044e-101
Atoh1_bHLH	Atoh1_bHLH	Atoh1_bHLH	C_NeuroD1_bHLH	47894	0.12513	8774	0.1301	9082	-0.10183	2.31376e-130
Bach1_bZIP	Bach1_bZIP	Bach1_bZIP	C_Bach1_bZIP	72971	0.11994	12388	0.12437	12867	-0.10616	2.05533e-145
Bach2_bZIP	Bach2_bZIP	Bach2_bZIP	C_JunB_bZIP	64505	0.12979	11987	0.1338	12349	-0.09707	4.49133e-135
Bapx1_Homeobox	Bapx1_Homeobox	Bapx1_Homeobox	C_Bapx1_Homeobox	45963	0.10331	6628	0.10521	6575	-0.027	5.09694e-68
Barx1_Homeobox	Barx1_Homeobox	Barx1_Homeobox	C_Barx1_Homeobox	30053	0.08529	3443	0.08663	3463	-0.01217	2.85293e-35
IRF-BATF_IRF-bZIP	IRF-BATF_IRF-bZIP	IRF-BATF_IRF-bZIP	C_bZIP-IRF_bZIP-IRF	99601	0.08966	12361	0.09174	12559	-0.04142	2.53166e-110
BATF_bZIP	BATF_bZIP	BATF_bZIP	C_JunB_bZIP	48762	0.13345	9239	0.13665	9444	-0.07632	1.75879e-112
Bcl11a_Zf	Bcl11a_Zf	Bcl11a_Zf	C_Bcl11a_Zf	77449	0.13215	15360	0.13541	15485	-0.02366	5.85103e-78
Bcl6_Zf	Bcl6_Zf	Bcl6_Zf	C_Bcl6_Zf	76144	0.10628	11343	0.10793	11480	-0.01307	3.06563e-58
BHLHA15_bHLH	BHLHA15_bHLH	BHLHA15_bHLH	C_Tcf21_bHLH	72319	0.11356	11729	0.11744	11998	-0.07896	9.95221e-130
bHLHE40_bHLH	bHLHE40_bHLH	bHLHE40_bHLH	C_bHLHE40_bHLH	14849	0.19271	3634	0.18976	3592	0.03623	3.20383e-60
bHLHE41_bHLH	bHLHE41_bHLH	bHLHE41_bHLH	C_bHLHE40_bHLH	14385	0.1954	3622	0.19223	3588	0.04672	3.03086e-73
BMAL1_bHLH	BMAL1_bHLH	BMAL1_bHLH	C_BMAL1_bHLH	17908	0.21162	4875	0.20934	4859	0.02054	5.18112e-44
BMYB_HTH	BMYB_HTH	BMYB_HTH	C_BMYB_HTH	25809	0.11877	4186	0.1231	4373	-0.11002	1.15464e-116
BORIS_Zf	BORIS_Zf	BORIS_Zf	C_BORIS_Zf	154703	0.18944	45115	0.19861	46720	-0.12607	1.81234e-162
Brachyury_T-box	Brachyury_T-box	Brachyury_T-box	C_Brachyury_T-box	27522	0.10389	4073	0.10663	4128	-0.05473	4.1201e-89
Brn1_POU-Homeobox	Brn1_POU-Homeobox	Brn1_POU-Homeobox	C_Oct6_POU-Homeobox	44048	0.08827	4841	0.0904	4928	-0.05127	4.51261e-98
Brn2_POU-Homeobox	Brn2_POU-Homeobox	Brn2_POU-Homeobox	C_Brn2_POU-Homeobox	34501	0.07505	3176	0.07675	3210	-0.01676	1.38813e-45
bZIP-IRF_bZIP-IRF	bZIP-IRF_bZIP-IRF	bZIP-IRF_bZIP-IRF	C_bZIP-IRF_bZIP-IRF	111564	0.08741	13293	0.08949	13471	-0.04081	3.91991e-115
Cdx2_Homeobox	Cdx2_Homeobox	Cdx2_Homeobox	C_Cdx2_Homeobox	39502	0.08312	4270	0.0836	4328	0.02223	3.97392e-68
CDX4_Homeobox	CDX4_Homeobox	CDX4_Homeobox	C_CDX4_Homeobox	28635	0.09441	3696	0.09526	3726	0.00583	1.99552e-11
CEBP-AP1_bZIP	CEBP-AP1_bZIP	CEBP-AP1_bZIP	C_CEBP-AP1_bZIP	47177	0.11738	7988	0.11934	8052	-0.06263	9.60487e-107
CEBP-CEBP_bZIP	CEBP-CEBP_bZIP	CEBP-CEBP_bZIP	C_CEBP-CEBP_bZIP	52358	0.1029	7591	0.10523	7755	-0.04912	8.42507e-98
CEBP_bZIP	CEBP_bZIP	CEBP_bZIP	C_CEBP_bZIP	31082	0.13464	6174	0.13518	6153	-0.04058	3.77164e-83
Chop_bZIP	Chop_bZIP	Chop_bZIP	C_Chop_bZIP	37288	0.11582	6120	0.11818	6222	-0.07167	6.14268e-111
CHR_	CHR_	CHR_	C_CHR_	48196	0.09868	6558	0.10001	6591	-0.0173	1.23633e-51
CLOCK_bHLH	CLOCK_bHLH	CLOCK_bHLH	C_BMAL1_bHLH	20043	0.2029	5239	0.20079	5232	0.01221	3.40806e-29
c-Myc_bHLH_1	c-Myc_bHLH_1	c-Myc_bHLH_1	C_Max_bHLH	20080	0.18689	5049	0.1855	5016	0.01472	9.84817e-35
c-Myc_bHLH_2	c-Myc_bHLH_2	c-Myc_bHLH_2	C_Max_bHLH	20989	0.15108	4522	0.15121	4441	-0.00091	37181.6
COUP-TFII_NR_1	COUP-TFII_NR_1	COUP-TFII_NR_1	C_COUP-TFII_NR_1	61032	0.10807	9273	0.1081	9133	0.02584	2.03849e-74
COUP-TFII_NR_2	COUP-TFII_NR_2	COUP-TFII_NR_2	C_COUP-TFII_NR_1	46801	0.10511	6892	0.10564	6810	0.01554	5.45528e-51
CREB5_bZIP	CREB5_bZIP	CREB5_bZIP	C_Atf7_bZIP	31705	0.12821	5170	0.13147	5315	-0.08188	8.41275e-109
CRE_bZIP	CRE_bZIP	CRE_bZIP	C_CRE_bZIP	17304	0.22874	4627	0.22839	4631	-0.0238	5.75519e-54
CRX_Homeobox	CRX_Homeobox	CRX_Homeobox	C_Otx2_Homeobox	18057	0.09698	2373	0.09871	2405	-0.03544	1.71281e-66
CTCF_Zf	CTCF_Zf	CTCF_Zf	C_BORIS_Zf	134813	0.17211	36042	0.18405	37964	-0.17799	3.30752e-175
CTCF-SatelliteElement_Zf	CTCF-SatelliteElement_Zf	CTCF-SatelliteElement_Zf	C_CTCF-SatelliteElement_Zf	74554	0.12384	13911	0.12904	14397	-0.08063	5.16512e-134
CUX1_Homeobox	CUX1_Homeobox	CUX1_Homeobox	C_CUX1_Homeobox	4786	0.07204	415	0.07026	394	0.09418	5.44235e-81
Cux2_Homeobox	Cux2_Homeobox	Cux2_Homeobox	C_Cux2_Homeobox	15647	0.07607	1437	0.07601	1397	0.04978	7.54579e-77
DLX1_Homeobox	DLX1_Homeobox	DLX1_Homeobox	C_DLX1_Homeobox	14668	0.08906	1780	0.08985	1792	0.01023	2.76508e-18
DLX2_Homeobox	DLX2_Homeobox	DLX2_Homeobox	C_Lhx3_Homeobox	12807	0.09204	1611	0.09297	1637	-0.00057	82071.4
Dlx3_Homeobox	Dlx3_Homeobox	Dlx3_Homeobox	C_Lhx3_Homeobox	14556	0.08725	1709	0.08785	1710	0.02061	4.95483e-37
DLX5_Homeobox	DLX5_Homeobox	DLX5_Homeobox	C_Lhx3_Homeobox	13789	0.09106	1706	0.09174	1727	-0.00444	0.459969
Mouse_Recombination_Hotspot_Zf	Mouse_Recombination_Hotspot_Zf	Mouse_Recombination_Hotspot_Zf	C_Mouse_Recombination_Hotspot_Zf	58325	0.10486	8666	0.10676	8756	-0.03563	5.31995e-86
DMRT1_DM	DMRT1_DM	DMRT1_DM	C_DMRT1_DM	32857	0.08688	3816	0.08906	3936	-0.03717	6.20991e-80
DMRT6_DM	DMRT6_DM	DMRT6_DM	C_DMRT1_DM	31259	0.08734	3645	0.08952	3747	-0.0404	2.4096e-80
RAR-RXR_NR-DR0	RAR-RXR_NR-DR0	RAR-RXR_NR-DR0	C_RARg_NR	63123	0.10395	9258	0.10377	9027	0.03604	9.85539e-91
RAR-RXR_NR-DR5	RAR-RXR_NR-DR5	RAR-RXR_NR-DR5	C_RAR-RXR_NR-DR5	77639	0.11538	12809	0.11635	12721	0.00311	2.08443e-08
DUX4_Homeobox	DUX4_Homeobox	DUX4_Homeobox	C_DUX4_Homeobox	29817	0.08282	3063	0.08388	3101	0.0048	2.50646e-09
Duxbl_Homeobox	Duxbl_Homeobox	Duxbl_Homeobox	C_Duxbl_Homeobox	31767	0.09367	3787	0.09482	3786	-0.00983	8.99874e-32
DUX_Homeobox	DUX_Homeobox	DUX_Homeobox	C_DUX_Homeobox	21575	0.08777	2531	0.08959	2564	-0.03098	5.63474e-58
E2A_bHLH	E2A_bHLH	E2A_bHLH	C_Tcf21_bHLH	70069	0.12866	13248	0.13145	13356	-0.04824	3.03986e-107
E2F1_E2F	E2F1_E2F	E2F1_E2F	C_E2F6_E2F	22081	0.30627	9700	0.2957	9294	0.20331	2.28456e-142
E2F3_E2F	E2F3_E2F	E2F3_E2F	C_E2F6_E2F	31289	0.25733	11288	0.25042	10941	0.13545	7.04902e-127
E2F4_E2F	E2F4_E2F	E2F4_E2F	C_E2F6_E2F	12238	0.30307	5178	0.29369	5011	0.18603	2.00683e-130
E2F6_E2F	E2F6_E2F	E2F6_E2F	C_E2F6_E2F	44409	0.23556	15066	0.22971	14582	0.11263	3.70771e-127
E2F7_E2F	E2F7_E2F	E2F7_E2F	C_E2F6_E2F	22052	0.3126	9855	0.30193	9450	0.2142	1.22543e-144
E2F_E2F	E2F_E2F	E2F_E2F	C_E2F_E2F	10623	0.3004	4528	0.28985	4300	0.22264	5.91145e-137
E2A_bHLH-near_PU.1	E2A_bHLH-near_PU.1	E2A_bHLH-near_PU.1	C_Slug_Zf	73504	0.10144	10931	0.10123	10667	0.05756	3.84018e-112
EBF2_EBF	EBF2_EBF	EBF2_EBF	C_EBF2_EBF	48444	0.11298	7952	0.11397	7907	0.00234	0.0140048
EBF_EBF	EBF_EBF	EBF_EBF	C_EBF2_EBF	48843	0.12085	8598	0.12154	8518	0.01269	5.84295e-48
EBF1_EBF	EBF1_EBF	EBF1_EBF	C_EBF1_EBF	70569	0.12661	13053	0.12734	12968	0.00427	3.93823e-15
EBNA1_EBV-virus	EBNA1_EBV-virus	EBNA1_EBV-virus	C_EBNA1_EBV-virus	46748	0.13164	8908	0.13319	8809	-0.0016	111.555
E-box_bHLH	E-box_bHLH	E-box_bHLH	C_E-box_bHLH	30807	0.17463	6960	0.17455	6949	-0.02247	1.85798e-56
Egr1_Zf	Egr1_Zf	Egr1_Zf	C_Egr2_Zf	98377	0.14917	19967	0.14903	19663	0.01675	3.37642e-66
Egr2_Zf	Egr2_Zf	Egr2_Zf	C_Egr2_Zf	98765	0.18526	24020	0.18549	23855	0.00442	4.48849e-22
EHF_ETS	EHF_ETS	EHF_ETS	C_ELF3_ETS	138388	0.15998	31910	0.16477	32999	-0.15484	1.76951e-171
EKLF_Zf	EKLF_Zf	EKLF_Zf	C_KLF14_Zf	122328	0.15392	23813	0.15621	23982	-0.04149	8.41933e-121
ELF1_ETS	ELF1_ETS	ELF1_ETS	C_Etv2_ETS	46291	0.2573	14962	0.25638	15115	-0.04691	9.3865e-97
ELF3_ETS	ELF3_ETS	ELF3_ETS	C_ELF3_ETS	186018	0.14719	39844	0.15226	41314	-0.15765	1.62461e-181
Elf4_ETS	Elf4_ETS	Elf4_ETS	C_Etv2_ETS	133250	0.18353	34589	0.18819	35833	-0.16065	3.14941e-174
ELF5_ETS	ELF5_ETS	ELF5_ETS	C_ELF3_ETS	132051	0.16349	31394	0.16829	32485	-0.15858	6.09247e-177
Elk1_ETS	Elk1_ETS	Elk1_ETS	C_Etv2_ETS	30596	0.31269	11582	0.30861	11557	0.00371	0.00558144
Elk4_ETS	Elk4_ETS	Elk4_ETS	C_Etv2_ETS	16994	0.38369	7555	0.37396	7475	0.11632	2.12751e-112
En1_Homeobox	En1_Homeobox	En1_Homeobox	C_Lhx3_Homeobox	12840	0.09631	1644	0.0974	1664	-0.00534	0.576447
Eomes_T-box	Eomes_T-box	Eomes_T-box	C_Eomes_T-box	39683	0.09371	5170	0.09525	5201	-0.00938	1.32865e-28
ERE_NR-IR3	ERE_NR-IR3	ERE_NR-IR3	C_ERE_NR-IR3	48681	0.11415	8073	0.11546	7988	-0.00516	1.5396e-13
ERG_ETS	ERG_ETS	ERG_ETS	C_Etv2_ETS	163770	0.16212	38005	0.16736	39320	-0.15571	6.88988e-176
Erra_NR	Erra_NR	Erra_NR	C_Erra_NR	92840	0.11092	14875	0.11288	14980	-0.01481	3.37503e-63
ERRg_NR	ERRg_NR	ERRg_NR	C_Esrrb_NR	52668	0.10765	8080	0.10806	8010	0.00995	7.05904e-35
Unknown-ESC-element_	Unknown-ESC-element_	Unknown-ESC-element_	C_Zic3_Zf	115408	0.13131	22310	0.13491	22644	-0.05601	1.98423e-120
Esrrb_NR	Esrrb_NR	Esrrb_NR	C_Esrrb_NR	51541	0.10219	7411	0.10257	7359	0.00845	1.86333e-30
ETS1_ETS	ETS1_ETS	ETS1_ETS	C_Etv2_ETS	149888	0.17294	36862	0.1779	37998	-0.15816	1.38387e-174
Ets1-distal_ETS	Ets1-distal_ETS	Ets1-distal_ETS	C_Etv2_ETS	146392	0.15616	33388	0.16143	34547	-0.14914	2.22088e-171
ETS-E-box_ETS-bHLH	ETS-E-box_ETS-bHLH	ETS-E-box_ETS-bHLH	C_ETS-E-box_ETS-bHLH	104057	0.12575	18720	0.1303	19313	-0.10727	1.58052e-146
ETS_ETS	ETS_ETS	ETS_ETS	C_Etv2_ETS	64590	0.23155	19699	0.23335	20091	-0.09905	7.41577e-140
ETS-RUNX_ETS-Runt	ETS-RUNX_ETS-Runt	ETS-RUNX_ETS-Runt	C_ETS-RUNX_ETS-Runt	131251	0.15426	29081	0.15723	29434	-0.08361	4.60133e-141
ETV1_ETS	ETV1_ETS	ETV1_ETS	C_Etv2_ETS	106636	0.18973	27977	0.19377	28862	-0.13833	4.91366e-161
Etv2_ETS	Etv2_ETS	Etv2_ETS	C_Etv2_ETS	152380	0.17298	37605	0.17794	38770	-0.14968	4.03139e-169
ETV4_ETS	ETV4_ETS	ETV4_ETS	C_Etv2_ETS	60093	0.23375	18219	0.23522	18548	-0.09417	1.2075e-133
EWS-ERG-fusion_ETS	EWS-ERG-fusion_ETS	EWS-ERG-fusion_ETS	C_Etv2_ETS	147670	0.15039	32930	0.15587	34115	-0.15042	2.57566e-173
EWS-FLI1-fusion_ETS	EWS-FLI1-fusion_ETS	EWS-FLI1-fusion_ETS	C_Etv2_ETS	101069	0.17075	24263	0.17558	24994	-0.14498	5.73745e-164
Fli1_ETS	Fli1_ETS	Fli1_ETS	C_Etv2_ETS	51741	0.23779	15794	0.2392	16044	-0.08936	2.80694e-127
Fosl2_bZIP	Fosl2_bZIP	Fosl2_bZIP	C_JunB_bZIP	47017	0.13496	9020	0.1382	9201	-0.0775	1.84322e-114
Fos_bZIP	Fos_bZIP	Fos_bZIP	C_JunB_bZIP	46795	0.13208	8777	0.13501	8920	-0.07204	1.61769e-118
FOXA1_Forkhead_1	FOXA1_Forkhead_1	FOXA1_Forkhead_1	C_FOXA1_Forkhead_1	77847	0.08122	8057	0.08241	8115	0.01211	1.07029e-54
FOXA1_Forkhead_2	FOXA1_Forkhead_2	FOXA1_Forkhead_2	C_FOXA1_Forkhead_1	76414	0.08152	7932	0.08269	8009	0.01461	7.61774e-58
Foxa2_Forkhead	Foxa2_Forkhead	Foxa2_Forkhead	C_Foxa3_Forkhead	48499	0.09211	5981	0.09397	6068	-0.0124	5.79373e-40
Foxa3_Forkhead	Foxa3_Forkhead	Foxa3_Forkhead	C_Foxa3_Forkhead	47321	0.09205	5854	0.09371	5879	-0.00536	2.128e-20
FoxD3_forkhead	FoxD3_forkhead	FoxD3_forkhead	C_FoxD3_forkhead	76393	0.09006	9364	0.0919	9435	-0.0101	4.61322e-44
Fox-Ebox_Forkhead-bHLH	Fox-Ebox_Forkhead-bHLH	Fox-Ebox_Forkhead-bHLH	C_Fox-Ebox_Forkhead-bHLH	83939	0.09176	10513	0.09409	10642	-0.02339	1.16765e-79
Foxf1_Forkhead	Foxf1_Forkhead	Foxf1_Forkhead	C_FoxL2_Forkhead	50331	0.08458	5520	0.08587	5543	0.00017	57242.6
Foxh1_Forkhead	Foxh1_Forkhead	Foxh1_Forkhead	C_Foxh1_Forkhead	33338	0.09351	4173	0.09518	4212	-0.00873	1.19401e-19
FOXK1_Forkhead	FOXK1_Forkhead	FOXK1_Forkhead	C_FoxL2_Forkhead	38958	0.09343	4861	0.09483	4879	-0.00977	2.51218e-35
FOXK2_Forkhead	FOXK2_Forkhead	FOXK2_Forkhead	C_FOXK2_Forkhead	41315	0.09736	5437	0.09916	5523	-0.02089	6.42723e-63
FoxL2_Forkhead	FoxL2_Forkhead	FoxL2_Forkhead	C_FoxL2_Forkhead	48393	0.0868	5470	0.08824	5504	-0.00806	1.0235e-25
FOXM1_Forkhead	FOXM1_Forkhead	FOXM1_Forkhead	C_FOXA1_Forkhead_1	73290	0.08263	7701	0.08391	7738	0.01403	4.02871e-60
Foxo1_Forkhead	Foxo1_Forkhead	Foxo1_Forkhead	C_Foxo1_Forkhead	51070	0.11528	8278	0.11898	8505	-0.08066	2.87014e-117
Foxo3_Forkhead	Foxo3_Forkhead	Foxo3_Forkhead	C_FoxL2_Forkhead	48361	0.09073	5816	0.09226	5866	-0.01129	1.32027e-36
FOXP1_Forkhead	FOXP1_Forkhead	FOXP1_Forkhead	C_FoxL2_Forkhead	44117	0.09325	5519	0.09481	5538	-0.01137	1.1908e-38
Fra1_bZIP	Fra1_bZIP	Fra1_bZIP	C_JunB_bZIP	45283	0.13435	8635	0.13752	8799	-0.07693	1.62532e-117
Fra2_bZIP	Fra2_bZIP	Fra2_bZIP	C_JunB_bZIP	47888	0.13498	9200	0.13827	9387	-0.07955	3.00709e-112
FXR_NR-IR1	FXR_NR-IR1	FXR_NR-IR1	C_FXR_NR-IR1	30063	0.11741	5088	0.11746	5056	0.02034	4.3781e-48
GABPA_ETS	GABPA_ETS	GABPA_ETS	C_Etv2_ETS	95240	0.20331	26525	0.207	27285	-0.13612	2.54738e-157
Gata2_Zf	Gata2_Zf	Gata2_Zf	C_Gata2_Zf	37927	0.10156	5407	0.10414	5484	-0.07376	1.91054e-107
GATA3_Zf-DR4	GATA3_Zf-DR4	GATA3_Zf-DR4	C_GATA3_Zf-DR4	42978	0.08403	4794	0.0857	4838	-0.02362	2.06218e-67
GATA3_Zf-DR8	GATA3_Zf-DR8	GATA3_Zf-DR8	C_GATA3_Zf-DR8	55835	0.08802	6520	0.09076	6743	-0.0464	2.38863e-99
GATA_Zf-IR3	GATA_Zf-IR3	GATA_Zf-IR3	C_GATA_Zf-IR3	26888	0.08789	3147	0.0903	3174	-0.03906	3.69072e-80
GATA_Zf-IR4	GATA_Zf-IR4	GATA_Zf-IR4	C_GATA_Zf-IR4	17243	0.08937	2137	0.0906	2124	-0.00899	3.04632e-13
GATA3_Zf	GATA3_Zf	GATA3_Zf	C_Gata2_Zf	39796	0.09338	5108	0.09555	5172	-0.06195	4.74691e-105
Gata4_Zf	Gata4_Zf	Gata4_Zf	C_Gata2_Zf	36419	0.10179	5185	0.1043	5239	-0.06987	2.59746e-111
Gata6_Zf	Gata6_Zf	Gata6_Zf	C_Gata2_Zf	38305	0.10071	5399	0.1032	5458	-0.06865	1.07947e-107
Gata1_Zf	Gata1_Zf	Gata1_Zf	C_Gata2_Zf	37082	0.10218	5330	0.10468	5388	-0.07207	2.20253e-112
GATA-SCL_Zf-bHLH	GATA-SCL_Zf-bHLH	GATA-SCL_Zf-bHLH	C_GATA-SCL_Zf-bHLH	49671	0.11439	8108	0.11734	8190	-0.05549	1.3321e-103
Gfi1b_Zf	Gfi1b_Zf	Gfi1b_Zf	C_Gfi1b_Zf	57811	0.10508	7972	0.10697	8054	-0.03273	1.11656e-88
GFX_	GFX_	GFX_	C_ZBTB33_Zf	4565	0.34203	1875	0.33105	1805	0.16549	1.16234e-96
GFY_	GFY_	GFY_	C_GFY_	61149	0.142	11285	0.14366	11418	-0.04656	1.99981e-103
GFY-Staf_Zf	GFY-Staf_Zf	GFY-Staf_Zf	C_Ronin_THAP	62778	0.12875	9604	0.13009	9722	-0.0541	8.87248e-108
Gli2_Zf	Gli2_Zf	Gli2_Zf	C_Gli2_Zf	91866	0.10723	13782	0.10781	13591	0.01373	1.11467e-56
GLI3_Zf	GLI3_Zf	GLI3_Zf	C_Gli2_Zf	76384	0.10335	11045	0.10393	10876	0.01882	1.46385e-68
GLIS3_Zf	GLIS3_Zf	GLIS3_Zf	C_GLIS3_Zf	81484	0.15174	18296	0.15206	17940	0.02113	3.94733e-70
GRE_NR-IR3_1	GRE_NR-IR3_1	GRE_NR-IR3_1	C_PR_NR	31340	0.11079	4874	0.11382	4987	-0.05514	1.44313e-98
GRE_NR-IR3_2	GRE_NR-IR3_2	GRE_NR-IR3_2	C_PR_NR	40486	0.10397	5916	0.10679	6051	-0.05148	8.77977e-103
GRHL2_CP2	GRHL2_CP2	GRHL2_CP2	C_GRHL2_CP2	29778	0.10562	4533	0.10772	4566	-0.03336	3.94999e-78
GSC_Homeobox	GSC_Homeobox	GSC_Homeobox	C_Otx2_Homeobox	32592	0.08492	3566	0.08575	3559	0.01455	1.45658e-40
Hand2_bHLH	Hand2_bHLH	Hand2_bHLH	C_Hand2_bHLH	102429	0.10864	15963	0.11115	16099	-0.04625	2.4049e-117
HEB_bHLH	HEB_bHLH	HEB_bHLH	C_Tcf21_bHLH	74174	0.12986	14244	0.1328	14402	-0.04817	5.66363e-111
HIC1_Zf	HIC1_Zf	HIC1_Zf	C_HIC1_Zf	56781	0.13987	12211	0.14342	12304	-0.03344	2.36681e-87
HIF-1a_bHLH	HIF-1a_bHLH	HIF-1a_bHLH	C_HIF2a_bHLH	6291	0.16012	1437	0.15804	1374	0.07181	5.32023e-69
HIF-1b_HLH	HIF-1b_HLH	HIF-1b_HLH	C_HIF2a_bHLH	7697	0.16108	1845	0.15916	1775	0.07993	1.02594e-77
HIF2a_bHLH	HIF2a_bHLH	HIF2a_bHLH	C_HIF2a_bHLH	9091	0.16921	2224	0.16699	2157	0.07136	1.19969e-80
HINFP_Zf	HINFP_Zf	HINFP_Zf	C_HINFP_Zf	9452	0.33953	4802	0.32363	4569	0.29866	1.66098e-144
HLF_bZIP	HLF_bZIP	HLF_bZIP	C_HLF_bZIP	31994	0.12739	5967	0.12857	5966	-0.04958	7.36383e-91
HNF1b_Homeobox	HNF1b_Homeobox	HNF1b_Homeobox	C_HNF1b_Homeobox	28670	0.07404	2559	0.07441	2638	0.04307	4.13963e-78
Hnf1_Homeobox	Hnf1_Homeobox	Hnf1_Homeobox	C_HNF1b_Homeobox	40061	0.07723	3818	0.07772	3923	0.03897	3.66271e-90
HNF4a_NR-DR1	HNF4a_NR-DR1	HNF4a_NR-DR1	C_HNF4a_NR-DR1	85170	0.10091	12020	0.10198	12041	-0.00197	0.0439524
Hnf6b_Homeobox	Hnf6b_Homeobox	Hnf6b_Homeobox	C_Hnf6b_Homeobox	12981	0.07814	1246	0.07734	1196	0.07016	1.95318e-83
HNF6_Homeobox	HNF6_Homeobox	HNF6_Homeobox	C_Hnf6b_Homeobox	7867	0.07759	754	0.07574	698	0.09077	2.18686e-89
Hoxa10_Homeobox	Hoxa10_Homeobox	Hoxa10_Homeobox	C_Hoxd10_Homeobox	44254	0.09819	5912	0.10026	6038	-0.02538	1.49387e-67
Hoxa11_Homeobox	Hoxa11_Homeobox	Hoxa11_Homeobox	C_Hoxd11_Homeobox	34489	0.09384	4364	0.09464	4364	0.0063	1.24759e-14
Hoxa13_Homeobox	Hoxa13_Homeobox	Hoxa13_Homeobox	C_Hoxd13_Homeobox	37339	0.08985	4417	0.09066	4463	-7e-05	55939.4
HOXA1_Homeobox	HOXA1_Homeobox	HOXA1_Homeobox	C_HOXA2_Homeobox	31045	0.08418	3423	0.0864	3497	-0.02565	1.65437e-64
HOXA2_Homeobox	HOXA2_Homeobox	HOXA2_Homeobox	C_HOXA2_Homeobox	31412	0.08265	3393	0.08457	3451	-0.01913	1.11483e-49
Hoxa9_Homeobox	Hoxa9_Homeobox	Hoxa9_Homeobox	C_Hoxa9_Homeobox	38681	0.1033	5119	0.10436	5168	-0.01134	1.36227e-39
HOXB13_Homeobox	HOXB13_Homeobox	HOXB13_Homeobox	C_Hoxd13_Homeobox	33704	0.08559	3684	0.08621	3699	0.00609	3.34755e-14
Hoxb4_Homeobox	Hoxb4_Homeobox	Hoxb4_Homeobox	C_Hoxb4_Homeobox	29581	0.09401	3715	0.09627	3792	-0.03024	4.32294e-68
Hoxc9_Homeobox	Hoxc9_Homeobox	Hoxc9_Homeobox	C_Hoxc9_Homeobox	26799	0.09066	3250	0.09236	3259	-0.00998	7.19384e-28
Hoxd10_Homeobox	Hoxd10_Homeobox	Hoxd10_Homeobox	C_Hoxd10_Homeobox	37789	0.10018	5038	0.10155	5139	-0.01075	2.95628e-34
Hoxd11_Homeobox	Hoxd11_Homeobox	Hoxd11_Homeobox	C_Hoxd11_Homeobox	32748	0.09377	4093	0.09453	4114	7e-05	39629.9
Hoxd12_Homeobox	Hoxd12_Homeobox	Hoxd12_Homeobox	C_Hoxd10_Homeobox	49430	0.08957	5814	0.09091	5944	-0.00474	9.62761e-13
Hoxd13_Homeobox	Hoxd13_Homeobox	Hoxd13_Homeobox	C_Hoxd13_Homeobox	39743	0.08606	4310	0.08674	4369	0.00513	1.12755e-12
HRE_HSF_1	HRE_HSF_1	HRE_HSF_1	C_HRE_HSF_1	36580	0.12283	6568	0.12353	6482	0.0096	9.0384e-33
HRE_HSF_2	HRE_HSF_2	HRE_HSF_2	C_HRE_HSF_2	57920	0.10182	8294	0.10333	8299	-0.00823	7.39898e-28
IRF1_IRF	IRF1_IRF	IRF1_IRF	C_IRF1_IRF	136955	0.12591	25336	0.12805	25807	-0.0444	3.20299e-111
IRF2_IRF	IRF2_IRF	IRF2_IRF	C_IRF1_IRF	91006	0.13256	17705	0.13408	17783	-0.03073	4.44312e-96
IRF3_IRF	IRF3_IRF	IRF3_IRF	C_IRF1_IRF	144310	0.11936	24983	0.1207	25180	-0.01904	1.37351e-82
IRF4_IRF	IRF4_IRF	IRF4_IRF	C_IRF4_IRF	42824	0.12277	7715	0.1239	7761	-0.02885	6.92559e-70
IRF8_IRF	IRF8_IRF	IRF8_IRF	C_IRF8_IRF	113582	0.13143	21643	0.13341	21926	-0.05997	6.28691e-123
Isl1_Homeobox	Isl1_Homeobox	Isl1_Homeobox	C_Isl1_Homeobox	24149	0.0995	3233	0.10135	3258	-0.02851	4.30765e-62
ISRE_IRF	ISRE_IRF	ISRE_IRF	C_IRF1_IRF	98401	0.11522	16578	0.11704	16684	-0.0381	2.42382e-101
Jun-AP1_bZIP	Jun-AP1_bZIP	Jun-AP1_bZIP	C_JunB_bZIP	45765	0.1364	8878	0.13963	9058	-0.07696	3.0866e-119
JunB_bZIP	JunB_bZIP	JunB_bZIP	C_JunB_bZIP	47182	0.13534	9086	0.1385	9283	-0.07608	2.31023e-116
c-Jun-CRE_bZIP	c-Jun-CRE_bZIP	c-Jun-CRE_bZIP	C_Atf7_bZIP	36427	0.13164	6135	0.13475	6283	-0.07289	4.09341e-110
JunD_bZIP	JunD_bZIP	JunD_bZIP	C_Atf7_bZIP	28218	0.14123	4973	0.1443	5079	-0.07935	5.93297e-110
KLF10_Zf	KLF10_Zf	KLF10_Zf	C_KLF10_Zf	241480	0.09632	27490	0.0975	27366	-0.00904	2.14162e-65
KLF14_Zf	KLF14_Zf	KLF14_Zf	C_KLF14_Zf	168751	0.22723	46778	0.22842	46711	-0.02123	1.77043e-87
KLF1_Zf	KLF1_Zf	KLF1_Zf	C_KLF14_Zf	130048	0.25367	37832	0.25623	38073	-0.05893	3.19446e-126
KLF3_Zf	KLF3_Zf	KLF3_Zf	C_KLF14_Zf	146018	0.23846	43475	0.23854	43152	0.01132	4.36835e-59
Klf4_Zf	Klf4_Zf	Klf4_Zf	C_KLF14_Zf	114210	0.1937	27006	0.1957	27139	-0.0382	3.02057e-111
KLF5_Zf	KLF5_Zf	KLF5_Zf	C_KLF14_Zf	128975	0.22862	35297	0.23062	35358	-0.04427	2.29195e-116
KLF6_Zf	KLF6_Zf	KLF6_Zf	C_KLF14_Zf	105160	0.23989	30407	0.24122	30382	-0.01781	3.63525e-71
Klf9_Zf	Klf9_Zf	Klf9_Zf	C_KLF14_Zf	150884	0.20374	37934	0.20495	37863	-0.02387	1.86263e-96
LEF1_HMG	LEF1_HMG	LEF1_HMG	C_LEF1_HMG	55378	0.09441	7299	0.09598	7342	-0.0188	5.15865e-57
Lhx1_Homeobox	Lhx1_Homeobox	Lhx1_Homeobox	C_Lhx3_Homeobox	15066	0.08032	1542	0.08097	1573	0.01903	4.08085e-42
Lhx2_Homeobox	Lhx2_Homeobox	Lhx2_Homeobox	C_Lhx3_Homeobox	17597	0.08363	1909	0.08482	1955	-0.002	707.787
Lhx3_Homeobox	Lhx3_Homeobox	Lhx3_Homeobox	C_Lhx3_Homeobox	16893	0.08155	1744	0.08222	1770	0.01993	1.45534e-41
LHX9_Homeobox	LHX9_Homeobox	LHX9_Homeobox	C_Lhx3_Homeobox	15300	0.09542	1925	0.09673	1946	-0.00364	161.037
Unknown_Homeobox	Unknown_Homeobox	Unknown_Homeobox	C_Unknown_Homeobox	30374	0.09059	3633	0.09082	3621	0.01458	4.31107e-40
LRF_Zf	LRF_Zf	LRF_Zf	C_LRF_Zf	38334	0.12381	6642	0.12396	6492	0.03816	7.47405e-83
Nr5a2_NR_1	Nr5a2_NR_1	Nr5a2_NR_1	C_Nr5a2_NR_1	67057	0.10232	9761	0.10328	9727	0.00049	5371.49
LXRE_NR-DR4	LXRE_NR-DR4	LXRE_NR-DR4	C_LXRE_NR-DR4	38204	0.11503	6359	0.11712	6391	-0.01569	3.66202e-45
MafA_bZIP	MafA_bZIP	MafA_bZIP	C_MafA_bZIP	69241	0.12134	11965	0.12555	12367	-0.09084	1.00368e-131
MafB_bZIP	MafB_bZIP	MafB_bZIP	C_MafK_bZIP	62651	0.10845	9600	0.11264	9952	-0.08953	5.37156e-129
MafF_bZIP	MafF_bZIP	MafF_bZIP	C_MafF_bZIP	47898	0.09635	6335	0.0999	6620	-0.06529	1.91288e-113
MafK_bZIP	MafK_bZIP	MafK_bZIP	C_MafK_bZIP	66989	0.11916	11300	0.12251	11610	-0.07003	4.06411e-118
Max_bHLH	Max_bHLH	Max_bHLH	C_Max_bHLH	33104	0.12599	5251	0.12728	5336	-0.05902	3.3131e-95
Maz_Zf	Maz_Zf	Maz_Zf	C_Zfp281_Zf	148545	0.19967	39409	0.19831	38879	0.0398	1.60746e-111
Mef2a_MADS	Mef2a_MADS	Mef2a_MADS	C_Mef2c_MADS	38428	0.10483	5628	0.10734	5780	-0.03669	1.52024e-76
Mef2b_MADS	Mef2b_MADS	Mef2b_MADS	C_Mef2c_MADS	41238	0.10525	6100	0.10774	6218	-0.03079	1.12482e-74
Mef2c_MADS	Mef2c_MADS	Mef2c_MADS	C_Mef2c_MADS	55195	0.09589	7281	0.09785	7456	-0.00798	4.68488e-30
Mef2d_MADS	Mef2d_MADS	Mef2d_MADS	C_Mef2c_MADS	46448	0.10004	6501	0.10237	6625	-0.01887	2.84956e-68
Meis1_Homeobox	Meis1_Homeobox	Meis1_Homeobox	C_Meis1_Homeobox	54702	0.12293	9555	0.12505	9598	-0.04101	5.03245e-99
MITF_bHLH	MITF_bHLH	MITF_bHLH	C_TFE3_bHLH	39283	0.14708	7544	0.14961	7653	-0.07866	3.85412e-111
MNT_bHLH	MNT_bHLH	MNT_bHLH	C_MNT_bHLH	42754	0.10245	5700	0.10326	5741	-0.00688	1.90534e-26
AMYB_HTH	AMYB_HTH	AMYB_HTH	C_AMYB_HTH	31126	0.13431	5898	0.13909	6091	-0.11061	3.41692e-121
MYB_HTH	MYB_HTH	MYB_HTH	C_AMYB_HTH	17708	0.15736	3918	0.16022	3995	-0.07447	4.28971e-92
Myf5_bHLH	Myf5_bHLH	Myf5_bHLH	C_Tcf21_bHLH	68832	0.12238	12335	0.12558	12464	-0.06082	1.96039e-114
MYNN_Zf	MYNN_Zf	MYNN_Zf	C_MYNN_Zf	40715	0.09338	5265	0.09472	5258	-0.00095	18597
MyoD_bHLH	MyoD_bHLH	MyoD_bHLH	C_Tcf21_bHLH	73120	0.13574	14798	0.13872	14907	-0.06205	1.8438e-115
MyoG_bHLH	MyoG_bHLH	MyoG_bHLH	C_Tcf21_bHLH	86510	0.12977	16498	0.13294	16699	-0.06269	2.37192e-120
Nanog_Homeobox	Nanog_Homeobox	Nanog_Homeobox	C_Nanog_Homeobox	28957	0.10247	4058	0.10393	4035	-0.01552	3.43174e-42
NeuroD1_bHLH	NeuroD1_bHLH	NeuroD1_bHLH	C_NeuroD1_bHLH	87991	0.1203	15442	0.12492	15906	-0.08564	2.03104e-135
NeuroG2_bHLH	NeuroG2_bHLH	NeuroG2_bHLH	C_NeuroD1_bHLH	79684	0.11119	12459	0.11552	12905	-0.09036	5.87645e-134
NF1-FOXA1_CTF-Forkhead	NF1-FOXA1_CTF-Forkhead	NF1-FOXA1_CTF-Forkhead	C_NF1-FOXA1_CTF-Forkhead	65517	0.09759	8861	0.09959	9005	-0.02375	1.68633e-77
NF1-halfsite_CTF	NF1-halfsite_CTF	NF1-halfsite_CTF	C_NF1-halfsite_CTF	62716	0.12158	11053	0.1235	11075	-0.0249	3.5129e-76
NF1_CTF	NF1_CTF	NF1_CTF	C_NF1_CTF	56753	0.14461	12314	0.14447	12117	0.02485	1.71364e-73
NFAT-AP1_RHD-bZIP	NFAT-AP1_RHD-bZIP	NFAT-AP1_RHD-bZIP	C_NFAT-AP1_RHD-bZIP	87246	0.10253	12529	0.10565	12799	-0.06997	5.77662e-124
NFAT_RHD	NFAT_RHD	NFAT_RHD	C_NFAT_RHD	54947	0.09917	7571	0.10126	7710	-0.03574	5.56756e-94
NFE2L2_bZIP	NFE2L2_bZIP	NFE2L2_bZIP	C_Bach1_bZIP	69660	0.11723	11465	0.12175	11928	-0.11256	1.54184e-143
NF-E2_bZIP	NF-E2_bZIP	NF-E2_bZIP	C_Bach1_bZIP	76890	0.1209	13101	0.12503	13519	-0.0978	4.29416e-143
NFIL3_bZIP	NFIL3_bZIP	NFIL3_bZIP	C_HLF_bZIP	16823	0.13769	3319	0.13841	3322	-0.04472	3.51974e-71
NFkB-p65-Rel_RHD	NFkB-p65-Rel_RHD	NFkB-p65-Rel_RHD	C_NFkB-p65_RHD	34713	0.11583	5781	0.1173	5786	-0.02215	6.37121e-55
NFY_CCAAT	NFY_CCAAT	NFY_CCAAT	C_NFY_CCAAT	39578	0.20192	7602	0.20428	7632	-0.07342	9.34039e-115
Nkx2.1_Homeobox	Nkx2.1_Homeobox	Nkx2.1_Homeobox	C_Nkx2.1_Homeobox	43689	0.10788	6683	0.10997	6699	-0.02256	1.02674e-70
Nkx2.2_Homeobox	Nkx2.2_Homeobox	Nkx2.2_Homeobox	C_Nkx2.1_Homeobox	39025	0.1144	6434	0.11612	6371	-0.01374	3.50716e-45
Nkx2.5_Homeobox	Nkx2.5_Homeobox	Nkx2.5_Homeobox	C_Nkx2.5_Homeobox	36975	0.10638	5696	0.10881	5721	-0.03171	3.27615e-76
Nkx3.1_Homeobox	Nkx3.1_Homeobox	Nkx3.1_Homeobox	C_Nkx3.1_Homeobox	48340	0.10083	6809	0.10296	6833	-0.03727	3.89442e-93
Nkx6.1_Homeobox	Nkx6.1_Homeobox	Nkx6.1_Homeobox	C_Nkx6.1_Homeobox	26600	0.09064	3246	0.09168	3267	0.00437	1.64244e-06
n-Myc_bHLH	n-Myc_bHLH	n-Myc_bHLH	C_Max_bHLH	19393	0.18541	4871	0.18417	4812	0.01511	1.38354e-32
NPAS2_bHLH	NPAS2_bHLH	NPAS2_bHLH	C_BMAL1_bHLH	35994	0.13937	6627	0.14079	6692	-0.0407	8.07482e-81
Npas4_bHLH	Npas4_bHLH	Npas4_bHLH	C_Npas4_bHLH	6656	0.16782	1589	0.16574	1535	0.05521	3.1781e-59
NPAS_bHLH	NPAS_bHLH	NPAS_bHLH	C_Max_bHLH	18439	0.1597	3972	0.1587	3918	0.02524	2.00314e-54
EAR2_NR	EAR2_NR	EAR2_NR	C_COUP-TFII_NR_1	60071	0.10873	9233	0.10879	9098	0.02411	2.25317e-74
Nr5a2_NR_2	Nr5a2_NR_2	Nr5a2_NR_2	C_Nr5a2_NR_1	64604	0.10744	9901	0.10805	9824	0.00922	2.82e-37
NRF1_NRF	NRF1_NRF	NRF1_NRF	C_NRF_NRF	32945	0.32745	13539	0.31677	13222	0.14122	6.70305e-136
Nrf2_bZIP	Nrf2_bZIP	Nrf2_bZIP	C_Bach1_bZIP	74694	0.12483	13100	0.12902	13566	-0.09741	8.95429e-135
NRF_NRF	NRF_NRF	NRF_NRF	C_NRF_NRF	30179	0.30189	11111	0.29242	10880	0.11475	1.18233e-126
Nur77_NR	Nur77_NR	Nur77_NR	C_Nur77_NR	49197	0.09344	6317	0.09426	6317	0.00163	2.54835
Oct11_POU-Homeobox	Oct11_POU-Homeobox	Oct11_POU-Homeobox	C_Oct4_POU-Homeobox	43875	0.09045	5013	0.09233	5082	-0.04462	6.81613e-98
Oct2_POU-Homeobox	Oct2_POU-Homeobox	Oct2_POU-Homeobox	C_Oct4_POU-Homeobox	53271	0.08346	5551	0.0854	5638	-0.04591	1.13211e-99
Oct4_POU-Homeobox	Oct4_POU-Homeobox	Oct4_POU-Homeobox	C_Oct4_POU-Homeobox	47174	0.08777	5154	0.08978	5262	-0.0448	3.74431e-96
Oct4-Sox17_POU-Homeobox-HMG	Oct4-Sox17_POU-Homeobox-HMG	Oct4-Sox17_POU-Homeobox-HMG	C_Oct4-Sox17_POU-Homeobox-HMG	59811	0.08268	6393	0.08471	6518	-0.0221	1.87625e-75
OCT4-SOX2-TCF-NANOG_POU-Homeobox-HMG	OCT4-SOX2-TCF-NANOG_POU-Homeobox-HMG	OCT4-SOX2-TCF-NANOG_POU-Homeobox-HMG	C_OCT4-SOX2-TCF-NANOG_POU-Homeobox-HMG	64265	0.07919	6503	0.08076	6648	-0.01445	1.08154e-53
Oct6_POU-Homeobox	Oct6_POU-Homeobox	Oct6_POU-Homeobox	C_Oct6_POU-Homeobox	50819	0.0845	5341	0.08695	5432	-0.06207	1.10849e-110
OCT-OCT_POU-Homeobox-IR1	OCT-OCT_POU-Homeobox-IR1	OCT-OCT_POU-Homeobox-IR1	C_OCT-OCT_POU-Homeobox-IR1	27207	0.07819	2689	0.08	2793	-0.02088	4.93838e-46
OCT-OCT_POU-Homeobox_1	OCT-OCT_POU-Homeobox_1	OCT-OCT_POU-Homeobox_1	C_OCT-OCT_POU-Homeobox_1	44924	0.0659	3413	0.06771	3505	-0.01318	1.61247e-44
OCT-OCT_POU-Homeobox_2	OCT-OCT_POU-Homeobox_2	OCT-OCT_POU-Homeobox_2	C_OCT-OCT_POU-Homeobox_2	114624	0.04435	4810	0.04541	4959	0.02298	2.55851e-84
OCT-OCT-short_POU-Homeobox	OCT-OCT-short_POU-Homeobox	OCT-OCT-short_POU-Homeobox	C_OCT-OCT_POU-Homeobox-IR1	22242	0.08212	2384	0.08435	2463	-0.03293	1.35919e-65
Olig2_bHLH	Olig2_bHLH	Olig2_bHLH	C_NeuroD1_bHLH	61392	0.10856	9367	0.11317	9721	-0.09695	9.70011e-140
Otx2_Homeobox	Otx2_Homeobox	Otx2_Homeobox	C_Otx2_Homeobox	31001	0.08477	3395	0.08565	3415	0.01007	3.08167e-26
NFkB-p50-p52_RHD	NFkB-p50-p52_RHD	NFkB-p50-p52_RHD	C_NFkB-p50-p52_RHD	43929	0.13513	8827	0.13477	8628	0.02668	6.41573e-76
p53_p53_1	p53_p53_1	p53_p53_1	C_p53_p53_1	33486	0.09387	4235	0.09548	4269	-0.01784	9.65526e-47
p53_p53_2	p53_p53_2	p53_p53_2	C_p53_p53_2	58736	0.13494	11561	0.13417	11260	0.03163	1.99545e-84
p53_p53_3	p53_p53_3	p53_p53_3	C_p53_p53_1	33486	0.09387	4235	0.09548	4269	-0.01784	9.65526e-47
p63_p53	p63_p53	p63_p53	C_p53_p53_1	34804	0.10167	4896	0.10316	4873	-0.0113	3.91474e-32
NFkB-p65_RHD	NFkB-p65_RHD	NFkB-p65_RHD	C_NFkB-p65_RHD	44739	0.11523	7515	0.11692	7457	-0.01777	2.26629e-54
p73_p53	p73_p53	p73_p53	C_p53_p53_1	39072	0.10458	5642	0.10589	5664	-0.00928	4.61913e-31
PAX3-FKHR-fusion_Paired-Homeobox	PAX3-FKHR-fusion_Paired-Homeobox	PAX3-FKHR-fusion_Paired-Homeobox	C_PAX3-FKHR-fusion_Paired-Homeobox	29192	0.09051	3439	0.09239	3480	-0.04462	1.93481e-84
PAX5_Paired-Homeobox	PAX5_Paired-Homeobox	PAX5_Paired-Homeobox	C_Pax8_Paired-Homeobox	41688	0.13454	8125	0.13481	8005	-0.00129	964.497
PAX5_Paired-Homeobox-condensed	PAX5_Paired-Homeobox-condensed	PAX5_Paired-Homeobox-condensed	C_PAX5_Paired-Homeobox-condensed	40122	0.14443	8032	0.14574	7994	-0.0294	4.37126e-72
PAX6_Paired-Homeobox	PAX6_Paired-Homeobox	PAX6_Paired-Homeobox	C_PAX6_Paired-Homeobox	31613	0.11555	5097	0.11672	5069	-0.01787	1.2743e-53
Pax7_Paired-Homeobox-longest	Pax7_Paired-Homeobox-longest	Pax7_Paired-Homeobox-longest	C_Pax7_Paired-Homeobox-longest	25553	0.07735	2428	0.07785	2494	0.03195	3.97761e-68
Pax7_Paired-Homeobox-long	Pax7_Paired-Homeobox-long	Pax7_Paired-Homeobox-long	C_Phox2b_Homeobox	16437	0.07901	1642	0.07981	1654	0.02634	1.15309e-53
Pax7_Paired-Homeobox	Pax7_Paired-Homeobox	Pax7_Paired-Homeobox	C_Pax7_Paired-Homeobox	24669	0.0752	2250	0.07557	2262	0.0356	4.82059e-75
Pax8_Paired-Homeobox	Pax8_Paired-Homeobox	Pax8_Paired-Homeobox	C_Pax8_Paired-Homeobox	73777	0.12483	13370	0.12601	13195	-0.01739	3.3559e-62
PBX1_Homeobox	PBX1_Homeobox	PBX1_Homeobox	C_PBX1_Homeobox	72554	0.12591	12363	0.12889	12506	-0.06428	3.32558e-120
PBX2_Homeobox	PBX2_Homeobox	PBX2_Homeobox	C_PBX2_Homeobox	28540	0.0914	3325	0.09389	3429	-0.04041	5.35778e-81
Pbx3_Homeobox	Pbx3_Homeobox	Pbx3_Homeobox	C_PBX1_Homeobox	64671	0.12416	10461	0.12746	10596	-0.08579	3.92549e-127
Pdx1_Homeobox	Pdx1_Homeobox	Pdx1_Homeobox	C_Pdx1_Homeobox	30482	0.0859	3439	0.08782	3493	-0.01699	7.95497e-43
PGR_NR	PGR_NR	PGR_NR	C_PR_NR	43557	0.09823	5918	0.10146	6101	-0.06196	3.26503e-103
Phox2a_Homeobox	Phox2a_Homeobox	Phox2a_Homeobox	C_Phox2b_Homeobox	18170	0.07639	1723	0.07727	1749	0.01524	1.22422e-29
Phox2b_Homeobox	Phox2b_Homeobox	Phox2b_Homeobox	C_Phox2b_Homeobox	12155	0.07396	1092	0.07445	1102	0.03784	3.66226e-58
Pit1--1bp_Homeobox	Pit1--1bp_Homeobox	Pit1--1bp_Homeobox	C_Pit1--1bp_Homeobox	42125	0.07422	3762	0.07555	3851	0.00796	6.23451e-32
Pit1_Homeobox	Pit1_Homeobox	Pit1_Homeobox	C_Brn2_POU-Homeobox	40254	0.06872	3295	0.07071	3403	-0.02526	1.65915e-66
Pitx1-Ebox_Homeobox-bHLH	Pitx1-Ebox_Homeobox-bHLH	Pitx1-Ebox_Homeobox-bHLH	C_Pitx1-Ebox_Homeobox-bHLH	56788	0.09065	6974	0.0932	7041	-0.04042	1.00434e-90
Pitx1_Homeobox	Pitx1_Homeobox	Pitx1_Homeobox	C_Otx2_Homeobox	30748	0.08266	3222	0.08318	3192	0.02589	1.50811e-61
Pknox1_Homeobox	Pknox1_Homeobox	Pknox1_Homeobox	C_PBX1_Homeobox	53949	0.13351	9168	0.13665	9302	-0.08542	8.12374e-128
PPARa_NR-DR1	PPARa_NR-DR1	PPARa_NR-DR1	C_PPARa_NR-DR1	92842	0.10096	13147	0.10155	13067	0.00769	3.08445e-41
PPARE_NR-DR1	PPARE_NR-DR1	PPARE_NR-DR1	C_PPARa_NR-DR1	99333	0.10623	14848	0.10711	14732	-0.00674	4.7472e-28
PRDM10_Zf	PRDM10_Zf	PRDM10_Zf	C_PRDM10_Zf	62081	0.10439	9001	0.10645	8995	-0.02746	2.31658e-85
PRDM14_Zf	PRDM14_Zf	PRDM14_Zf	C_PRDM14_Zf	37940	0.09821	5261	0.09979	5313	-0.00522	6.31625e-17
PRDM15_Zf	PRDM15_Zf	PRDM15_Zf	C_PRDM15_Zf	57827	0.12251	10221	0.12296	10094	0.02056	7.72552e-69
PRDM1_Zf	PRDM1_Zf	PRDM1_Zf	C_PRDM1_Zf	98867	0.10331	14535	0.10488	14659	-0.03295	2.22492e-96
PRDM9_Zf	PRDM9_Zf	PRDM9_Zf	C_PRDM9_Zf	74057	0.12014	13091	0.12355	13264	-0.06839	7.56681e-120
PR_NR	PR_NR	PR_NR	C_PR_NR	64339	0.09998	8967	0.10331	9177	-0.06125	8.17519e-114
Prop1_Homeobox	Prop1_Homeobox	Prop1_Homeobox	C_Phox2b_Homeobox	17943	0.07702	1729	0.07785	1746	0.0204	1.30665e-47
PSE_SNAPc	PSE_SNAPc	PSE_SNAPc	C_PSE_SNAPc	41728	0.09629	5505	0.09777	5586	-0.01757	2.60281e-59
Ptf1a_bHLH	Ptf1a_bHLH	Ptf1a_bHLH	C_Tcf21_bHLH	69518	0.121	12298	0.12379	12402	-0.04636	1.56116e-105
PU.1-IRF8_ETS-IRF	PU.1-IRF8_ETS-IRF	PU.1-IRF8_ETS-IRF	C_IRF8_IRF	134120	0.12552	24399	0.12838	24881	-0.07856	5.58648e-142
PU.1-IRF_ETS-IRF	PU.1-IRF_ETS-IRF	PU.1-IRF_ETS-IRF	C_IRF8_IRF	153672	0.12823	27884	0.13107	28487	-0.07907	1.96407e-146
PU.1_ETS	PU.1_ETS	PU.1_ETS	C_PU.1_ETS	182241	0.15589	41721	0.16092	43099	-0.15489	1.39306e-177
RARa_NR	RARa_NR	RARa_NR	C_RARa_NR	67034	0.08769	7704	0.08897	7790	-0.01838	1.63542e-67
RARg_NR	RARg_NR	RARg_NR	C_RARg_NR	78112	0.10067	11035	0.10044	10737	0.04033	1.40629e-104
RBPJ-Ebox_bHLH	RBPJ-Ebox_bHLH	RBPJ-Ebox_bHLH	C_RBPJ-Ebox_bHLH	132946	0.11488	21889	0.11711	21983	-0.04174	9.81415e-118
Rbpj1_	Rbpj1_	Rbpj1_	C_Rbpj1_	70801	0.11342	11314	0.11446	11205	-0.00375	9.20488e-10
REST-NRSF_Zf	REST-NRSF_Zf	REST-NRSF_Zf	C_REST-NRSF_Zf	75806	0.12038	13436	0.12069	13401	0.00887	1.22354e-38
Reverb_NR-DR2	Reverb_NR-DR2	Reverb_NR-DR2	C_Reverb_NR-DR2	84688	0.1071	12831	0.10878	12819	-0.02023	1.66402e-75
Rfx1_HTH	Rfx1_HTH	Rfx1_HTH	C_X-box_HTH	48216	0.12895	8753	0.12964	8652	-0.01857	3.49484e-60
Rfx2_HTH	Rfx2_HTH	Rfx2_HTH	C_X-box_HTH	28659	0.14323	5672	0.14329	5629	-0.01166	2.87289e-29
RFX_HTH	RFX_HTH	RFX_HTH	C_X-box_HTH	31823	0.14542	6457	0.14546	6400	-0.01336	2.10048e-44
Rfx5_HTH	Rfx5_HTH	Rfx5_HTH	C_Rfx5_HTH	61728	0.11251	9105	0.11523	9224	-0.07491	3.68772e-118
Rfx6_HTH	Rfx6_HTH	Rfx6_HTH	C_Rfx6_HTH	56113	0.13197	10548	0.13419	10640	-0.03614	1.35851e-93
Ronin_THAP	Ronin_THAP	Ronin_THAP	C_Ronin_THAP	63449	0.13341	10111	0.1344	10219	-0.04574	4.60318e-102
RORa_NR	RORa_NR	RORa_NR	C_RORgt_NR	42522	0.09705	5756	0.09804	5696	-0.00366	3.78228e-06
RORgt_NR	RORgt_NR	RORgt_NR	C_RORgt_NR	38463	0.09347	4928	0.09505	4924	-0.02632	6.97712e-68
RORg_NR	RORg_NR	RORg_NR	C_RORgt_NR	36457	0.09994	5101	0.10165	5086	-0.02584	3.75541e-66
RUNX_Runt	RUNX_Runt	RUNX_Runt	C_RUNX2_Runt	100751	0.13914	20268	0.13978	20171	-0.0157	6.84533e-69
RUNX1_Runt	RUNX1_Runt	RUNX1_Runt	C_RUNX2_Runt	119962	0.13109	22691	0.13179	22571	-0.0215	2.70091e-86
RUNX2_Runt	RUNX2_Runt	RUNX2_Runt	C_RUNX2_Runt	118851	0.12947	22279	0.12995	22119	0.00703	3.09044e-37
RUNX-AML_Runt	RUNX-AML_Runt	RUNX-AML_Runt	C_RUNX2_Runt	114553	0.1408	23708	0.14125	23528	-0.00018	71719.2
RXR_NR-DR1	RXR_NR-DR1	RXR_NR-DR1	C_PPARa_NR-DR1	105805	0.10985	16493	0.11069	16297	-0.0002	68400.1
SCL_bHLH	SCL_bHLH	SCL_bHLH	C_Tcf21_bHLH	74275	0.13301	14575	0.13629	14754	-0.06166	3.21756e-117
SCRT1_Zf	SCRT1_Zf	SCRT1_Zf	C_SCRT1_Zf	43270	0.10186	6302	0.10256	6230	0.00398	1.92401e-10
SF1_NR	SF1_NR	SF1_NR	C_SF1_NR	74231	0.10257	10506	0.10399	10550	-0.03703	8.5598e-91
Six1_Homeobox	Six1_Homeobox	Six1_Homeobox	C_Six1_Homeobox	40714	0.10035	5538	0.1018	5564	-0.02496	1.59631e-67
Six2_Homeobox	Six2_Homeobox	Six2_Homeobox	C_Six1_Homeobox	33160	0.1009	4691	0.10188	4689	-0.01586	9.77035e-47
Six4_Homeobox	Six4_Homeobox	Six4_Homeobox	C_Six4_Homeobox	38047	0.10797	5754	0.10948	5732	-0.02003	1.71607e-57
Smad2_MAD	Smad2_MAD	Smad2_MAD	C_Smad2_MAD	60171	0.11432	9813	0.11632	9831	-0.03238	4.66523e-83
Smad3_MAD	Smad3_MAD	Smad3_MAD	C_Smad3_MAD	45189	0.11185	6921	0.11384	6951	-0.03452	1.86741e-81
Smad4_MAD	Smad4_MAD	Smad4_MAD	C_Smad2_MAD	50419	0.12902	9445	0.12985	9351	-0.00663	4.60282e-19
Snail1_Zf	Snail1_Zf	Snail1_Zf	C_Slug_Zf	69296	0.09449	9508	0.09425	9240	0.0565	3.26279e-112
Slug_Zf	Slug_Zf	Slug_Zf	C_Slug_Zf	70869	0.10211	10613	0.10183	10333	0.05204	4.2807e-118
Sox10_HMG	Sox10_HMG	Sox10_HMG	C_Sox10_HMG	55905	0.10755	8622	0.1093	8643	-0.02475	9.44326e-74
Sox15_HMG	Sox15_HMG	Sox15_HMG	C_Sox2_HMG	51856	0.09672	6997	0.09877	7071	-0.02941	7.9561e-79
Sox17_HMG	Sox17_HMG	Sox17_HMG	C_Sox2_HMG	39871	0.09565	5250	0.09767	5312	-0.03649	2.63229e-81
Sox21_HMG	Sox21_HMG	Sox21_HMG	C_Sox3_HMG	57531	0.10744	8768	0.10888	8790	-0.02021	2.34355e-62
Sox2_HMG	Sox2_HMG	Sox2_HMG	C_Sox2_HMG	53404	0.10139	7627	0.10322	7692	-0.0311	9.62564e-75
Sox3_HMG	Sox3_HMG	Sox3_HMG	C_Sox3_HMG	51382	0.10371	7471	0.10551	7539	-0.03025	1.77362e-80
Sox4_HMG	Sox4_HMG	Sox4_HMG	C_Sox10_HMG	63042	0.1034	9184	0.10503	9272	-0.01996	1.22423e-70
Sox6_HMG	Sox6_HMG	Sox6_HMG	C_Sox2_HMG	42463	0.09825	5789	0.10015	5878	-0.03149	4.2432e-78
Sox7_HMG	Sox7_HMG	Sox7_HMG	C_Sox2_HMG	40122	0.09914	5526	0.1012	5568	-0.03547	3.22577e-81
Sox9_HMG	Sox9_HMG	Sox9_HMG	C_Sox9_HMG	58287	0.10424	8636	0.1066	8725	-0.03862	5.85495e-91
Sp1_Zf	Sp1_Zf	Sp1_Zf	C_Sp5_Zf	118346	0.32195	46014	0.32057	45491	0.03298	2.45265e-102
Sp2_Zf	Sp2_Zf	Sp2_Zf	C_Sp5_Zf	114262	0.29129	38656	0.29245	38603	-0.00717	3.96913e-36
Sp5_Zf	Sp5_Zf	Sp5_Zf	C_Sp5_Zf	147544	0.25747	45384	0.25869	45431	-0.01785	1.15401e-78
SPDEF_ETS	SPDEF_ETS	SPDEF_ETS	C_SPDEF_ETS	75353	0.15366	16468	0.15699	16814	-0.09771	2.68798e-138
SpiB_ETS	SpiB_ETS	SpiB_ETS	C_SpiB_ETS	162609	0.15661	37379	0.1609	38498	-0.14615	7.54426e-174
Srebp1a_bHLH	Srebp1a_bHLH	Srebp1a_bHLH	C_Srebp2_bHLH	40159	0.11511	6291	0.11685	6272	-0.02481	1.03519e-72
Srebp2_bHLH	Srebp2_bHLH	Srebp2_bHLH	C_Srebp2_bHLH	49483	0.12776	8804	0.12868	8677	-0.00669	6.84455e-19
CArG_MADS	CArG_MADS	CArG_MADS	C_CArG_MADS	20650	0.10832	3002	0.11015	3023	-0.03596	1.9378e-70
ZNF143--STAF_Zf	ZNF143--STAF_Zf	ZNF143--STAF_Zf	C_ZNF143--STAF_Zf	103641	0.12494	16802	0.126	16845	-0.02682	1.48575e-87
STAT1_Stat	STAT1_Stat	STAT1_Stat	C_Stat3--il21_Stat	34474	0.11307	5448	0.11542	5572	-0.04337	1.62075e-95
Stat3--il21_Stat	Stat3--il21_Stat	Stat3--il21_Stat	C_Stat3--il21_Stat	43606	0.12679	7826	0.12915	8025	-0.05235	2.68917e-102
Stat3_Stat	Stat3_Stat	Stat3_Stat	C_Stat3--il21_Stat	36694	0.13886	6963	0.13972	7082	-0.0225	6.85604e-63
STAT4_Stat	STAT4_Stat	STAT4_Stat	C_Stat3--il21_Stat	40535	0.1159	6654	0.11829	6815	-0.05223	9.08248e-97
STAT5_Stat	STAT5_Stat	STAT5_Stat	C_STAT5_Stat	41760	0.10634	6172	0.10864	6300	-0.03988	5.18029e-89
STAT6_Stat_1	STAT6_Stat_1	STAT6_Stat_1	C_STAT6_Stat_1	42445	0.10601	6332	0.10837	6371	-0.04326	2.83589e-90
STAT6_Stat_2	STAT6_Stat_2	STAT6_Stat_2	C_STAT6_Stat_1	35983	0.10257	5210	0.10489	5247	-0.04158	1.30381e-88
T1ISRE_IRF	T1ISRE_IRF	T1ISRE_IRF	C_T1ISRE_IRF	77268	0.10569	11722	0.10656	11663	0.00042	11658.6
TATA-Box_TBP	TATA-Box_TBP	TATA-Box_TBP	C_TATA-Box_TBP	36427	0.10717	5280	0.10799	5265	-0.01549	1.26065e-43
Tbet_T-box	Tbet_T-box	Tbet_T-box	C_Tbx21_T-box	46281	0.09369	6034	0.09507	5999	-0.01135	1.14664e-46
Tbox-Smad_T-box-MAD	Tbox-Smad_T-box-MAD	Tbox-Smad_T-box-MAD	C_Tbox-Smad_T-box-MAD	69952	0.10413	10110	0.10668	10313	-0.05137	8.98647e-108
Tbr1_T-box	Tbr1_T-box	Tbr1_T-box	C_Tbr1_T-box	38069	0.09357	4979	0.09543	5041	-0.01892	2.54388e-52
Tbx20_T-box	Tbx20_T-box	Tbx20_T-box	C_Tbx20_T-box	55885	0.11784	9501	0.12045	9540	-0.05592	1.34555e-108
Tbx21_T-box	Tbx21_T-box	Tbx21_T-box	C_Tbx21_T-box	51441	0.09002	6329	0.09131	6345	-0.01012	1.5216e-35
Tbx5_T-box	Tbx5_T-box	Tbx5_T-box	C_Tbx5_T-box	41496	0.09504	5460	0.09561	5344	0.01848	3.66438e-54
Tbx6_T-box	Tbx6_T-box	Tbx6_T-box	C_Tbx5_T-box	36778	0.10226	5364	0.10311	5290	0.0125	6.90542e-41
Tcf12_bHLH	Tcf12_bHLH	Tcf12_bHLH	C_Tcf21_bHLH	71090	0.13332	14053	0.13648	14207	-0.06078	8.11047e-113
Tcf21_bHLH	Tcf21_bHLH	Tcf21_bHLH	C_Tcf21_bHLH	75506	0.12707	14050	0.13046	14232	-0.069	4.93662e-124
Tcf3_HMG	Tcf3_HMG	Tcf3_HMG	C_LEF1_HMG	57174	0.09627	7719	0.09806	7751	-0.02746	2.31814e-79
TCF4_bHLH	TCF4_bHLH	TCF4_bHLH	C_NeuroD1_bHLH	77055	0.11324	12607	0.11743	13006	-0.08196	2.81966e-130
TCFL2_HMG	TCFL2_HMG	TCFL2_HMG	C_TCFL2_HMG	53056	0.09774	7244	0.09972	7259	-0.03437	3.59953e-88
Tcf7_HMG	Tcf7_HMG	Tcf7_HMG	C_Tcf7_HMG	64926	0.09442	8539	0.09609	8617	-0.02388	6.55999e-79
Tcfcp2l1_CP2	Tcfcp2l1_CP2	Tcfcp2l1_CP2	C_Tcfcp2l1_CP2	32385	0.13194	6367	0.13235	6273	0.00491	1.19012e-07
TEAD1_TEAD	TEAD1_TEAD	TEAD1_TEAD	C_TEAD2_TEA	37221	0.09448	4835	0.09594	4849	-0.00281	0.000127101
TEAD2_TEA	TEAD2_TEA	TEAD2_TEA	C_TEAD2_TEA	43826	0.09508	5689	0.09619	5726	0.00533	7.47019e-07
TEAD3_TEA	TEAD3_TEA	TEAD3_TEA	C_TEAD2_TEA	38098	0.09451	4875	0.09578	4912	0.01037	3.4388e-29
TEAD4_TEA	TEAD4_TEA	TEAD4_TEA	C_TEAD2_TEA	36400	0.10074	5072	0.10138	5039	0.01313	1.48611e-33
TEAD_TEA	TEAD_TEA	TEAD_TEA	C_TEAD2_TEA	43814	0.08838	5196	0.08986	5262	0.00186	7.75669
TFE3_bHLH	TFE3_bHLH	TFE3_bHLH	C_TFE3_bHLH	21798	0.17362	4726	0.17478	4818	-0.05426	1.2504e-87
Tgif1_Homeobox	Tgif1_Homeobox	Tgif1_Homeobox	C_Tgif1_Homeobox	51842	0.11245	8208	0.11546	8349	-0.06794	5.67443e-116
Tgif2_Homeobox	Tgif2_Homeobox	Tgif2_Homeobox	C_Tgif2_Homeobox	59717	0.10357	8615	0.10693	8712	-0.0786	9.28956e-124
THRb_NR_1	THRb_NR_1	THRb_NR_1	C_THRb_NR_1	78416	0.13411	16077	0.13686	16152	-0.01701	2.54783e-63
Tlx_NR	Tlx_NR	Tlx_NR	C_Tlx_NR	90023	0.12223	16044	0.12457	16128	-0.04846	8.0779e-115
TR4_NR-DR1	TR4_NR-DR1	TR4_NR-DR1	C_PPARa_NR-DR1	84613	0.10569	12560	0.10602	12454	0.01169	1.13823e-49
THRa_NR	THRa_NR	THRa_NR	C_THRb_NR_1	68498	0.12108	12398	0.12267	12301	-0.00309	6.63515e-09
THRb_NR_2	THRb_NR_2	THRb_NR_2	C_COUP-TFII_NR_1	50320	0.10621	7429	0.10681	7389	0.00566	1.58998e-17
TRPS1_Zf	TRPS1_Zf	TRPS1_Zf	C_Gata2_Zf	44846	0.09427	5834	0.09639	5899	-0.06243	1.47864e-104
Twist_bHLH	Twist_bHLH	Twist_bHLH	C_Twist_bHLH	55344	0.1146	9278	0.11821	9457	-0.06085	8.9909e-107
Twist2_bHLH	Twist2_bHLH	Twist2_bHLH	C_Tcf21_bHLH	85602	0.11721	14417	0.12069	14658	-0.07079	4.68441e-133
USF1_bHLH	USF1_bHLH	USF1_bHLH	C_BMAL1_bHLH	22436	0.19662	5703	0.19519	5674	-0.00375	0.0210842
Usf2_bHLH	Usf2_bHLH	Usf2_bHLH	C_BMAL1_bHLH	33676	0.1596	6855	0.16133	7007	-0.06595	2.29024e-105
VDR_NR-DR3	VDR_NR-DR3	VDR_NR-DR3	C_VDR_NR-DR3	66466	0.10268	9732	0.1039	9700	-0.00333	9.3408e-12
WT1_Zf	WT1_Zf	WT1_Zf	C_WT1_Zf	132823	0.14589	26508	0.1465	26363	-0.0083	1.11631e-45
X-box_HTH	X-box_HTH	X-box_HTH	C_X-box_HTH	49697	0.11479	7809	0.11609	7818	-0.02928	2.98538e-78
YY1_Zf	YY1_Zf	YY1_Zf	C_YY1_Zf	48377	0.14487	9482	0.14507	9547	-0.02981	4.18075e-81
Zac1_Zf	Zac1_Zf	Zac1_Zf	C_Zac1_Zf	53450	0.12481	9606	0.12598	9592	0.0004	61755.8
ZBTB12_Zf	ZBTB12_Zf	ZBTB12_Zf	C_ZBTB12_Zf	47299	0.10666	7199	0.10752	7136	0.01773	3.82866e-57
ZBTB18_Zf	ZBTB18_Zf	ZBTB18_Zf	C_ZBTB18_Zf	82838	0.11375	13526	0.11638	13700	-0.04724	1.02354e-109
ZBTB33_Zf	ZBTB33_Zf	ZBTB33_Zf	C_ZBTB33_Zf	6784	0.35962	3215	0.34487	3081	0.25774	4.10423e-129
ZEB1_Zf	ZEB1_Zf	ZEB1_Zf	C_ZEB2_Zf	53498	0.07814	5628	0.0769	5401	0.08815	4.96351e-128
ZEB2_Zf	ZEB2_Zf	ZEB2_Zf	C_ZEB2_Zf	65553	0.08227	7475	0.08043	7113	0.09371	8.50987e-136
Zfp281_Zf	Zfp281_Zf	Zfp281_Zf	C_Zfp281_Zf	225026	0.15911	48911	0.15899	48213	0.01171	3.05754e-78
ZFP3_Zf	ZFP3_Zf	ZFP3_Zf	C_ZFP3_Zf	52390	0.11114	8178	0.11257	8099	-0.00966	2.0135e-41
Zfp57_Zf	Zfp57_Zf	Zfp57_Zf	C_Zfp57_Zf	6354	0.20322	1928	0.19969	1839	0.13813	7.82815e-101
Zfp809_Zf	Zfp809_Zf	Zfp809_Zf	C_Zfp809_Zf	87539	0.16243	20972	0.1604	20309	0.06428	6.58738e-124
ZFX_Zf	ZFX_Zf	ZFX_Zf	C_ZNF711_Zf	46422	0.12964	8606	0.13005	8500	-0.00074	13301.7
Zic2_Zf	Zic2_Zf	Zic2_Zf	C_Zic3_Zf	85748	0.15696	20027	0.15844	19865	-0.01015	1.80329e-40
Zic3_Zf	Zic3_Zf	Zic3_Zf	C_Zic3_Zf	100245	0.15561	23465	0.15791	23481	-0.02012	3.35675e-77
Zic_Zf	Zic_Zf	Zic_Zf	C_Zic_Zf	71017	0.12575	12692	0.12748	12766	-0.02474	5.78724e-72
ZKSCAN1_Zf	ZKSCAN1_Zf	ZKSCAN1_Zf	C_ZKSCAN1_Zf	31725	0.11961	5341	0.12112	5320	-0.00428	2.38469e-06
ZNF136_Zf	ZNF136_Zf	ZNF136_Zf	C_ZNF136_Zf	46143	0.08982	5494	0.09184	5625	-0.02109	3.13288e-70
ZNF165_Zf	ZNF165_Zf	ZNF165_Zf	C_ZNF165_Zf	118241	0.15662	27196	0.15502	26529	0.05709	1.44555e-121
ZNF16_Zf	ZNF16_Zf	ZNF16_Zf	C_ZNF16_Zf	113634	0.12655	20606	0.12783	20488	-0.0153	2.07503e-69
ZNF189_Zf	ZNF189_Zf	ZNF189_Zf	C_ZNF189_Zf	92461	0.10442	13429	0.10683	13590	-0.05543	8.20804e-119
Znf263_Zf	Znf263_Zf	Znf263_Zf	C_Znf263_Zf	106738	0.14093	21225	0.14185	21045	-0.00951	6.98965e-46
ZNF264_Zf	ZNF264_Zf	ZNF264_Zf	C_ZNF264_Zf	36663	0.11691	6017	0.11813	6004	-0.01674	2.53795e-47
ZNF317_Zf	ZNF317_Zf	ZNF317_Zf	C_ZNF317_Zf	58970	0.10905	8747	0.11196	8946	-0.05458	9.15912e-106
ZNF322_Zf	ZNF322_Zf	ZNF322_Zf	C_ZNF322_Zf	135579	0.11948	23333	0.1208	23227	-0.01313	8.47562e-65
ZNF341_Zf	ZNF341_Zf	ZNF341_Zf	C_ZNF341_Zf	78887	0.12006	13319	0.12227	13434	-0.03878	1.1312e-99
ZNF382_Zf	ZNF382_Zf	ZNF382_Zf	C_ZNF382_Zf	70721	0.10772	10831	0.11024	10986	-0.04524	2.75664e-104
ZNF415_Zf	ZNF415_Zf	ZNF415_Zf	C_ZNF415_Zf	56553	0.13288	10986	0.1338	10908	0.00077	758.912
ZNF416_Zf	ZNF416_Zf	ZNF416_Zf	C_ZNF416_Zf	104806	0.11401	16813	0.11546	16793	-0.00559	2.90025e-27
ZNF41_Zf	ZNF41_Zf	ZNF41_Zf	C_ZNF41_Zf	91192	0.10363	13324	0.1057	13438	-0.04222	6.51125e-108
ZNF467_Zf	ZNF467_Zf	ZNF467_Zf	C_ZNF467_Zf	155955	0.13553	29635	0.1365	29576	-0.01909	2.13534e-84
ZNF519_Zf	ZNF519_Zf	ZNF519_Zf	C_ZNF519_Zf	53663	0.20806	16552	0.20426	16131	0.08874	1.3621e-126
ZNF528_Zf	ZNF528_Zf	ZNF528_Zf	C_ZNF528_Zf	88640	0.11072	14000	0.11339	14251	-0.05283	2.50556e-116
ZNF652	ZNF652	ZNF652	C_ZNF652	35337	0.09785	4793	0.09855	4758	-0.00407	1.79461e-06
ZNF669_Zf	ZNF669_Zf	ZNF669_Zf	C_ZNF669_Zf	24464	0.15137	5435	0.14999	5333	0.03119	1.54705e-67
ZNF675_Zf	ZNF675_Zf	ZNF675_Zf	C_ZNF675_Zf	53415	0.10527	8012	0.10747	8083	-0.03376	1.06135e-83
ZNF692_Zf	ZNF692_Zf	ZNF692_Zf	C_ZNF692_Zf	47958	0.14428	10235	0.14292	9922	0.05462	7.66232e-100
ZNF711_Zf	ZNF711_Zf	ZNF711_Zf	C_ZNF711_Zf	49573	0.13451	9562	0.13442	9428	0.01321	4.7281e-43
ZNF768_Zf	ZNF768_Zf	ZNF768_Zf	C_ZNF768_Zf	110016	0.11193	17507	0.11376	17522	-0.0296	7.73885e-99
ZNF7_Zf	ZNF7_Zf	ZNF7_Zf	C_ZNF7_Zf	56528	0.10484	8369	0.10775	8578	-0.04585	1.85796e-98
ZSCAN22_Zf	ZSCAN22_Zf	ZSCAN22_Zf	C_ZSCAN22_Zf	172650	0.13847	33239	0.13969	33123	-0.02004	2.92328e-89

## Sheet: Brd9_KO_Lineage priming 
output_prefix	name	motif_id	cluster	total_tfbs	LSK-Brd9_ATAC2-merged_mean_score	LSK-Brd9_ATAC2-merged_bound	LSK-NTC_ATAC2-merged_mean_score	LSK-NTC_ATAC2-merged_bound	LSK-Brd9_ATAC2-merged_LSK-NTC_ATAC2-merged_change	LSK-Brd9_ATAC2-merged_LSK-NTC_ATAC2-merged_pvalue
AP-1_bZIP	AP-1_bZIP	AP-1_bZIP	C_JunB_bZIP	49958	0.13069	8854	0.13482	9308	-0.11777	1.22814e-135
AP-2gamma_AP2	AP-2gamma_AP2	AP-2gamma_AP2	C_AP-2alpha_AP2	56850	0.15406	12188	0.15389	12082	0.03833	9.96287e-96
AP-2alpha_AP2	AP-2alpha_AP2	AP-2alpha_AP2	C_AP-2alpha_AP2	62520	0.14734	12751	0.14696	12602	0.03921	1.34867e-93
Ap4_bHLH	Ap4_bHLH	Ap4_bHLH	C_Ap4_bHLH	67423	0.11769	10728	0.11887	10963	-0.02661	5.58012e-77
FOXA1-AR_Forkhead-NR	FOXA1-AR_Forkhead-NR	FOXA1-AR_Forkhead-NR	C_FOXA1-AR_Forkhead-NR	136107	0.06774	11353	0.06842	11472	-0.01089	5.49692e-58
ARE_NR	ARE_NR	ARE_NR	C_PR_NR	58175	0.09865	7558	0.09815	7506	0.03051	9.64668e-84
AR-halfsite_NR	AR-halfsite_NR	AR-halfsite_NR	C_AR-halfsite_NR	91275	0.10918	13618	0.10921	13725	0.01168	4.25741e-53
Arnt-Ahr_bHLH	Arnt-Ahr_bHLH	Arnt-Ahr_bHLH	C_Arnt-Ahr_bHLH	14584	0.1537	2895	0.15298	2844	0.01546	7.81806e-32
Ascl1_bHLH	Ascl1_bHLH	Ascl1_bHLH	C_Tcf21_bHLH	74870	0.13435	13902	0.13505	14107	-0.00421	2.86904e-16
Ascl2_bHLH	Ascl2_bHLH	Ascl2_bHLH	C_Ascl2_bHLH	59435	0.12514	10281	0.12448	10257	0.0247	4.87187e-79
Atf1_bZIP	Atf1_bZIP	Atf1_bZIP	C_Atf7_bZIP	25105	0.17121	4758	0.17357	4904	-0.07111	1.09563e-100
Atf2_bZIP	Atf2_bZIP	Atf2_bZIP	C_Atf7_bZIP	30653	0.15268	5387	0.15344	5470	-0.02447	1.6653e-68
Atf3_bZIP	Atf3_bZIP	Atf3_bZIP	C_JunB_bZIP	44246	0.13088	7874	0.1352	8280	-0.12141	2.69871e-138
Atf4_bZIP	Atf4_bZIP	Atf4_bZIP	C_Chop_bZIP	37854	0.11223	5650	0.12265	6417	-0.27499	8.95774e-166
Atf7_bZIP	Atf7_bZIP	Atf7_bZIP	C_Atf7_bZIP	28008	0.1616	5143	0.16237	5220	-0.02699	2.84696e-63
Atoh1_bHLH	Atoh1_bHLH	Atoh1_bHLH	C_NeuroD1_bHLH	47894	0.12926	8577	0.13052	8708	-0.03366	6.12438e-84
Bach1_bZIP	Bach1_bZIP	Bach1_bZIP	C_Bach1_bZIP	72971	0.11806	11627	0.1198	12053	-0.04904	3.85445e-110
Bach2_bZIP	Bach2_bZIP	Bach2_bZIP	C_JunB_bZIP	64505	0.12646	11092	0.12941	11536	-0.08135	8.31089e-126
Bapx1_Homeobox	Bapx1_Homeobox	Bapx1_Homeobox	C_Bapx1_Homeobox	45963	0.10218	6099	0.1023	6135	-0.00116	91.4032
Barx1_Homeobox	Barx1_Homeobox	Barx1_Homeobox	C_Barx1_Homeobox	30053	0.08192	3184	0.0827	3222	-0.02784	6.88397e-64
IRF-BATF_IRF-bZIP	IRF-BATF_IRF-bZIP	IRF-BATF_IRF-bZIP	C_bZIP-IRF_bZIP-IRF	99601	0.08465	11066	0.08705	11489	-0.05918	2.23257e-127
BATF_bZIP	BATF_bZIP	BATF_bZIP	C_JunB_bZIP	48762	0.12879	8514	0.13289	8948	-0.11444	3.35798e-135
Bcl11a_Zf	Bcl11a_Zf	Bcl11a_Zf	C_Bcl11a_Zf	77449	0.14221	15261	0.13623	14893	0.10134	1.88988e-141
Bcl6_Zf	Bcl6_Zf	Bcl6_Zf	C_Bcl6_Zf	76144	0.10523	10652	0.10529	10604	0.00986	1.12344e-42
BHLHA15_bHLH	BHLHA15_bHLH	BHLHA15_bHLH	C_Tcf21_bHLH	72319	0.11631	11429	0.11665	11513	0.0016	2.16495
bHLHE40_bHLH	bHLHE40_bHLH	bHLHE40_bHLH	C_bHLHE40_bHLH	14849	0.19933	3408	0.20234	3425	-0.0329	5.7511e-61
bHLHE41_bHLH	bHLHE41_bHLH	bHLHE41_bHLH	C_bHLHE40_bHLH	14385	0.20097	3401	0.20372	3410	-0.02814	7.183e-49
BMAL1_bHLH	BMAL1_bHLH	BMAL1_bHLH	C_BMAL1_bHLH	17908	0.21899	4632	0.22229	4665	-0.0265	4.16147e-57
BMYB_HTH	BMYB_HTH	BMYB_HTH	C_BMYB_HTH	25809	0.12003	4085	0.12354	4180	-0.04928	1.43395e-93
BORIS_Zf	BORIS_Zf	BORIS_Zf	C_BORIS_Zf	154703	0.23374	49757	0.22124	48219	0.19843	5.926e-182
Brachyury_T-box	Brachyury_T-box	Brachyury_T-box	C_Brachyury_T-box	27522	0.10471	3939	0.10524	3981	-0.00641	6.88764e-15
Brn1_POU-Homeobox	Brn1_POU-Homeobox	Brn1_POU-Homeobox	C_Oct6_POU-Homeobox	44048	0.08775	4627	0.08943	4720	-0.04557	2.4607e-93
Brn2_POU-Homeobox	Brn2_POU-Homeobox	Brn2_POU-Homeobox	C_Brn2_POU-Homeobox	34501	0.07525	3155	0.07626	3180	-0.02479	4.10628e-66
bZIP-IRF_bZIP-IRF	bZIP-IRF_bZIP-IRF	bZIP-IRF_bZIP-IRF	C_bZIP-IRF_bZIP-IRF	111564	0.08263	11884	0.08507	12346	-0.06172	2.11494e-122
Cdx2_Homeobox	Cdx2_Homeobox	Cdx2_Homeobox	C_Cdx2_Homeobox	39502	0.08051	4045	0.08124	4110	-0.01393	2.38074e-45
CDX4_Homeobox	CDX4_Homeobox	CDX4_Homeobox	C_CDX4_Homeobox	28635	0.09161	3375	0.09254	3430	-0.00671	3.16004e-16
CEBP-AP1_bZIP	CEBP-AP1_bZIP	CEBP-AP1_bZIP	C_CEBP-AP1_bZIP	47177	0.11072	7018	0.11996	7843	-0.23966	3.27927e-167
CEBP-CEBP_bZIP	CEBP-CEBP_bZIP	CEBP-CEBP_bZIP	C_CEBP-CEBP_bZIP	52358	0.09979	7150	0.10281	7385	-0.08389	3.18474e-125
CEBP_bZIP	CEBP_bZIP	CEBP_bZIP	C_CEBP_bZIP	31082	0.1215	5287	0.13576	6039	-0.3345	9.45868e-175
Chop_bZIP	Chop_bZIP	Chop_bZIP	C_Chop_bZIP	37288	0.11095	5433	0.12002	6117	-0.24427	2.57022e-159
CHR_	CHR_	CHR_	C_CHR_	48196	0.09587	6095	0.09748	6188	-0.03219	1.68244e-83
CLOCK_bHLH	CLOCK_bHLH	CLOCK_bHLH	C_BMAL1_bHLH	20043	0.21066	5053	0.21334	5063	-0.01788	2.68271e-44
c-Myc_bHLH_1	c-Myc_bHLH_1	c-Myc_bHLH_1	C_Max_bHLH	20080	0.1935	4862	0.19619	4876	-0.00886	3.94714e-15
c-Myc_bHLH_2	c-Myc_bHLH_2	c-Myc_bHLH_2	C_Max_bHLH	20989	0.15534	4334	0.1569	4361	-0.00551	0.001969
COUP-TFII_NR_1	COUP-TFII_NR_1	COUP-TFII_NR_1	C_COUP-TFII_NR_1	61032	0.10694	8603	0.10535	8532	0.04847	4.50867e-104
COUP-TFII_NR_2	COUP-TFII_NR_2	COUP-TFII_NR_2	C_COUP-TFII_NR_1	46801	0.10484	6439	0.10369	6457	0.04028	2.8455e-90
CREB5_bZIP	CREB5_bZIP	CREB5_bZIP	C_Atf7_bZIP	31705	0.13353	4993	0.13561	5166	-0.06173	1.32898e-96
CRE_bZIP	CRE_bZIP	CRE_bZIP	C_CRE_bZIP	17304	0.24817	4486	0.24881	4490	0.00328	24.8653
CRX_Homeobox	CRX_Homeobox	CRX_Homeobox	C_Otx2_Homeobox	18057	0.0958	2248	0.09692	2278	-0.03693	7.07486e-69
CTCF_Zf	CTCF_Zf	CTCF_Zf	C_BORIS_Zf	134813	0.22065	41143	0.20543	39655	0.21806	2.85389e-184
CTCF-SatelliteElement_Zf	CTCF-SatelliteElement_Zf	CTCF-SatelliteElement_Zf	C_CTCF-SatelliteElement_Zf	74554	0.14298	15005	0.13979	14855	0.05549	2.03255e-117
CUX1_Homeobox	CUX1_Homeobox	CUX1_Homeobox	C_CUX1_Homeobox	4786	0.06855	367	0.06957	375	-0.03666	1.88978e-43
Cux2_Homeobox	Cux2_Homeobox	Cux2_Homeobox	C_Cux2_Homeobox	15647	0.07399	1371	0.07468	1376	-0.02333	3.45228e-43
DLX1_Homeobox	DLX1_Homeobox	DLX1_Homeobox	C_DLX1_Homeobox	14668	0.08514	1614	0.08613	1627	-0.0291	1.57559e-53
DLX2_Homeobox	DLX2_Homeobox	DLX2_Homeobox	C_Lhx3_Homeobox	12807	0.08834	1489	0.08905	1509	-0.0214	3.9553e-40
Dlx3_Homeobox	Dlx3_Homeobox	Dlx3_Homeobox	C_Lhx3_Homeobox	14556	0.08365	1590	0.08412	1599	-0.00417	0.0257674
DLX5_Homeobox	DLX5_Homeobox	DLX5_Homeobox	C_Lhx3_Homeobox	13789	0.08695	1577	0.08767	1596	-0.01309	1.31004e-25
Mouse_Recombination_Hotspot_Zf	Mouse_Recombination_Hotspot_Zf	Mouse_Recombination_Hotspot_Zf	C_Mouse_Recombination_Hotspot_Zf	58325	0.1008	7918	0.10271	8116	-0.04614	9.40042e-99
DMRT1_DM	DMRT1_DM	DMRT1_DM	C_DMRT1_DM	32857	0.08423	3521	0.08652	3742	-0.07091	2.42967e-96
DMRT6_DM	DMRT6_DM	DMRT6_DM	C_DMRT1_DM	31259	0.08521	3393	0.08704	3592	-0.05492	4.66341e-96
RAR-RXR_NR-DR0	RAR-RXR_NR-DR0	RAR-RXR_NR-DR0	C_RARg_NR	63123	0.10129	8358	0.1003	8347	0.03818	5.16629e-89
RAR-RXR_NR-DR5	RAR-RXR_NR-DR5	RAR-RXR_NR-DR5	C_RAR-RXR_NR-DR5	77639	0.11541	11968	0.11467	11893	0.04317	1.33526e-100
DUX4_Homeobox	DUX4_Homeobox	DUX4_Homeobox	C_DUX4_Homeobox	29817	0.08165	2940	0.08202	2923	-0.01718	1.79681e-37
Duxbl_Homeobox	Duxbl_Homeobox	Duxbl_Homeobox	C_Duxbl_Homeobox	31767	0.09293	3582	0.09402	3630	-0.03092	2.17517e-71
DUX_Homeobox	DUX_Homeobox	DUX_Homeobox	C_DUX_Homeobox	21575	0.08599	2370	0.08786	2416	-0.05282	4.14028e-80
E2A_bHLH	E2A_bHLH	E2A_bHLH	C_Tcf21_bHLH	70069	0.12953	12505	0.13073	12702	-0.01965	6.42491e-69
E2F1_E2F	E2F1_E2F	E2F1_E2F	C_E2F6_E2F	22081	0.32295	9257	0.32494	9092	0.06598	3.0077e-94
E2F3_E2F	E2F3_E2F	E2F3_E2F	C_E2F6_E2F	31289	0.27037	10760	0.27195	10662	0.05214	2.61746e-92
E2F4_E2F	E2F4_E2F	E2F4_E2F	C_E2F6_E2F	12238	0.32135	4938	0.32386	4872	0.05617	3.18434e-79
E2F6_E2F	E2F6_E2F	E2F6_E2F	C_E2F6_E2F	44409	0.2448	14251	0.24632	14099	0.03165	7.71428e-76
E2F7_E2F	E2F7_E2F	E2F7_E2F	C_E2F6_E2F	22052	0.33127	9411	0.33329	9253	0.06108	4.70459e-91
E2F_E2F	E2F_E2F	E2F_E2F	C_E2F_E2F	10623	0.31987	4277	0.32192	4210	0.06004	2.96333e-77
E2A_bHLH-near_PU.1	E2A_bHLH-near_PU.1	E2A_bHLH-near_PU.1	C_Slug_Zf	73504	0.1091	10857	0.10359	10320	0.12426	5.1804e-146
EBF2_EBF	EBF2_EBF	EBF2_EBF	C_EBF2_EBF	48444	0.11163	7369	0.11192	7433	0.00905	1.13106e-31
EBF_EBF	EBF_EBF	EBF_EBF	C_EBF2_EBF	48843	0.12135	8075	0.12175	8098	0.01149	1.90159e-36
EBF1_EBF	EBF1_EBF	EBF1_EBF	C_EBF1_EBF	70569	0.12697	12245	0.12687	12150	0.02692	3.85572e-79
EBNA1_EBV-virus	EBNA1_EBV-virus	EBNA1_EBV-virus	C_EBNA1_EBV-virus	46748	0.1316	8174	0.13168	8172	0.00683	1.56074e-21
E-box_bHLH	E-box_bHLH	E-box_bHLH	C_E-box_bHLH	30807	0.17847	6580	0.18043	6590	-0.01034	7.77502e-30
Egr1_Zf	Egr1_Zf	Egr1_Zf	C_Egr2_Zf	98377	0.15547	19063	0.15791	19029	0.00483	1.84426e-26
Egr2_Zf	Egr2_Zf	Egr2_Zf	C_Egr2_Zf	98765	0.19774	23321	0.20077	23254	0.01866	4.69701e-73
EHF_ETS	EHF_ETS	EHF_ETS	C_ELF3_ETS	138388	0.15612	29519	0.16171	30871	-0.10983	2.55122e-152
EKLF_Zf	EKLF_Zf	EKLF_Zf	C_KLF14_Zf	122328	0.16443	23312	0.16575	23276	0.02135	2.82019e-91
ELF1_ETS	ELF1_ETS	ELF1_ETS	C_Etv2_ETS	46291	0.26948	14279	0.27491	14566	-0.05224	8.28505e-103
ELF3_ETS	ELF3_ETS	ELF3_ETS	C_ELF3_ETS	186018	0.14223	36808	0.14739	38506	-0.11127	6.26039e-163
Elf4_ETS	Elf4_ETS	Elf4_ETS	C_Etv2_ETS	133250	0.18183	32532	0.18819	33930	-0.10986	2.48911e-154
ELF5_ETS	ELF5_ETS	ELF5_ETS	C_ELF3_ETS	132051	0.15865	29149	0.16526	30664	-0.13022	2.11967e-157
Elk1_ETS	Elk1_ETS	Elk1_ETS	C_Etv2_ETS	30596	0.33311	11213	0.33734	11284	-0.01253	5.83117e-34
Elk4_ETS	Elk4_ETS	Elk4_ETS	C_Etv2_ETS	16994	0.41496	7311	0.42043	7294	0.02161	1.86846e-43
En1_Homeobox	En1_Homeobox	En1_Homeobox	C_Lhx3_Homeobox	12840	0.09361	1495	0.09452	1517	-0.02293	1.46192e-44
Eomes_T-box	Eomes_T-box	Eomes_T-box	C_Eomes_T-box	39683	0.09099	4825	0.09113	4842	-0.00265	2.0606e-05
ERE_NR-IR3	ERE_NR-IR3	ERE_NR-IR3	C_ERE_NR-IR3	48681	0.1128	7363	0.11176	7330	0.02692	4.63368e-75
ERG_ETS	ERG_ETS	ERG_ETS	C_Etv2_ETS	163770	0.16106	35778	0.16439	36675	-0.05416	1.90854e-127
Erra_NR	Erra_NR	Erra_NR	C_Erra_NR	92840	0.11412	14266	0.11238	14200	0.04105	7.49234e-111
ERRg_NR	ERRg_NR	ERRg_NR	C_Esrrb_NR	52668	0.10572	7448	0.10514	7448	0.02318	4.80149e-69
Unknown-ESC-element_	Unknown-ESC-element_	Unknown-ESC-element_	C_Zic3_Zf	115408	0.13728	21709	0.13562	21654	0.02749	1.12034e-92
Esrrb_NR	Esrrb_NR	Esrrb_NR	C_Esrrb_NR	51541	0.09999	6824	0.09919	6819	0.03092	9.00652e-79
ETS1_ETS	ETS1_ETS	ETS1_ETS	C_Etv2_ETS	149888	0.17165	34619	0.17584	35625	-0.07277	3.15346e-143
Ets1-distal_ETS	Ets1-distal_ETS	Ets1-distal_ETS	C_Etv2_ETS	146392	0.15256	31221	0.15647	32181	-0.06848	4.41856e-140
ETS-E-box_ETS-bHLH	ETS-E-box_ETS-bHLH	ETS-E-box_ETS-bHLH	C_ETS-E-box_ETS-bHLH	104057	0.12482	17529	0.12702	17982	-0.04574	9.21628e-113
ETS_ETS	ETS_ETS	ETS_ETS	C_Etv2_ETS	64590	0.23781	18718	0.24393	19266	-0.07603	3.73791e-123
ETS-RUNX_ETS-Runt	ETS-RUNX_ETS-Runt	ETS-RUNX_ETS-Runt	C_ETS-RUNX_ETS-Runt	131251	0.15302	27414	0.15429	27667	-0.01101	3.20209e-58
ETV1_ETS	ETV1_ETS	ETV1_ETS	C_Etv2_ETS	106636	0.19066	26476	0.1953	27159	-0.06964	9.65475e-129
Etv2_ETS	Etv2_ETS	Etv2_ETS	C_Etv2_ETS	152380	0.17101	35161	0.17506	36165	-0.06562	2.92543e-132
ETV4_ETS	ETV4_ETS	ETV4_ETS	C_Etv2_ETS	60093	0.24275	17467	0.24678	17724	-0.04069	6.30456e-97
EWS-ERG-fusion_ETS	EWS-ERG-fusion_ETS	EWS-ERG-fusion_ETS	C_Etv2_ETS	147670	0.1454	30430	0.14922	31414	-0.07222	3.89207e-141
EWS-FLI1-fusion_ETS	EWS-FLI1-fusion_ETS	EWS-FLI1-fusion_ETS	C_Etv2_ETS	101069	0.17127	22901	0.17451	23357	-0.04569	3.89663e-110
Fli1_ETS	Fli1_ETS	Fli1_ETS	C_Etv2_ETS	51741	0.24777	15190	0.25167	15377	-0.0278	1.05758e-77
Fosl2_bZIP	Fosl2_bZIP	Fosl2_bZIP	C_JunB_bZIP	47017	0.13047	8322	0.13472	8750	-0.11824	2.17691e-135
Fos_bZIP	Fos_bZIP	Fos_bZIP	C_JunB_bZIP	46795	0.12716	8084	0.13189	8549	-0.13525	5.40592e-146
FOXA1_Forkhead_1	FOXA1_Forkhead_1	FOXA1_Forkhead_1	C_FOXA1_Forkhead_1	77847	0.08105	7982	0.08069	7898	0.02888	2.63223e-87
FOXA1_Forkhead_2	FOXA1_Forkhead_2	FOXA1_Forkhead_2	C_FOXA1_Forkhead_1	76414	0.08135	7885	0.08096	7783	0.03121	3.64009e-87
Foxa2_Forkhead	Foxa2_Forkhead	Foxa2_Forkhead	C_Foxa3_Forkhead	48499	0.09035	5691	0.09126	5735	-0.02671	8.46904e-75
Foxa3_Forkhead	Foxa3_Forkhead	Foxa3_Forkhead	C_Foxa3_Forkhead	47321	0.08992	5548	0.09077	5585	-0.02058	6.49375e-65
FoxD3_forkhead	FoxD3_forkhead	FoxD3_forkhead	C_FoxD3_forkhead	76393	0.08726	8693	0.08843	8851	-0.02312	4.5911e-76
Fox-Ebox_Forkhead-bHLH	Fox-Ebox_Forkhead-bHLH	Fox-Ebox_Forkhead-bHLH	C_Fox-Ebox_Forkhead-bHLH	83939	0.09072	9892	0.09143	10008	-0.01248	4.06427e-51
Foxf1_Forkhead	Foxf1_Forkhead	Foxf1_Forkhead	C_FoxL2_Forkhead	50331	0.08262	5191	0.08323	5258	-0.01108	6.20376e-40
Foxh1_Forkhead	Foxh1_Forkhead	Foxh1_Forkhead	C_Foxh1_Forkhead	33338	0.09313	3949	0.09409	4044	-0.03095	1.3017e-69
FOXK1_Forkhead	FOXK1_Forkhead	FOXK1_Forkhead	C_FoxL2_Forkhead	38958	0.09162	4538	0.09215	4583	-0.01268	4.92897e-40
FOXK2_Forkhead	FOXK2_Forkhead	FOXK2_Forkhead	C_FOXK2_Forkhead	41315	0.09514	5084	0.09637	5178	-0.03266	6.91378e-75
FoxL2_Forkhead	FoxL2_Forkhead	FoxL2_Forkhead	C_FoxL2_Forkhead	48393	0.08485	5176	0.08505	5186	-0.00364	1.16307e-10
FOXM1_Forkhead	FOXM1_Forkhead	FOXM1_Forkhead	C_FOXA1_Forkhead_1	73290	0.08272	7646	0.08225	7518	0.03684	4.87121e-98
Foxo1_Forkhead	Foxo1_Forkhead	Foxo1_Forkhead	C_Foxo1_Forkhead	51070	0.1136	7723	0.11548	7896	-0.04718	6.56973e-100
Foxo3_Forkhead	Foxo3_Forkhead	Foxo3_Forkhead	C_FoxL2_Forkhead	48361	0.08857	5436	0.08916	5484	-0.01451	3.01063e-49
FOXP1_Forkhead	FOXP1_Forkhead	FOXP1_Forkhead	C_FoxL2_Forkhead	44117	0.09118	5140	0.09174	5193	-0.01371	7.71997e-44
Fra1_bZIP	Fra1_bZIP	Fra1_bZIP	C_JunB_bZIP	45283	0.12955	7957	0.13407	8400	-0.12731	9.57695e-143
Fra2_bZIP	Fra2_bZIP	Fra2_bZIP	C_JunB_bZIP	47888	0.13029	8477	0.13458	8940	-0.12097	8.54792e-139
FXR_NR-IR1	FXR_NR-IR1	FXR_NR-IR1	C_FXR_NR-IR1	30063	0.11688	4779	0.11496	4694	0.05402	8.41264e-89
GABPA_ETS	GABPA_ETS	GABPA_ETS	C_Etv2_ETS	95240	0.20492	25051	0.21028	25773	-0.08059	4.80103e-137
Gata2_Zf	Gata2_Zf	Gata2_Zf	C_Gata2_Zf	37927	0.09793	4985	0.09918	5049	-0.08196	2.34456e-116
GATA3_Zf-DR4	GATA3_Zf-DR4	GATA3_Zf-DR4	C_GATA3_Zf-DR4	42978	0.08125	4440	0.08276	4531	-0.05409	1.15582e-102
GATA3_Zf-DR8	GATA3_Zf-DR8	GATA3_Zf-DR8	C_GATA3_Zf-DR8	55835	0.09007	6537	0.08916	6467	0.0176	1.02905e-53
GATA_Zf-IR3	GATA_Zf-IR3	GATA_Zf-IR3	C_GATA_Zf-IR3	26888	0.08607	2965	0.08766	3028	-0.05388	3.44731e-88
GATA_Zf-IR4	GATA_Zf-IR4	GATA_Zf-IR4	C_GATA_Zf-IR4	17243	0.08752	2028	0.08844	2066	-0.03528	8.66167e-70
GATA3_Zf	GATA3_Zf	GATA3_Zf	C_Gata2_Zf	39796	0.08954	4738	0.0911	4826	-0.07197	8.55974e-113
Gata4_Zf	Gata4_Zf	Gata4_Zf	C_Gata2_Zf	36419	0.0981	4793	0.09957	4865	-0.08269	1.54785e-112
Gata6_Zf	Gata6_Zf	Gata6_Zf	C_Gata2_Zf	38305	0.09691	4975	0.0982	5060	-0.08145	3.58053e-121
Gata1_Zf	Gata1_Zf	Gata1_Zf	C_Gata2_Zf	37082	0.09842	4909	0.09976	4987	-0.08117	7.73838e-115
GATA-SCL_Zf-bHLH	GATA-SCL_Zf-bHLH	GATA-SCL_Zf-bHLH	C_GATA-SCL_Zf-bHLH	49671	0.11482	7631	0.11524	7741	-0.02147	3.03249e-60
Gfi1b_Zf	Gfi1b_Zf	Gfi1b_Zf	C_Gfi1b_Zf	57811	0.10755	7737	0.10785	7768	0.00511	6.84752e-17
GFX_	GFX_	GFX_	C_ZBTB33_Zf	4565	0.36854	1797	0.37178	1769	0.03933	4.02381e-41
GFY_	GFY_	GFY_	C_GFY_	61149	0.1486	11033	0.14854	11123	0.00836	2.59023e-29
GFY-Staf_Zf	GFY-Staf_Zf	GFY-Staf_Zf	C_Ronin_THAP	62778	0.13921	9808	0.13845	9762	0.03657	8.09274e-94
Gli2_Zf	Gli2_Zf	Gli2_Zf	C_Gli2_Zf	91866	0.10763	12816	0.10734	12796	0.03117	1.64024e-101
GLI3_Zf	GLI3_Zf	GLI3_Zf	C_Gli2_Zf	76384	0.10327	10200	0.10302	10203	0.02687	4.03537e-83
GLIS3_Zf	GLIS3_Zf	GLIS3_Zf	C_GLIS3_Zf	81484	0.15862	17577	0.15733	17406	0.05021	9.58728e-116
GRE_NR-IR3_1	GRE_NR-IR3_1	GRE_NR-IR3_1	C_PR_NR	31340	0.11123	4661	0.1117	4690	-0.00767	5.53217e-21
GRE_NR-IR3_2	GRE_NR-IR3_2	GRE_NR-IR3_2	C_PR_NR	40486	0.10325	5627	0.10393	5661	-0.01619	5.65496e-48
GRHL2_CP2	GRHL2_CP2	GRHL2_CP2	C_GRHL2_CP2	29778	0.10396	4188	0.10446	4249	-0.01231	2.05772e-35
GSC_Homeobox	GSC_Homeobox	GSC_Homeobox	C_Otx2_Homeobox	32592	0.08293	3371	0.08385	3388	-0.01765	2.32538e-49
Hand2_bHLH	Hand2_bHLH	Hand2_bHLH	C_Hand2_bHLH	102429	0.10578	14654	0.10691	14829	-0.01614	9.60432e-69
HEB_bHLH	HEB_bHLH	HEB_bHLH	C_Tcf21_bHLH	74174	0.13171	13518	0.13205	13685	-0.00493	1.16133e-20
HIC1_Zf	HIC1_Zf	HIC1_Zf	C_HIC1_Zf	56781	0.14862	11850	0.1452	11712	0.05639	5.22412e-107
HIF-1a_bHLH	HIF-1a_bHLH	HIF-1a_bHLH	C_HIF2a_bHLH	6291	0.16531	1319	0.16359	1325	0.0478	2.88972e-52
HIF-1b_HLH	HIF-1b_HLH	HIF-1b_HLH	C_HIF2a_bHLH	7697	0.16544	1704	0.16392	1699	0.05705	1.35805e-63
HIF2a_bHLH	HIF2a_bHLH	HIF2a_bHLH	C_HIF2a_bHLH	9091	0.1738	2084	0.17318	2064	0.02725	4.29684e-43
HINFP_Zf	HINFP_Zf	HINFP_Zf	C_HINFP_Zf	9452	0.3555	4560	0.35652	4479	0.11127	1.52713e-103
HLF_bZIP	HLF_bZIP	HLF_bZIP	C_HLF_bZIP	31994	0.11569	5040	0.12781	5809	-0.30156	3.10148e-173
HNF1b_Homeobox	HNF1b_Homeobox	HNF1b_Homeobox	C_HNF1b_Homeobox	28670	0.07313	2558	0.0724	2573	0.04376	1.01218e-82
Hnf1_Homeobox	Hnf1_Homeobox	Hnf1_Homeobox	C_HNF1b_Homeobox	40061	0.07621	3814	0.07554	3811	0.03214	4.19553e-80
HNF4a_NR-DR1	HNF4a_NR-DR1	HNF4a_NR-DR1	C_HNF4a_NR-DR1	85170	0.09873	11158	0.09848	11156	0.0193	2.38893e-78
Hnf6b_Homeobox	Hnf6b_Homeobox	Hnf6b_Homeobox	C_Hnf6b_Homeobox	12981	0.07625	1144	0.07612	1153	0.00574	0.00143648
HNF6_Homeobox	HNF6_Homeobox	HNF6_Homeobox	C_Hnf6b_Homeobox	7867	0.07422	668	0.07471	669	-0.00575	0.000338057
Hoxa10_Homeobox	Hoxa10_Homeobox	Hoxa10_Homeobox	C_Hoxd10_Homeobox	44254	0.09449	5377	0.0966	5608	-0.0562	1.82235e-101
Hoxa11_Homeobox	Hoxa11_Homeobox	Hoxa11_Homeobox	C_Hoxd11_Homeobox	34489	0.09124	3988	0.0919	4062	-0.0086	3.07977e-28
Hoxa13_Homeobox	Hoxa13_Homeobox	Hoxa13_Homeobox	C_Hoxd13_Homeobox	37339	0.08717	4071	0.08811	4166	-0.0271	2.09011e-70
HOXA1_Homeobox	HOXA1_Homeobox	HOXA1_Homeobox	C_HOXA2_Homeobox	31045	0.08277	3244	0.08385	3277	-0.03825	9.99015e-83
HOXA2_Homeobox	HOXA2_Homeobox	HOXA2_Homeobox	C_HOXA2_Homeobox	31412	0.08072	3242	0.08193	3251	-0.03673	5.37752e-79
Hoxa9_Homeobox	Hoxa9_Homeobox	Hoxa9_Homeobox	C_Hoxa9_Homeobox	38681	0.10241	4741	0.10386	4857	-0.03114	8.59903e-75
HOXB13_Homeobox	HOXB13_Homeobox	HOXB13_Homeobox	C_Hoxd13_Homeobox	33704	0.08383	3455	0.08435	3469	-0.01629	8.50748e-54
Hoxb4_Homeobox	Hoxb4_Homeobox	Hoxb4_Homeobox	C_Hoxb4_Homeobox	29581	0.09221	3489	0.0934	3533	-0.03758	6.89445e-79
Hoxc9_Homeobox	Hoxc9_Homeobox	Hoxc9_Homeobox	C_Hoxc9_Homeobox	26799	0.08897	3049	0.09017	3089	-0.02182	1.00311e-50
Hoxd10_Homeobox	Hoxd10_Homeobox	Hoxd10_Homeobox	C_Hoxd10_Homeobox	37789	0.09848	4677	0.09954	4789	-0.02515	2.26312e-67
Hoxd11_Homeobox	Hoxd11_Homeobox	Hoxd11_Homeobox	C_Hoxd11_Homeobox	32748	0.09201	3748	0.09307	3862	-0.0204	1.3712e-54
Hoxd12_Homeobox	Hoxd12_Homeobox	Hoxd12_Homeobox	C_Hoxd10_Homeobox	49430	0.08704	5468	0.08825	5612	-0.0272	3.93278e-70
Hoxd13_Homeobox	Hoxd13_Homeobox	Hoxd13_Homeobox	C_Hoxd13_Homeobox	39743	0.084	4029	0.08459	4095	-0.0162	4.15847e-53
HRE_HSF_1	HRE_HSF_1	HRE_HSF_1	C_HRE_HSF_1	36580	0.12208	6095	0.12264	6160	0.0001	60142.6
HRE_HSF_2	HRE_HSF_2	HRE_HSF_2	C_HRE_HSF_2	57920	0.09974	7692	0.10088	7831	-0.01863	1.74365e-66
IRF1_IRF	IRF1_IRF	IRF1_IRF	C_IRF1_IRF	136955	0.11876	22941	0.12309	23931	-0.08596	1.78969e-143
IRF2_IRF	IRF2_IRF	IRF2_IRF	C_IRF1_IRF	91006	0.12477	15688	0.12896	16318	-0.07925	1.22429e-134
IRF3_IRF	IRF3_IRF	IRF3_IRF	C_IRF1_IRF	144310	0.1121	22389	0.11544	23236	-0.066	2.76361e-133
IRF4_IRF	IRF4_IRF	IRF4_IRF	C_IRF4_IRF	42824	0.11666	6871	0.11885	7103	-0.05721	7.15956e-104
IRF8_IRF	IRF8_IRF	IRF8_IRF	C_IRF8_IRF	113582	0.12316	19016	0.1283	19996	-0.11728	1.36425e-153
Isl1_Homeobox	Isl1_Homeobox	Isl1_Homeobox	C_Isl1_Homeobox	24149	0.09932	3022	0.10034	3068	-0.02669	3.94942e-59
ISRE_IRF	ISRE_IRF	ISRE_IRF	C_IRF1_IRF	98401	0.10773	14557	0.1113	15186	-0.0826	1.18833e-137
Jun-AP1_bZIP	Jun-AP1_bZIP	Jun-AP1_bZIP	C_JunB_bZIP	45765	0.13152	8187	0.13591	8629	-0.123	3.45707e-137
JunB_bZIP	JunB_bZIP	JunB_bZIP	C_JunB_bZIP	47182	0.13065	8380	0.13496	8815	-0.12028	1.985e-136
c-Jun-CRE_bZIP	c-Jun-CRE_bZIP	c-Jun-CRE_bZIP	C_Atf7_bZIP	36427	0.13743	5949	0.13829	6059	-0.03173	3.75301e-75
JunD_bZIP	JunD_bZIP	JunD_bZIP	C_Atf7_bZIP	28218	0.14978	4880	0.15081	4986	-0.03812	1.60165e-81
KLF10_Zf	KLF10_Zf	KLF10_Zf	C_KLF10_Zf	241480	0.10351	26895	0.10543	27053	-0.02239	2.02769e-101
KLF14_Zf	KLF14_Zf	KLF14_Zf	C_KLF14_Zf	168751	0.25037	46057	0.25519	46002	0.01158	1.97087e-66
KLF1_Zf	KLF1_Zf	KLF1_Zf	C_KLF14_Zf	130048	0.2858	37948	0.29064	37774	0.02598	3.05286e-92
KLF3_Zf	KLF3_Zf	KLF3_Zf	C_KLF14_Zf	146018	0.26099	42544	0.2655	42387	0.01993	6.2135e-89
Klf4_Zf	Klf4_Zf	Klf4_Zf	C_KLF14_Zf	114210	0.2123	26679	0.21568	26657	0.01941	1.29868e-82
KLF5_Zf	KLF5_Zf	KLF5_Zf	C_KLF14_Zf	128975	0.25398	35035	0.25865	34873	0.01892	4.70092e-86
KLF6_Zf	KLF6_Zf	KLF6_Zf	C_KLF14_Zf	105160	0.26575	30087	0.27038	29947	0.02122	4.62687e-80
Klf9_Zf	Klf9_Zf	Klf9_Zf	C_KLF14_Zf	150884	0.22427	37400	0.22813	37345	0.02073	4.22684e-85
LEF1_HMG	LEF1_HMG	LEF1_HMG	C_LEF1_HMG	55378	0.09051	6617	0.09221	6767	-0.03707	9.67168e-91
Lhx1_Homeobox	Lhx1_Homeobox	Lhx1_Homeobox	C_Lhx3_Homeobox	15066	0.07679	1468	0.07723	1448	-0.00555	0.00249518
Lhx2_Homeobox	Lhx2_Homeobox	Lhx2_Homeobox	C_Lhx3_Homeobox	17597	0.07958	1782	0.08042	1775	-0.01933	1.53968e-39
Lhx3_Homeobox	Lhx3_Homeobox	Lhx3_Homeobox	C_Lhx3_Homeobox	16893	0.07865	1654	0.07894	1614	-0.00381	0.178476
LHX9_Homeobox	LHX9_Homeobox	LHX9_Homeobox	C_Lhx3_Homeobox	15300	0.0934	1776	0.09422	1787	-0.02399	5.75089e-48
Unknown_Homeobox	Unknown_Homeobox	Unknown_Homeobox	C_Unknown_Homeobox	30374	0.08794	3346	0.08854	3416	-0.01605	2.08318e-43
LRF_Zf	LRF_Zf	LRF_Zf	C_LRF_Zf	38334	0.12649	6162	0.12773	6203	0.00509	1.13158e-08
Nr5a2_NR_1	Nr5a2_NR_1	Nr5a2_NR_1	C_Nr5a2_NR_1	67057	0.1008	9016	0.10074	9050	0.01297	4.88159e-53
LXRE_NR-DR4	LXRE_NR-DR4	LXRE_NR-DR4	C_LXRE_NR-DR4	38204	0.11778	6076	0.11562	6039	0.04383	3.44452e-86
MafA_bZIP	MafA_bZIP	MafA_bZIP	C_MafA_bZIP	69241	0.12093	11291	0.12153	11472	-0.01293	2.53117e-52
MafB_bZIP	MafB_bZIP	MafB_bZIP	C_MafK_bZIP	62651	0.10799	9113	0.10855	9347	-0.01695	6.21471e-61
MafF_bZIP	MafF_bZIP	MafF_bZIP	C_MafF_bZIP	47898	0.09414	6017	0.09528	6157	-0.02809	9.14244e-77
MafK_bZIP	MafK_bZIP	MafK_bZIP	C_MafK_bZIP	66989	0.11809	10667	0.11882	10922	-0.01659	3.61648e-58
Max_bHLH	Max_bHLH	Max_bHLH	C_Max_bHLH	33104	0.13543	5436	0.13684	5478	0.00992	3.58611e-23
Maz_Zf	Maz_Zf	Maz_Zf	C_Zfp281_Zf	148545	0.21128	37866	0.21604	37796	-0.00051	8.6931
Mef2a_MADS	Mef2a_MADS	Mef2a_MADS	C_Mef2c_MADS	38428	0.09975	5109	0.10105	5212	-0.00367	4.41869e-06
Mef2b_MADS	Mef2b_MADS	Mef2b_MADS	C_Mef2c_MADS	41238	0.09979	5559	0.10092	5625	-0.00469	1.04944e-13
Mef2c_MADS	Mef2c_MADS	Mef2c_MADS	C_Mef2c_MADS	55195	0.09156	6829	0.09208	6867	0.01382	2.20203e-47
Mef2d_MADS	Mef2d_MADS	Mef2d_MADS	C_Mef2c_MADS	46448	0.09512	5977	0.09546	5986	0.01457	3.93872e-56
Meis1_Homeobox	Meis1_Homeobox	Meis1_Homeobox	C_Meis1_Homeobox	54702	0.12394	9043	0.1237	8991	0.0179	5.85198e-64
MITF_bHLH	MITF_bHLH	MITF_bHLH	C_TFE3_bHLH	39283	0.14724	7048	0.15035	7149	-0.06372	4.46637e-104
MNT_bHLH	MNT_bHLH	MNT_bHLH	C_MNT_bHLH	42754	0.10395	5513	0.10541	5607	-0.03409	1.18491e-78
AMYB_HTH	AMYB_HTH	AMYB_HTH	C_AMYB_HTH	31126	0.1338	5559	0.14023	5880	-0.11443	2.41935e-134
MYB_HTH	MYB_HTH	MYB_HTH	C_AMYB_HTH	17708	0.16126	3797	0.16734	3913	-0.09539	1.23789e-102
Myf5_bHLH	Myf5_bHLH	Myf5_bHLH	C_Tcf21_bHLH	68832	0.12286	11668	0.12407	11881	-0.02116	6.23872e-71
MYNN_Zf	MYNN_Zf	MYNN_Zf	C_MYNN_Zf	40715	0.09004	4850	0.09087	4904	-0.01721	1.1438e-52
MyoD_bHLH	MyoD_bHLH	MyoD_bHLH	C_Tcf21_bHLH	73120	0.13693	13989	0.13818	14169	-0.02013	1.99131e-74
MyoG_bHLH	MyoG_bHLH	MyoG_bHLH	C_Tcf21_bHLH	86510	0.13016	15529	0.13135	15781	-0.02341	2.49835e-80
Nanog_Homeobox	Nanog_Homeobox	Nanog_Homeobox	C_Nanog_Homeobox	28957	0.10212	3831	0.10261	3834	-0.00723	2.03432e-16
NeuroD1_bHLH	NeuroD1_bHLH	NeuroD1_bHLH	C_NeuroD1_bHLH	87991	0.12742	15260	0.12644	15330	0.01346	1.17694e-56
NeuroG2_bHLH	NeuroG2_bHLH	NeuroG2_bHLH	C_NeuroD1_bHLH	79684	0.1151	12349	0.11578	12431	-0.00596	6.2114e-22
NF1-FOXA1_CTF-Forkhead	NF1-FOXA1_CTF-Forkhead	NF1-FOXA1_CTF-Forkhead	C_NF1-FOXA1_CTF-Forkhead	65517	0.09549	8344	0.09597	8434	-0.01222	1.56203e-46
NF1-halfsite_CTF	NF1-halfsite_CTF	NF1-halfsite_CTF	C_NF1-halfsite_CTF	62716	0.11997	10208	0.11944	10197	0.02405	2.16006e-73
NF1_CTF	NF1_CTF	NF1_CTF	C_NF1_CTF	56753	0.13721	10925	0.13375	10735	0.08338	8.1763e-123
NFAT-AP1_RHD-bZIP	NFAT-AP1_RHD-bZIP	NFAT-AP1_RHD-bZIP	C_NFAT-AP1_RHD-bZIP	87246	0.09933	11459	0.10107	11870	-0.05175	2.32163e-116
NFAT_RHD	NFAT_RHD	NFAT_RHD	C_NFAT_RHD	54947	0.09593	7002	0.09704	7115	-0.02854	1.1176e-80
NFE2L2_bZIP	NFE2L2_bZIP	NFE2L2_bZIP	C_Bach1_bZIP	69660	0.11545	10852	0.11729	11260	-0.04856	1.81824e-105
NF-E2_bZIP	NF-E2_bZIP	NF-E2_bZIP	C_Bach1_bZIP	76890	0.11959	12350	0.12119	12751	-0.03762	4.74137e-95
NFIL3_bZIP	NFIL3_bZIP	NFIL3_bZIP	C_HLF_bZIP	16823	0.12603	2808	0.13855	3225	-0.32581	5.00315e-160
NFkB-p65-Rel_RHD	NFkB-p65-Rel_RHD	NFkB-p65-Rel_RHD	C_NFkB-p65_RHD	34713	0.11348	5331	0.11518	5339	-0.02729	7.57538e-69
NFY_CCAAT	NFY_CCAAT	NFY_CCAAT	C_NFY_CCAAT	39578	0.22783	7441	0.23046	7547	-0.0326	3.14753e-79
Nkx2.1_Homeobox	Nkx2.1_Homeobox	Nkx2.1_Homeobox	C_Nkx2.1_Homeobox	43689	0.10745	6273	0.10698	6234	0.03177	1.39895e-83
Nkx2.2_Homeobox	Nkx2.2_Homeobox	Nkx2.2_Homeobox	C_Nkx2.1_Homeobox	39025	0.1145	5966	0.11466	5998	0.00469	5.72395e-09
Nkx2.5_Homeobox	Nkx2.5_Homeobox	Nkx2.5_Homeobox	C_Nkx2.5_Homeobox	36975	0.10622	5363	0.1064	5380	0.00305	0.00239275
Nkx3.1_Homeobox	Nkx3.1_Homeobox	Nkx3.1_Homeobox	C_Nkx3.1_Homeobox	48340	0.09942	6370	0.0999	6453	-0.00706	2.76585e-28
Nkx6.1_Homeobox	Nkx6.1_Homeobox	Nkx6.1_Homeobox	C_Nkx6.1_Homeobox	26600	0.08784	3023	0.089	3096	-0.02849	6.59573e-68
n-Myc_bHLH	n-Myc_bHLH	n-Myc_bHLH	C_Max_bHLH	19393	0.19241	4711	0.19454	4697	-0.00022	96829.9
NPAS2_bHLH	NPAS2_bHLH	NPAS2_bHLH	C_BMAL1_bHLH	35994	0.14086	6313	0.14331	6409	-0.04512	2.24321e-87
Npas4_bHLH	Npas4_bHLH	Npas4_bHLH	C_Npas4_bHLH	6656	0.16857	1457	0.16963	1460	-0.00222	13731.9
NPAS_bHLH	NPAS_bHLH	NPAS_bHLH	C_Max_bHLH	18439	0.16309	3793	0.16522	3833	-0.01894	1.59185e-39
EAR2_NR	EAR2_NR	EAR2_NR	C_COUP-TFII_NR_1	60071	0.10728	8494	0.1059	8472	0.04578	1.07191e-101
Nr5a2_NR_2	Nr5a2_NR_2	Nr5a2_NR_2	C_Nr5a2_NR_1	64604	0.10617	9154	0.10607	9157	0.01349	4.70086e-56
NRF1_NRF	NRF1_NRF	NRF1_NRF	C_NRF_NRF	32945	0.3584	13215	0.36922	13125	-0.00638	2.62174e-15
Nrf2_bZIP	Nrf2_bZIP	Nrf2_bZIP	C_Bach1_bZIP	74694	0.1238	12369	0.12524	12748	-0.03779	9.36433e-104
NRF_NRF	NRF_NRF	NRF_NRF	C_NRF_NRF	30179	0.3321	10832	0.34309	10829	-0.02367	2.26579e-60
Nur77_NR	Nur77_NR	Nur77_NR	C_Nur77_NR	49197	0.08999	5856	0.08992	5848	-0.00555	2.13457e-18
Oct11_POU-Homeobox	Oct11_POU-Homeobox	Oct11_POU-Homeobox	C_Oct4_POU-Homeobox	43875	0.09019	4811	0.09195	4940	-0.05152	1.22553e-106
Oct2_POU-Homeobox	Oct2_POU-Homeobox	Oct2_POU-Homeobox	C_Oct4_POU-Homeobox	53271	0.08355	5437	0.08492	5522	-0.04799	7.87625e-102
Oct4_POU-Homeobox	Oct4_POU-Homeobox	Oct4_POU-Homeobox	C_Oct4_POU-Homeobox	47174	0.08792	5032	0.08905	5097	-0.0368	2.99282e-89
Oct4-Sox17_POU-Homeobox-HMG	Oct4-Sox17_POU-Homeobox-HMG	Oct4-Sox17_POU-Homeobox-HMG	C_Oct4-Sox17_POU-Homeobox-HMG	59811	0.08219	6211	0.0827	6359	-0.00281	17.6216
OCT4-SOX2-TCF-NANOG_POU-Homeobox-HMG	OCT4-SOX2-TCF-NANOG_POU-Homeobox-HMG	OCT4-SOX2-TCF-NANOG_POU-Homeobox-HMG	C_OCT4-SOX2-TCF-NANOG_POU-Homeobox-HMG	64265	0.07722	6284	0.07821	6430	-0.02885	1.34819e-83
Oct6_POU-Homeobox	Oct6_POU-Homeobox	Oct6_POU-Homeobox	C_Oct6_POU-Homeobox	50819	0.08403	5105	0.08576	5214	-0.05033	3.36073e-103
OCT-OCT_POU-Homeobox-IR1	OCT-OCT_POU-Homeobox-IR1	OCT-OCT_POU-Homeobox-IR1	C_OCT-OCT_POU-Homeobox-IR1	27207	0.07662	2708	0.07791	2733	-0.03418	8.04976e-76
OCT-OCT_POU-Homeobox_1	OCT-OCT_POU-Homeobox_1	OCT-OCT_POU-Homeobox_1	C_OCT-OCT_POU-Homeobox_1	44924	0.06728	3496	0.06765	3560	-0.00548	7.4308e-17
OCT-OCT_POU-Homeobox_2	OCT-OCT_POU-Homeobox_2	OCT-OCT_POU-Homeobox_2	C_OCT-OCT_POU-Homeobox_2	114624	0.04641	5274	0.04725	5348	-0.01956	1.11512e-77
OCT-OCT-short_POU-Homeobox	OCT-OCT-short_POU-Homeobox	OCT-OCT-short_POU-Homeobox	C_OCT-OCT_POU-Homeobox-IR1	22242	0.08014	2269	0.08166	2338	-0.03767	4.95689e-75
Olig2_bHLH	Olig2_bHLH	Olig2_bHLH	C_NeuroD1_bHLH	61392	0.11352	9380	0.11392	9469	-0.00655	7.86908e-26
Otx2_Homeobox	Otx2_Homeobox	Otx2_Homeobox	C_Otx2_Homeobox	31001	0.08297	3235	0.08387	3274	-0.01736	1.05088e-46
NFkB-p50-p52_RHD	NFkB-p50-p52_RHD	NFkB-p50-p52_RHD	C_NFkB-p50-p52_RHD	43929	0.13404	8132	0.13539	8159	0.00133	1407.1
p53_p53_1	p53_p53_1	p53_p53_1	C_p53_p53_1	33486	0.0932	3917	0.09408	4012	-0.01748	5.34413e-53
p53_p53_2	p53_p53_2	p53_p53_2	C_p53_p53_2	58736	0.13414	10663	0.13428	10660	0.02145	6.25585e-69
p53_p53_3	p53_p53_3	p53_p53_3	C_p53_p53_1	33486	0.0932	3917	0.09408	4012	-0.01748	5.34413e-53
p63_p53	p63_p53	p63_p53	C_p53_p53_1	34804	0.10164	4528	0.10252	4596	-0.01388	5.77736e-46
NFkB-p65_RHD	NFkB-p65_RHD	NFkB-p65_RHD	C_NFkB-p65_RHD	44739	0.11197	6842	0.11382	6945	-0.02743	1.14438e-78
p73_p53	p73_p53	p73_p53	C_p53_p53_1	39072	0.10464	5234	0.10529	5307	-0.00643	1.76843e-17
PAX3-FKHR-fusion_Paired-Homeobox	PAX3-FKHR-fusion_Paired-Homeobox	PAX3-FKHR-fusion_Paired-Homeobox	C_PAX3-FKHR-fusion_Paired-Homeobox	29192	0.0886	3151	0.09024	3272	-0.05107	1.16619e-94
PAX5_Paired-Homeobox	PAX5_Paired-Homeobox	PAX5_Paired-Homeobox	C_Pax8_Paired-Homeobox	41688	0.13544	7567	0.13589	7546	0.00799	5.12154e-23
PAX5_Paired-Homeobox-condensed	PAX5_Paired-Homeobox-condensed	PAX5_Paired-Homeobox-condensed	C_PAX5_Paired-Homeobox-condensed	40122	0.14797	7567	0.14875	7624	0.0005	62847
PAX6_Paired-Homeobox	PAX6_Paired-Homeobox	PAX6_Paired-Homeobox	C_PAX6_Paired-Homeobox	31613	0.11391	4676	0.11529	4786	-0.02274	2.34953e-63
Pax7_Paired-Homeobox-longest	Pax7_Paired-Homeobox-longest	Pax7_Paired-Homeobox-longest	C_Pax7_Paired-Homeobox-longest	25553	0.07435	2305	0.07571	2402	-0.03236	2.14475e-69
Pax7_Paired-Homeobox-long	Pax7_Paired-Homeobox-long	Pax7_Paired-Homeobox-long	C_Phox2b_Homeobox	16437	0.07617	1592	0.07636	1596	-0.00329	1.71434
Pax7_Paired-Homeobox	Pax7_Paired-Homeobox	Pax7_Paired-Homeobox	C_Pax7_Paired-Homeobox	24669	0.07266	2177	0.07324	2155	-0.0179	4.15156e-41
Pax8_Paired-Homeobox	Pax8_Paired-Homeobox	Pax8_Paired-Homeobox	C_Pax8_Paired-Homeobox	73777	0.12491	12350	0.12492	12383	0.01241	1.60983e-56
PBX1_Homeobox	PBX1_Homeobox	PBX1_Homeobox	C_PBX1_Homeobox	72554	0.12791	11687	0.12879	11871	-0.00715	1.64723e-27
PBX2_Homeobox	PBX2_Homeobox	PBX2_Homeobox	C_PBX2_Homeobox	28540	0.09043	3161	0.09224	3230	-0.04002	6.21543e-82
Pbx3_Homeobox	Pbx3_Homeobox	Pbx3_Homeobox	C_PBX1_Homeobox	64671	0.12768	10002	0.12898	10124	-0.01639	2.78347e-63
Pdx1_Homeobox	Pdx1_Homeobox	Pdx1_Homeobox	C_Pdx1_Homeobox	30482	0.08325	3219	0.08487	3274	-0.05277	2.04162e-91
PGR_NR	PGR_NR	PGR_NR	C_PR_NR	43557	0.09692	5639	0.09817	5744	-0.03018	4.43293e-79
Phox2a_Homeobox	Phox2a_Homeobox	Phox2a_Homeobox	C_Phox2b_Homeobox	18170	0.07484	1689	0.07503	1707	-0.00261	353.424
Phox2b_Homeobox	Phox2b_Homeobox	Phox2b_Homeobox	C_Phox2b_Homeobox	12155	0.07156	1062	0.07192	1059	-0.00333	2167.16
Pit1--1bp_Homeobox	Pit1--1bp_Homeobox	Pit1--1bp_Homeobox	C_Pit1--1bp_Homeobox	42125	0.07481	3953	0.0742	3856	0.04256	1.78559e-94
Pit1_Homeobox	Pit1_Homeobox	Pit1_Homeobox	C_Brn2_POU-Homeobox	40254	0.06959	3357	0.07054	3415	-0.0248	2.17645e-61
Pitx1-Ebox_Homeobox-bHLH	Pitx1-Ebox_Homeobox-bHLH	Pitx1-Ebox_Homeobox-bHLH	C_Pitx1-Ebox_Homeobox-bHLH	56788	0.08915	6614	0.09045	6755	-0.03123	6.45571e-83
Pitx1_Homeobox	Pitx1_Homeobox	Pitx1_Homeobox	C_Otx2_Homeobox	30748	0.08085	3064	0.08181	3101	-0.01975	1.39004e-54
Pknox1_Homeobox	Pknox1_Homeobox	Pknox1_Homeobox	C_PBX1_Homeobox	53949	0.13904	8789	0.14039	8897	-0.01735	2.99636e-58
PPARa_NR-DR1	PPARa_NR-DR1	PPARa_NR-DR1	C_PPARa_NR-DR1	92842	0.09845	12034	0.09864	12049	0.0181	2.79e-73
PPARE_NR-DR1	PPARE_NR-DR1	PPARE_NR-DR1	C_PPARa_NR-DR1	99333	0.10373	13657	0.10422	13664	0.01018	1.28627e-47
PRDM10_Zf	PRDM10_Zf	PRDM10_Zf	C_PRDM10_Zf	62081	0.10448	8410	0.10389	8399	0.02021	7.16733e-73
PRDM14_Zf	PRDM14_Zf	PRDM14_Zf	C_PRDM14_Zf	37940	0.09674	4986	0.09663	4991	0.01184	5.42071e-38
PRDM15_Zf	PRDM15_Zf	PRDM15_Zf	C_PRDM15_Zf	57827	0.12177	9493	0.12227	9573	-0.00376	2.07983e-06
PRDM1_Zf	PRDM1_Zf	PRDM1_Zf	C_PRDM1_Zf	98867	0.09803	12904	0.10024	13274	-0.04967	5.42893e-115
PRDM9_Zf	PRDM9_Zf	PRDM9_Zf	C_PRDM9_Zf	74057	0.12408	12626	0.12383	12747	-0.00071	51.7637
PR_NR	PR_NR	PR_NR	C_PR_NR	64339	0.09998	8626	0.10038	8629	0.00313	1.1915e-12
Prop1_Homeobox	Prop1_Homeobox	Prop1_Homeobox	C_Phox2b_Homeobox	17943	0.07495	1679	0.0752	1698	-0.00569	3.59239e-09
PSE_SNAPc	PSE_SNAPc	PSE_SNAPc	C_PSE_SNAPc	41728	0.09434	5238	0.09511	5288	-0.01965	4.26404e-60
Ptf1a_bHLH	Ptf1a_bHLH	Ptf1a_bHLH	C_Tcf21_bHLH	69518	0.12173	11621	0.12258	11801	-0.01285	3.45295e-53
PU.1-IRF8_ETS-IRF	PU.1-IRF8_ETS-IRF	PU.1-IRF8_ETS-IRF	C_IRF8_IRF	134120	0.11836	21601	0.12299	22671	-0.11115	8.9645e-155
PU.1-IRF_ETS-IRF	PU.1-IRF_ETS-IRF	PU.1-IRF_ETS-IRF	C_IRF8_IRF	153672	0.12262	24950	0.12679	26079	-0.09947	3.19998e-147
PU.1_ETS	PU.1_ETS	PU.1_ETS	C_PU.1_ETS	182241	0.15005	38520	0.15563	40213	-0.11812	1.81976e-161
RARa_NR	RARa_NR	RARa_NR	C_RARa_NR	67034	0.0883	7386	0.08765	7456	0.03355	7.8276e-88
RARg_NR	RARg_NR	RARg_NR	C_RARg_NR	78112	0.09726	9997	0.09662	9981	0.02991	5.10648e-95
RBPJ-Ebox_bHLH	RBPJ-Ebox_bHLH	RBPJ-Ebox_bHLH	C_RBPJ-Ebox_bHLH	132946	0.11321	20327	0.11405	20585	-0.01064	1.51255e-57
Rbpj1_	Rbpj1_	Rbpj1_	C_Rbpj1_	70801	0.11315	10544	0.11287	10524	0.00835	3.46933e-32
REST-NRSF_Zf	REST-NRSF_Zf	REST-NRSF_Zf	C_REST-NRSF_Zf	75806	0.12118	12707	0.12028	12725	0.03718	1.75466e-103
Reverb_NR-DR2	Reverb_NR-DR2	Reverb_NR-DR2	C_Reverb_NR-DR2	84688	0.10624	11927	0.10619	11921	0.01238	3.90598e-56
Rfx1_HTH	Rfx1_HTH	Rfx1_HTH	C_X-box_HTH	48216	0.13219	8266	0.13235	8411	-0.00642	6.95348e-19
Rfx2_HTH	Rfx2_HTH	Rfx2_HTH	C_X-box_HTH	28659	0.14949	5460	0.14979	5512	0.00013	79837.2
RFX_HTH	RFX_HTH	RFX_HTH	C_X-box_HTH	31823	0.15143	6199	0.15151	6238	0.00852	1.47881e-26
Rfx5_HTH	Rfx5_HTH	Rfx5_HTH	C_Rfx5_HTH	61728	0.11846	9084	0.11912	9175	0.00521	1.61667e-22
Rfx6_HTH	Rfx6_HTH	Rfx6_HTH	C_Rfx6_HTH	56113	0.13496	10032	0.13482	10102	0.01633	7.81862e-55
Ronin_THAP	Ronin_THAP	Ronin_THAP	C_Ronin_THAP	63449	0.14378	10288	0.14271	10238	0.0451	2.45238e-99
RORa_NR	RORa_NR	RORa_NR	C_RORgt_NR	42522	0.09461	5321	0.09493	5371	0.00078	43946.8
RORgt_NR	RORgt_NR	RORgt_NR	C_RORgt_NR	38463	0.09162	4555	0.09226	4609	-0.00462	4.81528e-12
RORg_NR	RORg_NR	RORg_NR	C_RORgt_NR	36457	0.097	4714	0.09763	4751	-0.01245	4.04387e-40
RUNX_Runt	RUNX_Runt	RUNX_Runt	C_RUNX2_Runt	100751	0.13938	19576	0.13654	19055	0.09772	2.83016e-145
RUNX1_Runt	RUNX1_Runt	RUNX1_Runt	C_RUNX2_Runt	119962	0.13021	21728	0.12776	21253	0.08665	5.44297e-145
RUNX2_Runt	RUNX2_Runt	RUNX2_Runt	C_RUNX2_Runt	118851	0.12814	21186	0.12557	20698	0.08584	4.46672e-140
RUNX-AML_Runt	RUNX-AML_Runt	RUNX-AML_Runt	C_RUNX2_Runt	114553	0.13918	22429	0.13621	21879	0.09061	1.09517e-146
RXR_NR-DR1	RXR_NR-DR1	RXR_NR-DR1	C_PPARa_NR-DR1	105805	0.10746	15095	0.10786	15125	0.01387	3.55354e-70
SCL_bHLH	SCL_bHLH	SCL_bHLH	C_Tcf21_bHLH	74275	0.13363	13729	0.13479	13946	-0.02278	1.34644e-74
SCRT1_Zf	SCRT1_Zf	SCRT1_Zf	C_SCRT1_Zf	43270	0.10316	5978	0.1014	5942	0.05235	3.37463e-104
SF1_NR	SF1_NR	SF1_NR	C_SF1_NR	74231	0.10286	9826	0.10339	9991	0.00054	11210
Six1_Homeobox	Six1_Homeobox	Six1_Homeobox	C_Six1_Homeobox	40714	0.09788	5065	0.09844	5172	-0.00622	2.85557e-14
Six2_Homeobox	Six2_Homeobox	Six2_Homeobox	C_Six1_Homeobox	33160	0.09842	4249	0.09926	4404	-0.01228	4.6975e-36
Six4_Homeobox	Six4_Homeobox	Six4_Homeobox	C_Six4_Homeobox	38047	0.10595	5282	0.10665	5345	-0.00273	3.04165
Smad2_MAD	Smad2_MAD	Smad2_MAD	C_Smad2_MAD	60171	0.11367	9158	0.11438	9269	-0.00452	5.2324e-15
Smad3_MAD	Smad3_MAD	Smad3_MAD	C_Smad3_MAD	45189	0.11202	6495	0.11281	6603	-0.00842	1.28233e-24
Smad4_MAD	Smad4_MAD	Smad4_MAD	C_Smad2_MAD	50419	0.12961	8790	0.12972	8813	0.01184	9.83634e-48
Snail1_Zf	Snail1_Zf	Snail1_Zf	C_Slug_Zf	69296	0.09974	9290	0.09515	8836	0.11251	3.47869e-138
Slug_Zf	Slug_Zf	Slug_Zf	C_Slug_Zf	70869	0.10784	10418	0.1033	9936	0.11251	3.11554e-148
Sox10_HMG	Sox10_HMG	Sox10_HMG	C_Sox10_HMG	55905	0.10409	7835	0.10633	8055	-0.04455	5.52182e-98
Sox15_HMG	Sox15_HMG	Sox15_HMG	C_Sox2_HMG	51856	0.09326	6412	0.09535	6589	-0.04264	7.75949e-94
Sox17_HMG	Sox17_HMG	Sox17_HMG	C_Sox2_HMG	39871	0.09234	4835	0.09415	4948	-0.04558	1.15165e-96
Sox21_HMG	Sox21_HMG	Sox21_HMG	C_Sox3_HMG	57531	0.10446	8074	0.10646	8208	-0.03123	3.00385e-76
Sox2_HMG	Sox2_HMG	Sox2_HMG	C_Sox2_HMG	53404	0.09757	6969	0.09982	7128	-0.04214	1.78441e-91
Sox3_HMG	Sox3_HMG	Sox3_HMG	C_Sox3_HMG	51382	0.10086	6895	0.10261	7071	-0.03315	2.14965e-84
Sox4_HMG	Sox4_HMG	Sox4_HMG	C_Sox10_HMG	63042	0.09968	8357	0.10185	8622	-0.04456	1.06217e-103
Sox6_HMG	Sox6_HMG	Sox6_HMG	C_Sox2_HMG	42463	0.09468	5316	0.09688	5454	-0.05012	1.90449e-101
Sox7_HMG	Sox7_HMG	Sox7_HMG	C_Sox2_HMG	40122	0.09611	5065	0.09786	5174	-0.03904	1.27396e-83
Sox9_HMG	Sox9_HMG	Sox9_HMG	C_Sox9_HMG	58287	0.10287	8038	0.10371	8188	-0.02658	8.54237e-84
Sp1_Zf	Sp1_Zf	Sp1_Zf	C_Sp5_Zf	118346	0.35981	45514	0.36588	45156	0.03615	6.13923e-105
Sp2_Zf	Sp2_Zf	Sp2_Zf	C_Sp5_Zf	114262	0.32668	38298	0.33225	38065	0.03136	2.13067e-99
Sp5_Zf	Sp5_Zf	Sp5_Zf	C_Sp5_Zf	147544	0.28625	44731	0.29131	44678	0.01258	1.2135e-74
SPDEF_ETS	SPDEF_ETS	SPDEF_ETS	C_SPDEF_ETS	75353	0.15517	15660	0.15838	16034	-0.04653	1.49279e-108
SpiB_ETS	SpiB_ETS	SpiB_ETS	C_SpiB_ETS	162609	0.14889	33961	0.15599	35893	-0.1472	2.96202e-173
Srebp1a_bHLH	Srebp1a_bHLH	Srebp1a_bHLH	C_Srebp2_bHLH	40159	0.11602	5888	0.11639	5957	-0.00838	1.39198e-26
Srebp2_bHLH	Srebp2_bHLH	Srebp2_bHLH	C_Srebp2_bHLH	49483	0.12958	8173	0.12926	8246	0.01927	6.86367e-59
CArG_MADS	CArG_MADS	CArG_MADS	C_CArG_MADS	20650	0.10815	2828	0.10907	2844	-0.01419	4.96587e-27
ZNF143--STAF_Zf	ZNF143--STAF_Zf	ZNF143--STAF_Zf	C_ZNF143--STAF_Zf	103641	0.13012	16225	0.13007	16303	0.02711	2.64863e-89
STAT1_Stat	STAT1_Stat	STAT1_Stat	C_Stat3--il21_Stat	34474	0.11277	5177	0.11305	5159	0.008	4.43347e-20
Stat3--il21_Stat	Stat3--il21_Stat	Stat3--il21_Stat	C_Stat3--il21_Stat	43606	0.12789	7393	0.12815	7432	0.01675	2.09243e-49
Stat3_Stat	Stat3_Stat	Stat3_Stat	C_Stat3--il21_Stat	36694	0.14152	6657	0.14214	6707	0.0216	1.18705e-61
STAT4_Stat	STAT4_Stat	STAT4_Stat	C_Stat3--il21_Stat	40535	0.11541	6221	0.11554	6209	0.01171	6.96987e-43
STAT5_Stat	STAT5_Stat	STAT5_Stat	C_STAT5_Stat	41760	0.1052	5841	0.10562	5881	0.0024	0.000474655
STAT6_Stat_1	STAT6_Stat_1	STAT6_Stat_1	C_STAT6_Stat_1	42445	0.1041	5932	0.10583	6057	-0.0343	3.26748e-82
STAT6_Stat_2	STAT6_Stat_2	STAT6_Stat_2	C_STAT6_Stat_1	35983	0.10007	4864	0.10247	5011	-0.05271	1.186e-95
T1ISRE_IRF	T1ISRE_IRF	T1ISRE_IRF	C_T1ISRE_IRF	77268	0.09962	10558	0.1014	10779	-0.0323	7.58315e-94
TATA-Box_TBP	TATA-Box_TBP	TATA-Box_TBP	C_TATA-Box_TBP	36427	0.10669	4938	0.10789	4986	-0.01649	1.17915e-47
Tbet_T-box	Tbet_T-box	Tbet_T-box	C_Tbx21_T-box	46281	0.0923	5643	0.09214	5654	0.00559	5.77986e-18
Tbox-Smad_T-box-MAD	Tbox-Smad_T-box-MAD	Tbox-Smad_T-box-MAD	C_Tbox-Smad_T-box-MAD	69952	0.10394	9451	0.10458	9576	-0.01715	1.24797e-60
Tbr1_T-box	Tbr1_T-box	Tbr1_T-box	C_Tbr1_T-box	38069	0.09081	4664	0.09156	4716	-0.01675	2.12478e-48
Tbx20_T-box	Tbx20_T-box	Tbx20_T-box	C_Tbx20_T-box	55885	0.11812	8938	0.11934	9126	-0.03135	3.0924e-86
Tbx21_T-box	Tbx21_T-box	Tbx21_T-box	C_Tbx21_T-box	51441	0.08818	5921	0.08797	5934	0.00569	1.24629e-12
Tbx5_T-box	Tbx5_T-box	Tbx5_T-box	C_Tbx5_T-box	41496	0.09716	5273	0.09388	5076	0.09375	2.22991e-118
Tbx6_T-box	Tbx6_T-box	Tbx6_T-box	C_Tbx5_T-box	36778	0.10336	5116	0.10069	4977	0.0763	9.00179e-115
Tcf12_bHLH	Tcf12_bHLH	Tcf12_bHLH	C_Tcf21_bHLH	71090	0.13448	13250	0.13551	13481	-0.02097	5.43476e-74
Tcf21_bHLH	Tcf21_bHLH	Tcf21_bHLH	C_Tcf21_bHLH	75506	0.12747	13221	0.12896	13498	-0.03074	1.71534e-89
Tcf3_HMG	Tcf3_HMG	Tcf3_HMG	C_LEF1_HMG	57174	0.09313	7070	0.09454	7249	-0.02966	1.18073e-80
TCF4_bHLH	TCF4_bHLH	TCF4_bHLH	C_NeuroD1_bHLH	77055	0.11584	12245	0.11715	12461	-0.03163	4.52504e-87
TCFL2_HMG	TCFL2_HMG	TCFL2_HMG	C_TCFL2_HMG	53056	0.09581	6638	0.09678	6812	-0.01734	7.49783e-58
Tcf7_HMG	Tcf7_HMG	Tcf7_HMG	C_Tcf7_HMG	64926	0.09071	7802	0.09223	7993	-0.03986	1.78615e-93
Tcfcp2l1_CP2	Tcfcp2l1_CP2	Tcfcp2l1_CP2	C_Tcfcp2l1_CP2	32385	0.13172	5888	0.13183	5891	0.01168	3.20662e-41
TEAD1_TEAD	TEAD1_TEAD	TEAD1_TEAD	C_TEAD2_TEA	37221	0.09354	4571	0.09329	4508	0.0092	1.10499e-28
TEAD2_TEA	TEAD2_TEA	TEAD2_TEA	C_TEAD2_TEA	43826	0.09438	5403	0.09401	5354	0.0181	1.04109e-56
TEAD3_TEA	TEAD3_TEA	TEAD3_TEA	C_TEAD2_TEA	38098	0.09406	4683	0.09362	4637	0.01012	1.1969e-28
TEAD4_TEA	TEAD4_TEA	TEAD4_TEA	C_TEAD2_TEA	36400	0.10014	4790	0.09988	4743	0.01123	4.08393e-34
TEAD_TEA	TEAD_TEA	TEAD_TEA	C_TEAD2_TEA	43814	0.08754	4977	0.08738	4955	0.00313	0.17383
TFE3_bHLH	TFE3_bHLH	TFE3_bHLH	C_TFE3_bHLH	21798	0.17406	4408	0.17778	4472	-0.0586	1.41211e-88
Tgif1_Homeobox	Tgif1_Homeobox	Tgif1_Homeobox	C_Tgif1_Homeobox	51842	0.11293	7810	0.11358	7882	-0.01232	5.52485e-45
Tgif2_Homeobox	Tgif2_Homeobox	Tgif2_Homeobox	C_Tgif2_Homeobox	59717	0.10329	8166	0.10424	8212	-0.01793	4.13082e-59
THRb_NR_1	THRb_NR_1	THRb_NR_1	C_THRb_NR_1	78416	0.14735	16446	0.14171	15954	0.10271	1.51818e-150
Tlx_NR	Tlx_NR	Tlx_NR	C_Tlx_NR	90023	0.11968	14767	0.11838	14618	0.03773	1.43947e-99
TR4_NR-DR1	TR4_NR-DR1	TR4_NR-DR1	C_PPARa_NR-DR1	84613	0.10363	11620	0.10344	11521	0.0284	7.74389e-90
THRa_NR	THRa_NR	THRa_NR	C_THRb_NR_1	68498	0.1263	12163	0.12335	11890	0.06872	2.30653e-129
THRb_NR_2	THRb_NR_2	THRb_NR_2	C_COUP-TFII_NR_1	50320	0.10518	6994	0.10317	6952	0.05349	1.81728e-107
TRPS1_Zf	TRPS1_Zf	TRPS1_Zf	C_Gata2_Zf	44846	0.09028	5395	0.09187	5488	-0.07623	1.39377e-114
Twist_bHLH	Twist_bHLH	Twist_bHLH	C_Twist_bHLH	55344	0.11987	9102	0.11865	9071	0.01613	2.63487e-58
Twist2_bHLH	Twist2_bHLH	Twist2_bHLH	C_Tcf21_bHLH	85602	0.11863	13815	0.11942	13974	-0.00556	8.14983e-24
USF1_bHLH	USF1_bHLH	USF1_bHLH	C_BMAL1_bHLH	22436	0.20301	5452	0.20605	5476	-0.0246	6.54235e-58
Usf2_bHLH	Usf2_bHLH	Usf2_bHLH	C_BMAL1_bHLH	33676	0.16181	6552	0.16521	6670	-0.053	9.55206e-100
VDR_NR-DR3	VDR_NR-DR3	VDR_NR-DR3	C_VDR_NR-DR3	66466	0.10117	8979	0.10101	9010	0.02712	2.13031e-83
WT1_Zf	WT1_Zf	WT1_Zf	C_WT1_Zf	132823	0.14998	25136	0.15238	25301	-0.00977	8.4226e-55
X-box_HTH	X-box_HTH	X-box_HTH	C_X-box_HTH	49697	0.11661	7445	0.11716	7574	-0.01743	8.84228e-53
YY1_Zf	YY1_Zf	YY1_Zf	C_YY1_Zf	48377	0.1577	9541	0.15673	9538	0.01671	1.65874e-53
Zac1_Zf	Zac1_Zf	Zac1_Zf	C_Zac1_Zf	53450	0.12432	9011	0.12548	9052	-0.00271	0.000645931
ZBTB12_Zf	ZBTB12_Zf	ZBTB12_Zf	C_ZBTB12_Zf	47299	0.1065	6768	0.10635	6767	0.01129	3.83303e-36
ZBTB18_Zf	ZBTB18_Zf	ZBTB18_Zf	C_ZBTB18_Zf	82838	0.11427	12863	0.11521	12984	-0.01629	1.56909e-61
ZBTB33_Zf	ZBTB33_Zf	ZBTB33_Zf	C_ZBTB33_Zf	6784	0.38814	3114	0.39103	3055	0.04799	1.32207e-55
ZEB1_Zf	ZEB1_Zf	ZEB1_Zf	C_ZEB2_Zf	53498	0.07949	5510	0.07613	5169	0.10955	4.06781e-137
ZEB2_Zf	ZEB2_Zf	ZEB2_Zf	C_ZEB2_Zf	65553	0.08346	7238	0.07983	6772	0.11619	8.63462e-142
Zfp281_Zf	Zfp281_Zf	Zfp281_Zf	C_Zfp281_Zf	225026	0.16513	46398	0.16822	46535	-0.00084	1.46373
ZFP3_Zf	ZFP3_Zf	ZFP3_Zf	C_ZFP3_Zf	52390	0.11025	7493	0.11099	7633	-0.00822	4.29236e-30
Zfp57_Zf	Zfp57_Zf	Zfp57_Zf	C_Zfp57_Zf	6354	0.21044	1784	0.21102	1758	0.04593	1.13649e-54
Zfp809_Zf	Zfp809_Zf	Zfp809_Zf	C_Zfp809_Zf	87539	0.16412	19636	0.16454	19404	0.03734	2.45645e-100
ZFX_Zf	ZFX_Zf	ZFX_Zf	C_ZNF711_Zf	46422	0.13008	8026	0.12999	7999	0.01384	1.07005e-44
Zic2_Zf	Zic2_Zf	Zic2_Zf	C_Zic3_Zf	85748	0.16441	19395	0.16298	19174	0.04063	2.09901e-105
Zic3_Zf	Zic3_Zf	Zic3_Zf	C_Zic3_Zf	100245	0.16479	22836	0.16203	22577	0.05413	1.12945e-121
Zic_Zf	Zic_Zf	Zic_Zf	C_Zic_Zf	71017	0.12912	12165	0.12843	12097	0.02989	1.04776e-81
ZKSCAN1_Zf	ZKSCAN1_Zf	ZKSCAN1_Zf	C_ZKSCAN1_Zf	31725	0.1211	5000	0.12077	4963	0.01428	9.57455e-36
ZNF136_Zf	ZNF136_Zf	ZNF136_Zf	C_ZNF136_Zf	46143	0.08895	5287	0.08887	5315	-0.00308	0.000102022
ZNF165_Zf	ZNF165_Zf	ZNF165_Zf	C_ZNF165_Zf	118241	0.1595	25725	0.15977	25558	0.02761	1.15754e-95
ZNF16_Zf	ZNF16_Zf	ZNF16_Zf	C_ZNF16_Zf	113634	0.12681	19135	0.12746	19323	-0.00155	0.00601158
ZNF189_Zf	ZNF189_Zf	ZNF189_Zf	C_ZNF189_Zf	92461	0.10492	12674	0.10566	12773	-0.00539	5.3087e-26
Znf263_Zf	Znf263_Zf	Znf263_Zf	C_Znf263_Zf	106738	0.14449	20062	0.14487	19966	0.01223	9.74355e-59
ZNF264_Zf	ZNF264_Zf	ZNF264_Zf	C_ZNF264_Zf	36663	0.1198	5813	0.11856	5731	0.06196	5.11535e-99
ZNF317_Zf	ZNF317_Zf	ZNF317_Zf	C_ZNF317_Zf	58970	0.10997	8378	0.10897	8314	0.04902	1.22861e-99
ZNF322_Zf	ZNF322_Zf	ZNF322_Zf	C_ZNF322_Zf	135579	0.11881	21604	0.11886	21581	0.01641	1.38479e-70
ZNF341_Zf	ZNF341_Zf	ZNF341_Zf	C_ZNF341_Zf	78887	0.12302	12764	0.12292	12771	0.03516	8.08109e-94
ZNF382_Zf	ZNF382_Zf	ZNF382_Zf	C_ZNF382_Zf	70721	0.10589	10081	0.10708	10333	-0.03268	9.11805e-89
ZNF415_Zf	ZNF415_Zf	ZNF415_Zf	C_ZNF415_Zf	56553	0.13629	10472	0.13566	10427	0.0177	4.68481e-61
ZNF416_Zf	ZNF416_Zf	ZNF416_Zf	C_ZNF416_Zf	104806	0.11388	15800	0.1132	15714	0.02394	1.30051e-86
ZNF41_Zf	ZNF41_Zf	ZNF41_Zf	C_ZNF41_Zf	91192	0.10074	12188	0.10214	12388	-0.02704	4.33167e-91
ZNF467_Zf	ZNF467_Zf	ZNF467_Zf	C_ZNF467_Zf	155955	0.13593	27565	0.13837	27826	-0.01305	3.89161e-68
ZNF519_Zf	ZNF519_Zf	ZNF519_Zf	C_ZNF519_Zf	53663	0.21399	15630	0.2146	15528	0.03838	1.11129e-90
ZNF528_Zf	ZNF528_Zf	ZNF528_Zf	C_ZNF528_Zf	88640	0.10912	13150	0.10986	13325	-0.02068	1.64607e-70
ZNF652	ZNF652	ZNF652	C_ZNF652	35337	0.09479	4423	0.0954	4498	-0.02152	9.23836e-61
ZNF669_Zf	ZNF669_Zf	ZNF669_Zf	C_ZNF669_Zf	24464	0.15523	5098	0.15447	5051	0.03711	1.4507e-67
ZNF675_Zf	ZNF675_Zf	ZNF675_Zf	C_ZNF675_Zf	53415	0.10428	7516	0.10492	7618	-0.00665	1.10385e-19
ZNF692_Zf	ZNF692_Zf	ZNF692_Zf	C_ZNF692_Zf	47958	0.14566	9476	0.14662	9571	0.02729	1.04802e-74
ZNF711_Zf	ZNF711_Zf	ZNF711_Zf	C_ZNF711_Zf	49573	0.13495	8925	0.13481	8879	0.01869	5.4106e-64
ZNF768_Zf	ZNF768_Zf	ZNF768_Zf	C_ZNF768_Zf	110016	0.1095	15899	0.11045	16051	-0.01391	1.01637e-67
ZNF7_Zf	ZNF7_Zf	ZNF7_Zf	C_ZNF7_Zf	56528	0.10557	8030	0.10598	8132	-0.00992	3.83932e-39
ZSCAN22_Zf	ZSCAN22_Zf	ZSCAN22_Zf	C_ZSCAN22_Zf	172650	0.13996	31093	0.14124	31238	-0.00733	4.8557e-46

## Sheet: Chd4_KO_Lineage priming
output_prefix	name	motif_id	cluster	total_tfbs	LSK-Chd4_ATAC5-merged_mean_score	LSK-Chd4_ATAC5-merged_bound	LSK-NTC_ATAC5-merged_mean_score	LSK-NTC_ATAC5-merged_bound	LSK-Chd4_ATAC5-merged_LSK-NTC_ATAC5-merged_change	LSK-Chd4_ATAC5-merged_LSK-NTC_ATAC5-merged_pvalue
AP-1_bZIP	AP-1_bZIP	AP-1_bZIP	C_JunB_bZIP	49958	0.13596	25415	0.13188	24624	0.08775	2.36643e-128
AP-2gamma_AP2	AP-2gamma_AP2	AP-2gamma_AP2	C_AP-2alpha_AP2	56850	0.17344	33254	0.18764	39170	-0.17443	1.75834e-154
AP-2alpha_AP2	AP-2alpha_AP2	AP-2alpha_AP2	C_AP-2alpha_AP2	62520	0.16625	35734	0.17962	42040	-0.16523	2.06944e-159
Ap4_bHLH	Ap4_bHLH	Ap4_bHLH	C_Ap4_bHLH	67423	0.13235	33878	0.13598	37708	-0.05924	1.45288e-115
FOXA1-AR_Forkhead-NR	FOXA1-AR_Forkhead-NR	FOXA1-AR_Forkhead-NR	C_FOXA1-AR_Forkhead-NR	136107	0.08175	42871	0.07952	41637	0.07933	8.83995e-139
ARE_NR	ARE_NR	ARE_NR	C_PR_NR	58175	0.118	29382	0.1173	29052	0.05171	2.49434e-98
AR-halfsite_NR	AR-halfsite_NR	AR-halfsite_NR	C_AR-halfsite_NR	91275	0.12896	45246	0.13806	53469	-0.13553	3.50819e-152
Arnt-Ahr_bHLH	Arnt-Ahr_bHLH	Arnt-Ahr_bHLH	C_Arnt-Ahr_bHLH	14584	0.16066	8085	0.17092	9194	-0.12563	5.68879e-117
Ascl1_bHLH	Ascl1_bHLH	Ascl1_bHLH	C_Tcf21_bHLH	74870	0.14863	41539	0.15309	45978	-0.06976	4.83663e-128
Ascl2_bHLH	Ascl2_bHLH	Ascl2_bHLH	C_Ascl2_bHLH	59435	0.14335	31906	0.15123	37534	-0.13022	1.32892e-145
Atf1_bZIP	Atf1_bZIP	Atf1_bZIP	C_Atf7_bZIP	25105	0.16582	12984	0.15329	12112	0.17051	3.12062e-138
Atf2_bZIP	Atf2_bZIP	Atf2_bZIP	C_Atf7_bZIP	30653	0.15709	15871	0.14603	15177	0.13985	2.10861e-134
Atf3_bZIP	Atf3_bZIP	Atf3_bZIP	C_JunB_bZIP	44246	0.13598	22517	0.13139	21630	0.09841	2.49177e-127
Atf4_bZIP	Atf4_bZIP	Atf4_bZIP	C_Chop_bZIP	37854	0.10412	14644	0.10258	14310	0.06539	5.0553e-112
Atf7_bZIP	Atf7_bZIP	Atf7_bZIP	C_Atf7_bZIP	28008	0.1636	14754	0.15174	14063	0.14766	1.31376e-131
Atoh1_bHLH	Atoh1_bHLH	Atoh1_bHLH	C_NeuroD1_bHLH	47894	0.13486	24750	0.13706	26483	-0.02622	1.88278e-70
Bach1_bZIP	Bach1_bZIP	Bach1_bZIP	C_Bach1_bZIP	72971	0.12357	35222	0.11936	33975	0.09178	2.38182e-134
Bach2_bZIP	Bach2_bZIP	Bach2_bZIP	C_JunB_bZIP	64505	0.13195	32268	0.12914	31762	0.07034	3.2326e-120
Bapx1_Homeobox	Bapx1_Homeobox	Bapx1_Homeobox	C_Bapx1_Homeobox	45963	0.11381	20413	0.115	21381	0.00962	3.93362e-32
Barx1_Homeobox	Barx1_Homeobox	Barx1_Homeobox	C_Barx1_Homeobox	30053	0.09026	10649	0.08314	9144	0.17707	5.70087e-143
IRF-BATF_IRF-bZIP	IRF-BATF_IRF-bZIP	IRF-BATF_IRF-bZIP	C_bZIP-IRF_bZIP-IRF	99601	0.09544	37975	0.09172	35933	0.10774	4.367e-144
BATF_bZIP	BATF_bZIP	BATF_bZIP	C_JunB_bZIP	48762	0.13451	24570	0.13033	23760	0.09099	1.56023e-124
Bcl11a_Zf	Bcl11a_Zf	Bcl11a_Zf	C_Bcl11a_Zf	77449	0.14343	41746	0.14174	44016	0.01569	2.08853e-60
Bcl6_Zf	Bcl6_Zf	Bcl6_Zf	C_Bcl6_Zf	76144	0.11611	35183	0.10992	33136	0.1231	6.55956e-150
BHLHA15_bHLH	BHLHA15_bHLH	BHLHA15_bHLH	C_Tcf21_bHLH	72319	0.13199	38463	0.12995	38801	0.04456	5.26164e-104
bHLHE40_bHLH	bHLHE40_bHLH	bHLHE40_bHLH	C_bHLHE40_bHLH	14849	0.1953	8815	0.18514	8990	0.07493	2.7252e-93
bHLHE41_bHLH	bHLHE41_bHLH	bHLHE41_bHLH	C_bHLHE40_bHLH	14385	0.19612	8640	0.18686	8705	0.08483	5.7936e-94
BMAL1_bHLH	BMAL1_bHLH	BMAL1_bHLH	C_BMAL1_bHLH	17908	0.20823	11009	0.19405	11086	0.12164	8.98221e-116
BMYB_HTH	BMYB_HTH	BMYB_HTH	C_BMYB_HTH	25809	0.12683	13110	0.12135	11766	0.15916	2.27807e-138
BORIS_Zf	BORIS_Zf	BORIS_Zf	C_BORIS_Zf	154703	0.20992	113984	0.19377	101638	0.262	2.51104e-203
Brachyury_T-box	Brachyury_T-box	Brachyury_T-box	C_Brachyury_T-box	27522	0.11474	12930	0.11129	12638	0.08483	8.74329e-106
Brn1_POU-Homeobox	Brn1_POU-Homeobox	Brn1_POU-Homeobox	C_Oct6_POU-Homeobox	44048	0.10129	18109	0.08978	14036	0.24786	2.8883e-166
Brn2_POU-Homeobox	Brn2_POU-Homeobox	Brn2_POU-Homeobox	C_Brn2_POU-Homeobox	34501	0.08489	11492	0.07732	9555	0.18805	3.48201e-146
bZIP-IRF_bZIP-IRF	bZIP-IRF_bZIP-IRF	bZIP-IRF_bZIP-IRF	C_bZIP-IRF_bZIP-IRF	111564	0.09584	42687	0.09376	42028	0.07424	3.17757e-133
Cdx2_Homeobox	Cdx2_Homeobox	Cdx2_Homeobox	C_Cdx2_Homeobox	39502	0.08583	13291	0.07655	10371	0.23629	6.48001e-163
CDX4_Homeobox	CDX4_Homeobox	CDX4_Homeobox	C_CDX4_Homeobox	28635	0.09545	10625	0.08876	9210	0.17251	1.24624e-138
CEBP-AP1_bZIP	CEBP-AP1_bZIP	CEBP-AP1_bZIP	C_CEBP-AP1_bZIP	47177	0.10495	18782	0.10571	18895	0.03372	3.04263e-79
CEBP-CEBP_bZIP	CEBP-CEBP_bZIP	CEBP-CEBP_bZIP	C_CEBP-CEBP_bZIP	52358	0.10108	20638	0.09532	18941	0.1419	7.18823e-150
CEBP_bZIP	CEBP_bZIP	CEBP_bZIP	C_CEBP_bZIP	31082	0.10718	12116	0.11462	13789	-0.08102	3.0759e-116
Chop_bZIP	Chop_bZIP	Chop_bZIP	C_Chop_bZIP	37288	0.10481	14608	0.10218	14116	0.07973	1.59493e-119
CHR_	CHR_	CHR_	C_CHR_	48196	0.09785	18245	0.08785	15011	0.22627	5.28585e-168
CLOCK_bHLH	CLOCK_bHLH	CLOCK_bHLH	C_BMAL1_bHLH	20043	0.20199	12359	0.18628	12057	0.15755	1.00773e-134
c-Myc_bHLH_1	c-Myc_bHLH_1	c-Myc_bHLH_1	C_Max_bHLH	20080	0.19094	12249	0.18132	12415	0.08868	1.5128e-106
c-Myc_bHLH_2	c-Myc_bHLH_2	c-Myc_bHLH_2	C_Max_bHLH	20989	0.16309	12135	0.15994	12620	0.02813	3.04092e-58
COUP-TFII_NR_1	COUP-TFII_NR_1	COUP-TFII_NR_1	C_COUP-TFII_NR_1	61032	0.1282	30712	0.12841	32709	-0.00463	1.42315e-20
COUP-TFII_NR_2	COUP-TFII_NR_2	COUP-TFII_NR_2	C_COUP-TFII_NR_1	46801	0.12491	22971	0.12577	24991	-0.02095	4.5884e-60
CREB5_bZIP	CREB5_bZIP	CREB5_bZIP	C_Atf7_bZIP	31705	0.13831	15026	0.12508	13635	0.18794	5.34154e-153
CRE_bZIP	CRE_bZIP	CRE_bZIP	C_CRE_bZIP	17304	0.22783	10458	0.21696	10324	0.12901	3.13793e-114
CRX_Homeobox	CRX_Homeobox	CRX_Homeobox	C_Otx2_Homeobox	18057	0.11022	7743	0.10967	7993	0.03584	1.05656e-62
CTCF_Zf	CTCF_Zf	CTCF_Zf	C_BORIS_Zf	134813	0.19253	96577	0.17073	82296	0.32143	4.6486e-202
CTCF-SatelliteElement_Zf	CTCF-SatelliteElement_Zf	CTCF-SatelliteElement_Zf	C_CTCF-SatelliteElement_Zf	74554	0.14208	41065	0.13656	40676	0.08479	2.75514e-129
CUX1_Homeobox	CUX1_Homeobox	CUX1_Homeobox	C_CUX1_Homeobox	4786	0.08603	1621	0.08082	1382	0.15323	9.90024e-99
Cux2_Homeobox	Cux2_Homeobox	Cux2_Homeobox	C_Cux2_Homeobox	15647	0.0873	5360	0.08117	4656	0.15879	7.01825e-127
DLX1_Homeobox	DLX1_Homeobox	DLX1_Homeobox	C_DLX1_Homeobox	14668	0.09306	5372	0.08598	4587	0.17565	1.78213e-122
DLX2_Homeobox	DLX2_Homeobox	DLX2_Homeobox	C_Lhx3_Homeobox	12807	0.09582	4868	0.08666	4014	0.21203	8.52463e-131
Dlx3_Homeobox	Dlx3_Homeobox	Dlx3_Homeobox	C_Lhx3_Homeobox	14556	0.08948	5139	0.08025	4133	0.23411	6.58608e-136
DLX5_Homeobox	DLX5_Homeobox	DLX5_Homeobox	C_Lhx3_Homeobox	13789	0.09333	5096	0.0838	4113	0.22707	9.43815e-139
Mouse_Recombination_Hotspot_Zf	Mouse_Recombination_Hotspot_Zf	Mouse_Recombination_Hotspot_Zf	C_Mouse_Recombination_Hotspot_Zf	58325	0.1065	24454	0.1015	22823	0.12512	6.3574e-141
DMRT1_DM	DMRT1_DM	DMRT1_DM	C_DMRT1_DM	32857	0.09181	12043	0.08812	11163	0.11371	9.82896e-127
DMRT6_DM	DMRT6_DM	DMRT6_DM	C_DMRT1_DM	31259	0.09447	11951	0.0912	11206	0.1053	1.57543e-119
RAR-RXR_NR-DR0	RAR-RXR_NR-DR0	RAR-RXR_NR-DR0	C_RARg_NR	63123	0.12242	30307	0.12569	33121	-0.04562	8.95716e-106
RAR-RXR_NR-DR5	RAR-RXR_NR-DR5	RAR-RXR_NR-DR5	C_RAR-RXR_NR-DR5	77639	0.13781	41295	0.1432	45977	-0.06852	1.86261e-118
DUX4_Homeobox	DUX4_Homeobox	DUX4_Homeobox	C_DUX4_Homeobox	29817	0.08787	9896	0.07968	8048	0.21052	3.15101e-150
Duxbl_Homeobox	Duxbl_Homeobox	Duxbl_Homeobox	C_Duxbl_Homeobox	31767	0.103	12239	0.09577	10934	0.16538	1.60172e-142
DUX_Homeobox	DUX_Homeobox	DUX_Homeobox	C_DUX_Homeobox	21575	0.09308	7893	0.08621	6842	0.16856	1.02529e-133
E2A_bHLH	E2A_bHLH	E2A_bHLH	C_Tcf21_bHLH	70069	0.14376	37628	0.14877	42016	-0.07878	2.41451e-128
E2F1_E2F	E2F1_E2F	E2F1_E2F	C_E2F6_E2F	22081	0.29657	17181	0.30965	17799	-0.02249	1.04911e-51
E2F3_E2F	E2F3_E2F	E2F3_E2F	C_E2F6_E2F	31289	0.25803	21963	0.27078	23628	-0.062	3.29057e-107
E2F4_E2F	E2F4_E2F	E2F4_E2F	C_E2F6_E2F	12238	0.2822	9295	0.28678	9240	0.08036	2.34465e-87
E2F6_E2F	E2F6_E2F	E2F6_E2F	C_E2F6_E2F	44409	0.23686	30495	0.24496	31439	-0.00262	0.0201048
E2F7_E2F	E2F7_E2F	E2F7_E2F	C_E2F6_E2F	22052	0.30261	17205	0.31424	17810	-0.01321	2.54204e-34
E2F_E2F	E2F_E2F	E2F_E2F	C_E2F_E2F	10623	0.27744	8022	0.28352	8091	0.03264	1.93091e-51
E2A_bHLH-near_PU.1	E2A_bHLH-near_PU.1	E2A_bHLH-near_PU.1	C_Slug_Zf	73504	0.13319	38248	0.1413	46552	-0.15639	1.84754e-157
EBF2_EBF	EBF2_EBF	EBF2_EBF	C_EBF2_EBF	48444	0.13108	24733	0.13483	27311	-0.05226	6.34498e-96
EBF_EBF	EBF_EBF	EBF_EBF	C_EBF2_EBF	48843	0.14101	25746	0.14816	29683	-0.10504	2.62939e-130
EBF1_EBF	EBF1_EBF	EBF1_EBF	C_EBF1_EBF	70569	0.14736	38401	0.15247	43160	-0.07804	2.15332e-130
EBNA1_EBV-virus	EBNA1_EBV-virus	EBNA1_EBV-virus	C_EBNA1_EBV-virus	46748	0.14266	24742	0.14436	26179	-0.00751	6.98271e-24
E-box_bHLH	E-box_bHLH	E-box_bHLH	C_E-box_bHLH	30807	0.18125	17720	0.16919	17496	0.12267	2.05242e-128
Egr1_Zf	Egr1_Zf	Egr1_Zf	C_Egr2_Zf	98377	0.18701	60597	0.19245	66883	-0.06517	3.28612e-126
Egr2_Zf	Egr2_Zf	Egr2_Zf	C_Egr2_Zf	98765	0.22213	66000	0.22331	69400	0.01576	2.19822e-67
EHF_ETS	EHF_ETS	EHF_ETS	C_ELF3_ETS	138388	0.15146	76641	0.1343	66178	0.27775	3.76988e-200
EKLF_Zf	EKLF_Zf	EKLF_Zf	C_KLF14_Zf	122328	0.19037	74563	0.19056	79444	0.00802	1.84535e-38
ELF1_ETS	ELF1_ETS	ELF1_ETS	C_Etv2_ETS	46291	0.23761	30818	0.21869	27907	0.27714	4.28549e-168
ELF3_ETS	ELF3_ETS	ELF3_ETS	C_ELF3_ETS	186018	0.14178	99579	0.12682	86626	0.25569	1.04693e-195
Elf4_ETS	Elf4_ETS	Elf4_ETS	C_Etv2_ETS	133250	0.17136	79930	0.15306	69653	0.28497	8.97893e-196
ELF5_ETS	ELF5_ETS	ELF5_ETS	C_ELF3_ETS	132051	0.1494	72587	0.13492	64348	0.24348	1.26815e-190
Elk1_ETS	Elk1_ETS	Elk1_ETS	C_Etv2_ETS	30596	0.28526	22408	0.26234	19909	0.32954	3.76863e-171
Elk4_ETS	Elk4_ETS	Elk4_ETS	C_Etv2_ETS	16994	0.33891	12870	0.32033	12012	0.25712	5.70287e-153
En1_Homeobox	En1_Homeobox	En1_Homeobox	C_Lhx3_Homeobox	12840	0.0997	4946	0.09077	4095	0.21248	5.85057e-133
Eomes_T-box	Eomes_T-box	Eomes_T-box	C_Eomes_T-box	39683	0.10461	16616	0.10265	16567	0.05372	2.11665e-104
ERE_NR-IR3	ERE_NR-IR3	ERE_NR-IR3	C_ERE_NR-IR3	48681	0.13001	24626	0.13493	27048	-0.0594	8.37021e-108
ERG_ETS	ERG_ETS	ERG_ETS	C_Etv2_ETS	163770	0.16379	96778	0.14655	84793	0.27134	3.53039e-200
Erra_NR	Erra_NR	Erra_NR	C_Erra_NR	92840	0.13028	47709	0.13091	50766	-0.00671	3.2757e-34
ERRg_NR	ERRg_NR	ERRg_NR	C_Esrrb_NR	52668	0.12457	26142	0.12524	27665	-0.00559	1.03542e-15
Unknown-ESC-element_	Unknown-ESC-element_	Unknown-ESC-element_	C_Zic3_Zf	115408	0.14718	63829	0.15073	69663	-0.04833	7.43994e-114
Esrrb_NR	Esrrb_NR	Esrrb_NR	C_Esrrb_NR	51541	0.11948	24841	0.11885	26103	0.00885	6.17788e-36
ETS1_ETS	ETS1_ETS	ETS1_ETS	C_Etv2_ETS	149888	0.1693	89651	0.15159	78417	0.27729	1.08503e-198
Ets1-distal_ETS	Ets1-distal_ETS	Ets1-distal_ETS	C_Etv2_ETS	146392	0.15308	83240	0.13902	74320	0.23227	3.20082e-190
ETS-E-box_ETS-bHLH	ETS-E-box_ETS-bHLH	ETS-E-box_ETS-bHLH	C_ETS-E-box_ETS-bHLH	104057	0.13188	51792	0.13019	52479	0.04598	1.63251e-112
ETS_ETS	ETS_ETS	ETS_ETS	C_Etv2_ETS	64590	0.21325	42136	0.19237	37033	0.30977	1.24754e-189
ETS-RUNX_ETS-Runt	ETS-RUNX_ETS-Runt	ETS-RUNX_ETS-Runt	C_ETS-RUNX_ETS-Runt	131251	0.16046	77168	0.15274	74409	0.12872	8.83777e-163
ETV1_ETS	ETV1_ETS	ETV1_ETS	C_Etv2_ETS	106636	0.18212	65596	0.16254	56902	0.29931	1.97596e-193
Etv2_ETS	Etv2_ETS	Etv2_ETS	C_Etv2_ETS	152380	0.16862	90594	0.15123	79242	0.27692	1.03554e-200
ETV4_ETS	ETV4_ETS	ETV4_ETS	C_Etv2_ETS	60093	0.22391	40307	0.20165	35076	0.32754	2.40274e-188
EWS-ERG-fusion_ETS	EWS-ERG-fusion_ETS	EWS-ERG-fusion_ETS	C_Etv2_ETS	147670	0.14711	81304	0.12977	69185	0.28857	2.01233e-208
EWS-FLI1-fusion_ETS	EWS-FLI1-fusion_ETS	EWS-FLI1-fusion_ETS	C_Etv2_ETS	101069	0.16964	59655	0.15113	51286	0.2952	2.22615e-195
Fli1_ETS	Fli1_ETS	Fli1_ETS	C_Etv2_ETS	51741	0.22658	34460	0.20582	30686	0.30114	1.03577e-172
Fosl2_bZIP	Fosl2_bZIP	Fosl2_bZIP	C_JunB_bZIP	47017	0.13612	24002	0.13211	23279	0.08799	9.26304e-127
Fos_bZIP	Fos_bZIP	Fos_bZIP	C_JunB_bZIP	46795	0.13139	23151	0.12647	21970	0.10735	2.43996e-128
FOXA1_Forkhead_1	FOXA1_Forkhead_1	FOXA1_Forkhead_1	C_FOXA1_Forkhead_1	77847	0.0913	28637	0.08016	21863	0.27289	7.69833e-177
FOXA1_Forkhead_2	FOXA1_Forkhead_2	FOXA1_Forkhead_2	C_FOXA1_Forkhead_1	76414	0.09101	27944	0.07986	21216	0.27609	2.62857e-182
Foxa2_Forkhead	Foxa2_Forkhead	Foxa2_Forkhead	C_Foxa3_Forkhead	48499	0.10018	18866	0.0961	17922	0.11158	1.01695e-135
Foxa3_Forkhead	Foxa3_Forkhead	Foxa3_Forkhead	C_Foxa3_Forkhead	47321	0.09757	17829	0.0923	16234	0.14435	5.73339e-145
FoxD3_forkhead	FoxD3_forkhead	FoxD3_forkhead	C_FoxD3_forkhead	76393	0.0939	28045	0.08699	24556	0.17492	5.54301e-171
Fox-Ebox_Forkhead-bHLH	Fox-Ebox_Forkhead-bHLH	Fox-Ebox_Forkhead-bHLH	C_Fox-Ebox_Forkhead-bHLH	83939	0.10653	35961	0.11025	38607	-0.03309	9.05051e-101
Foxf1_Forkhead	Foxf1_Forkhead	Foxf1_Forkhead	C_FoxL2_Forkhead	50331	0.09242	17994	0.08686	16081	0.15054	1.14961e-146
Foxh1_Forkhead	Foxh1_Forkhead	Foxh1_Forkhead	C_Foxh1_Forkhead	33338	0.1021	13035	0.10278	13465	0.01449	5.16307e-40
FOXK1_Forkhead	FOXK1_Forkhead	FOXK1_Forkhead	C_FoxL2_Forkhead	38958	0.10035	15016	0.09528	13753	0.13937	1.97256e-135
FOXK2_Forkhead	FOXK2_Forkhead	FOXK2_Forkhead	C_FOXK2_Forkhead	41315	0.10467	16538	0.10062	15727	0.10504	1.66283e-125
FoxL2_Forkhead	FoxL2_Forkhead	FoxL2_Forkhead	C_FoxL2_Forkhead	48393	0.09364	17581	0.08736	15471	0.16264	4.45617e-152
FOXM1_Forkhead	FOXM1_Forkhead	FOXM1_Forkhead	C_FOXA1_Forkhead_1	73290	0.09314	27716	0.0817	21038	0.28044	1.01988e-187
Foxo1_Forkhead	Foxo1_Forkhead	Foxo1_Forkhead	C_Foxo1_Forkhead	51070	0.12113	23613	0.11721	22976	0.09247	2.77232e-125
Foxo3_Forkhead	Foxo3_Forkhead	Foxo3_Forkhead	C_FoxL2_Forkhead	48361	0.09754	18129	0.0921	16394	0.14776	1.21038e-145
FOXP1_Forkhead	FOXP1_Forkhead	FOXP1_Forkhead	C_FoxL2_Forkhead	44117	0.1001	17101	0.09478	15548	0.14463	3.92869e-145
Fra1_bZIP	Fra1_bZIP	Fra1_bZIP	C_JunB_bZIP	45283	0.13421	22753	0.12957	21741	0.10136	4.26709e-130
Fra2_bZIP	Fra2_bZIP	Fra2_bZIP	C_JunB_bZIP	47888	0.13531	24269	0.13115	23456	0.09206	4.21281e-124
FXR_NR-IR1	FXR_NR-IR1	FXR_NR-IR1	C_FXR_NR-IR1	30063	0.13529	15572	0.14019	17366	-0.07004	4.48084e-105
GABPA_ETS	GABPA_ETS	GABPA_ETS	C_Etv2_ETS	95240	0.19084	59770	0.16991	51277	0.32296	5.63794e-199
Gata2_Zf	Gata2_Zf	Gata2_Zf	C_Gata2_Zf	37927	0.11598	17741	0.10857	16216	0.16553	4.15454e-143
GATA3_Zf-DR4	GATA3_Zf-DR4	GATA3_Zf-DR4	C_GATA3_Zf-DR4	42978	0.0959	16589	0.09299	16040	0.08933	4.8301e-126
GATA3_Zf-DR8	GATA3_Zf-DR8	GATA3_Zf-DR8	C_GATA3_Zf-DR8	55835	0.10813	26411	0.09566	21657	0.23431	4.87273e-170
GATA_Zf-IR3	GATA_Zf-IR3	GATA_Zf-IR3	C_GATA_Zf-IR3	26888	0.09977	10768	0.09195	9661	0.16113	3.80851e-136
GATA_Zf-IR4	GATA_Zf-IR4	GATA_Zf-IR4	C_GATA_Zf-IR4	17243	0.09931	7037	0.09273	6352	0.15921	7.49435e-127
GATA3_Zf	GATA3_Zf	GATA3_Zf	C_Gata2_Zf	39796	0.10455	16664	0.0957	14492	0.20027	3.87e-161
Gata4_Zf	Gata4_Zf	Gata4_Zf	C_Gata2_Zf	36419	0.11646	17114	0.10859	15497	0.17296	4.15409e-144
Gata6_Zf	Gata6_Zf	Gata6_Zf	C_Gata2_Zf	38305	0.11495	17772	0.10675	15960	0.17906	1.08058e-148
Gata1_Zf	Gata1_Zf	Gata1_Zf	C_Gata2_Zf	37082	0.11673	17461	0.10946	16009	0.16319	6.49756e-151
GATA-SCL_Zf-bHLH	GATA-SCL_Zf-bHLH	GATA-SCL_Zf-bHLH	C_GATA-SCL_Zf-bHLH	49671	0.12856	24932	0.1279	25528	0.0325	1.57963e-83
Gfi1b_Zf	Gfi1b_Zf	Gfi1b_Zf	C_Gfi1b_Zf	57811	0.12241	28929	0.11445	25571	0.16006	5.34007e-155
GFX_	GFX_	GFX_	C_ZBTB33_Zf	4565	0.2917	3091	0.30436	3332	-0.05291	6.93968e-53
GFY_	GFY_	GFY_	C_GFY_	61149	0.15067	33582	0.14604	32060	0.11594	7.32142e-139
GFY-Staf_Zf	GFY-Staf_Zf	GFY-Staf_Zf	C_Ronin_THAP	62778	0.14774	36775	0.13445	30158	0.26213	9.37352e-176
Gli2_Zf	Gli2_Zf	Gli2_Zf	C_Gli2_Zf	91866	0.13639	47312	0.14743	57104	-0.17427	9.24947e-171
GLI3_Zf	GLI3_Zf	GLI3_Zf	C_Gli2_Zf	76384	0.1313	38027	0.14418	47317	-0.20893	3.58701e-173
GLIS3_Zf	GLIS3_Zf	GLIS3_Zf	C_GLIS3_Zf	81484	0.1746	49201	0.18162	54975	-0.08838	6.12392e-140
GRE_NR-IR3_1	GRE_NR-IR3_1	GRE_NR-IR3_1	C_PR_NR	31340	0.12394	15464	0.12644	16176	-0.00694	8.94664e-17
GRE_NR-IR3_2	GRE_NR-IR3_2	GRE_NR-IR3_2	C_PR_NR	40486	0.11644	19091	0.11831	19832	0.0025	3.84732
GRHL2_CP2	GRHL2_CP2	GRHL2_CP2	C_GRHL2_CP2	29778	0.11253	13014	0.11135	13213	0.03733	4.93862e-83
GSC_Homeobox	GSC_Homeobox	GSC_Homeobox	C_Otx2_Homeobox	32592	0.09959	13359	0.09994	13655	0.02759	3.51939e-69
Hand2_bHLH	Hand2_bHLH	Hand2_bHLH	C_Hand2_bHLH	102429	0.12179	48953	0.12524	53553	-0.04106	7.59006e-104
HEB_bHLH	HEB_bHLH	HEB_bHLH	C_Tcf21_bHLH	74174	0.14599	40628	0.14982	44930	-0.06391	4.5361e-115
HIC1_Zf	HIC1_Zf	HIC1_Zf	C_HIC1_Zf	56781	0.15356	32109	0.15902	35928	-0.08184	2.93698e-118
HIF-1a_bHLH	HIF-1a_bHLH	HIF-1a_bHLH	C_HIF2a_bHLH	6291	0.16297	3521	0.17139	3748	-0.029	2.0699e-34
HIF-1b_HLH	HIF-1b_HLH	HIF-1b_HLH	C_HIF2a_bHLH	7697	0.16407	4379	0.1737	4602	-0.04709	1.98937e-55
HIF2a_bHLH	HIF2a_bHLH	HIF2a_bHLH	C_HIF2a_bHLH	9091	0.17137	5284	0.18	5507	-0.03293	8.61282e-52
HINFP_Zf	HINFP_Zf	HINFP_Zf	C_HINFP_Zf	9452	0.32495	7850	0.34474	8215	-0.10331	8.78188e-100
HLF_bZIP	HLF_bZIP	HLF_bZIP	C_HLF_bZIP	31994	0.10378	12480	0.10146	11803	0.09113	8.60436e-116
HNF1b_Homeobox	HNF1b_Homeobox	HNF1b_Homeobox	C_HNF1b_Homeobox	28670	0.08327	9724	0.06806	6233	0.37003	8.79798e-174
Hnf1_Homeobox	Hnf1_Homeobox	Hnf1_Homeobox	C_HNF1b_Homeobox	40061	0.08338	13435	0.06964	8954	0.34087	4.07479e-179
HNF4a_NR-DR1	HNF4a_NR-DR1	HNF4a_NR-DR1	C_HNF4a_NR-DR1	85170	0.1174	40576	0.11726	41952	0.01598	8.29216e-63
Hnf6b_Homeobox	Hnf6b_Homeobox	Hnf6b_Homeobox	C_Hnf6b_Homeobox	12981	0.08947	4491	0.08478	4102	0.12198	5.7149e-109
HNF6_Homeobox	HNF6_Homeobox	HNF6_Homeobox	C_Hnf6b_Homeobox	7867	0.09057	2766	0.08633	2573	0.12847	1.45753e-99
Hoxa10_Homeobox	Hoxa10_Homeobox	Hoxa10_Homeobox	C_Hoxd10_Homeobox	44254	0.09818	16765	0.09295	15365	0.13539	3.29782e-143
Hoxa11_Homeobox	Hoxa11_Homeobox	Hoxa11_Homeobox	C_Hoxd11_Homeobox	34489	0.09594	13025	0.08805	10963	0.19358	1.51756e-151
Hoxa13_Homeobox	Hoxa13_Homeobox	Hoxa13_Homeobox	C_Hoxd13_Homeobox	37339	0.09225	13385	0.08369	10962	0.21119	7.14842e-158
HOXA1_Homeobox	HOXA1_Homeobox	HOXA1_Homeobox	C_HOXA2_Homeobox	31045	0.09997	12449	0.09936	12643	0.03651	5.78815e-77
HOXA2_Homeobox	HOXA2_Homeobox	HOXA2_Homeobox	C_HOXA2_Homeobox	31412	0.09536	12034	0.09016	11107	0.12537	4.81607e-128
Hoxa9_Homeobox	Hoxa9_Homeobox	Hoxa9_Homeobox	C_Hoxa9_Homeobox	38681	0.10714	15292	0.10199	14208	0.13685	1.77418e-137
HOXB13_Homeobox	HOXB13_Homeobox	HOXB13_Homeobox	C_Hoxd13_Homeobox	33704	0.09326	12415	0.08505	10162	0.20252	3.73234e-149
Hoxb4_Homeobox	Hoxb4_Homeobox	Hoxb4_Homeobox	C_Hoxb4_Homeobox	29581	0.10454	12224	0.1014	11842	0.08492	1.646e-104
Hoxc9_Homeobox	Hoxc9_Homeobox	Hoxc9_Homeobox	C_Hoxc9_Homeobox	26799	0.09708	10156	0.09052	8896	0.16971	7.0479e-136
Hoxd10_Homeobox	Hoxd10_Homeobox	Hoxd10_Homeobox	C_Hoxd10_Homeobox	37789	0.10194	14681	0.09567	13185	0.15674	5.56083e-146
Hoxd11_Homeobox	Hoxd11_Homeobox	Hoxd11_Homeobox	C_Hoxd11_Homeobox	32748	0.09695	12506	0.08941	10653	0.18259	8.19022e-148
Hoxd12_Homeobox	Hoxd12_Homeobox	Hoxd12_Homeobox	C_Hoxd10_Homeobox	49430	0.09115	17540	0.08344	14657	0.20059	1.07711e-160
Hoxd13_Homeobox	Hoxd13_Homeobox	Hoxd13_Homeobox	C_Hoxd13_Homeobox	39743	0.09201	14200	0.08285	11274	0.22224	1.92797e-157
HRE_HSF_1	HRE_HSF_1	HRE_HSF_1	C_HRE_HSF_1	36580	0.12958	17917	0.13055	18735	0.00436	1.23514e-07
HRE_HSF_2	HRE_HSF_2	HRE_HSF_2	C_HRE_HSF_2	57920	0.10845	24700	0.10722	24756	0.04922	2.99548e-103
IRF1_IRF	IRF1_IRF	IRF1_IRF	C_IRF1_IRF	136955	0.11148	58637	0.10079	49246	0.23608	4.24896e-185
IRF2_IRF	IRF2_IRF	IRF2_IRF	C_IRF1_IRF	91006	0.11669	39854	0.1072	34726	0.20251	5.39926e-173
IRF3_IRF	IRF3_IRF	IRF3_IRF	C_IRF1_IRF	144310	0.10615	58002	0.09449	47357	0.25733	1.23768e-195
IRF4_IRF	IRF4_IRF	IRF4_IRF	C_IRF4_IRF	42824	0.11559	19115	0.10994	17953	0.12142	2.73223e-138
IRF8_IRF	IRF8_IRF	IRF8_IRF	C_IRF8_IRF	113582	0.11907	50896	0.11061	45446	0.1794	7.92835e-172
Isl1_Homeobox	Isl1_Homeobox	Isl1_Homeobox	C_Isl1_Homeobox	24149	0.1073	9792	0.10417	9544	0.09112	1.22347e-111
ISRE_IRF	ISRE_IRF	ISRE_IRF	C_IRF1_IRF	98401	0.10579	40028	0.09791	35385	0.17739	3.31381e-172
Jun-AP1_bZIP	Jun-AP1_bZIP	Jun-AP1_bZIP	C_JunB_bZIP	45765	0.13686	23422	0.13262	22680	0.09046	1.61253e-126
JunB_bZIP	JunB_bZIP	JunB_bZIP	C_JunB_bZIP	47182	0.13617	23996	0.13202	23281	0.08915	2.01231e-123
c-Jun-CRE_bZIP	c-Jun-CRE_bZIP	c-Jun-CRE_bZIP	C_Atf7_bZIP	36427	0.14488	18117	0.13483	17431	0.13115	4.30789e-137
JunD_bZIP	JunD_bZIP	JunD_bZIP	C_Atf7_bZIP	28218	0.15375	14356	0.14079	13406	0.16784	2.40582e-138
KLF10_Zf	KLF10_Zf	KLF10_Zf	C_KLF10_Zf	241480	0.14098	118571	0.1527	147049	-0.1945	1.77164e-192
KLF14_Zf	KLF14_Zf	KLF14_Zf	C_KLF14_Zf	168751	0.26677	121779	0.26161	119673	0.14918	6.49236e-174
KLF1_Zf	KLF1_Zf	KLF1_Zf	C_KLF14_Zf	130048	0.29178	94351	0.28508	91612	0.18993	2.91899e-176
KLF3_Zf	KLF3_Zf	KLF3_Zf	C_KLF14_Zf	146018	0.27492	106248	0.27303	106311	0.1172	8.60294e-161
Klf4_Zf	Klf4_Zf	Klf4_Zf	C_KLF14_Zf	114210	0.23029	74445	0.23091	77612	0.04576	1.06079e-116
KLF5_Zf	KLF5_Zf	KLF5_Zf	C_KLF14_Zf	128975	0.26757	90839	0.26331	90195	0.13974	4.92914e-170
KLF6_Zf	KLF6_Zf	KLF6_Zf	C_KLF14_Zf	105160	0.27318	73549	0.27347	74910	0.09077	1.12188e-142
Klf9_Zf	Klf9_Zf	Klf9_Zf	C_KLF14_Zf	150884	0.2463	104457	0.24156	104812	0.1138	4.24093e-165
LEF1_HMG	LEF1_HMG	LEF1_HMG	C_LEF1_HMG	55378	0.09996	22029	0.09496	20626	0.11097	4.49362e-139
Lhx1_Homeobox	Lhx1_Homeobox	Lhx1_Homeobox	C_Lhx3_Homeobox	15066	0.08629	5142	0.07641	3982	0.24092	8.5365e-138
Lhx2_Homeobox	Lhx2_Homeobox	Lhx2_Homeobox	C_Lhx3_Homeobox	17597	0.08854	6125	0.079	4865	0.22763	4.82709e-142
Lhx3_Homeobox	Lhx3_Homeobox	Lhx3_Homeobox	C_Lhx3_Homeobox	16893	0.08749	5761	0.07716	4390	0.25236	2.56613e-147
LHX9_Homeobox	LHX9_Homeobox	LHX9_Homeobox	C_Lhx3_Homeobox	15300	0.10217	6028	0.09428	5285	0.17886	2.50548e-129
Unknown_Homeobox	Unknown_Homeobox	Unknown_Homeobox	C_Unknown_Homeobox	30374	0.0945	11192	0.08574	9243	0.20698	5.51184e-154
LRF_Zf	LRF_Zf	LRF_Zf	C_LRF_Zf	38334	0.14867	20952	0.15422	23140	-0.06711	3.53596e-108
Nr5a2_NR_1	Nr5a2_NR_1	Nr5a2_NR_1	C_Nr5a2_NR_1	67057	0.12069	32275	0.12239	35083	-0.02905	1.14738e-81
LXRE_NR-DR4	LXRE_NR-DR4	LXRE_NR-DR4	C_LXRE_NR-DR4	38204	0.12914	18901	0.12971	20044	0.00287	3.91067e-05
MafA_bZIP	MafA_bZIP	MafA_bZIP	C_MafA_bZIP	69241	0.13103	34623	0.13169	36686	0.00146	17.827
MafB_bZIP	MafB_bZIP	MafB_bZIP	C_MafK_bZIP	62651	0.11871	29815	0.11892	31182	0.01512	7.28116e-58
MafF_bZIP	MafF_bZIP	MafF_bZIP	C_MafF_bZIP	47898	0.10082	19109	0.09511	17889	0.12144	1.99341e-133
MafK_bZIP	MafK_bZIP	MafK_bZIP	C_MafK_bZIP	66989	0.13124	34213	0.13407	36824	-0.02264	8.65141e-76
Max_bHLH	Max_bHLH	Max_bHLH	C_Max_bHLH	33104	0.15799	21925	0.13485	16786	0.36592	5.20911e-174
Maz_Zf	Maz_Zf	Maz_Zf	C_Zfp281_Zf	148545	0.23516	103700	0.23329	102724	0.10506	2.02454e-154
Mef2a_MADS	Mef2a_MADS	Mef2a_MADS	C_Mef2c_MADS	38428	0.10276	14988	0.09355	12927	0.20838	2.1078e-155
Mef2b_MADS	Mef2b_MADS	Mef2b_MADS	C_Mef2c_MADS	41238	0.10332	16151	0.09413	13902	0.2044	6.58085e-159
Mef2c_MADS	Mef2c_MADS	Mef2c_MADS	C_Mef2c_MADS	55195	0.09434	20128	0.08215	15396	0.2888	4.07928e-176
Mef2d_MADS	Mef2d_MADS	Mef2d_MADS	C_Mef2c_MADS	46448	0.09812	17507	0.08646	13863	0.26875	3.84756e-173
Meis1_Homeobox	Meis1_Homeobox	Meis1_Homeobox	C_Meis1_Homeobox	54702	0.13986	28106	0.14623	32283	-0.09497	6.02811e-135
MITF_bHLH	MITF_bHLH	MITF_bHLH	C_TFE3_bHLH	39283	0.15035	20285	0.14082	19527	0.12253	2.44696e-138
MNT_bHLH	MNT_bHLH	MNT_bHLH	C_MNT_bHLH	42754	0.11897	18465	0.12081	20638	-0.06505	1.21233e-108
AMYB_HTH	AMYB_HTH	AMYB_HTH	C_AMYB_HTH	31126	0.13773	15972	0.13884	16060	0.03851	1.98849e-82
MYB_HTH	MYB_HTH	MYB_HTH	C_AMYB_HTH	17708	0.15878	9907	0.16206	10067	0.02938	1.95867e-60
Myf5_bHLH	Myf5_bHLH	Myf5_bHLH	C_Tcf21_bHLH	68832	0.1366	35536	0.14187	40086	-0.07864	2.26081e-133
MYNN_Zf	MYNN_Zf	MYNN_Zf	C_MYNN_Zf	40715	0.0944	15027	0.08716	13041	0.1763	2.27829e-155
MyoD_bHLH	MyoD_bHLH	MyoD_bHLH	C_Tcf21_bHLH	73120	0.14667	39526	0.1518	43657	-0.0693	3.54738e-120
MyoG_bHLH	MyoG_bHLH	MyoG_bHLH	C_Tcf21_bHLH	86510	0.14264	45877	0.14667	50702	-0.05963	5.92198e-121
Nanog_Homeobox	Nanog_Homeobox	Nanog_Homeobox	C_Nanog_Homeobox	28957	0.11464	12689	0.11227	12892	0.0593	3.8242e-99
NeuroD1_bHLH	NeuroD1_bHLH	NeuroD1_bHLH	C_NeuroD1_bHLH	87991	0.13708	47938	0.13449	48473	0.04825	1.71455e-110
NeuroG2_bHLH	NeuroG2_bHLH	NeuroG2_bHLH	C_NeuroD1_bHLH	79684	0.12753	41123	0.12545	41186	0.04893	3.03721e-107
NF1-FOXA1_CTF-Forkhead	NF1-FOXA1_CTF-Forkhead	NF1-FOXA1_CTF-Forkhead	C_NF1-FOXA1_CTF-Forkhead	65517	0.10454	27287	0.10074	25853	0.1035	2.30871e-140
NF1-halfsite_CTF	NF1-halfsite_CTF	NF1-halfsite_CTF	C_NF1-halfsite_CTF	62716	0.13406	32097	0.1343	33976	-0.0028	0.000175526
NF1_CTF	NF1_CTF	NF1_CTF	C_NF1_CTF	56753	0.15976	33680	0.15172	34044	0.08468	1.77079e-123
NFAT-AP1_RHD-bZIP	NFAT-AP1_RHD-bZIP	NFAT-AP1_RHD-bZIP	C_NFAT-AP1_RHD-bZIP	87246	0.11121	38537	0.10728	37393	0.09274	3.28612e-141
NFAT_RHD	NFAT_RHD	NFAT_RHD	C_NFAT_RHD	54947	0.10345	21853	0.09954	20933	0.09848	1.05874e-136
NFE2L2_bZIP	NFE2L2_bZIP	NFE2L2_bZIP	C_Bach1_bZIP	69660	0.11918	32557	0.113	30167	0.12951	1.84881e-151
NF-E2_bZIP	NF-E2_bZIP	NF-E2_bZIP	C_Bach1_bZIP	76890	0.1275	37876	0.12778	39147	0.02215	6.57259e-70
NFIL3_bZIP	NFIL3_bZIP	NFIL3_bZIP	C_HLF_bZIP	16823	0.10974	6660	0.10568	6136	0.11338	1.86101e-107
NFkB-p65-Rel_RHD	NFkB-p65-Rel_RHD	NFkB-p65-Rel_RHD	C_NFkB-p65_RHD	34713	0.12272	15990	0.11773	15405	0.09581	3.79923e-116
NFY_CCAAT	NFY_CCAAT	NFY_CCAAT	C_NFY_CCAAT	39578	0.21933	24133	0.20303	18431	0.37699	9.10372e-185
Nkx2.1_Homeobox	Nkx2.1_Homeobox	Nkx2.1_Homeobox	C_Nkx2.1_Homeobox	43689	0.12125	21378	0.1179	21011	0.08397	1.87815e-125
Nkx2.2_Homeobox	Nkx2.2_Homeobox	Nkx2.2_Homeobox	C_Nkx2.1_Homeobox	39025	0.1286	18991	0.13403	21451	-0.06719	2.25055e-107
Nkx2.5_Homeobox	Nkx2.5_Homeobox	Nkx2.5_Homeobox	C_Nkx2.5_Homeobox	36975	0.11645	17009	0.11571	17407	0.03995	3.23175e-85
Nkx3.1_Homeobox	Nkx3.1_Homeobox	Nkx3.1_Homeobox	C_Nkx3.1_Homeobox	48340	0.1117	21588	0.11163	22209	0.02288	1.73454e-70
Nkx6.1_Homeobox	Nkx6.1_Homeobox	Nkx6.1_Homeobox	C_Nkx6.1_Homeobox	26600	0.09719	10158	0.0911	9196	0.14562	8.21912e-132
n-Myc_bHLH	n-Myc_bHLH	n-Myc_bHLH	C_Max_bHLH	19393	0.19109	11916	0.18187	12101	0.08795	2.50351e-106
NPAS2_bHLH	NPAS2_bHLH	NPAS2_bHLH	C_BMAL1_bHLH	35994	0.14691	18477	0.1427	19051	0.04023	1.76954e-87
Npas4_bHLH	Npas4_bHLH	Npas4_bHLH	C_Npas4_bHLH	6656	0.16134	3670	0.16353	3690	0.03297	1.03984e-51
NPAS_bHLH	NPAS_bHLH	NPAS_bHLH	C_Max_bHLH	18439	0.16644	10436	0.16167	10811	0.03587	1.14096e-68
EAR2_NR	EAR2_NR	EAR2_NR	C_COUP-TFII_NR_1	60071	0.12764	29659	0.12909	32458	-0.02887	5.14012e-80
Nr5a2_NR_2	Nr5a2_NR_2	Nr5a2_NR_2	C_Nr5a2_NR_1	64604	0.12444	31524	0.12745	34326	-0.03921	8.8493e-96
NRF1_NRF	NRF1_NRF	NRF1_NRF	C_NRF_NRF	32945	0.3125	23906	0.3302	26497	-0.12281	4.36388e-131
Nrf2_bZIP	Nrf2_bZIP	Nrf2_bZIP	C_Bach1_bZIP	74694	0.12968	37564	0.12703	36935	0.06995	9.45836e-121
NRF_NRF	NRF_NRF	NRF_NRF	C_NRF_NRF	30179	0.28903	20850	0.30361	22696	-0.09408	4.20437e-112
Nur77_NR	Nur77_NR	Nur77_NR	C_Nur77_NR	49197	0.10254	19948	0.09766	18975	0.11171	1.73455e-137
Oct11_POU-Homeobox	Oct11_POU-Homeobox	Oct11_POU-Homeobox	C_Oct4_POU-Homeobox	43875	0.10143	17952	0.08987	13843	0.25247	6.92117e-172
Oct2_POU-Homeobox	Oct2_POU-Homeobox	Oct2_POU-Homeobox	C_Oct4_POU-Homeobox	53271	0.09415	20047	0.08369	15345	0.23257	1.52171e-171
Oct4_POU-Homeobox	Oct4_POU-Homeobox	Oct4_POU-Homeobox	C_Oct4_POU-Homeobox	47174	0.09929	18904	0.08738	14379	0.26056	2.42443e-173
Oct4-Sox17_POU-Homeobox-HMG	Oct4-Sox17_POU-Homeobox-HMG	Oct4-Sox17_POU-Homeobox-HMG	C_Oct4-Sox17_POU-Homeobox-HMG	59811	0.09263	22733	0.0841	18691	0.20488	1.55817e-167
OCT4-SOX2-TCF-NANOG_POU-Homeobox-HMG	OCT4-SOX2-TCF-NANOG_POU-Homeobox-HMG	OCT4-SOX2-TCF-NANOG_POU-Homeobox-HMG	C_OCT4-SOX2-TCF-NANOG_POU-Homeobox-HMG	64265	0.08359	20587	0.0742	16325	0.22805	4.31762e-171
Oct6_POU-Homeobox	Oct6_POU-Homeobox	Oct6_POU-Homeobox	C_Oct6_POU-Homeobox	50819	0.10046	21483	0.08713	15545	0.28777	1.6028e-172
OCT-OCT_POU-Homeobox-IR1	OCT-OCT_POU-Homeobox-IR1	OCT-OCT_POU-Homeobox-IR1	C_OCT-OCT_POU-Homeobox-IR1	27207	0.08402	8987	0.07511	7258	0.21831	7.67583e-155
OCT-OCT_POU-Homeobox_1	OCT-OCT_POU-Homeobox_1	OCT-OCT_POU-Homeobox_1	C_OCT-OCT_POU-Homeobox_1	44924	0.08039	14013	0.07567	12690	0.11386	8.33159e-133
OCT-OCT_POU-Homeobox_2	OCT-OCT_POU-Homeobox_2	OCT-OCT_POU-Homeobox_2	C_OCT-OCT_POU-Homeobox_2	114624	0.07436	32606	0.08263	41307	-0.14787	4.06429e-164
OCT-OCT-short_POU-Homeobox	OCT-OCT-short_POU-Homeobox	OCT-OCT-short_POU-Homeobox	C_OCT-OCT_POU-Homeobox-IR1	22242	0.08586	7484	0.07873	6440	0.18934	2.78795e-140
Olig2_bHLH	Olig2_bHLH	Olig2_bHLH	C_NeuroD1_bHLH	61392	0.12453	31684	0.11932	30121	0.10203	8.04181e-137
Otx2_Homeobox	Otx2_Homeobox	Otx2_Homeobox	C_Otx2_Homeobox	31001	0.09886	12558	0.09824	12721	0.04483	3.67201e-85
NFkB-p50-p52_RHD	NFkB-p50-p52_RHD	NFkB-p50-p52_RHD	C_NFkB-p50-p52_RHD	43929	0.15607	24140	0.16337	27936	-0.12226	3.31723e-136
p53_p53_1	p53_p53_1	p53_p53_1	C_p53_p53_1	33486	0.11333	14629	0.11923	16581	-0.09016	3.28786e-119
p53_p53_2	p53_p53_2	p53_p53_2	C_p53_p53_2	58736	0.15289	31761	0.16472	36458	-0.13315	1.53304e-149
p53_p53_3	p53_p53_3	p53_p53_3	C_p53_p53_1	33486	0.11333	14629	0.11923	16581	-0.09016	3.28786e-119
p63_p53	p63_p53	p63_p53	C_p53_p53_1	34804	0.1209	15925	0.13014	19120	-0.14252	3.45363e-137
NFkB-p65_RHD	NFkB-p65_RHD	NFkB-p65_RHD	C_NFkB-p65_RHD	44739	0.12774	21730	0.12472	21989	0.04912	7.3464e-96
p73_p53	p73_p53	p73_p53	C_p53_p53_1	39072	0.12223	17791	0.13114	21210	-0.13882	4.1092e-136
PAX3-FKHR-fusion_Paired-Homeobox	PAX3-FKHR-fusion_Paired-Homeobox	PAX3-FKHR-fusion_Paired-Homeobox	C_PAX3-FKHR-fusion_Paired-Homeobox	29192	0.10356	12453	0.09649	10479	0.17007	1.58153e-144
PAX5_Paired-Homeobox	PAX5_Paired-Homeobox	PAX5_Paired-Homeobox	C_Pax8_Paired-Homeobox	41688	0.14953	22367	0.15734	25276	-0.09412	3.16797e-124
PAX5_Paired-Homeobox-condensed	PAX5_Paired-Homeobox-condensed	PAX5_Paired-Homeobox-condensed	C_PAX5_Paired-Homeobox-condensed	40122	0.15771	22027	0.16289	23895	-0.04987	2.56436e-99
PAX6_Paired-Homeobox	PAX6_Paired-Homeobox	PAX6_Paired-Homeobox	C_PAX6_Paired-Homeobox	31613	0.12545	14972	0.12751	15794	-0.00286	0.000107525
Pax7_Paired-Homeobox-longest	Pax7_Paired-Homeobox-longest	Pax7_Paired-Homeobox-longest	C_Pax7_Paired-Homeobox-longest	25553	0.07791	7379	0.0665	5134	0.29782	3.42435e-162
Pax7_Paired-Homeobox-long	Pax7_Paired-Homeobox-long	Pax7_Paired-Homeobox-long	C_Phox2b_Homeobox	16437	0.08323	5365	0.07267	4090	0.27038	6.44909e-144
Pax7_Paired-Homeobox	Pax7_Paired-Homeobox	Pax7_Paired-Homeobox	C_Pax7_Paired-Homeobox	24669	0.08076	7677	0.0708	5747	0.25631	7.66491e-158
Pax8_Paired-Homeobox	Pax8_Paired-Homeobox	Pax8_Paired-Homeobox	C_Pax8_Paired-Homeobox	73777	0.14287	39545	0.14919	44192	-0.08248	5.49341e-131
PBX1_Homeobox	PBX1_Homeobox	PBX1_Homeobox	C_PBX1_Homeobox	72554	0.14236	38017	0.14463	40587	-0.01117	3.62767e-49
PBX2_Homeobox	PBX2_Homeobox	PBX2_Homeobox	C_PBX2_Homeobox	28540	0.10371	11418	0.09751	10420	0.14878	2.45898e-132
Pbx3_Homeobox	Pbx3_Homeobox	Pbx3_Homeobox	C_PBX1_Homeobox	64671	0.14206	33295	0.14291	35006	0.01531	6.88306e-61
Pdx1_Homeobox	Pdx1_Homeobox	Pdx1_Homeobox	C_Pdx1_Homeobox	30482	0.09557	11373	0.09112	10733	0.10732	5.59458e-117
PGR_NR	PGR_NR	PGR_NR	C_PR_NR	43557	0.10581	18681	0.10365	18279	0.07723	3.76049e-117
Phox2a_Homeobox	Phox2a_Homeobox	Phox2a_Homeobox	C_Phox2b_Homeobox	18170	0.08174	5757	0.0703	4115	0.29067	1.46424e-155
Phox2b_Homeobox	Phox2b_Homeobox	Phox2b_Homeobox	C_Phox2b_Homeobox	12155	0.07868	3641	0.06818	2673	0.28391	2.85336e-143
Pit1--1bp_Homeobox	Pit1--1bp_Homeobox	Pit1--1bp_Homeobox	C_Pit1--1bp_Homeobox	42125	0.08403	14467	0.06868	9373	0.36095	7.84712e-177
Pit1_Homeobox	Pit1_Homeobox	Pit1_Homeobox	C_Brn2_POU-Homeobox	40254	0.0835	13121	0.08118	12653	0.06436	1.46478e-109
Pitx1-Ebox_Homeobox-bHLH	Pitx1-Ebox_Homeobox-bHLH	Pitx1-Ebox_Homeobox-bHLH	C_Pitx1-Ebox_Homeobox-bHLH	56788	0.09616	21636	0.09046	19849	0.13	1.77423e-144
Pitx1_Homeobox	Pitx1_Homeobox	Pitx1_Homeobox	C_Otx2_Homeobox	30748	0.09744	12387	0.09854	12905	0.01649	3.4573e-46
Pknox1_Homeobox	Pknox1_Homeobox	Pknox1_Homeobox	C_PBX1_Homeobox	53949	0.15245	28899	0.15294	29724	0.0357	1.56127e-89
PPARa_NR-DR1	PPARa_NR-DR1	PPARa_NR-DR1	C_PPARa_NR-DR1	92842	0.12114	44810	0.12467	49211	-0.04587	2.87374e-111
PPARE_NR-DR1	PPARE_NR-DR1	PPARE_NR-DR1	C_PPARa_NR-DR1	99333	0.12629	49353	0.12993	54448	-0.0503	4.80489e-117
PRDM10_Zf	PRDM10_Zf	PRDM10_Zf	C_PRDM10_Zf	62081	0.12174	29182	0.12695	32967	-0.08013	2.34555e-123
PRDM14_Zf	PRDM14_Zf	PRDM14_Zf	C_PRDM14_Zf	37940	0.11404	17337	0.1198	19663	-0.08117	3.71796e-114
PRDM15_Zf	PRDM15_Zf	PRDM15_Zf	C_PRDM15_Zf	57827	0.13154	28639	0.13019	28965	0.0453	8.7547e-99
PRDM1_Zf	PRDM1_Zf	PRDM1_Zf	C_PRDM1_Zf	98867	0.10708	41802	0.10402	40582	0.08774	1.18362e-140
PRDM9_Zf	PRDM9_Zf	PRDM9_Zf	C_PRDM9_Zf	74057	0.13067	36919	0.13338	39802	-0.0286	4.6458e-85
PR_NR	PR_NR	PR_NR	C_PR_NR	64339	0.11608	31431	0.11368	30544	0.0766	5.13691e-123
Prop1_Homeobox	Prop1_Homeobox	Prop1_Homeobox	C_Phox2b_Homeobox	17943	0.08115	5691	0.06965	4038	0.29405	1.16721e-158
PSE_SNAPc	PSE_SNAPc	PSE_SNAPc	C_PSE_SNAPc	41728	0.10237	16904	0.09822	15829	0.11471	1.4527e-132
Ptf1a_bHLH	Ptf1a_bHLH	Ptf1a_bHLH	C_Tcf21_bHLH	69518	0.13771	36264	0.14366	41440	-0.09819	3.00225e-138
PU.1-IRF8_ETS-IRF	PU.1-IRF8_ETS-IRF	PU.1-IRF8_ETS-IRF	C_IRF8_IRF	134120	0.11891	61311	0.11115	55473	0.16213	5.9362e-176
PU.1-IRF_ETS-IRF	PU.1-IRF_ETS-IRF	PU.1-IRF_ETS-IRF	C_IRF8_IRF	153672	0.12523	72277	0.11823	66752	0.14922	2.5536e-172
PU.1_ETS	PU.1_ETS	PU.1_ETS	C_PU.1_ETS	182241	0.14784	100752	0.13564	91042	0.20731	1.3669e-186
RARa_NR	RARa_NR	RARa_NR	C_RARa_NR	67034	0.11286	33818	0.10253	29002	0.19279	2.02264e-165
RARg_NR	RARg_NR	RARg_NR	C_RARg_NR	78112	0.11899	37134	0.12335	41156	-0.05845	3.30215e-120
RBPJ-Ebox_bHLH	RBPJ-Ebox_bHLH	RBPJ-Ebox_bHLH	C_RBPJ-Ebox_bHLH	132946	0.12981	67035	0.13125	71964	-0.02124	4.1606e-85
Rbpj1_	Rbpj1_	Rbpj1_	C_Rbpj1_	70801	0.1248	33693	0.12404	35039	0.01908	4.66102e-70
REST-NRSF_Zf	REST-NRSF_Zf	REST-NRSF_Zf	C_REST-NRSF_Zf	75806	0.13927	40358	0.14688	45427	-0.09678	5.93939e-141
Reverb_NR-DR2	Reverb_NR-DR2	Reverb_NR-DR2	C_Reverb_NR-DR2	84688	0.13091	43912	0.13654	48814	-0.08021	8.65659e-136
Rfx1_HTH	Rfx1_HTH	Rfx1_HTH	C_X-box_HTH	48216	0.1417	24403	0.14043	25638	0.0218	7.21386e-66
Rfx2_HTH	Rfx2_HTH	Rfx2_HTH	C_X-box_HTH	28659	0.15626	15276	0.14961	15408	0.08299	1.00954e-110
RFX_HTH	RFX_HTH	RFX_HTH	C_X-box_HTH	31823	0.15797	17149	0.15282	17451	0.06614	4.45882e-106
Rfx5_HTH	Rfx5_HTH	Rfx5_HTH	C_Rfx5_HTH	61728	0.13664	34578	0.12395	29190	0.22565	5.46561e-172
Rfx6_HTH	Rfx6_HTH	Rfx6_HTH	C_Rfx6_HTH	56113	0.14411	29718	0.14186	30178	0.04495	1.07367e-96
Ronin_THAP	Ronin_THAP	Ronin_THAP	C_Ronin_THAP	63449	0.15324	38000	0.14135	32010	0.23865	2.02837e-170
RORa_NR	RORa_NR	RORa_NR	C_RORgt_NR	42522	0.11234	18530	0.11569	21304	-0.0577	6.26761e-102
RORgt_NR	RORgt_NR	RORgt_NR	C_RORgt_NR	38463	0.11151	16607	0.11338	18968	-0.0445	1.60143e-87
RORg_NR	RORg_NR	RORg_NR	C_RORgt_NR	36457	0.11252	16108	0.11078	16582	0.03065	7.15596e-72
RUNX_Runt	RUNX_Runt	RUNX_Runt	C_RUNX2_Runt	100751	0.14659	59116	0.13241	50768	0.24449	1.35484e-182
RUNX1_Runt	RUNX1_Runt	RUNX1_Runt	C_RUNX2_Runt	119962	0.13758	66447	0.12575	58464	0.20618	2.41183e-184
RUNX2_Runt	RUNX2_Runt	RUNX2_Runt	C_RUNX2_Runt	118851	0.13451	61383	0.13026	60649	0.07684	2.59696e-139
RUNX-AML_Runt	RUNX-AML_Runt	RUNX-AML_Runt	C_RUNX2_Runt	114553	0.14103	61381	0.1346	59121	0.11711	2.58574e-152
RXR_NR-DR1	RXR_NR-DR1	RXR_NR-DR1	C_PPARa_NR-DR1	105805	0.13015	53368	0.13505	59733	-0.07025	1.63087e-133
SCL_bHLH	SCL_bHLH	SCL_bHLH	C_Tcf21_bHLH	74275	0.14525	39875	0.14901	44056	-0.05942	3.06054e-114
SCRT1_Zf	SCRT1_Zf	SCRT1_Zf	C_SCRT1_Zf	43270	0.12144	20459	0.12442	23094	-0.05543	9.81133e-103
SF1_NR	SF1_NR	SF1_NR	C_SF1_NR	74231	0.12784	37182	0.12401	38712	0.0341	2.19124e-86
Six1_Homeobox	Six1_Homeobox	Six1_Homeobox	C_Six1_Homeobox	40714	0.11141	17775	0.10778	17908	0.07092	2.03193e-108
Six2_Homeobox	Six2_Homeobox	Six2_Homeobox	C_Six1_Homeobox	33160	0.1096	13901	0.11095	15214	-0.00105	1147.75
Six4_Homeobox	Six4_Homeobox	Six4_Homeobox	C_Six4_Homeobox	38047	0.11518	17275	0.11095	16646	0.09876	3.90999e-123
Smad2_MAD	Smad2_MAD	Smad2_MAD	C_Smad2_MAD	60171	0.13206	29724	0.14169	34959	-0.13066	4.33928e-148
Smad3_MAD	Smad3_MAD	Smad3_MAD	C_Smad3_MAD	45189	0.12537	20767	0.12977	23412	-0.05764	1.18702e-108
Smad4_MAD	Smad4_MAD	Smad4_MAD	C_Smad2_MAD	50419	0.14769	26741	0.15938	31783	-0.15688	7.91373e-151
Snail1_Zf	Snail1_Zf	Snail1_Zf	C_Slug_Zf	69296	0.12627	34159	0.13605	43187	-0.18435	2.58993e-162
Slug_Zf	Slug_Zf	Slug_Zf	C_Slug_Zf	70869	0.13346	36823	0.14128	44582	-0.14915	6.6424e-157
Sox10_HMG	Sox10_HMG	Sox10_HMG	C_Sox10_HMG	55905	0.11506	24719	0.11338	24740	0.05777	2.53157e-113
Sox15_HMG	Sox15_HMG	Sox15_HMG	C_Sox2_HMG	51856	0.10413	20845	0.10192	20564	0.0738	1.30247e-119
Sox17_HMG	Sox17_HMG	Sox17_HMG	C_Sox2_HMG	39871	0.1032	15748	0.10075	15556	0.07008	7.68121e-108
Sox21_HMG	Sox21_HMG	Sox21_HMG	C_Sox3_HMG	57531	0.11534	25299	0.11515	25893	0.036	5.17582e-93
Sox2_HMG	Sox2_HMG	Sox2_HMG	C_Sox2_HMG	53404	0.10744	22036	0.1053	21804	0.07066	8.46515e-117
Sox3_HMG	Sox3_HMG	Sox3_HMG	C_Sox3_HMG	51382	0.11401	22595	0.11366	23449	0.02198	8.36929e-68
Sox4_HMG	Sox4_HMG	Sox4_HMG	C_Sox10_HMG	63042	0.10967	26581	0.10698	26085	0.07919	1.43262e-123
Sox6_HMG	Sox6_HMG	Sox6_HMG	C_Sox2_HMG	42463	0.10472	17081	0.1014	16615	0.08513	9.52895e-115
Sox7_HMG	Sox7_HMG	Sox7_HMG	C_Sox2_HMG	40122	0.10818	16660	0.10739	16915	0.04453	7.80814e-89
Sox9_HMG	Sox9_HMG	Sox9_HMG	C_Sox9_HMG	58287	0.11321	25933	0.11312	27011	0.01874	1.67952e-63
Sp1_Zf	Sp1_Zf	Sp1_Zf	C_Sp5_Zf	118346	0.35045	94586	0.35054	92092	0.17641	6.67778e-171
Sp2_Zf	Sp2_Zf	Sp2_Zf	C_Sp5_Zf	114262	0.32085	85491	0.32056	85053	0.14486	2.06101e-167
Sp5_Zf	Sp5_Zf	Sp5_Zf	C_Sp5_Zf	147544	0.28972	108068	0.28606	106197	0.15647	1.24506e-173
SPDEF_ETS	SPDEF_ETS	SPDEF_ETS	C_SPDEF_ETS	75353	0.15442	41856	0.1426	38466	0.19046	6.48225e-167
SpiB_ETS	SpiB_ETS	SpiB_ETS	C_SpiB_ETS	162609	0.13776	83293	0.12786	75782	0.18899	1.23121e-183
Srebp1a_bHLH	Srebp1a_bHLH	Srebp1a_bHLH	C_Srebp2_bHLH	40159	0.13272	19648	0.13917	22182	-0.08104	3.11084e-112
Srebp2_bHLH	Srebp2_bHLH	Srebp2_bHLH	C_Srebp2_bHLH	49483	0.14922	26290	0.15666	29962	-0.09666	4.75632e-132
CArG_MADS	CArG_MADS	CArG_MADS	C_CArG_MADS	20650	0.11438	8805	0.11073	8689	0.08504	2.21549e-108
ZNF143--STAF_Zf	ZNF143--STAF_Zf	ZNF143--STAF_Zf	C_ZNF143--STAF_Zf	103641	0.14797	59473	0.14237	56167	0.11894	2.53625e-158
STAT1_Stat	STAT1_Stat	STAT1_Stat	C_Stat3--il21_Stat	34474	0.11616	15330	0.10467	13263	0.21804	2.54573e-151
Stat3--il21_Stat	Stat3--il21_Stat	Stat3--il21_Stat	C_Stat3--il21_Stat	43606	0.13521	22114	0.12679	20825	0.14602	7.01771e-143
Stat3_Stat	Stat3_Stat	Stat3_Stat	C_Stat3--il21_Stat	36694	0.14492	19044	0.13575	17886	0.15247	8.2909e-145
STAT4_Stat	STAT4_Stat	STAT4_Stat	C_Stat3--il21_Stat	40535	0.12163	18812	0.11257	17189	0.16372	5.01527e-143
STAT5_Stat	STAT5_Stat	STAT5_Stat	C_STAT5_Stat	41760	0.10941	17758	0.10002	15631	0.19099	2.13323e-157
STAT6_Stat_1	STAT6_Stat_1	STAT6_Stat_1	C_STAT6_Stat_1	42445	0.10884	17974	0.10264	16563	0.13333	1.34236e-142
STAT6_Stat_2	STAT6_Stat_2	STAT6_Stat_2	C_STAT6_Stat_1	35983	0.10618	14990	0.10011	13743	0.1335	9.60524e-139
T1ISRE_IRF	T1ISRE_IRF	T1ISRE_IRF	C_T1ISRE_IRF	77268	0.1002	30176	0.09011	24932	0.23488	9.68702e-179
TATA-Box_TBP	TATA-Box_TBP	TATA-Box_TBP	C_TATA-Box_TBP	36427	0.11397	15973	0.10666	14297	0.15715	3.41847e-149
Tbet_T-box	Tbet_T-box	Tbet_T-box	C_Tbx21_T-box	46281	0.10717	19881	0.10642	20530	0.02171	4.771e-66
Tbox-Smad_T-box-MAD	Tbox-Smad_T-box-MAD	Tbox-Smad_T-box-MAD	C_Tbox-Smad_T-box-MAD	69952	0.12444	34313	0.12944	37794	-0.06307	2.26885e-118
Tbr1_T-box	Tbr1_T-box	Tbr1_T-box	C_Tbr1_T-box	38069	0.10374	15828	0.10233	15941	0.03899	2.00139e-85
Tbx20_T-box	Tbx20_T-box	Tbx20_T-box	C_Tbx20_T-box	55885	0.12743	26959	0.1299	29076	-0.02767	2.08506e-81
Tbx21_T-box	Tbx21_T-box	Tbx21_T-box	C_Tbx21_T-box	51441	0.10716	22602	0.10629	23127	0.02396	2.50719e-68
Tbx5_T-box	Tbx5_T-box	Tbx5_T-box	C_Tbx5_T-box	41496	0.11864	20092	0.11964	21618	-0.02169	4.26991e-61
Tbx6_T-box	Tbx6_T-box	Tbx6_T-box	C_Tbx5_T-box	36778	0.12023	17720	0.11979	18540	0.01154	1.20287e-35
Tcf12_bHLH	Tcf12_bHLH	Tcf12_bHLH	C_Tcf21_bHLH	71090	0.14718	38909	0.15165	43094	-0.06954	4.33517e-121
Tcf21_bHLH	Tcf21_bHLH	Tcf21_bHLH	C_Tcf21_bHLH	75506	0.14099	40116	0.1446	44048	-0.05426	1.87874e-108
Tcf3_HMG	Tcf3_HMG	Tcf3_HMG	C_LEF1_HMG	57174	0.10297	23535	0.0967	21846	0.12752	4.63291e-143
TCF4_bHLH	TCF4_bHLH	TCF4_bHLH	C_NeuroD1_bHLH	77055	0.12707	38114	0.13017	41793	-0.04482	9.05033e-109
TCFL2_HMG	TCFL2_HMG	TCFL2_HMG	C_TCFL2_HMG	53056	0.10955	23251	0.10557	22758	0.07551	1.02656e-115
Tcf7_HMG	Tcf7_HMG	Tcf7_HMG	C_Tcf7_HMG	64926	0.10105	25989	0.09714	24834	0.0972	1.36091e-133
Tcfcp2l1_CP2	Tcfcp2l1_CP2	Tcfcp2l1_CP2	C_Tcfcp2l1_CP2	32385	0.14416	16935	0.15043	18766	-0.07269	1.89058e-106
TEAD1_TEAD	TEAD1_TEAD	TEAD1_TEAD	C_TEAD2_TEA	37221	0.10669	15740	0.10474	15777	0.05626	1.02218e-98
TEAD2_TEA	TEAD2_TEA	TEAD2_TEA	C_TEAD2_TEA	43826	0.10838	19168	0.10623	19096	0.05896	6.01973e-109
TEAD3_TEA	TEAD3_TEA	TEAD3_TEA	C_TEAD2_TEA	38098	0.10629	16323	0.10251	15601	0.09403	3.57149e-121
TEAD4_TEA	TEAD4_TEA	TEAD4_TEA	C_TEAD2_TEA	36400	0.11389	16425	0.11332	16725	0.03182	2.15886e-68
TEAD_TEA	TEAD_TEA	TEAD_TEA	C_TEAD2_TEA	43814	0.10024	17563	0.09671	17010	0.09138	1.62536e-121
TFE3_bHLH	TFE3_bHLH	TFE3_bHLH	C_TFE3_bHLH	21798	0.1735	12035	0.15346	10886	0.23573	1.10674e-151
Tgif1_Homeobox	Tgif1_Homeobox	Tgif1_Homeobox	C_Tgif1_Homeobox	51842	0.12528	24615	0.12993	27507	-0.06135	1.04822e-110
Tgif2_Homeobox	Tgif2_Homeobox	Tgif2_Homeobox	C_Tgif2_Homeobox	59717	0.11662	27129	0.11828	29180	-0.01416	3.91978e-52
THRb_NR_1	THRb_NR_1	THRb_NR_1	C_THRb_NR_1	78416	0.15782	46223	0.15752	48890	0.00548	2.50726e-27
Tlx_NR	Tlx_NR	Tlx_NR	C_Tlx_NR	90023	0.14064	49119	0.14064	52929	-0.01358	3.33588e-60
TR4_NR-DR1	TR4_NR-DR1	TR4_NR-DR1	C_PPARa_NR-DR1	84613	0.12677	42310	0.12886	45619	-0.02674	2.27539e-84
THRa_NR	THRa_NR	THRa_NR	C_THRb_NR_1	68498	0.14281	37379	0.14504	40629	-0.02912	2.55083e-83
THRb_NR_2	THRb_NR_2	THRb_NR_2	C_COUP-TFII_NR_1	50320	0.12269	24238	0.12008	25142	0.03209	2.51495e-84
TRPS1_Zf	TRPS1_Zf	TRPS1_Zf	C_Gata2_Zf	44846	0.10519	18934	0.09622	16444	0.2006	1.10835e-157
Twist_bHLH	Twist_bHLH	Twist_bHLH	C_Twist_bHLH	55344	0.12973	28050	0.131	30483	-0.02707	6.24825e-78
Twist2_bHLH	Twist2_bHLH	Twist2_bHLH	C_Tcf21_bHLH	85602	0.13486	46026	0.13412	47099	0.02513	2.18199e-78
USF1_bHLH	USF1_bHLH	USF1_bHLH	C_BMAL1_bHLH	22436	0.199	13508	0.18259	13201	0.15356	3.52685e-130
Usf2_bHLH	Usf2_bHLH	Usf2_bHLH	C_BMAL1_bHLH	33676	0.16506	18646	0.14812	17179	0.20508	1.09052e-155
VDR_NR-DR3	VDR_NR-DR3	VDR_NR-DR3	C_VDR_NR-DR3	66466	0.1248	32688	0.1323	38546	-0.11477	9.64132e-145
WT1_Zf	WT1_Zf	WT1_Zf	C_WT1_Zf	132823	0.17859	80610	0.18079	85421	-0.00771	1.87541e-42
X-box_HTH	X-box_HTH	X-box_HTH	C_X-box_HTH	49697	0.12699	23214	0.12359	23573	0.0588	1.19078e-111
YY1_Zf	YY1_Zf	YY1_Zf	C_YY1_Zf	48377	0.15064	24541	0.15229	27018	-0.02333	2.57171e-66
Zac1_Zf	Zac1_Zf	Zac1_Zf	C_Zac1_Zf	53450	0.14251	28233	0.14876	31770	-0.08721	1.00853e-115
ZBTB12_Zf	ZBTB12_Zf	ZBTB12_Zf	C_ZBTB12_Zf	47299	0.12208	22336	0.12607	24765	-0.04787	3.83992e-98
ZBTB18_Zf	ZBTB18_Zf	ZBTB18_Zf	C_ZBTB18_Zf	82838	0.12879	41034	0.13203	45160	-0.04706	2.79523e-111
ZBTB33_Zf	ZBTB33_Zf	ZBTB33_Zf	C_ZBTB33_Zf	6784	0.32442	5153	0.34132	5393	-0.06467	2.39752e-68
ZEB1_Zf	ZEB1_Zf	ZEB1_Zf	C_ZEB2_Zf	53498	0.11079	24166	0.1207	30345	-0.18047	3.601e-155
ZEB2_Zf	ZEB2_Zf	ZEB2_Zf	C_ZEB2_Zf	65553	0.1186	30531	0.13322	41347	-0.26661	5.34461e-176
Zfp281_Zf	Zfp281_Zf	Zfp281_Zf	C_Zfp281_Zf	225026	0.19589	145871	0.19713	151479	0.02456	2.0603e-104
ZFP3_Zf	ZFP3_Zf	ZFP3_Zf	C_ZFP3_Zf	52390	0.12631	25348	0.12964	27153	-0.0244	4.32285e-67
Zfp57_Zf	Zfp57_Zf	Zfp57_Zf	C_Zfp57_Zf	6354	0.20386	4026	0.21332	4446	-0.09214	8.22759e-84
Zfp809_Zf	Zfp809_Zf	Zfp809_Zf	C_Zfp809_Zf	87539	0.18578	52983	0.19882	60689	-0.14314	4.57101e-157
ZFX_Zf	ZFX_Zf	ZFX_Zf	C_ZNF711_Zf	46422	0.14741	25199	0.15558	27778	-0.08577	2.07897e-119
Zic2_Zf	Zic2_Zf	Zic2_Zf	C_Zic3_Zf	85748	0.17308	51549	0.17876	56127	-0.06302	1.97856e-119
Zic3_Zf	Zic3_Zf	Zic3_Zf	C_Zic3_Zf	100245	0.17229	60540	0.17712	66181	-0.05987	1.62162e-123
Zic_Zf	Zic_Zf	Zic_Zf	C_Zic_Zf	71017	0.14295	38685	0.14794	41511	-0.04551	1.32162e-103
ZKSCAN1_Zf	ZKSCAN1_Zf	ZKSCAN1_Zf	C_ZKSCAN1_Zf	31725	0.13885	16528	0.14475	18244	-0.07676	3.59407e-110
ZNF136_Zf	ZNF136_Zf	ZNF136_Zf	C_ZNF136_Zf	46143	0.09804	18043	0.09384	17059	0.11173	9.75389e-133
ZNF165_Zf	ZNF165_Zf	ZNF165_Zf	C_ZNF165_Zf	118241	0.17453	69867	0.1855	79577	-0.12286	4.31936e-157
ZNF16_Zf	ZNF16_Zf	ZNF16_Zf	C_ZNF16_Zf	113634	0.14753	63057	0.15206	68335	-0.04424	7.42929e-117
ZNF189_Zf	ZNF189_Zf	ZNF189_Zf	C_ZNF189_Zf	92461	0.12165	45171	0.11998	45108	0.05325	1.06034e-120
Znf263_Zf	Znf263_Zf	Znf263_Zf	C_Znf263_Zf	106738	0.16416	61780	0.17194	69021	-0.08867	1.29888e-142
ZNF264_Zf	ZNF264_Zf	ZNF264_Zf	C_ZNF264_Zf	36663	0.13592	19983	0.13517	19687	0.05954	8.53899e-100
ZNF317_Zf	ZNF317_Zf	ZNF317_Zf	C_ZNF317_Zf	58970	0.12775	31511	0.1182	28271	0.17571	6.2788e-162
ZNF322_Zf	ZNF322_Zf	ZNF322_Zf	C_ZNF322_Zf	135579	0.14136	71629	0.15386	86071	-0.17894	1.42212e-173
ZNF341_Zf	ZNF341_Zf	ZNF341_Zf	C_ZNF341_Zf	78887	0.13867	42465	0.14034	43575	0.01285	2.16388e-54
ZNF382_Zf	ZNF382_Zf	ZNF382_Zf	C_ZNF382_Zf	70721	0.11273	31195	0.11298	32295	0.02823	1.68683e-83
ZNF415_Zf	ZNF415_Zf	ZNF415_Zf	C_ZNF415_Zf	56553	0.14781	30498	0.1549	34036	-0.08387	1.09095e-126
ZNF416_Zf	ZNF416_Zf	ZNF416_Zf	C_ZNF416_Zf	104806	0.13356	54504	0.13509	57444	-0.00424	1.99359e-21
ZNF41_Zf	ZNF41_Zf	ZNF41_Zf	C_ZNF41_Zf	91192	0.11507	41147	0.11533	43138	0.02477	3.92915e-89
ZNF467_Zf	ZNF467_Zf	ZNF467_Zf	C_ZNF467_Zf	155955	0.16417	92837	0.16303	94991	0.04348	1.12863e-117
ZNF519_Zf	ZNF519_Zf	ZNF519_Zf	C_ZNF519_Zf	53663	0.2142	34940	0.22816	38234	-0.1022	2.69313e-134
ZNF528_Zf	ZNF528_Zf	ZNF528_Zf	C_ZNF528_Zf	88640	0.11596	41440	0.10956	38002	0.14389	2.51619e-165
ZNF652	ZNF652	ZNF652	C_ZNF652	35337	0.10574	14760	0.09851	13158	0.15237	8.91022e-136
ZNF669_Zf	ZNF669_Zf	ZNF669_Zf	C_ZNF669_Zf	24464	0.16455	13807	0.17203	15229	-0.07783	2.60333e-100
ZNF675_Zf	ZNF675_Zf	ZNF675_Zf	C_ZNF675_Zf	53415	0.1137	23937	0.11057	23405	0.08421	1.10501e-122
ZNF692_Zf	ZNF692_Zf	ZNF692_Zf	C_ZNF692_Zf	47958	0.16744	27298	0.18005	32919	-0.17978	1.81337e-158
ZNF711_Zf	ZNF711_Zf	ZNF711_Zf	C_ZNF711_Zf	49573	0.15414	27633	0.16398	30676	-0.09727	2.75225e-130
ZNF768_Zf	ZNF768_Zf	ZNF768_Zf	C_ZNF768_Zf	110016	0.12624	54040	0.13058	59150	-0.04782	4.05805e-119
ZNF7_Zf	ZNF7_Zf	ZNF7_Zf	C_ZNF7_Zf	56528	0.11123	24886	0.10768	24078	0.0928	7.09306e-126
ZSCAN22_Zf	ZSCAN22_Zf	ZSCAN22_Zf	C_ZSCAN22_Zf	172650	0.15896	98085	0.16263	104140	-0.01429	3.29803e-72

## Sheet: Rbbp4_KO_Lineage priming
output_prefix	name	motif_id	cluster	total_tfbs	LSK-Rbbp4_ATAC5-merged_mean_score	LSK-Rbbp4_ATAC5-merged_bound	LSK-NTC_ATAC5-merged_mean_score	LSK-NTC_ATAC5-merged_bound	LSK-Rbbp4_ATAC5-merged_LSK-NTC_ATAC5-merged_change	LSK-Rbbp4_ATAC5-merged_LSK-NTC_ATAC5-merged_pvalue
AP-1_bZIP	AP-1_bZIP	AP-1_bZIP	C_JunB_bZIP	49958	0.13392	10877	0.13036	9647	0.13398	1.70052e-147
AP-2gamma_AP2	AP-2gamma_AP2	AP-2gamma_AP2	C_AP-2alpha_AP2	56850	0.1713	16337	0.18509	17480	-0.21545	2.14112e-165
AP-2alpha_AP2	AP-2alpha_AP2	AP-2alpha_AP2	C_AP-2alpha_AP2	62520	0.16365	16980	0.17718	18129	-0.20588	7.98312e-165
Ap4_bHLH	Ap4_bHLH	Ap4_bHLH	C_Ap4_bHLH	67423	0.12912	13607	0.13414	13680	-0.05503	7.64618e-112
FOXA1-AR_Forkhead-NR	FOXA1-AR_Forkhead-NR	FOXA1-AR_Forkhead-NR	C_FOXA1-AR_Forkhead-NR	136107	0.08113	12177	0.079	10024	0.06951	3.99867e-142
ARE_NR	ARE_NR	ARE_NR	C_PR_NR	58175	0.11034	8904	0.11588	9013	-0.06956	8.99256e-118
AR-halfsite_NR	AR-halfsite_NR	AR-halfsite_NR	C_AR-halfsite_NR	91275	0.12606	17663	0.13604	19401	-0.15452	1.10256e-161
Arnt-Ahr_bHLH	Arnt-Ahr_bHLH	Arnt-Ahr_bHLH	C_Arnt-Ahr_bHLH	14584	0.15805	3683	0.16871	3881	-0.15652	1.01497e-130
Ascl1_bHLH	Ascl1_bHLH	Ascl1_bHLH	C_Tcf21_bHLH	74870	0.14554	18218	0.15091	18293	-0.07018	7.67949e-129
Ascl2_bHLH	Ascl2_bHLH	Ascl2_bHLH	C_Ascl2_bHLH	59435	0.13963	13599	0.14894	14428	-0.15996	1.54226e-156
Atf1_bZIP	Atf1_bZIP	Atf1_bZIP	C_Atf7_bZIP	25105	0.1651	5737	0.15214	4943	0.18185	5.32789e-141
Atf2_bZIP	Atf2_bZIP	Atf2_bZIP	C_Atf7_bZIP	30653	0.15276	6541	0.14477	5871	0.11866	1.43133e-127
Atf3_bZIP	Atf3_bZIP	Atf3_bZIP	C_JunB_bZIP	44246	0.13395	9669	0.12988	8534	0.14658	6.53856e-147
Atf4_bZIP	Atf4_bZIP	Atf4_bZIP	C_Chop_bZIP	37854	0.11916	7071	0.10161	4843	0.35703	1.47224e-175
Atf7_bZIP	Atf7_bZIP	Atf7_bZIP	C_Atf7_bZIP	28008	0.15942	6243	0.15047	5569	0.12542	8.20242e-125
Atoh1_bHLH	Atoh1_bHLH	Atoh1_bHLH	C_NeuroD1_bHLH	47894	0.13453	10681	0.13522	9942	0.01283	9.29331e-42
Bach1_bZIP	Bach1_bZIP	Bach1_bZIP	C_Bach1_bZIP	72971	0.12082	13573	0.11801	11987	0.10153	5.78079e-141
Bach2_bZIP	Bach2_bZIP	Bach2_bZIP	C_JunB_bZIP	64505	0.13017	13425	0.12763	12031	0.11074	8.17854e-139
Bapx1_Homeobox	Bapx1_Homeobox	Bapx1_Homeobox	C_Bapx1_Homeobox	45963	0.11363	7528	0.1137	6892	0.03556	6.00235e-85
Barx1_Homeobox	Barx1_Homeobox	Barx1_Homeobox	C_Barx1_Homeobox	30053	0.09256	3573	0.08256	2529	0.25963	3.96288e-157
IRF-BATF_IRF-bZIP	IRF-BATF_IRF-bZIP	IRF-BATF_IRF-bZIP	C_bZIP-IRF_bZIP-IRF	99601	0.09705	13157	0.09088	10401	0.16285	7.06881e-165
BATF_bZIP	BATF_bZIP	BATF_bZIP	C_JunB_bZIP	48762	0.1326	10473	0.12885	9247	0.13644	9.52253e-146
Bcl11a_Zf	Bcl11a_Zf	Bcl11a_Zf	C_Bcl11a_Zf	77449	0.14073	18353	0.13983	16752	0.01889	4.54819e-64
Bcl6_Zf	Bcl6_Zf	Bcl6_Zf	C_Bcl6_Zf	76144	0.11396	12818	0.10877	10599	0.11785	7.55842e-148
BHLHA15_bHLH	BHLHA15_bHLH	BHLHA15_bHLH	C_Tcf21_bHLH	72319	0.12478	13965	0.12826	13648	-0.03045	9.48217e-93
bHLHE40_bHLH	bHLHE40_bHLH	bHLHE40_bHLH	C_bHLHE40_bHLH	14849	0.18975	4097	0.18341	3978	-0.02224	9.53111e-52
bHLHE41_bHLH	bHLHE41_bHLH	bHLHE41_bHLH	C_bHLHE40_bHLH	14385	0.19138	4115	0.18513	3913	0.00273	0.0759678
BMAL1_bHLH	BMAL1_bHLH	BMAL1_bHLH	C_BMAL1_bHLH	17908	0.20338	5511	0.19225	5113	0.04879	3.93932e-77
BMYB_HTH	BMYB_HTH	BMYB_HTH	C_BMYB_HTH	25809	0.12424	4704	0.12013	4140	0.09714	8.20458e-111
BORIS_Zf	BORIS_Zf	BORIS_Zf	C_BORIS_Zf	154703	0.19465	53734	0.19135	49896	0.04392	2.22986e-122
Brachyury_T-box	Brachyury_T-box	Brachyury_T-box	C_Brachyury_T-box	27522	0.11295	4654	0.10999	4015	0.08306	2.61202e-106
Brn1_POU-Homeobox	Brn1_POU-Homeobox	Brn1_POU-Homeobox	C_Oct6_POU-Homeobox	44048	0.09811	5348	0.08922	3946	0.22213	1.94415e-158
Brn2_POU-Homeobox	Brn2_POU-Homeobox	Brn2_POU-Homeobox	C_Brn2_POU-Homeobox	34501	0.08552	3434	0.07692	2340	0.22967	1.84004e-158
bZIP-IRF_bZIP-IRF	bZIP-IRF_bZIP-IRF	bZIP-IRF_bZIP-IRF	C_bZIP-IRF_bZIP-IRF	111564	0.09685	14240	0.09287	11935	0.11723	6.87076e-153
Cdx2_Homeobox	Cdx2_Homeobox	Cdx2_Homeobox	C_Cdx2_Homeobox	39502	0.08791	4383	0.07616	2721	0.30485	2.3207e-173
CDX4_Homeobox	CDX4_Homeobox	CDX4_Homeobox	C_CDX4_Homeobox	28635	0.09801	3810	0.08811	2669	0.25154	1.53248e-158
CEBP-AP1_bZIP	CEBP-AP1_bZIP	CEBP-AP1_bZIP	C_CEBP-AP1_bZIP	47177	0.11883	8816	0.10465	6399	0.29682	2.63409e-174
CEBP-CEBP_bZIP	CEBP-CEBP_bZIP	CEBP-CEBP_bZIP	C_CEBP-CEBP_bZIP	52358	0.10618	8214	0.09445	5904	0.27113	3.46234e-173
CEBP_bZIP	CEBP_bZIP	CEBP_bZIP	C_CEBP_bZIP	31082	0.13066	6653	0.11335	4838	0.27697	2.6527e-160
Chop_bZIP	Chop_bZIP	Chop_bZIP	C_Chop_bZIP	37288	0.11753	6757	0.10123	4691	0.33481	1.89003e-170
CHR_	CHR_	CHR_	C_CHR_	48196	0.10039	6662	0.08724	4477	0.30065	7.71629e-176
CLOCK_bHLH	CLOCK_bHLH	CLOCK_bHLH	C_BMAL1_bHLH	20043	0.19599	5968	0.18455	5421	0.06841	2.83277e-98
c-Myc_bHLH_1	c-Myc_bHLH_1	c-Myc_bHLH_1	C_Max_bHLH	20080	0.18549	5822	0.17942	5477	0.01716	4.04952e-40
c-Myc_bHLH_2	c-Myc_bHLH_2	c-Myc_bHLH_2	C_Max_bHLH	20989	0.15676	5295	0.15795	5177	-0.03763	1.72065e-69
COUP-TFII_NR_1	COUP-TFII_NR_1	COUP-TFII_NR_1	C_COUP-TFII_NR_1	61032	0.12172	11146	0.12674	11178	-0.07688	2.85246e-121
COUP-TFII_NR_2	COUP-TFII_NR_2	COUP-TFII_NR_2	C_COUP-TFII_NR_1	46801	0.11955	8248	0.12412	8364	-0.07522	1.64858e-117
CREB5_bZIP	CREB5_bZIP	CREB5_bZIP	C_Atf7_bZIP	31705	0.13595	6064	0.12403	5001	0.21578	1.7097e-154
CRE_bZIP	CRE_bZIP	CRE_bZIP	C_CRE_bZIP	17304	0.22745	5267	0.2156	5007	0.06324	1.9178e-96
CRX_Homeobox	CRX_Homeobox	CRX_Homeobox	C_Otx2_Homeobox	18057	0.11029	2823	0.10852	2445	0.0546	1.39801e-84
CTCF_Zf	CTCF_Zf	CTCF_Zf	C_BORIS_Zf	134813	0.17532	42500	0.16855	37505	0.10361	3.14503e-158
CTCF-SatelliteElement_Zf	CTCF-SatelliteElement_Zf	CTCF-SatelliteElement_Zf	C_CTCF-SatelliteElement_Zf	74554	0.13777	17008	0.1348	15230	0.05264	1.80903e-111
CUX1_Homeobox	CUX1_Homeobox	CUX1_Homeobox	C_CUX1_Homeobox	4786	0.08578	480	0.08033	366	0.14458	6.41565e-95
Cux2_Homeobox	Cux2_Homeobox	Cux2_Homeobox	C_Cux2_Homeobox	15647	0.08824	1678	0.08069	1135	0.18461	1.07748e-131
DLX1_Homeobox	DLX1_Homeobox	DLX1_Homeobox	C_DLX1_Homeobox	14668	0.09539	1867	0.08538	1303	0.24773	1.75394e-147
DLX2_Homeobox	DLX2_Homeobox	DLX2_Homeobox	C_Lhx3_Homeobox	12807	0.09785	1718	0.08605	1177	0.2891	7.22899e-150
Dlx3_Homeobox	Dlx3_Homeobox	Dlx3_Homeobox	C_Lhx3_Homeobox	14556	0.09254	1808	0.07977	1157	0.32693	4.52129e-151
DLX5_Homeobox	DLX5_Homeobox	DLX5_Homeobox	C_Lhx3_Homeobox	13789	0.09648	1824	0.08326	1194	0.32128	4.54648e-153
Mouse_Recombination_Hotspot_Zf	Mouse_Recombination_Hotspot_Zf	Mouse_Recombination_Hotspot_Zf	C_Mouse_Recombination_Hotspot_Zf	58325	0.10789	9132	0.10051	7301	0.18835	8.20489e-163
DMRT1_DM	DMRT1_DM	DMRT1_DM	C_DMRT1_DM	32857	0.09541	4120	0.08739	3106	0.21007	7.58816e-154
DMRT6_DM	DMRT6_DM	DMRT6_DM	C_DMRT1_DM	31259	0.09666	3981	0.09041	3120	0.1753	2.67811e-141
RAR-RXR_NR-DR0	RAR-RXR_NR-DR0	RAR-RXR_NR-DR0	C_RARg_NR	63123	0.11825	10980	0.12411	11036	-0.0833	2.07016e-128
RAR-RXR_NR-DR5	RAR-RXR_NR-DR5	RAR-RXR_NR-DR5	C_RAR-RXR_NR-DR5	77639	0.13148	15759	0.14121	16734	-0.14138	6.92373e-155
DUX4_Homeobox	DUX4_Homeobox	DUX4_Homeobox	C_DUX4_Homeobox	29817	0.08952	3205	0.07932	2102	0.27039	3.40112e-159
Duxbl_Homeobox	Duxbl_Homeobox	Duxbl_Homeobox	C_Duxbl_Homeobox	31767	0.10154	4093	0.09513	3138	0.17735	5.57499e-145
DUX_Homeobox	DUX_Homeobox	DUX_Homeobox	C_DUX_Homeobox	21575	0.09521	2702	0.08561	1872	0.24306	8.15416e-152
E2A_bHLH	E2A_bHLH	E2A_bHLH	C_Tcf21_bHLH	70069	0.14109	16241	0.1467	16317	-0.07472	1.00243e-125
E2F1_E2F	E2F1_E2F	E2F1_E2F	C_E2F6_E2F	22081	0.31021	11639	0.3067	11420	-0.01814	2.62141e-43
E2F3_E2F	E2F3_E2F	E2F3_E2F	C_E2F6_E2F	31289	0.26549	13607	0.26809	13814	-0.09244	7.04283e-115
E2F4_E2F	E2F4_E2F	E2F4_E2F	C_E2F6_E2F	12238	0.29609	6114	0.28419	5709	0.09689	2.4106e-95
E2F6_E2F	E2F6_E2F	E2F6_E2F	C_E2F6_E2F	44409	0.24403	18347	0.24241	17805	-0.01295	5.81605e-45
E2F7_E2F	E2F7_E2F	E2F7_E2F	C_E2F6_E2F	22052	0.316	11839	0.31134	11528	-0.01414	7.53622e-37
E2F_E2F	E2F_E2F	E2F_E2F	C_E2F_E2F	10623	0.2944	5313	0.28082	4984	0.08083	2.16624e-89
E2A_bHLH-near_PU.1	E2A_bHLH-near_PU.1	E2A_bHLH-near_PU.1	C_Slug_Zf	73504	0.12632	14762	0.139	16623	-0.25747	1.16431e-179
EBF2_EBF	EBF2_EBF	EBF2_EBF	C_EBF2_EBF	48444	0.12694	9707	0.13298	9680	-0.08531	3.29303e-119
EBF_EBF	EBF_EBF	EBF_EBF	C_EBF2_EBF	48843	0.1363	10687	0.14603	11279	-0.15731	2.28025e-147
EBF1_EBF	EBF1_EBF	EBF1_EBF	C_EBF1_EBF	70569	0.14176	16205	0.15038	16522	-0.13301	1.57361e-146
EBNA1_EBV-virus	EBNA1_EBV-virus	EBNA1_EBV-virus	C_EBNA1_EBV-virus	46748	0.14053	10348	0.14259	9918	-0.01857	5.61529e-61
E-box_bHLH	E-box_bHLH	E-box_bHLH	C_E-box_bHLH	30807	0.17479	8032	0.16756	7462	0.04266	1.32622e-85
Egr1_Zf	Egr1_Zf	Egr1_Zf	C_Egr2_Zf	98377	0.17339	25843	0.18999	30235	-0.26844	3.60918e-189
Egr2_Zf	Egr2_Zf	Egr2_Zf	C_Egr2_Zf	98765	0.20858	30680	0.22091	33968	-0.20254	2.53311e-177
EHF_ETS	EHF_ETS	EHF_ETS	C_ELF3_ETS	138388	0.14591	32992	0.13288	26722	0.26705	3.84342e-193
EKLF_Zf	EKLF_Zf	EKLF_Zf	C_KLF14_Zf	122328	0.17464	30032	0.18849	33760	-0.20314	2.90092e-175
ELF1_ETS	ELF1_ETS	ELF1_ETS	C_Etv2_ETS	46291	0.23278	16035	0.21712	14484	0.16214	4.32467e-149
ELF3_ETS	ELF3_ETS	ELF3_ETS	C_ELF3_ETS	186018	0.13679	41790	0.12542	33704	0.24839	4.07391e-195
Elf4_ETS	Elf4_ETS	Elf4_ETS	C_Etv2_ETS	133250	0.16469	36231	0.15145	30344	0.24864	1.15902e-190
ELF5_ETS	ELF5_ETS	ELF5_ETS	C_ELF3_ETS	132051	0.14619	32024	0.13343	26014	0.26423	5.87979e-194
Elk1_ETS	Elk1_ETS	Elk1_ETS	C_Etv2_ETS	30596	0.28116	12609	0.26078	11471	0.18654	5.14044e-147
Elk4_ETS	Elk4_ETS	Elk4_ETS	C_Etv2_ETS	16994	0.34589	8269	0.31892	7641	0.16878	2.49143e-128
En1_Homeobox	En1_Homeobox	En1_Homeobox	C_Lhx3_Homeobox	12840	0.10122	1757	0.09014	1254	0.27771	2.74524e-146
Eomes_T-box	Eomes_T-box	Eomes_T-box	C_Eomes_T-box	39683	0.10434	5856	0.10156	5022	0.09317	5.74968e-120
ERE_NR-IR3	ERE_NR-IR3	ERE_NR-IR3	C_ERE_NR-IR3	48681	0.12713	9623	0.13309	9787	-0.06781	6.89311e-110
ERG_ETS	ERG_ETS	ERG_ETS	C_Etv2_ETS	163770	0.15491	42205	0.14495	35678	0.20733	3.78327e-188
Erra_NR	Erra_NR	Erra_NR	C_Erra_NR	92840	0.12507	17891	0.12919	17500	-0.05948	3.22937e-120
ERRg_NR	ERRg_NR	ERRg_NR	C_Esrrb_NR	52668	0.12047	9679	0.1236	9370	-0.0361	9.47939e-88
Unknown-ESC-element_	Unknown-ESC-element_	Unknown-ESC-element_	C_Zic3_Zf	115408	0.14267	27275	0.14861	27258	-0.0771	4.16201e-133
Esrrb_NR	Esrrb_NR	Esrrb_NR	C_Esrrb_NR	51541	0.11517	8783	0.11733	8422	-0.02239	3.71712e-69
ETS1_ETS	ETS1_ETS	ETS1_ETS	C_Etv2_ETS	149888	0.16087	39942	0.14997	33855	0.22552	9.91826e-185
Ets1-distal_ETS	Ets1-distal_ETS	Ets1-distal_ETS	C_Etv2_ETS	146392	0.1469	36565	0.1374	30489	0.2169	6.09604e-183
ETS-E-box_ETS-bHLH	ETS-E-box_ETS-bHLH	ETS-E-box_ETS-bHLH	C_ETS-E-box_ETS-bHLH	104057	0.13067	21565	0.12864	19468	0.07494	2.04319e-134
ETS_ETS	ETS_ETS	ETS_ETS	C_Etv2_ETS	64590	0.20672	20844	0.19074	18261	0.21849	7.4362e-168
ETS-RUNX_ETS-Runt	ETS-RUNX_ETS-Runt	ETS-RUNX_ETS-Runt	C_ETS-RUNX_ETS-Runt	131251	0.15232	33276	0.15084	30940	0.07141	8.21933e-129
ETV1_ETS	ETV1_ETS	ETV1_ETS	C_Etv2_ETS	106636	0.17426	30335	0.16093	25631	0.23223	2.39247e-183
Etv2_ETS	Etv2_ETS	Etv2_ETS	C_Etv2_ETS	152380	0.16112	41096	0.14961	34382	0.23355	1.2753e-191
ETV4_ETS	ETV4_ETS	ETV4_ETS	C_Etv2_ETS	60093	0.21448	19945	0.20003	17678	0.20006	1.37222e-159
EWS-ERG-fusion_ETS	EWS-ERG-fusion_ETS	EWS-ERG-fusion_ETS	C_Etv2_ETS	147670	0.14083	35426	0.12832	28057	0.27815	1.81386e-197
EWS-FLI1-fusion_ETS	EWS-FLI1-fusion_ETS	EWS-FLI1-fusion_ETS	C_Etv2_ETS	101069	0.16198	26968	0.14962	22322	0.23633	2.58623e-183
Fli1_ETS	Fli1_ETS	Fli1_ETS	C_Etv2_ETS	51741	0.21855	17365	0.20417	15548	0.17705	1.41693e-154
Fosl2_bZIP	Fosl2_bZIP	Fosl2_bZIP	C_JunB_bZIP	47017	0.13417	10266	0.13058	9114	0.13336	4.50866e-144
Fos_bZIP	Fos_bZIP	Fos_bZIP	C_JunB_bZIP	46795	0.13035	9889	0.12507	8492	0.16573	1.8525e-154
FOXA1_Forkhead_1	FOXA1_Forkhead_1	FOXA1_Forkhead_1	C_FOXA1_Forkhead_1	77847	0.08832	8344	0.07967	6033	0.23595	2.35168e-177
FOXA1_Forkhead_2	FOXA1_Forkhead_2	FOXA1_Forkhead_2	C_FOXA1_Forkhead_1	76414	0.08822	8214	0.07939	5900	0.24414	8.18344e-179
Foxa2_Forkhead	Foxa2_Forkhead	Foxa2_Forkhead	C_Foxa3_Forkhead	48499	0.10011	6521	0.09522	5370	0.13978	3.09977e-144
Foxa3_Forkhead	Foxa3_Forkhead	Foxa3_Forkhead	C_Foxa3_Forkhead	47321	0.09869	6272	0.09153	4898	0.19454	1.13091e-159
FoxD3_forkhead	FoxD3_forkhead	FoxD3_forkhead	C_FoxD3_forkhead	76393	0.09545	9729	0.08633	7054	0.22977	1.78322e-174
Fox-Ebox_Forkhead-bHLH	Fox-Ebox_Forkhead-bHLH	Fox-Ebox_Forkhead-bHLH	C_Fox-Ebox_Forkhead-bHLH	83939	0.10496	12303	0.10893	12226	-0.03409	2.73475e-97
Foxf1_Forkhead	Foxf1_Forkhead	Foxf1_Forkhead	C_FoxL2_Forkhead	50331	0.09287	5894	0.08625	4530	0.18134	5.38575e-158
Foxh1_Forkhead	Foxh1_Forkhead	Foxh1_Forkhead	C_Foxh1_Forkhead	33338	0.10335	4607	0.1018	4034	0.05309	2.52373e-93
FOXK1_Forkhead	FOXK1_Forkhead	FOXK1_Forkhead	C_FoxL2_Forkhead	38958	0.10085	5162	0.09454	4094	0.1692	8.76558e-146
FOXK2_Forkhead	FOXK2_Forkhead	FOXK2_Forkhead	C_FOXK2_Forkhead	41315	0.10539	5983	0.09972	4911	0.14518	1.17955e-138
FoxL2_Forkhead	FoxL2_Forkhead	FoxL2_Forkhead	C_FoxL2_Forkhead	48393	0.09385	5782	0.08674	4398	0.19496	1.08335e-161
FOXM1_Forkhead	FOXM1_Forkhead	FOXM1_Forkhead	C_FOXA1_Forkhead_1	73290	0.08974	8033	0.0812	5866	0.23692	5.34951e-176
Foxo1_Forkhead	Foxo1_Forkhead	Foxo1_Forkhead	C_Foxo1_Forkhead	51070	0.12076	9340	0.11598	7917	0.1259	2.21953e-138
Foxo3_Forkhead	Foxo3_Forkhead	Foxo3_Forkhead	C_FoxL2_Forkhead	48361	0.09805	6227	0.0914	4836	0.1827	1.74971e-160
FOXP1_Forkhead	FOXP1_Forkhead	FOXP1_Forkhead	C_FoxL2_Forkhead	44117	0.10033	5859	0.09401	4672	0.17329	3.40193e-151
Fra1_bZIP	Fra1_bZIP	Fra1_bZIP	C_JunB_bZIP	45283	0.13269	9786	0.1281	8558	0.15577	2.34948e-139
Fra2_bZIP	Fra2_bZIP	Fra2_bZIP	C_JunB_bZIP	47888	0.1335	10426	0.12964	9209	0.1405	2.49622e-144
FXR_NR-IR1	FXR_NR-IR1	FXR_NR-IR1	C_FXR_NR-IR1	30063	0.13177	6225	0.13824	6382	-0.09206	1.3254e-113
GABPA_ETS	GABPA_ETS	GABPA_ETS	C_Etv2_ETS	95240	0.18318	28239	0.16832	23874	0.25298	7.6826e-184
Gata2_Zf	Gata2_Zf	Gata2_Zf	C_Gata2_Zf	37927	0.1126	6391	0.10742	5281	0.14824	4.0071e-137
GATA3_Zf-DR4	GATA3_Zf-DR4	GATA3_Zf-DR4	C_GATA3_Zf-DR4	42978	0.09721	5588	0.09211	4536	0.14637	6.17446e-146
GATA3_Zf-DR8	GATA3_Zf-DR8	GATA3_Zf-DR8	C_GATA3_Zf-DR8	55835	0.09936	7336	0.09477	5959	0.11963	6.20628e-142
GATA_Zf-IR3	GATA_Zf-IR3	GATA_Zf-IR3	C_GATA_Zf-IR3	26888	0.09895	3529	0.0912	2637	0.19626	9.45846e-143
GATA_Zf-IR4	GATA_Zf-IR4	GATA_Zf-IR4	C_GATA_Zf-IR4	17243	0.10012	2478	0.09184	1860	0.20148	1.01163e-144
GATA3_Zf	GATA3_Zf	GATA3_Zf	C_Gata2_Zf	39796	0.10303	5806	0.09486	4431	0.21284	1.81414e-162
Gata4_Zf	Gata4_Zf	Gata4_Zf	C_Gata2_Zf	36419	0.11313	6132	0.10746	5024	0.15895	8.11706e-143
Gata6_Zf	Gata6_Zf	Gata6_Zf	C_Gata2_Zf	38305	0.11173	6356	0.10565	5156	0.16762	8.00877e-148
Gata1_Zf	Gata1_Zf	Gata1_Zf	C_Gata2_Zf	37082	0.11333	6318	0.10829	5234	0.14511	1.16099e-132
GATA-SCL_Zf-bHLH	GATA-SCL_Zf-bHLH	GATA-SCL_Zf-bHLH	C_GATA-SCL_Zf-bHLH	49671	0.12559	9643	0.12631	9077	0.02233	3.29741e-67
Gfi1b_Zf	Gfi1b_Zf	Gfi1b_Zf	C_Gfi1b_Zf	57811	0.11467	8954	0.11338	8008	0.05001	2.96496e-106
GFX_	GFX_	GFX_	C_ZBTB33_Zf	4565	0.31642	2094	0.30251	2018	0.01408	5.72217e-09
GFY_	GFY_	GFY_	C_GFY_	61149	0.14573	13200	0.14454	12314	0.03426	2.32839e-88
GFY-Staf_Zf	GFY-Staf_Zf	GFY-Staf_Zf	C_Ronin_THAP	62778	0.13465	11156	0.13335	10280	0.01757	1.33777e-63
Gli2_Zf	Gli2_Zf	Gli2_Zf	C_Gli2_Zf	91866	0.12695	17056	0.14529	20838	-0.30348	3.16658e-196
GLI3_Zf	GLI3_Zf	GLI3_Zf	C_Gli2_Zf	76384	0.12351	13699	0.14202	16970	-0.31903	8.76521e-189
GLIS3_Zf	GLIS3_Zf	GLIS3_Zf	C_GLIS3_Zf	81484	0.16763	22800	0.17913	24266	-0.18577	9.19933e-166
GRE_NR-IR3_1	GRE_NR-IR3_1	GRE_NR-IR3_1	C_PR_NR	31340	0.12181	5663	0.12488	5534	-0.01928	4.28453e-52
GRE_NR-IR3_2	GRE_NR-IR3_2	GRE_NR-IR3_2	C_PR_NR	40486	0.11467	6808	0.11687	6522	0.00089	16556.5
GRHL2_CP2	GRHL2_CP2	GRHL2_CP2	C_GRHL2_CP2	29778	0.11404	5056	0.11015	4288	0.10062	4.75659e-117
GSC_Homeobox	GSC_Homeobox	GSC_Homeobox	C_Otx2_Homeobox	32592	0.09881	4058	0.099	3574	0.01677	2.68474e-46
Hand2_bHLH	Hand2_bHLH	Hand2_bHLH	C_Hand2_bHLH	102429	0.12025	18689	0.12362	18210	-0.02362	1.32288e-84
HEB_bHLH	HEB_bHLH	HEB_bHLH	C_Tcf21_bHLH	74174	0.14207	17542	0.1477	17574	-0.07379	1.38634e-129
HIC1_Zf	HIC1_Zf	HIC1_Zf	C_HIC1_Zf	56781	0.15137	14929	0.15668	14902	-0.08321	9.3503e-122
HIF-1a_bHLH	HIF-1a_bHLH	HIF-1a_bHLH	C_HIF2a_bHLH	6291	0.16536	1703	0.16949	1615	-0.01861	8.38547e-28
HIF-1b_HLH	HIF-1b_HLH	HIF-1b_HLH	C_HIF2a_bHLH	7697	0.16671	2177	0.17161	2114	-0.03251	5.38788e-39
HIF2a_bHLH	HIF2a_bHLH	HIF2a_bHLH	C_HIF2a_bHLH	9091	0.17235	2629	0.17796	2550	-0.03359	1.18778e-46
HINFP_Zf	HINFP_Zf	HINFP_Zf	C_HINFP_Zf	9452	0.33915	5785	0.34124	5747	-0.07639	3.81992e-87
HLF_bZIP	HLF_bZIP	HLF_bZIP	C_HLF_bZIP	31994	0.12222	6362	0.10051	4137	0.43046	7.52668e-182
HNF1b_Homeobox	HNF1b_Homeobox	HNF1b_Homeobox	C_HNF1b_Homeobox	28670	0.07986	2644	0.06785	1517	0.32492	2.06086e-171
Hnf1_Homeobox	Hnf1_Homeobox	Hnf1_Homeobox	C_HNF1b_Homeobox	40061	0.08183	3843	0.0694	2287	0.33377	2.98504e-180
HNF4a_NR-DR1	HNF4a_NR-DR1	HNF4a_NR-DR1	C_HNF4a_NR-DR1	85170	0.11347	14091	0.11582	13336	-0.02069	2.87877e-75
Hnf6b_Homeobox	Hnf6b_Homeobox	Hnf6b_Homeobox	C_Hnf6b_Homeobox	12981	0.09024	1423	0.08426	1021	0.15022	1.37957e-115
HNF6_Homeobox	HNF6_Homeobox	HNF6_Homeobox	C_Hnf6b_Homeobox	7867	0.0903	888	0.08572	652	0.12652	1.99328e-97
Hoxa10_Homeobox	Hoxa10_Homeobox	Hoxa10_Homeobox	C_Hoxd10_Homeobox	44254	0.10223	6099	0.0922	4537	0.24446	2.15473e-170
Hoxa11_Homeobox	Hoxa11_Homeobox	Hoxa11_Homeobox	C_Hoxd11_Homeobox	34489	0.09757	4404	0.08744	3153	0.25351	4.54255e-163
Hoxa13_Homeobox	Hoxa13_Homeobox	Hoxa13_Homeobox	C_Hoxd13_Homeobox	37339	0.0943	4579	0.08318	3058	0.2777	7.32385e-167
HOXA1_Homeobox	HOXA1_Homeobox	HOXA1_Homeobox	C_HOXA2_Homeobox	31045	0.09899	4062	0.09829	3760	0.05358	7.58065e-85
HOXA2_Homeobox	HOXA2_Homeobox	HOXA2_Homeobox	C_HOXA2_Homeobox	31412	0.09442	3874	0.08937	3127	0.14618	5.04461e-136
Hoxa9_Homeobox	Hoxa9_Homeobox	Hoxa9_Homeobox	C_Hoxa9_Homeobox	38681	0.10854	5500	0.10123	4298	0.18977	9.24883e-158
HOXB13_Homeobox	HOXB13_Homeobox	HOXB13_Homeobox	C_Hoxd13_Homeobox	33704	0.09274	3892	0.08455	2775	0.21248	1.29826e-160
Hoxb4_Homeobox	Hoxb4_Homeobox	Hoxb4_Homeobox	C_Hoxb4_Homeobox	29581	0.10475	4257	0.10043	3584	0.12476	3.72883e-127
Hoxc9_Homeobox	Hoxc9_Homeobox	Hoxc9_Homeobox	C_Hoxc9_Homeobox	26799	0.09846	3527	0.08983	2608	0.22368	3.64284e-149
Hoxd10_Homeobox	Hoxd10_Homeobox	Hoxd10_Homeobox	C_Hoxd10_Homeobox	37789	0.10438	5281	0.09492	3958	0.23211	2.3312e-161
Hoxd11_Homeobox	Hoxd11_Homeobox	Hoxd11_Homeobox	C_Hoxd11_Homeobox	32748	0.09841	4204	0.08879	3068	0.23822	3.16567e-155
Hoxd12_Homeobox	Hoxd12_Homeobox	Hoxd12_Homeobox	C_Hoxd10_Homeobox	49430	0.09405	5980	0.0829	4109	0.28355	1.05158e-169
Hoxd13_Homeobox	Hoxd13_Homeobox	Hoxd13_Homeobox	C_Hoxd13_Homeobox	39743	0.09224	4453	0.08243	3030	0.24964	1.68873e-169
HRE_HSF_1	HRE_HSF_1	HRE_HSF_1	C_HRE_HSF_1	36580	0.12986	7547	0.12897	6871	0.0287	4.02043e-72
HRE_HSF_2	HRE_HSF_2	HRE_HSF_2	C_HRE_HSF_2	57920	0.10929	9085	0.10609	7761	0.08331	8.68328e-128
IRF1_IRF	IRF1_IRF	IRF1_IRF	C_IRF1_IRF	136955	0.11566	24902	0.09988	17410	0.34633	5.29391e-206
IRF2_IRF	IRF2_IRF	IRF2_IRF	C_IRF1_IRF	91006	0.12149	17400	0.10621	12624	0.32278	2.72095e-193
IRF3_IRF	IRF3_IRF	IRF3_IRF	C_IRF1_IRF	144310	0.10978	23797	0.09374	16256	0.36142	1.92499e-214
IRF4_IRF	IRF4_IRF	IRF4_IRF	C_IRF4_IRF	42824	0.11867	7921	0.10881	6189	0.21228	8.45488e-161
IRF8_IRF	IRF8_IRF	IRF8_IRF	C_IRF8_IRF	113582	0.1219	21403	0.10955	16474	0.27178	1.95499e-194
Isl1_Homeobox	Isl1_Homeobox	Isl1_Homeobox	C_Isl1_Homeobox	24149	0.10857	3638	0.10326	2969	0.14429	1.98091e-131
ISRE_IRF	ISRE_IRF	ISRE_IRF	C_IRF1_IRF	98401	0.11003	16365	0.09704	11719	0.28979	1.12426e-196
Jun-AP1_bZIP	Jun-AP1_bZIP	Jun-AP1_bZIP	C_JunB_bZIP	45765	0.13483	10100	0.13109	8951	0.13661	2.62166e-142
JunB_bZIP	JunB_bZIP	JunB_bZIP	C_JunB_bZIP	47182	0.13425	10286	0.13051	9129	0.13608	4.94362e-145
c-Jun-CRE_bZIP	c-Jun-CRE_bZIP	c-Jun-CRE_bZIP	C_Atf7_bZIP	36427	0.14099	7263	0.13359	6411	0.12774	1.54504e-131
JunD_bZIP	JunD_bZIP	JunD_bZIP	C_Atf7_bZIP	28218	0.14927	5895	0.1396	5141	0.15144	3.39503e-136
KLF10_Zf	KLF10_Zf	KLF10_Zf	C_KLF10_Zf	241480	0.12751	36346	0.1508	51616	-0.43082	1.49602e-222
KLF14_Zf	KLF14_Zf	KLF14_Zf	C_KLF14_Zf	168751	0.25078	58209	0.25959	61843	-0.14112	1.93181e-167
KLF1_Zf	KLF1_Zf	KLF1_Zf	C_KLF14_Zf	130048	0.27647	46020	0.28345	47853	-0.11175	2.29211e-152
KLF3_Zf	KLF3_Zf	KLF3_Zf	C_KLF14_Zf	146018	0.26098	53736	0.2709	56836	-0.14664	8.53961e-170
Klf4_Zf	Klf4_Zf	Klf4_Zf	C_KLF14_Zf	114210	0.21713	33470	0.22894	36702	-0.18024	9.51073e-176
KLF5_Zf	KLF5_Zf	KLF5_Zf	C_KLF14_Zf	128975	0.25266	43383	0.26148	45808	-0.13563	6.07235e-163
KLF6_Zf	KLF6_Zf	KLF6_Zf	C_KLF14_Zf	105160	0.26284	37133	0.27158	39088	-0.14284	4.0001e-158
Klf9_Zf	Klf9_Zf	Klf9_Zf	C_KLF14_Zf	150884	0.22857	47493	0.23949	51809	-0.17497	4.41984e-176
LEF1_HMG	LEF1_HMG	LEF1_HMG	C_LEF1_HMG	55378	0.10212	7913	0.09408	6032	0.18862	7.48145e-160
Lhx1_Homeobox	Lhx1_Homeobox	Lhx1_Homeobox	C_Lhx3_Homeobox	15066	0.08724	1641	0.07604	1029	0.29054	4.88698e-151
Lhx2_Homeobox	Lhx2_Homeobox	Lhx2_Homeobox	C_Lhx3_Homeobox	17597	0.08988	2014	0.07855	1332	0.29104	4.05064e-151
Lhx3_Homeobox	Lhx3_Homeobox	Lhx3_Homeobox	C_Lhx3_Homeobox	16893	0.08855	1862	0.07681	1141	0.30259	1.77524e-152
LHX9_Homeobox	LHX9_Homeobox	LHX9_Homeobox	C_Lhx3_Homeobox	15300	0.1024	2105	0.0936	1545	0.22586	3.73229e-142
Unknown_Homeobox	Unknown_Homeobox	Unknown_Homeobox	C_Unknown_Homeobox	30374	0.09588	3762	0.08523	2559	0.25755	9.68896e-160
LRF_Zf	LRF_Zf	LRF_Zf	C_LRF_Zf	38334	0.13933	8107	0.15221	8810	-0.2294	7.23816e-161
Nr5a2_NR_1	Nr5a2_NR_1	Nr5a2_NR_1	C_Nr5a2_NR_1	67057	0.11698	11666	0.12081	11385	-0.05653	4.03877e-113
LXRE_NR-DR4	LXRE_NR-DR4	LXRE_NR-DR4	C_LXRE_NR-DR4	38204	0.12689	7551	0.12809	7106	0.00688	4.73597e-22
MafA_bZIP	MafA_bZIP	MafA_bZIP	C_MafA_bZIP	69241	0.12802	13816	0.13005	13132	-0.00475	1.5578e-10
MafB_bZIP	MafB_bZIP	MafB_bZIP	C_MafK_bZIP	62651	0.11546	10783	0.11741	10414	-0.00245	0.0128841
MafF_bZIP	MafF_bZIP	MafF_bZIP	C_MafF_bZIP	47898	0.10127	6744	0.09424	5256	0.17382	1.96991e-158
MafK_bZIP	MafK_bZIP	MafK_bZIP	C_MafK_bZIP	66989	0.12654	13115	0.13227	13412	-0.06338	2.99868e-120
Max_bHLH	Max_bHLH	Max_bHLH	C_Max_bHLH	33104	0.13606	6188	0.13359	5731	-0.00512	2.70687e-10
Maz_Zf	Maz_Zf	Maz_Zf	C_Zfp281_Zf	148545	0.22247	49905	0.23104	52295	-0.13492	3.77752e-162
Mef2a_MADS	Mef2a_MADS	Mef2a_MADS	C_Mef2c_MADS	38428	0.10303	5571	0.09281	4070	0.26079	2.3451e-162
Mef2b_MADS	Mef2b_MADS	Mef2b_MADS	C_Mef2c_MADS	41238	0.10361	6045	0.09339	4435	0.25435	2.66253e-166
Mef2c_MADS	Mef2c_MADS	Mef2c_MADS	C_Mef2c_MADS	55195	0.0942	7105	0.08163	4723	0.32474	7.40732e-188
Mef2d_MADS	Mef2d_MADS	Mef2d_MADS	C_Mef2c_MADS	46448	0.09802	6338	0.08586	4362	0.30915	5.51761e-182
Meis1_Homeobox	Meis1_Homeobox	Meis1_Homeobox	C_Meis1_Homeobox	54702	0.13659	11620	0.14427	12021	-0.12158	1.59493e-137
MITF_bHLH	MITF_bHLH	MITF_bHLH	C_TFE3_bHLH	39283	0.14704	8397	0.13951	7409	0.10056	1.11025e-126
MNT_bHLH	MNT_bHLH	MNT_bHLH	C_MNT_bHLH	42754	0.11591	6659	0.11951	6718	-0.09202	2.1334e-123
AMYB_HTH	AMYB_HTH	AMYB_HTH	C_AMYB_HTH	31126	0.14045	6796	0.13729	6142	0.07828	1.37593e-110
MYB_HTH	MYB_HTH	MYB_HTH	C_AMYB_HTH	17708	0.16378	4622	0.16025	4243	0.07137	3.10301e-90
Myf5_bHLH	Myf5_bHLH	Myf5_bHLH	C_Tcf21_bHLH	68832	0.13456	14917	0.13991	14921	-0.06629	7.9482e-124
MYNN_Zf	MYNN_Zf	MYNN_Zf	C_MYNN_Zf	40715	0.09741	5454	0.08649	3813	0.26426	1.83894e-166
MyoD_bHLH	MyoD_bHLH	MyoD_bHLH	C_Tcf21_bHLH	73120	0.1461	17937	0.14973	17537	-0.0349	2.90771e-92
MyoG_bHLH	MyoG_bHLH	MyoG_bHLH	C_Tcf21_bHLH	86510	0.1403	19861	0.14468	19568	-0.04451	1.25073e-100
Nanog_Homeobox	Nanog_Homeobox	Nanog_Homeobox	C_Nanog_Homeobox	28957	0.11428	4720	0.11108	4144	0.09187	4.98962e-117
NeuroD1_bHLH	NeuroD1_bHLH	NeuroD1_bHLH	C_NeuroD1_bHLH	87991	0.13105	18638	0.13269	17713	-0.00592	1.64055e-19
NeuroG2_bHLH	NeuroG2_bHLH	NeuroG2_bHLH	C_NeuroD1_bHLH	79684	0.12232	14881	0.12388	14084	-0.00098	2.61682
NF1-FOXA1_CTF-Forkhead	NF1-FOXA1_CTF-Forkhead	NF1-FOXA1_CTF-Forkhead	C_NF1-FOXA1_CTF-Forkhead	65517	0.10527	9825	0.09972	8148	0.14983	1.7318e-150
NF1-halfsite_CTF	NF1-halfsite_CTF	NF1-halfsite_CTF	C_NF1-halfsite_CTF	62716	0.13218	13132	0.13258	12305	0.00961	1.54509e-34
NF1_CTF	NF1_CTF	NF1_CTF	C_NF1_CTF	56753	0.14731	14330	0.14958	13777	-0.01665	2.77305e-58
NFAT-AP1_RHD-bZIP	NFAT-AP1_RHD-bZIP	NFAT-AP1_RHD-bZIP	C_NFAT-AP1_RHD-bZIP	87246	0.11102	14320	0.10612	12062	0.13612	8.29785e-159
NFAT_RHD	NFAT_RHD	NFAT_RHD	C_NFAT_RHD	54947	0.10706	8553	0.0986	6551	0.19071	5.94695e-163
NFE2L2_bZIP	NFE2L2_bZIP	NFE2L2_bZIP	C_Bach1_bZIP	69660	0.11679	12375	0.1118	10457	0.14775	1.03706e-152
NF-E2_bZIP	NF-E2_bZIP	NF-E2_bZIP	C_Bach1_bZIP	76890	0.12398	14629	0.12618	14258	0.00689	9.78069e-31
NFIL3_bZIP	NFIL3_bZIP	NFIL3_bZIP	C_HLF_bZIP	16823	0.13017	3506	0.10474	2259	0.48296	2.48436e-175
NFkB-p65-Rel_RHD	NFkB-p65-Rel_RHD	NFkB-p65-Rel_RHD	C_NFkB-p65_RHD	34713	0.12336	6595	0.11653	5409	0.13635	8.26747e-132
NFY_CCAAT	NFY_CCAAT	NFY_CCAAT	C_NFY_CCAAT	39578	0.20355	8421	0.20268	7883	0.02833	1.179e-67
Nkx2.1_Homeobox	Nkx2.1_Homeobox	Nkx2.1_Homeobox	C_Nkx2.1_Homeobox	43689	0.11666	7543	0.11653	6838	0.03976	9.8632e-93
Nkx2.2_Homeobox	Nkx2.2_Homeobox	Nkx2.2_Homeobox	C_Nkx2.1_Homeobox	39025	0.1261	7515	0.13228	7542	-0.08494	1.07174e-117
Nkx2.5_Homeobox	Nkx2.5_Homeobox	Nkx2.5_Homeobox	C_Nkx2.5_Homeobox	36975	0.1157	6462	0.11434	5781	0.06125	1.71927e-102
Nkx3.1_Homeobox	Nkx3.1_Homeobox	Nkx3.1_Homeobox	C_Nkx3.1_Homeobox	48340	0.11093	7693	0.11034	7002	0.04846	3.21339e-98
Nkx6.1_Homeobox	Nkx6.1_Homeobox	Nkx6.1_Homeobox	C_Nkx6.1_Homeobox	26600	0.09852	3539	0.09033	2687	0.20978	2.53741e-148
n-Myc_bHLH	n-Myc_bHLH	n-Myc_bHLH	C_Max_bHLH	19393	0.18493	5638	0.17991	5367	0.00376	0.00440314
NPAS2_bHLH	NPAS2_bHLH	NPAS2_bHLH	C_BMAL1_bHLH	35994	0.14398	7667	0.14117	7176	0.01871	4.19331e-50
Npas4_bHLH	Npas4_bHLH	Npas4_bHLH	C_Npas4_bHLH	6656	0.16333	1796	0.16171	1661	0.05136	2.6169e-56
NPAS_bHLH	NPAS_bHLH	NPAS_bHLH	C_Max_bHLH	18439	0.16127	4634	0.15987	4391	-0.02394	3.21266e-52
EAR2_NR	EAR2_NR	EAR2_NR	C_COUP-TFII_NR_1	60071	0.12209	11005	0.12739	11136	-0.0828	1.4975e-124
Nr5a2_NR_2	Nr5a2_NR_2	Nr5a2_NR_2	C_Nr5a2_NR_1	64604	0.12155	11788	0.12582	11570	-0.06051	9.62709e-114
NRF1_NRF	NRF1_NRF	NRF1_NRF	C_NRF_NRF	32945	0.32804	16080	0.32786	16693	-0.13675	1.04042e-135
Nrf2_bZIP	Nrf2_bZIP	Nrf2_bZIP	C_Bach1_bZIP	74694	0.1263	14636	0.12554	13421	0.06389	1.3517e-122
NRF_NRF	NRF_NRF	NRF_NRF	C_NRF_NRF	30179	0.30116	13057	0.3016	13551	-0.13094	3.73055e-126
Nur77_NR	Nur77_NR	Nur77_NR	C_Nur77_NR	49197	0.10276	7094	0.09672	5662	0.14983	2.01659e-144
Oct11_POU-Homeobox	Oct11_POU-Homeobox	Oct11_POU-Homeobox	C_Oct4_POU-Homeobox	43875	0.0989	5421	0.08933	3959	0.24008	1.35601e-166
Oct2_POU-Homeobox	Oct2_POU-Homeobox	Oct2_POU-Homeobox	C_Oct4_POU-Homeobox	53271	0.09269	5970	0.08324	4236	0.24128	6.30911e-172
Oct4_POU-Homeobox	Oct4_POU-Homeobox	Oct4_POU-Homeobox	C_Oct4_POU-Homeobox	47174	0.09651	5571	0.08687	4082	0.24514	9.53322e-171
Oct4-Sox17_POU-Homeobox-HMG	Oct4-Sox17_POU-Homeobox-HMG	Oct4-Sox17_POU-Homeobox-HMG	C_Oct4-Sox17_POU-Homeobox-HMG	59811	0.09142	6960	0.08348	5123	0.21273	1.73591e-164
OCT4-SOX2-TCF-NANOG_POU-Homeobox-HMG	OCT4-SOX2-TCF-NANOG_POU-Homeobox-HMG	OCT4-SOX2-TCF-NANOG_POU-Homeobox-HMG	C_OCT4-SOX2-TCF-NANOG_POU-Homeobox-HMG	64265	0.08575	6707	0.07384	4265	0.30999	4.72558e-185
Oct6_POU-Homeobox	Oct6_POU-Homeobox	Oct6_POU-Homeobox	C_Oct6_POU-Homeobox	50819	0.09509	5765	0.08664	4272	0.21779	3.28537e-162
OCT-OCT_POU-Homeobox-IR1	OCT-OCT_POU-Homeobox-IR1	OCT-OCT_POU-Homeobox-IR1	C_OCT-OCT_POU-Homeobox-IR1	27207	0.08601	2875	0.0747	1839	0.29521	1.11153e-158
OCT-OCT_POU-Homeobox_1	OCT-OCT_POU-Homeobox_1	OCT-OCT_POU-Homeobox_1	C_OCT-OCT_POU-Homeobox_1	44924	0.07932	3721	0.07528	2833	0.11925	1.07873e-138
OCT-OCT_POU-Homeobox_2	OCT-OCT_POU-Homeobox_2	OCT-OCT_POU-Homeobox_2	C_OCT-OCT_POU-Homeobox_2	114624	0.0699	6163	0.08197	8417	-0.24677	1.35577e-186
OCT-OCT-short_POU-Homeobox	OCT-OCT-short_POU-Homeobox	OCT-OCT-short_POU-Homeobox	C_OCT-OCT_POU-Homeobox-IR1	22242	0.08976	2534	0.07823	1658	0.29335	1.04462e-157
Olig2_bHLH	Olig2_bHLH	Olig2_bHLH	C_NeuroD1_bHLH	61392	0.11881	11078	0.11788	10026	0.04746	2.61411e-97
Otx2_Homeobox	Otx2_Homeobox	Otx2_Homeobox	C_Otx2_Homeobox	31001	0.09823	3906	0.09733	3316	0.03985	7.4438e-83
NFkB-p50-p52_RHD	NFkB-p50-p52_RHD	NFkB-p50-p52_RHD	C_NFkB-p50-p52_RHD	43929	0.14986	10873	0.16108	11562	-0.19512	1.44527e-154
p53_p53_1	p53_p53_1	p53_p53_1	C_p53_p53_1	33486	0.11097	5065	0.11787	5162	-0.1128	6.41068e-126
p53_p53_2	p53_p53_2	p53_p53_2	C_p53_p53_2	58736	0.15121	14036	0.16262	14914	-0.16368	6.4796e-156
p53_p53_3	p53_p53_3	p53_p53_3	C_p53_p53_1	33486	0.11097	5065	0.11787	5162	-0.1128	6.41068e-126
p63_p53	p63_p53	p63_p53	C_p53_p53_1	34804	0.11874	5862	0.1285	6314	-0.16752	5.72002e-148
NFkB-p65_RHD	NFkB-p65_RHD	NFkB-p65_RHD	C_NFkB-p65_RHD	44739	0.12503	8823	0.12326	7797	0.04498	1.89061e-92
p73_p53	p73_p53	p73_p53	C_p53_p53_1	39072	0.12118	6738	0.12953	7067	-0.14585	2.36097e-139
PAX3-FKHR-fusion_Paired-Homeobox	PAX3-FKHR-fusion_Paired-Homeobox	PAX3-FKHR-fusion_Paired-Homeobox	C_PAX3-FKHR-fusion_Paired-Homeobox	29192	0.10031	3667	0.09576	3030	0.13345	2.61483e-133
PAX5_Paired-Homeobox	PAX5_Paired-Homeobox	PAX5_Paired-Homeobox	C_Pax8_Paired-Homeobox	41688	0.14767	9906	0.15525	10146	-0.11331	4.36805e-130
PAX5_Paired-Homeobox-condensed	PAX5_Paired-Homeobox-condensed	PAX5_Paired-Homeobox-condensed	C_PAX5_Paired-Homeobox-condensed	40122	0.15517	9643	0.16092	9894	-0.07273	1.18948e-113
PAX6_Paired-Homeobox	PAX6_Paired-Homeobox	PAX6_Paired-Homeobox	C_PAX6_Paired-Homeobox	31613	0.12496	5944	0.12601	5595	0.01986	7.13077e-57
Pax7_Paired-Homeobox-longest	Pax7_Paired-Homeobox-longest	Pax7_Paired-Homeobox-longest	C_Pax7_Paired-Homeobox-longest	25553	0.08161	2425	0.06633	1342	0.39864	1.88401e-177
Pax7_Paired-Homeobox-long	Pax7_Paired-Homeobox-long	Pax7_Paired-Homeobox-long	C_Phox2b_Homeobox	16437	0.08469	1644	0.07234	1018	0.33128	1.48622e-161
Pax7_Paired-Homeobox	Pax7_Paired-Homeobox	Pax7_Paired-Homeobox	C_Pax7_Paired-Homeobox	24669	0.08239	2386	0.07054	1399	0.31589	9.12972e-166
Pax8_Paired-Homeobox	Pax8_Paired-Homeobox	Pax8_Paired-Homeobox	C_Pax8_Paired-Homeobox	73777	0.13964	16389	0.14717	16857	-0.10088	3.34227e-138
PBX1_Homeobox	PBX1_Homeobox	PBX1_Homeobox	C_PBX1_Homeobox	72554	0.13842	14961	0.14287	15171	-0.04463	6.33701e-109
PBX2_Homeobox	PBX2_Homeobox	PBX2_Homeobox	C_PBX2_Homeobox	28540	0.10237	3850	0.09669	3132	0.16126	5.33372e-139
Pbx3_Homeobox	Pbx3_Homeobox	Pbx3_Homeobox	C_PBX1_Homeobox	64671	0.13716	12579	0.14131	12712	-0.03912	2.72103e-98
Pdx1_Homeobox	Pdx1_Homeobox	Pdx1_Homeobox	C_Pdx1_Homeobox	30482	0.09647	3898	0.09035	3068	0.16068	1.65152e-137
PGR_NR	PGR_NR	PGR_NR	C_PR_NR	43557	0.10581	6519	0.10255	5659	0.11139	9.17108e-133
Phox2a_Homeobox	Phox2a_Homeobox	Phox2a_Homeobox	C_Phox2b_Homeobox	18170	0.08294	1738	0.07005	1052	0.34669	8.55315e-162
Phox2b_Homeobox	Phox2b_Homeobox	Phox2b_Homeobox	C_Phox2b_Homeobox	12155	0.08047	1108	0.06798	617	0.343	1.54264e-151
Pit1--1bp_Homeobox	Pit1--1bp_Homeobox	Pit1--1bp_Homeobox	C_Pit1--1bp_Homeobox	42125	0.08123	3893	0.06845	2288	0.33874	6.74458e-180
Pit1_Homeobox	Pit1_Homeobox	Pit1_Homeobox	C_Brn2_POU-Homeobox	40254	0.08336	3691	0.08067	2937	0.08266	1.29074e-116
Pitx1-Ebox_Homeobox-bHLH	Pitx1-Ebox_Homeobox-bHLH	Pitx1-Ebox_Homeobox-bHLH	C_Pitx1-Ebox_Homeobox-bHLH	56788	0.09739	7474	0.08971	5565	0.1984	5.73067e-166
Pitx1_Homeobox	Pitx1_Homeobox	Pitx1_Homeobox	C_Otx2_Homeobox	30748	0.097	3678	0.0976	3305	0.00915	3.48263e-23
Pknox1_Homeobox	Pknox1_Homeobox	Pknox1_Homeobox	C_PBX1_Homeobox	53949	0.14683	10952	0.15136	11205	-0.04535	4.15464e-99
PPARa_NR-DR1	PPARa_NR-DR1	PPARa_NR-DR1	C_PPARa_NR-DR1	92842	0.11683	15702	0.12305	16030	-0.09304	2.10385e-138
PPARE_NR-DR1	PPARE_NR-DR1	PPARE_NR-DR1	C_PPARa_NR-DR1	99333	0.12169	17994	0.12822	18314	-0.09462	7.94684e-148
PRDM10_Zf	PRDM10_Zf	PRDM10_Zf	C_PRDM10_Zf	62081	0.11888	10670	0.12536	10914	-0.09858	1.00726e-129
PRDM14_Zf	PRDM14_Zf	PRDM14_Zf	C_PRDM14_Zf	37940	0.11192	6165	0.11811	6516	-0.09038	6.56694e-125
PRDM15_Zf	PRDM15_Zf	PRDM15_Zf	C_PRDM15_Zf	57827	0.13143	11781	0.1287	10511	0.05897	4.81002e-113
PRDM1_Zf	PRDM1_Zf	PRDM1_Zf	C_PRDM1_Zf	98867	0.10909	15687	0.10296	12786	0.14777	4.3934e-158
PRDM9_Zf	PRDM9_Zf	PRDM9_Zf	C_PRDM9_Zf	74057	0.13086	15527	0.13164	14752	0.00503	5.77197e-19
PR_NR	PR_NR	PR_NR	C_PR_NR	64339	0.11047	10166	0.11237	9567	0.00095	1512.07
Prop1_Homeobox	Prop1_Homeobox	Prop1_Homeobox	C_Phox2b_Homeobox	17943	0.08291	1741	0.06939	1031	0.35849	9.18499e-168
PSE_SNAPc	PSE_SNAPc	PSE_SNAPc	C_PSE_SNAPc	41728	0.10309	5978	0.09731	4877	0.16434	1.36454e-147
Ptf1a_bHLH	Ptf1a_bHLH	Ptf1a_bHLH	C_Tcf21_bHLH	69518	0.1344	15061	0.14161	15469	-0.10794	8.70355e-137
PU.1-IRF8_ETS-IRF	PU.1-IRF8_ETS-IRF	PU.1-IRF8_ETS-IRF	C_IRF8_IRF	134120	0.11992	24728	0.11003	19646	0.23187	4.80141e-186
PU.1-IRF_ETS-IRF	PU.1-IRF_ETS-IRF	PU.1-IRF_ETS-IRF	C_IRF8_IRF	153672	0.12522	29198	0.11703	24277	0.19307	1.78689e-182
PU.1_ETS	PU.1_ETS	PU.1_ETS	C_PU.1_ETS	182241	0.14365	43780	0.13406	36695	0.22592	2.82151e-196
RARa_NR	RARa_NR	RARa_NR	C_RARa_NR	67034	0.10134	8892	0.10151	7829	0.00691	1.11079e-22
RARg_NR	RARg_NR	RARg_NR	C_RARg_NR	78112	0.11473	12938	0.12177	13254	-0.10535	5.43139e-145
RBPJ-Ebox_bHLH	RBPJ-Ebox_bHLH	RBPJ-Ebox_bHLH	C_RBPJ-Ebox_bHLH	132946	0.12685	26442	0.12951	25601	-0.03164	1.10327e-100
Rbpj1_	Rbpj1_	Rbpj1_	C_Rbpj1_	70801	0.12404	13351	0.12259	12004	0.02625	1.8175e-82
REST-NRSF_Zf	REST-NRSF_Zf	REST-NRSF_Zf	C_REST-NRSF_Zf	75806	0.13659	16699	0.14483	17226	-0.1299	2.57664e-152
Reverb_NR-DR2	Reverb_NR-DR2	Reverb_NR-DR2	C_Reverb_NR-DR2	84688	0.12403	15818	0.13462	17308	-0.16102	1.50629e-167
Rfx1_HTH	Rfx1_HTH	Rfx1_HTH	C_X-box_HTH	48216	0.14009	10531	0.13883	9750	0.03516	1.34401e-83
Rfx2_HTH	Rfx2_HTH	Rfx2_HTH	C_X-box_HTH	28659	0.15262	6879	0.14801	6219	0.08507	1.0222e-109
RFX_HTH	RFX_HTH	RFX_HTH	C_X-box_HTH	31823	0.15503	7877	0.15115	7174	0.0718	3.92399e-106
Rfx5_HTH	Rfx5_HTH	Rfx5_HTH	C_Rfx5_HTH	61728	0.12462	10797	0.12274	9893	0.04566	1.56783e-101
Rfx6_HTH	Rfx6_HTH	Rfx6_HTH	C_Rfx6_HTH	56113	0.14152	12499	0.14019	11619	0.03756	5.77405e-92
Ronin_THAP	Ronin_THAP	Ronin_THAP	C_Ronin_THAP	63449	0.13944	11899	0.14013	11282	-0.01785	2.32345e-62
RORa_NR	RORa_NR	RORa_NR	C_RORgt_NR	42522	0.11015	6545	0.11426	6473	-0.05737	1.47582e-104
RORgt_NR	RORgt_NR	RORgt_NR	C_RORgt_NR	38463	0.1079	5639	0.11199	5700	-0.05807	1.49298e-109
RORg_NR	RORg_NR	RORg_NR	C_RORgt_NR	36457	0.1108	5828	0.10955	5177	0.0539	4.90211e-97
RUNX_Runt	RUNX_Runt	RUNX_Runt	C_RUNX2_Runt	100751	0.13629	22712	0.13087	19416	0.13709	1.88614e-164
RUNX1_Runt	RUNX1_Runt	RUNX1_Runt	C_RUNX2_Runt	119962	0.12887	24917	0.1243	21432	0.11822	2.31275e-157
RUNX2_Runt	RUNX2_Runt	RUNX2_Runt	C_RUNX2_Runt	118851	0.12945	24795	0.12863	22907	0.05015	5.59711e-120
RUNX-AML_Runt	RUNX-AML_Runt	RUNX-AML_Runt	C_RUNX2_Runt	114553	0.13735	26404	0.13294	23123	0.12658	5.28331e-166
RXR_NR-DR1	RXR_NR-DR1	RXR_NR-DR1	C_PPARa_NR-DR1	105805	0.12578	20063	0.13324	20683	-0.11113	6.79649e-156
SCL_bHLH	SCL_bHLH	SCL_bHLH	C_Tcf21_bHLH	74275	0.14326	17627	0.14699	17214	-0.04072	3.35036e-108
SCRT1_Zf	SCRT1_Zf	SCRT1_Zf	C_SCRT1_Zf	43270	0.11864	7929	0.12276	7620	-0.07997	4.40021e-119
SF1_NR	SF1_NR	SF1_NR	C_SF1_NR	74231	0.11848	12673	0.1225	12446	-0.05069	6.98192e-107
Six1_Homeobox	Six1_Homeobox	Six1_Homeobox	C_Six1_Homeobox	40714	0.10897	6087	0.10663	5448	0.0554	5.20193e-100
Six2_Homeobox	Six2_Homeobox	Six2_Homeobox	C_Six1_Homeobox	33160	0.11071	5271	0.10966	4819	0.04147	8.7483e-80
Six4_Homeobox	Six4_Homeobox	Six4_Homeobox	C_Six4_Homeobox	38047	0.11503	6448	0.10976	5419	0.12728	3.53579e-140
Smad2_MAD	Smad2_MAD	Smad2_MAD	C_Smad2_MAD	60171	0.13057	12129	0.13979	12696	-0.12909	8.69014e-147
Smad3_MAD	Smad3_MAD	Smad3_MAD	C_Smad3_MAD	45189	0.12486	8136	0.12829	7838	-0.04251	2.65649e-92
Smad4_MAD	Smad4_MAD	Smad4_MAD	C_Smad2_MAD	50419	0.14597	11863	0.1572	12543	-0.17035	1.82324e-153
Snail1_Zf	Snail1_Zf	Snail1_Zf	C_Slug_Zf	69296	0.11995	12736	0.13385	14580	-0.28068	8.99565e-187
Slug_Zf	Slug_Zf	Slug_Zf	C_Slug_Zf	70869	0.12654	14157	0.13901	15892	-0.25094	1.47779e-177
Sox10_HMG	Sox10_HMG	Sox10_HMG	C_Sox10_HMG	55905	0.11619	9653	0.11217	8301	0.10742	1.64241e-136
Sox15_HMG	Sox15_HMG	Sox15_HMG	C_Sox2_HMG	51856	0.10618	7737	0.10093	6433	0.1377	1.10937e-143
Sox17_HMG	Sox17_HMG	Sox17_HMG	C_Sox2_HMG	39871	0.10525	5816	0.0998	4806	0.1387	2.80852e-139
Sox21_HMG	Sox21_HMG	Sox21_HMG	C_Sox3_HMG	57531	0.11654	9968	0.11388	8859	0.07555	1.39462e-114
Sox2_HMG	Sox2_HMG	Sox2_HMG	C_Sox2_HMG	53404	0.10964	8406	0.10425	7002	0.13485	1.23096e-142
Sox3_HMG	Sox3_HMG	Sox3_HMG	C_Sox3_HMG	51382	0.1144	8606	0.1124	7688	0.05907	5.37322e-105
Sox4_HMG	Sox4_HMG	Sox4_HMG	C_Sox10_HMG	63042	0.11131	10182	0.10591	8458	0.13298	2.49558e-146
Sox6_HMG	Sox6_HMG	Sox6_HMG	C_Sox2_HMG	42463	0.10689	6434	0.10043	5217	0.15559	3.10812e-149
Sox7_HMG	Sox7_HMG	Sox7_HMG	C_Sox2_HMG	40122	0.10981	6183	0.1063	5393	0.09805	9.8135e-128
Sox9_HMG	Sox9_HMG	Sox9_HMG	C_Sox9_HMG	58287	0.11353	9776	0.11181	8753	0.05578	1.25308e-108
Sp1_Zf	Sp1_Zf	Sp1_Zf	C_Sp5_Zf	118346	0.34369	55774	0.3486	56731	-0.08194	3.26541e-140
Sp2_Zf	Sp2_Zf	Sp2_Zf	C_Sp5_Zf	114262	0.31232	46433	0.31884	47986	-0.11181	8.59666e-152
Sp5_Zf	Sp5_Zf	Sp5_Zf	C_Sp5_Zf	147544	0.27795	55310	0.28418	57538	-0.11281	1.74246e-155
SPDEF_ETS	SPDEF_ETS	SPDEF_ETS	C_SPDEF_ETS	75353	0.14947	18140	0.14107	15564	0.16108	9.68516e-161
SpiB_ETS	SpiB_ETS	SpiB_ETS	C_SpiB_ETS	162609	0.13904	37422	0.12646	29827	0.27616	5.30132e-199
Srebp1a_bHLH	Srebp1a_bHLH	Srebp1a_bHLH	C_Srebp2_bHLH	40159	0.12899	7529	0.13746	7863	-0.10706	2.18317e-136
Srebp2_bHLH	Srebp2_bHLH	Srebp2_bHLH	C_Srebp2_bHLH	49483	0.14263	10576	0.15465	11603	-0.17208	1.70394e-157
CArG_MADS	CArG_MADS	CArG_MADS	C_CArG_MADS	20650	0.11539	3265	0.10975	2751	0.139	2.41471e-129
ZNF143--STAF_Zf	ZNF143--STAF_Zf	ZNF143--STAF_Zf	C_ZNF143--STAF_Zf	103641	0.13649	20112	0.14083	20209	-0.0745	6.49428e-133
STAT1_Stat	STAT1_Stat	STAT1_Stat	C_Stat3--il21_Stat	34474	0.11467	5914	0.10375	4385	0.23019	1.89473e-160
Stat3--il21_Stat	Stat3--il21_Stat	Stat3--il21_Stat	C_Stat3--il21_Stat	43606	0.13153	8927	0.12542	7587	0.11895	4.19182e-137
Stat3_Stat	Stat3_Stat	Stat3_Stat	C_Stat3--il21_Stat	36694	0.14207	8034	0.13439	6859	0.11599	1.1326e-132
STAT4_Stat	STAT4_Stat	STAT4_Stat	C_Stat3--il21_Stat	40535	0.11968	7366	0.11146	5877	0.16689	1.87182e-145
STAT5_Stat	STAT5_Stat	STAT5_Stat	C_STAT5_Stat	41760	0.10931	6620	0.09912	4982	0.22735	1.04771e-163
STAT6_Stat_1	STAT6_Stat_1	STAT6_Stat_1	C_STAT6_Stat_1	42445	0.11062	6934	0.10169	5237	0.19551	2.39941e-154
STAT6_Stat_2	STAT6_Stat_2	STAT6_Stat_2	C_STAT6_Stat_1	35983	0.10815	5687	0.0992	4262	0.20143	2.13113e-153
T1ISRE_IRF	T1ISRE_IRF	T1ISRE_IRF	C_T1ISRE_IRF	77268	0.10346	11610	0.08941	7829	0.32535	5.796e-187
TATA-Box_TBP	TATA-Box_TBP	TATA-Box_TBP	C_TATA-Box_TBP	36427	0.11333	5670	0.10582	4407	0.16066	1.94882e-149
Tbet_T-box	Tbet_T-box	Tbet_T-box	C_Tbx21_T-box	46281	0.10564	6913	0.10521	6250	0.03112	1.02641e-79
Tbox-Smad_T-box-MAD	Tbox-Smad_T-box-MAD	Tbox-Smad_T-box-MAD	C_Tbox-Smad_T-box-MAD	69952	0.12079	12438	0.12778	12796	-0.10301	7.79256e-138
Tbr1_T-box	Tbr1_T-box	Tbr1_T-box	C_Tbr1_T-box	38069	0.10411	5623	0.10124	4751	0.08739	1.70342e-122
Tbx20_T-box	Tbx20_T-box	Tbx20_T-box	C_Tbx20_T-box	55885	0.12803	11171	0.12828	10391	0.02483	1.59254e-78
Tbx21_T-box	Tbx21_T-box	Tbx21_T-box	C_Tbx21_T-box	51441	0.10381	7415	0.10506	6947	-0.00197	36.5105
Tbx5_T-box	Tbx5_T-box	Tbx5_T-box	C_Tbx5_T-box	41496	0.11423	6918	0.11807	6838	-0.06647	9.54394e-115
Tbx6_T-box	Tbx6_T-box	Tbx6_T-box	C_Tbx5_T-box	36778	0.11689	6556	0.11826	6129	-0.00628	5.29557e-15
Tcf12_bHLH	Tcf12_bHLH	Tcf12_bHLH	C_Tcf21_bHLH	71090	0.14456	17147	0.14952	17066	-0.05991	1.35428e-118
Tcf21_bHLH	Tcf21_bHLH	Tcf21_bHLH	C_Tcf21_bHLH	75506	0.13814	17012	0.14262	16823	-0.04431	3.0254e-105
Tcf3_HMG	Tcf3_HMG	Tcf3_HMG	C_LEF1_HMG	57174	0.10387	8369	0.09578	6479	0.19002	4.53398e-164
TCF4_bHLH	TCF4_bHLH	TCF4_bHLH	C_NeuroD1_bHLH	77055	0.12528	15221	0.12842	14786	-0.03225	1.20284e-90
TCFL2_HMG	TCFL2_HMG	TCFL2_HMG	C_TCFL2_HMG	53056	0.10816	8170	0.10447	6826	0.09849	8.67776e-133
Tcf7_HMG	Tcf7_HMG	Tcf7_HMG	C_Tcf7_HMG	64926	0.10214	9348	0.09623	7335	0.15841	1.04164e-155
Tcfcp2l1_CP2	Tcfcp2l1_CP2	Tcfcp2l1_CP2	C_Tcfcp2l1_CP2	32385	0.1433	7547	0.14854	7341	-0.05693	1.22037e-101
TEAD1_TEAD	TEAD1_TEAD	TEAD1_TEAD	C_TEAD2_TEA	37221	0.10677	5618	0.10364	4780	0.07544	1.70037e-112
TEAD2_TEA	TEAD2_TEA	TEAD2_TEA	C_TEAD2_TEA	43826	0.10754	6748	0.10507	5838	0.06379	2.4223e-114
TEAD3_TEA	TEAD3_TEA	TEAD3_TEA	C_TEAD2_TEA	38098	0.10578	5668	0.10146	4756	0.1035	1.95579e-127
TEAD4_TEA	TEAD4_TEA	TEAD4_TEA	C_TEAD2_TEA	36400	0.11366	6110	0.11204	5402	0.03857	5.62458e-80
TEAD_TEA	TEAD_TEA	TEAD_TEA	C_TEAD2_TEA	43814	0.1005	6078	0.0958	4792	0.11581	3.16878e-130
TFE3_bHLH	TFE3_bHLH	TFE3_bHLH	C_TFE3_bHLH	21798	0.16637	5160	0.15223	4407	0.15522	6.93424e-130
Tgif1_Homeobox	Tgif1_Homeobox	Tgif1_Homeobox	C_Tgif1_Homeobox	51842	0.12427	9669	0.12827	9557	-0.04915	1.95002e-98
Tgif2_Homeobox	Tgif2_Homeobox	Tgif2_Homeobox	C_Tgif2_Homeobox	59717	0.11524	10027	0.11687	9488	-0.00131	159.268
THRb_NR_1	THRb_NR_1	THRb_NR_1	C_THRb_NR_1	78416	0.15074	20163	0.1553	19819	-0.06733	6.93526e-133
Tlx_NR	Tlx_NR	Tlx_NR	C_Tlx_NR	90023	0.13394	19236	0.13863	19409	-0.05778	3.79346e-122
TR4_NR-DR1	TR4_NR-DR1	TR4_NR-DR1	C_PPARa_NR-DR1	84613	0.12093	15059	0.12718	15405	-0.09368	1.31376e-139
THRa_NR	THRa_NR	THRa_NR	C_THRb_NR_1	68498	0.13753	15410	0.14302	15330	-0.07688	2.7836e-123
THRb_NR_2	THRb_NR_2	THRb_NR_2	C_COUP-TFII_NR_1	50320	0.11783	8792	0.11862	8245	0.0039	2.66372e-08
TRPS1_Zf	TRPS1_Zf	TRPS1_Zf	C_Gata2_Zf	44846	0.10373	6593	0.09535	5091	0.21768	2.65098e-160
Twist_bHLH	Twist_bHLH	Twist_bHLH	C_Twist_bHLH	55344	0.12719	11228	0.12923	10669	-0.03082	4.25497e-79
Twist2_bHLH	Twist2_bHLH	Twist2_bHLH	C_Tcf21_bHLH	85602	0.12875	17405	0.13235	16953	-0.0301	5.80071e-93
USF1_bHLH	USF1_bHLH	USF1_bHLH	C_BMAL1_bHLH	22436	0.19151	6446	0.18091	5939	0.0591	9.36164e-90
Usf2_bHLH	Usf2_bHLH	Usf2_bHLH	C_BMAL1_bHLH	33676	0.15687	7719	0.14674	6760	0.1125	7.22275e-128
VDR_NR-DR3	VDR_NR-DR3	VDR_NR-DR3	C_VDR_NR-DR3	66466	0.11884	11748	0.13034	13170	-0.18574	3.74581e-166
WT1_Zf	WT1_Zf	WT1_Zf	C_WT1_Zf	132823	0.16673	34099	0.17854	37603	-0.18943	2.66148e-171
X-box_HTH	X-box_HTH	X-box_HTH	C_X-box_HTH	49697	0.12564	9263	0.12228	8277	0.08536	7.46101e-124
YY1_Zf	YY1_Zf	YY1_Zf	C_YY1_Zf	48377	0.15243	10806	0.15075	10456	-0.05604	1.32834e-106
Zac1_Zf	Zac1_Zf	Zac1_Zf	C_Zac1_Zf	53450	0.13791	11611	0.14679	12032	-0.12556	1.50407e-140
ZBTB12_Zf	ZBTB12_Zf	ZBTB12_Zf	C_ZBTB12_Zf	47299	0.11933	8338	0.12444	8383	-0.08273	7.29414e-120
ZBTB18_Zf	ZBTB18_Zf	ZBTB18_Zf	C_ZBTB18_Zf	82838	0.12652	16286	0.13029	15990	-0.04063	1.52396e-101
ZBTB33_Zf	ZBTB33_Zf	ZBTB33_Zf	C_ZBTB33_Zf	6784	0.34883	3759	0.33884	3665	-0.0089	4.69426e-08
ZEB1_Zf	ZEB1_Zf	ZEB1_Zf	C_ZEB2_Zf	53498	0.1054	7924	0.11889	9111	-0.27231	2.34149e-175
ZEB2_Zf	ZEB2_Zf	ZEB2_Zf	C_ZEB2_Zf	65553	0.1116	10480	0.13103	13237	-0.38596	9.13366e-194
Zfp281_Zf	Zfp281_Zf	Zfp281_Zf	C_Zfp281_Zf	225026	0.18167	62875	0.19475	69721	-0.20161	1.45659e-193
ZFP3_Zf	ZFP3_Zf	ZFP3_Zf	C_ZFP3_Zf	52390	0.12309	9561	0.12802	9646	-0.05102	1.50055e-100
Zfp57_Zf	Zfp57_Zf	Zfp57_Zf	C_Zfp57_Zf	6354	0.20542	2333	0.2108	2234	-0.06879	8.61702e-70
Zfp809_Zf	Zfp809_Zf	Zfp809_Zf	C_Zfp809_Zf	87539	0.18144	26207	0.19629	28351	-0.20936	3.12537e-172
ZFX_Zf	ZFX_Zf	ZFX_Zf	C_ZNF711_Zf	46422	0.14334	10213	0.15368	10616	-0.13578	9.5447e-143
Zic2_Zf	Zic2_Zf	Zic2_Zf	C_Zic3_Zf	85748	0.16928	24814	0.17634	25094	-0.10302	4.0141e-139
Zic3_Zf	Zic3_Zf	Zic3_Zf	C_Zic3_Zf	100245	0.16761	29143	0.17466	29348	-0.10281	1.21919e-142
Zic_Zf	Zic_Zf	Zic_Zf	C_Zic_Zf	71017	0.13906	15517	0.14602	15716	-0.10216	1.20083e-140
ZKSCAN1_Zf	ZKSCAN1_Zf	ZKSCAN1_Zf	C_ZKSCAN1_Zf	31725	0.13358	6493	0.1429	6707	-0.13231	1.24838e-132
ZNF136_Zf	ZNF136_Zf	ZNF136_Zf	C_ZNF136_Zf	46143	0.09854	6003	0.09301	4833	0.15005	8.684e-149
ZNF165_Zf	ZNF165_Zf	ZNF165_Zf	C_ZNF165_Zf	118241	0.17135	33756	0.18305	35880	-0.18742	5.58161e-180
ZNF16_Zf	ZNF16_Zf	ZNF16_Zf	C_ZNF16_Zf	113634	0.14222	25550	0.14999	26718	-0.11146	1.63776e-148
ZNF189_Zf	ZNF189_Zf	ZNF189_Zf	C_ZNF189_Zf	92461	0.11673	15483	0.11863	14542	-0.01955	1.57187e-71
Znf263_Zf	Znf263_Zf	Znf263_Zf	C_Znf263_Zf	106738	0.15759	26509	0.16967	29040	-0.1953	1.3234e-178
ZNF264_Zf	ZNF264_Zf	ZNF264_Zf	C_ZNF264_Zf	36663	0.12903	7181	0.1335	7114	-0.06667	9.08589e-113
ZNF317_Zf	ZNF317_Zf	ZNF317_Zf	C_ZNF317_Zf	58970	0.1178	10034	0.11686	9263	0.05077	8.4869e-105
ZNF322_Zf	ZNF322_Zf	ZNF322_Zf	C_ZNF322_Zf	135579	0.1377	28799	0.15162	32919	-0.21234	8.478e-185
ZNF341_Zf	ZNF341_Zf	ZNF341_Zf	C_ZNF341_Zf	78887	0.13243	15711	0.13863	15961	-0.10138	7.03284e-138
ZNF382_Zf	ZNF382_Zf	ZNF382_Zf	C_ZNF382_Zf	70721	0.1135	11921	0.11164	10834	0.06868	8.08502e-121
ZNF415_Zf	ZNF415_Zf	ZNF415_Zf	C_ZNF415_Zf	56553	0.14645	13389	0.15285	13538	-0.08997	4.38596e-130
ZNF416_Zf	ZNF416_Zf	ZNF416_Zf	C_ZNF416_Zf	104806	0.12845	20365	0.13339	20219	-0.06153	2.19863e-123
ZNF41_Zf	ZNF41_Zf	ZNF41_Zf	C_ZNF41_Zf	91192	0.11362	15022	0.11393	14228	0.02673	4.45873e-87
ZNF467_Zf	ZNF467_Zf	ZNF467_Zf	C_ZNF467_Zf	155955	0.15266	37213	0.16097	38984	-0.12045	1.39399e-165
ZNF519_Zf	ZNF519_Zf	ZNF519_Zf	C_ZNF519_Zf	53663	0.21752	20017	0.22555	20254	-0.10608	6.72788e-136
ZNF528_Zf	ZNF528_Zf	ZNF528_Zf	C_ZNF528_Zf	88640	0.11487	15250	0.10841	12597	0.15144	4.3063e-161
ZNF652	ZNF652	ZNF652	C_ZNF652	35337	0.10397	5103	0.09763	4083	0.1721	1.59686e-145
ZNF669_Zf	ZNF669_Zf	ZNF669_Zf	C_ZNF669_Zf	24464	0.16337	6588	0.16983	6690	-0.11089	1.52565e-117
ZNF675_Zf	ZNF675_Zf	ZNF675_Zf	C_ZNF675_Zf	53415	0.11399	9100	0.10934	7715	0.12401	1.32357e-139
ZNF692_Zf	ZNF692_Zf	ZNF692_Zf	C_ZNF692_Zf	47958	0.16166	12585	0.17755	14022	-0.27465	4.30187e-173
ZNF711_Zf	ZNF711_Zf	ZNF711_Zf	C_ZNF711_Zf	49573	0.14934	11491	0.16197	12203	-0.16722	8.91715e-153
ZNF768_Zf	ZNF768_Zf	ZNF768_Zf	C_ZNF768_Zf	110016	0.12394	20632	0.12889	20642	-0.05355	2.81605e-123
ZNF7_Zf	ZNF7_Zf	ZNF7_Zf	C_ZNF7_Zf	56528	0.11197	9409	0.10653	7796	0.13889	1.11879e-147
ZSCAN22_Zf	ZSCAN22_Zf	ZSCAN22_Zf	C_ZSCAN22_Zf	172650	0.15285	40745	0.16062	42677	-0.10943	2.64383e-167

## Sheet: Setbd1_KO_Lineage priming
output_prefix	name	motif_id	cluster	total_tfbs	LSK-Setdb1_ATAC5-merged_mean_score	LSK-Setdb1_ATAC5-merged_bound	LSK-NTC_ATAC5-merged_mean_score	LSK-NTC_ATAC5-merged_bound	LSK-Setdb1_ATAC5-merged_LSK-NTC_ATAC5-merged_change	LSK-Setdb1_ATAC5-merged_LSK-NTC_ATAC5-merged_pvalue
AP-1_bZIP	AP-1_bZIP	AP-1_bZIP	C_JunB_bZIP	49958	0.13085	20695	0.12946	21445	0.0743	3.2813e-114
AP-2gamma_AP2	AP-2gamma_AP2	AP-2gamma_AP2	C_AP-2alpha_AP2	56850	0.16642	28334	0.18282	35274	-0.23538	1.12545e-168
AP-2alpha_AP2	AP-2alpha_AP2	AP-2alpha_AP2	C_AP-2alpha_AP2	62520	0.15934	30197	0.17515	37668	-0.22585	5.50541e-170
Ap4_bHLH	Ap4_bHLH	Ap4_bHLH	C_Ap4_bHLH	67423	0.12785	27646	0.13331	32884	-0.0775	9.22414e-125
FOXA1-AR_Forkhead-NR	FOXA1-AR_Forkhead-NR	FOXA1-AR_Forkhead-NR	C_FOXA1-AR_Forkhead-NR	136107	0.08472	33353	0.07932	33664	0.14605	1.0034e-164
ARE_NR	ARE_NR	ARE_NR	C_PR_NR	58175	0.11396	22161	0.11554	24682	0.00561	8.09865e-19
AR-halfsite_NR	AR-halfsite_NR	AR-halfsite_NR	C_AR-halfsite_NR	91275	0.12572	37483	0.13522	46881	-0.14226	4.63815e-161
Arnt-Ahr_bHLH	Arnt-Ahr_bHLH	Arnt-Ahr_bHLH	C_Arnt-Ahr_bHLH	14584	0.15715	7086	0.16685	8235	-0.11677	4.76407e-118
Ascl1_bHLH	Ascl1_bHLH	Ascl1_bHLH	C_Tcf21_bHLH	74870	0.14161	34399	0.14966	40668	-0.11691	8.62564e-151
Ascl2_bHLH	Ascl2_bHLH	Ascl2_bHLH	C_Ascl2_bHLH	59435	0.13703	26534	0.14779	33327	-0.16925	2.09139e-153
Atf1_bZIP	Atf1_bZIP	Atf1_bZIP	C_Atf7_bZIP	25105	0.15962	10263	0.15041	10549	0.11171	2.6939e-121
Atf2_bZIP	Atf2_bZIP	Atf2_bZIP	C_Atf7_bZIP	30653	0.14793	12171	0.14335	13202	0.04929	1.62079e-88
Atf3_bZIP	Atf3_bZIP	Atf3_bZIP	C_JunB_bZIP	44246	0.13066	18306	0.12898	18837	0.08222	4.93948e-122
Atf4_bZIP	Atf4_bZIP	Atf4_bZIP	C_Chop_bZIP	37854	0.11557	13750	0.10137	12069	0.2868	4.04599e-172
Atf7_bZIP	Atf7_bZIP	Atf7_bZIP	C_Atf7_bZIP	28008	0.15429	11416	0.14886	12290	0.05615	1.90774e-97
Atoh1_bHLH	Atoh1_bHLH	Atoh1_bHLH	C_NeuroD1_bHLH	47894	0.13231	20416	0.13435	23080	-0.02526	7.35711e-68
Bach1_bZIP	Bach1_bZIP	Bach1_bZIP	C_Bach1_bZIP	72971	0.12109	28470	0.11748	29158	0.10227	3.88118e-142
Bach2_bZIP	Bach2_bZIP	Bach2_bZIP	C_JunB_bZIP	64505	0.1282	26324	0.12683	27602	0.069	2.38004e-117
Bapx1_Homeobox	Bapx1_Homeobox	Bapx1_Homeobox	C_Bapx1_Homeobox	45963	0.1132	16497	0.11333	18174	0.03298	6.10993e-76
Barx1_Homeobox	Barx1_Homeobox	Barx1_Homeobox	C_Barx1_Homeobox	30053	0.09151	8326	0.08277	7530	0.22797	4.64189e-152
IRF-BATF_IRF-bZIP	IRF-BATF_IRF-bZIP	IRF-BATF_IRF-bZIP	C_bZIP-IRF_bZIP-IRF	99601	0.09628	30116	0.09096	30029	0.15596	5.185e-160
BATF_bZIP	BATF_bZIP	BATF_bZIP	C_JunB_bZIP	48762	0.12941	19930	0.12798	20622	0.07713	2.44183e-115
Bcl11a_Zf	Bcl11a_Zf	Bcl11a_Zf	C_Bcl11a_Zf	77449	0.14041	34279	0.13883	38552	-0.00025	69239.7
Bcl6_Zf	Bcl6_Zf	Bcl6_Zf	C_Bcl6_Zf	76144	0.11226	26820	0.10848	28046	0.09018	9.99813e-137
BHLHA15_bHLH	BHLHA15_bHLH	BHLHA15_bHLH	C_Tcf21_bHLH	72319	0.1258	30052	0.12759	33506	-0.01	3.57612e-44
bHLHE40_bHLH	bHLHE40_bHLH	bHLHE40_bHLH	C_bHLHE40_bHLH	14849	0.18536	7153	0.18091	8007	-0.02145	2.2796e-50
bHLHE41_bHLH	bHLHE41_bHLH	bHLHE41_bHLH	C_bHLHE40_bHLH	14385	0.18597	7029	0.18257	7745	-0.01364	6.63818e-21
BMAL1_bHLH	BMAL1_bHLH	BMAL1_bHLH	C_BMAL1_bHLH	17908	0.19686	9015	0.18947	9915	0.01418	1.0022e-29
BMYB_HTH	BMYB_HTH	BMYB_HTH	C_BMYB_HTH	25809	0.12741	10547	0.1195	10041	0.16951	7.5405e-144
BORIS_Zf	BORIS_Zf	BORIS_Zf	C_BORIS_Zf	154703	0.20343	94142	0.18879	92104	0.18369	1.38655e-184
Brachyury_T-box	Brachyury_T-box	Brachyury_T-box	C_Brachyury_T-box	27522	0.11441	10289	0.10972	10751	0.10194	3.43416e-122
Brn1_POU-Homeobox	Brn1_POU-Homeobox	Brn1_POU-Homeobox	C_Oct6_POU-Homeobox	44048	0.10011	13449	0.08924	11560	0.25996	7.48459e-170
Brn2_POU-Homeobox	Brn2_POU-Homeobox	Brn2_POU-Homeobox	C_Brn2_POU-Homeobox	34501	0.08752	8936	0.07721	7679	0.25487	5.53593e-161
bZIP-IRF_bZIP-IRF	bZIP-IRF_bZIP-IRF	bZIP-IRF_bZIP-IRF	C_bZIP-IRF_bZIP-IRF	111564	0.09682	34017	0.09294	35116	0.12467	1.15393e-152
Cdx2_Homeobox	Cdx2_Homeobox	Cdx2_Homeobox	C_Cdx2_Homeobox	39502	0.0881	10415	0.07644	8410	0.2944	1.31113e-173
CDX4_Homeobox	CDX4_Homeobox	CDX4_Homeobox	C_CDX4_Homeobox	28635	0.09766	8490	0.08818	7589	0.23055	8.52285e-157
CEBP-AP1_bZIP	CEBP-AP1_bZIP	CEBP-AP1_bZIP	C_CEBP-AP1_bZIP	47177	0.11462	17152	0.10437	16048	0.22296	1.43891e-160
CEBP-CEBP_bZIP	CEBP-CEBP_bZIP	CEBP-CEBP_bZIP	C_CEBP-CEBP_bZIP	52358	0.10478	17264	0.09442	15823	0.23497	3.69222e-168
CEBP_bZIP	CEBP_bZIP	CEBP_bZIP	C_CEBP_bZIP	31082	0.12829	12163	0.11287	11934	0.23691	2.61458e-154
Chop_bZIP	Chop_bZIP	Chop_bZIP	C_Chop_bZIP	37288	0.11434	13357	0.101	11880	0.2671	3.83911e-168
CHR_	CHR_	CHR_	C_CHR_	48196	0.09994	14686	0.08729	12433	0.28321	7.70251e-172
CLOCK_bHLH	CLOCK_bHLH	CLOCK_bHLH	C_BMAL1_bHLH	20043	0.19099	10027	0.182	10767	0.04967	5.27231e-80
c-Myc_bHLH_1	c-Myc_bHLH_1	c-Myc_bHLH_1	C_Max_bHLH	20080	0.18099	10053	0.17711	11056	-0.00178	19178
c-Myc_bHLH_2	c-Myc_bHLH_2	c-Myc_bHLH_2	C_Max_bHLH	20989	0.1543	9874	0.15639	11189	-0.0459	2.25176e-76
COUP-TFII_NR_1	COUP-TFII_NR_1	COUP-TFII_NR_1	C_COUP-TFII_NR_1	61032	0.12049	23722	0.12611	28363	-0.07865	1.78781e-124
COUP-TFII_NR_2	COUP-TFII_NR_2	COUP-TFII_NR_2	C_COUP-TFII_NR_1	46801	0.11998	18210	0.12357	21625	-0.05884	1.15399e-106
CREB5_bZIP	CREB5_bZIP	CREB5_bZIP	C_Atf7_bZIP	31705	0.13157	11618	0.12314	11703	0.13844	1.82793e-135
CRE_bZIP	CRE_bZIP	CRE_bZIP	C_CRE_bZIP	17304	0.21868	8528	0.21191	9264	0.0163	2.66872e-38
CRX_Homeobox	CRX_Homeobox	CRX_Homeobox	C_Otx2_Homeobox	18057	0.11037	6251	0.10825	6771	0.05654	6.91318e-84
CTCF_Zf	CTCF_Zf	CTCF_Zf	C_BORIS_Zf	134813	0.18743	78208	0.16667	73525	0.25562	3.14022e-195
CTCF-SatelliteElement_Zf	CTCF-SatelliteElement_Zf	CTCF-SatelliteElement_Zf	C_CTCF-SatelliteElement_Zf	74554	0.14496	34231	0.13391	35437	0.12634	1.27393e-150
CUX1_Homeobox	CUX1_Homeobox	CUX1_Homeobox	C_CUX1_Homeobox	4786	0.08585	1168	0.08056	1134	0.15966	1.65588e-103
Cux2_Homeobox	Cux2_Homeobox	Cux2_Homeobox	C_Cux2_Homeobox	15647	0.08826	4069	0.08093	3824	0.19503	2.67252e-133
DLX1_Homeobox	DLX1_Homeobox	DLX1_Homeobox	C_DLX1_Homeobox	14668	0.09397	4191	0.08553	3767	0.21889	1.94722e-135
DLX2_Homeobox	DLX2_Homeobox	DLX2_Homeobox	C_Lhx3_Homeobox	12807	0.09583	3786	0.08617	3284	0.2442	9.41548e-138
Dlx3_Homeobox	Dlx3_Homeobox	Dlx3_Homeobox	C_Lhx3_Homeobox	14556	0.09149	4032	0.07999	3359	0.29126	9.0751e-150
DLX5_Homeobox	DLX5_Homeobox	DLX5_Homeobox	C_Lhx3_Homeobox	13789	0.09471	3987	0.08341	3371	0.28078	2.75776e-147
Mouse_Recombination_Hotspot_Zf	Mouse_Recombination_Hotspot_Zf	Mouse_Recombination_Hotspot_Zf	C_Mouse_Recombination_Hotspot_Zf	58325	0.10638	19578	0.10037	19189	0.15297	1.34314e-150
DMRT1_DM	DMRT1_DM	DMRT1_DM	C_DMRT1_DM	32857	0.09548	9771	0.08754	9271	0.19838	2.21102e-151
DMRT6_DM	DMRT6_DM	DMRT6_DM	C_DMRT1_DM	31259	0.0974	9531	0.09051	9305	0.17434	4.62881e-141
RAR-RXR_NR-DR0	RAR-RXR_NR-DR0	RAR-RXR_NR-DR0	C_RARg_NR	63123	0.11699	23482	0.12354	28398	-0.09415	1.15917e-136
RAR-RXR_NR-DR5	RAR-RXR_NR-DR5	RAR-RXR_NR-DR5	C_RAR-RXR_NR-DR5	77639	0.13322	33387	0.14023	40227	-0.10862	1.28388e-147
DUX4_Homeobox	DUX4_Homeobox	DUX4_Homeobox	C_DUX4_Homeobox	29817	0.08902	7528	0.07949	6586	0.25331	1.50799e-160
Duxbl_Homeobox	Duxbl_Homeobox	Duxbl_Homeobox	C_Duxbl_Homeobox	31767	0.10075	9142	0.095	9080	0.16146	7.66125e-147
DUX_Homeobox	DUX_Homeobox	DUX_Homeobox	C_DUX_Homeobox	21575	0.09444	6104	0.08575	5609	0.21965	1.74895e-146
E2A_bHLH	E2A_bHLH	E2A_bHLH	C_Tcf21_bHLH	70069	0.13789	31179	0.14555	36985	-0.11039	1.77211e-142
E2F1_E2F	E2F1_E2F	E2F1_E2F	C_E2F6_E2F	22081	0.29281	15618	0.3004	16797	-0.09437	7.66807e-112
E2F3_E2F	E2F3_E2F	E2F3_E2F	C_E2F6_E2F	31289	0.25367	19658	0.26301	22011	-0.12055	2.98312e-126
E2F4_E2F	E2F4_E2F	E2F4_E2F	C_E2F6_E2F	12238	0.2805	8319	0.27855	8657	0.01215	1.09511e-15
E2F6_E2F	E2F6_E2F	E2F6_E2F	C_E2F6_E2F	44409	0.23269	26719	0.23814	29063	-0.06108	3.21742e-108
E2F7_E2F	E2F7_E2F	E2F7_E2F	C_E2F6_E2F	22052	0.2977	15697	0.30487	16835	-0.09103	1.52864e-114
E2F_E2F	E2F_E2F	E2F_E2F	C_E2F_E2F	10623	0.27821	7295	0.27531	7588	0.00414	0.376097
E2A_bHLH-near_PU.1	E2A_bHLH-near_PU.1	E2A_bHLH-near_PU.1	C_Slug_Zf	73504	0.12614	30617	0.1382	41152	-0.22154	1.43426e-175
EBF2_EBF	EBF2_EBF	EBF2_EBF	C_EBF2_EBF	48444	0.12554	19579	0.13221	23766	-0.10139	1.98293e-132
EBF_EBF	EBF_EBF	EBF_EBF	C_EBF2_EBF	48843	0.13513	20910	0.14492	26154	-0.15227	5.11018e-150
EBF1_EBF	EBF1_EBF	EBF1_EBF	C_EBF1_EBF	70569	0.14013	31152	0.14913	37981	-0.13954	1.35947e-148
EBNA1_EBV-virus	EBNA1_EBV-virus	EBNA1_EBV-virus	C_EBNA1_EBV-virus	46748	0.13738	20055	0.14147	22956	-0.05092	3.2797e-106
E-box_bHLH	E-box_bHLH	E-box_bHLH	C_E-box_bHLH	30807	0.17	14033	0.16553	15465	0.0163	5.41364e-43
Egr1_Zf	Egr1_Zf	Egr1_Zf	C_Egr2_Zf	98377	0.17386	50039	0.18751	60413	-0.19187	2.46857e-172
Egr2_Zf	Egr2_Zf	Egr2_Zf	C_Egr2_Zf	98765	0.20694	54467	0.21738	63197	-0.15053	4.15632e-164
EHF_ETS	EHF_ETS	EHF_ETS	C_ELF3_ETS	138388	0.14592	62363	0.13184	57698	0.24747	2.9101e-191
EKLF_Zf	EKLF_Zf	EKLF_Zf	C_KLF14_Zf	122328	0.17675	58660	0.18597	71016	-0.1466	2.92974e-161
ELF1_ETS	ELF1_ETS	ELF1_ETS	C_Etv2_ETS	46291	0.2276	25181	0.21338	25261	0.1503	1.28548e-151
ELF3_ETS	ELF3_ETS	ELF3_ETS	C_ELF3_ETS	186018	0.13787	80811	0.12461	75212	0.24159	3.5663e-201
Elf4_ETS	Elf4_ETS	Elf4_ETS	C_Etv2_ETS	133250	0.16589	65700	0.14988	61554	0.24316	1.50902e-189
ELF5_ETS	ELF5_ETS	ELF5_ETS	C_ELF3_ETS	132051	0.14825	60717	0.1324	56272	0.26029	2.18646e-192
Elk1_ETS	Elk1_ETS	Elk1_ETS	C_Etv2_ETS	30596	0.27351	18478	0.25558	18277	0.16004	5.32489e-140
Elk4_ETS	Elk4_ETS	Elk4_ETS	C_Etv2_ETS	16994	0.33271	11057	0.31174	11192	0.12819	4.68557e-123
En1_Homeobox	En1_Homeobox	En1_Homeobox	C_Lhx3_Homeobox	12840	0.09906	3764	0.09012	3357	0.2351	3.65447e-138
Eomes_T-box	Eomes_T-box	Eomes_T-box	C_Eomes_T-box	39683	0.10307	13047	0.10146	13935	0.06874	1.93735e-115
ERE_NR-IR3	ERE_NR-IR3	ERE_NR-IR3	C_ERE_NR-IR3	48681	0.1257	19855	0.13229	23559	-0.08412	3.18271e-119
ERG_ETS	ERG_ETS	ERG_ETS	C_Etv2_ETS	163770	0.15328	76884	0.1436	74500	0.17383	6.44599e-179
Erra_NR	Erra_NR	Erra_NR	C_Erra_NR	92840	0.12653	37869	0.12851	43977	-0.03889	5.63666e-107
ERRg_NR	ERRg_NR	ERRg_NR	C_Esrrb_NR	52668	0.11882	20325	0.12305	23855	-0.05388	1.70262e-107
Unknown-ESC-element_	Unknown-ESC-element_	Unknown-ESC-element_	C_Zic3_Zf	115408	0.14408	52605	0.1474	61629	-0.06875	4.1756e-133
Esrrb_NR	Esrrb_NR	Esrrb_NR	C_Esrrb_NR	51541	0.11392	19081	0.11695	22274	-0.03844	3.08321e-89
ETS1_ETS	ETS1_ETS	ETS1_ETS	C_Etv2_ETS	149888	0.15999	72619	0.14846	68996	0.20119	1.43508e-188
Ets1-distal_ETS	Ets1-distal_ETS	Ets1-distal_ETS	C_Etv2_ETS	146392	0.1453	67055	0.1363	65057	0.17398	4.7926e-173
ETS-E-box_ETS-bHLH	ETS-E-box_ETS-bHLH	ETS-E-box_ETS-bHLH	C_ETS-E-box_ETS-bHLH	104057	0.12805	42003	0.12786	45538	0.032	5.9516e-99
ETS_ETS	ETS_ETS	ETS_ETS	C_Etv2_ETS	64590	0.20406	34341	0.18788	33262	0.20278	8.03302e-162
ETS-RUNX_ETS-Runt	ETS-RUNX_ETS-Runt	ETS-RUNX_ETS-Runt	C_ETS-RUNX_ETS-Runt	131251	0.15224	62912	0.14945	65771	0.06314	1.51807e-131
ETV1_ETS	ETV1_ETS	ETV1_ETS	C_Etv2_ETS	106636	0.17193	52525	0.15905	50487	0.19591	2.09644e-176
Etv2_ETS	Etv2_ETS	Etv2_ETS	C_Etv2_ETS	152380	0.15882	72994	0.1481	69808	0.19271	7.48899e-182
ETV4_ETS	ETV4_ETS	ETV4_ETS	C_Etv2_ETS	60093	0.20953	32215	0.19687	31525	0.16342	1.07e-159
EWS-ERG-fusion_ETS	EWS-ERG-fusion_ETS	EWS-ERG-fusion_ETS	C_Etv2_ETS	147670	0.13898	64901	0.12743	60216	0.23022	2.87085e-187
EWS-FLI1-fusion_ETS	EWS-FLI1-fusion_ETS	EWS-FLI1-fusion_ETS	C_Etv2_ETS	101069	0.15827	47176	0.14807	45110	0.18708	7.91141e-166
Fli1_ETS	Fli1_ETS	Fli1_ETS	C_Etv2_ETS	51741	0.21331	27720	0.20087	27691	0.14801	1.16685e-142
Fosl2_bZIP	Fosl2_bZIP	Fosl2_bZIP	C_JunB_bZIP	47017	0.13084	19512	0.12968	20250	0.07126	2.09465e-113
Fos_bZIP	Fos_bZIP	Fos_bZIP	C_JunB_bZIP	46795	0.1271	18780	0.12428	19027	0.10353	6.37632e-128
FOXA1_Forkhead_1	FOXA1_Forkhead_1	FOXA1_Forkhead_1	C_FOXA1_Forkhead_1	77847	0.09003	21169	0.0799	17828	0.26781	2.12957e-187
FOXA1_Forkhead_2	FOXA1_Forkhead_2	FOXA1_Forkhead_2	C_FOXA1_Forkhead_1	76414	0.08972	20650	0.07961	17304	0.27053	3.31417e-179
Foxa2_Forkhead	Foxa2_Forkhead	Foxa2_Forkhead	C_Foxa3_Forkhead	48499	0.10004	14819	0.0952	14901	0.13869	6.73899e-144
Foxa3_Forkhead	Foxa3_Forkhead	Foxa3_Forkhead	C_Foxa3_Forkhead	47321	0.09811	14138	0.09155	13482	0.1833	9.60946e-148
FoxD3_forkhead	FoxD3_forkhead	FoxD3_forkhead	C_FoxD3_forkhead	76393	0.09486	22163	0.08645	20288	0.21922	6.05191e-173
Fox-Ebox_Forkhead-bHLH	Fox-Ebox_Forkhead-bHLH	Fox-Ebox_Forkhead-bHLH	C_Fox-Ebox_Forkhead-bHLH	83939	0.10712	29012	0.10871	32824	0.006	4.13492e-29
Foxf1_Forkhead	Foxf1_Forkhead	Foxf1_Forkhead	C_FoxL2_Forkhead	50331	0.0935	14156	0.08636	13191	0.19511	7.83365e-157
Foxh1_Forkhead	Foxh1_Forkhead	Foxh1_Forkhead	C_Foxh1_Forkhead	33338	0.10409	10409	0.10165	11284	0.07231	4.05311e-104
FOXK1_Forkhead	FOXK1_Forkhead	FOXK1_Forkhead	C_FoxL2_Forkhead	38958	0.10073	11835	0.09448	11392	0.1742	1.0886e-149
FOXK2_Forkhead	FOXK2_Forkhead	FOXK2_Forkhead	C_FOXK2_Forkhead	41315	0.10414	13026	0.09957	13211	0.1303	1.09049e-140
FoxL2_Forkhead	FoxL2_Forkhead	FoxL2_Forkhead	C_FoxL2_Forkhead	48393	0.09403	13694	0.08684	12764	0.19987	4.31959e-158
FOXM1_Forkhead	FOXM1_Forkhead	FOXM1_Forkhead	C_FOXA1_Forkhead_1	73290	0.09126	20244	0.08139	17173	0.26243	5.72129e-183
Foxo1_Forkhead	Foxo1_Forkhead	Foxo1_Forkhead	C_Foxo1_Forkhead	51070	0.11901	18942	0.11548	19539	0.09948	4.39791e-132
Foxo3_Forkhead	Foxo3_Forkhead	Foxo3_Forkhead	C_FoxL2_Forkhead	48361	0.09788	14238	0.0914	13581	0.18182	2.76412e-156
FOXP1_Forkhead	FOXP1_Forkhead	FOXP1_Forkhead	C_FoxL2_Forkhead	44117	0.10015	13403	0.09397	12934	0.17345	8.55024e-155
Fra1_bZIP	Fra1_bZIP	Fra1_bZIP	C_JunB_bZIP	45283	0.12934	18526	0.12724	18900	0.09112	2.31958e-116
Fra2_bZIP	Fra2_bZIP	Fra2_bZIP	C_JunB_bZIP	47888	0.13042	19828	0.12875	20410	0.08142	8.16592e-117
FXR_NR-IR1	FXR_NR-IR1	FXR_NR-IR1	C_FXR_NR-IR1	30063	0.13055	12566	0.13732	15222	-0.10328	1.45797e-118
GABPA_ETS	GABPA_ETS	GABPA_ETS	C_Etv2_ETS	95240	0.18079	48245	0.16618	45630	0.22023	2.60665e-181
Gata2_Zf	Gata2_Zf	Gata2_Zf	C_Gata2_Zf	37927	0.1113	13559	0.10714	13734	0.12458	1.2069e-135
GATA3_Zf-DR4	GATA3_Zf-DR4	GATA3_Zf-DR4	C_GATA3_Zf-DR4	42978	0.09636	13111	0.09219	13318	0.12628	5.74939e-144
GATA3_Zf-DR8	GATA3_Zf-DR8	GATA3_Zf-DR8	C_GATA3_Zf-DR8	55835	0.10272	18899	0.09483	17934	0.17825	2.93457e-157
GATA_Zf-IR3	GATA_Zf-IR3	GATA_Zf-IR3	C_GATA_Zf-IR3	26888	0.09765	8159	0.09127	8001	0.16423	1.39101e-137
GATA_Zf-IR4	GATA_Zf-IR4	GATA_Zf-IR4	C_GATA_Zf-IR4	17243	0.10377	5457	0.09192	5321	0.19922	1.04372e-139
GATA3_Zf	GATA3_Zf	GATA3_Zf	C_Gata2_Zf	39796	0.10172	12719	0.09481	12043	0.18684	6.97587e-157
Gata4_Zf	Gata4_Zf	Gata4_Zf	C_Gata2_Zf	36419	0.11171	13057	0.10717	13071	0.13261	5.30404e-135
Gata6_Zf	Gata6_Zf	Gata6_Zf	C_Gata2_Zf	38305	0.11027	13527	0.1054	13470	0.13988	3.0632e-138
Gata1_Zf	Gata1_Zf	Gata1_Zf	C_Gata2_Zf	37082	0.112	13354	0.10799	13571	0.12108	2.74971e-132
GATA-SCL_Zf-bHLH	GATA-SCL_Zf-bHLH	GATA-SCL_Zf-bHLH	C_GATA-SCL_Zf-bHLH	49671	0.12529	19983	0.12563	22084	0.00957	6.39588e-34
Gfi1b_Zf	Gfi1b_Zf	Gfi1b_Zf	C_Gfi1b_Zf	57811	0.11535	20391	0.11295	21469	0.07099	2.47928e-119
GFX_	GFX_	GFX_	C_ZBTB33_Zf	4565	0.30433	2859	0.29602	3136	-0.01231	6.61517e-06
GFY_	GFY_	GFY_	C_GFY_	61149	0.14761	26769	0.14322	27910	0.08284	2.38106e-125
GFY-Staf_Zf	GFY-Staf_Zf	GFY-Staf_Zf	C_Ronin_THAP	62778	0.13938	25688	0.13232	25660	0.12893	7.68072e-146
Gli2_Zf	Gli2_Zf	Gli2_Zf	C_Gli2_Zf	91866	0.12984	38382	0.14423	50328	-0.22891	6.55347e-181
GLI3_Zf	GLI3_Zf	GLI3_Zf	C_Gli2_Zf	76384	0.1267	31227	0.14107	41672	-0.23869	5.14993e-176
GLIS3_Zf	GLIS3_Zf	GLIS3_Zf	C_GLIS3_Zf	81484	0.1666	41013	0.17703	49400	-0.16399	4.39113e-163
GRE_NR-IR3_1	GRE_NR-IR3_1	GRE_NR-IR3_1	C_PR_NR	31340	0.12408	12570	0.12426	13945	0.01242	1.83101e-35
GRE_NR-IR3_2	GRE_NR-IR3_2	GRE_NR-IR3_2	C_PR_NR	40486	0.11672	15422	0.11646	16941	0.02487	2.82246e-70
GRHL2_CP2	GRHL2_CP2	GRHL2_CP2	C_GRHL2_CP2	29778	0.11222	10561	0.10984	11119	0.07057	1.17725e-108
GSC_Homeobox	GSC_Homeobox	GSC_Homeobox	C_Otx2_Homeobox	32592	0.10053	10403	0.09902	11310	0.05385	3.27268e-100
Hand2_bHLH	Hand2_bHLH	Hand2_bHLH	C_Hand2_bHLH	102429	0.11872	39330	0.12306	46210	-0.04999	3.95113e-112
HEB_bHLH	HEB_bHLH	HEB_bHLH	C_Tcf21_bHLH	74174	0.13906	33416	0.14654	39660	-0.11175	2.10434e-147
HIC1_Zf	HIC1_Zf	HIC1_Zf	C_HIC1_Zf	56781	0.14857	27044	0.15527	32020	-0.11578	8.73303e-141
HIF-1a_bHLH	HIF-1a_bHLH	HIF-1a_bHLH	C_HIF2a_bHLH	6291	0.16221	2988	0.16747	3327	-0.02091	1.92891e-31
HIF-1b_HLH	HIF-1b_HLH	HIF-1b_HLH	C_HIF2a_bHLH	7697	0.16301	3763	0.16957	4116	-0.04515	8.23599e-55
HIF2a_bHLH	HIF2a_bHLH	HIF2a_bHLH	C_HIF2a_bHLH	9091	0.16847	4495	0.1757	4949	-0.05297	8.98417e-66
HINFP_Zf	HINFP_Zf	HINFP_Zf	C_HINFP_Zf	9452	0.31997	7395	0.33393	7879	-0.15766	1.15904e-117
HLF_bZIP	HLF_bZIP	HLF_bZIP	C_HLF_bZIP	31994	0.11711	11895	0.10027	9946	0.33552	7.24433e-178
HNF1b_Homeobox	HNF1b_Homeobox	HNF1b_Homeobox	C_HNF1b_Homeobox	28670	0.08149	6868	0.06826	4979	0.34981	5.42483e-168
Hnf1_Homeobox	Hnf1_Homeobox	Hnf1_Homeobox	C_HNF1b_Homeobox	40061	0.08344	9976	0.06978	7204	0.35489	3.24417e-181
HNF4a_NR-DR1	HNF4a_NR-DR1	HNF4a_NR-DR1	C_HNF4a_NR-DR1	85170	0.11292	30905	0.11546	35912	-0.02588	2.97244e-80
Hnf6b_Homeobox	Hnf6b_Homeobox	Hnf6b_Homeobox	C_Hnf6b_Homeobox	12981	0.09026	3425	0.08443	3366	0.1533	4.66758e-117
HNF6_Homeobox	HNF6_Homeobox	HNF6_Homeobox	C_Hnf6b_Homeobox	7867	0.09085	2121	0.08587	2140	0.14758	5.21281e-110
Hoxa10_Homeobox	Hoxa10_Homeobox	Hoxa10_Homeobox	C_Hoxd10_Homeobox	44254	0.10032	13537	0.0922	12822	0.19518	3.356e-159
Hoxa11_Homeobox	Hoxa11_Homeobox	Hoxa11_Homeobox	C_Hoxd11_Homeobox	34489	0.09824	10478	0.08752	9001	0.25009	5.22681e-161
Hoxa13_Homeobox	Hoxa13_Homeobox	Hoxa13_Homeobox	C_Hoxd13_Homeobox	37339	0.09494	10853	0.08332	8972	0.27586	9.24107e-163
HOXA1_Homeobox	HOXA1_Homeobox	HOXA1_Homeobox	C_HOXA2_Homeobox	31045	0.0988	9681	0.09827	10663	0.04933	2.31088e-81
HOXA2_Homeobox	HOXA2_Homeobox	HOXA2_Homeobox	C_HOXA2_Homeobox	31412	0.09437	9279	0.0895	9249	0.14027	6.12891e-131
Hoxa9_Homeobox	Hoxa9_Homeobox	Hoxa9_Homeobox	C_Hoxa9_Homeobox	38681	0.10774	12033	0.10097	11845	0.16209	3.50411e-147
HOXB13_Homeobox	HOXB13_Homeobox	HOXB13_Homeobox	C_Hoxd13_Homeobox	33704	0.09532	9874	0.08469	8240	0.25385	8.09651e-159
Hoxb4_Homeobox	Hoxb4_Homeobox	Hoxb4_Homeobox	C_Hoxb4_Homeobox	29581	0.10321	9539	0.10031	9924	0.09368	3.40585e-114
Hoxc9_Homeobox	Hoxc9_Homeobox	Hoxc9_Homeobox	C_Hoxc9_Homeobox	26799	0.09835	7987	0.08987	7357	0.20845	3.8677e-146
Hoxd10_Homeobox	Hoxd10_Homeobox	Hoxd10_Homeobox	C_Hoxd10_Homeobox	37789	0.10318	11739	0.09483	11032	0.19839	4.22601e-151
Hoxd11_Homeobox	Hoxd11_Homeobox	Hoxd11_Homeobox	C_Hoxd11_Homeobox	32748	0.0994	10039	0.08884	8777	0.24321	8.58657e-154
Hoxd12_Homeobox	Hoxd12_Homeobox	Hoxd12_Homeobox	C_Hoxd10_Homeobox	49430	0.09339	13955	0.08306	12060	0.26374	9.00628e-175
Hoxd13_Homeobox	Hoxd13_Homeobox	Hoxd13_Homeobox	C_Hoxd13_Homeobox	39743	0.09405	11266	0.08258	9133	0.27127	4.61249e-169
HRE_HSF_1	HRE_HSF_1	HRE_HSF_1	C_HRE_HSF_1	36580	0.12843	14622	0.12819	16272	0.00858	1.02573e-26
HRE_HSF_2	HRE_HSF_2	HRE_HSF_2	C_HRE_HSF_2	57920	0.10907	19692	0.10586	21035	0.0764	2.24179e-119
IRF1_IRF	IRF1_IRF	IRF1_IRF	C_IRF1_IRF	136955	0.11388	47871	0.09964	41634	0.28089	5.7675e-201
IRF2_IRF	IRF2_IRF	IRF2_IRF	C_IRF1_IRF	91006	0.1173	32732	0.10582	29477	0.24081	8.2681e-184
IRF3_IRF	IRF3_IRF	IRF3_IRF	C_IRF1_IRF	144310	0.10685	47007	0.09361	39706	0.29341	2.47775e-203
IRF4_IRF	IRF4_IRF	IRF4_IRF	C_IRF4_IRF	42824	0.11605	15580	0.10845	15240	0.15893	2.3685e-143
IRF8_IRF	IRF8_IRF	IRF8_IRF	C_IRF8_IRF	113582	0.11849	41387	0.1091	38683	0.20644	1.38452e-175
Isl1_Homeobox	Isl1_Homeobox	Isl1_Homeobox	C_Isl1_Homeobox	24149	0.10737	7725	0.10301	7959	0.11838	3.70721e-122
ISRE_IRF	ISRE_IRF	ISRE_IRF	C_IRF1_IRF	98401	0.10658	32421	0.09691	29697	0.21666	5.22738e-174
Jun-AP1_bZIP	Jun-AP1_bZIP	Jun-AP1_bZIP	C_JunB_bZIP	45765	0.13142	19065	0.13016	19746	0.07373	6.50076e-116
JunB_bZIP	JunB_bZIP	JunB_bZIP	C_JunB_bZIP	47182	0.13077	19490	0.1296	20255	0.07208	5.09016e-112
c-Jun-CRE_bZIP	c-Jun-CRE_bZIP	c-Jun-CRE_bZIP	C_Atf7_bZIP	36427	0.13686	13996	0.13251	15066	0.06057	6.71101e-103
JunD_bZIP	JunD_bZIP	JunD_bZIP	C_Atf7_bZIP	28218	0.14461	10980	0.13829	11636	0.07996	5.49908e-109
KLF10_Zf	KLF10_Zf	KLF10_Zf	C_KLF10_Zf	241480	0.13546	94855	0.1495	128894	-0.24317	7.03551e-198
KLF14_Zf	KLF14_Zf	KLF14_Zf	C_KLF14_Zf	168751	0.24753	97238	0.25468	109411	-0.09698	8.21264e-153
KLF1_Zf	KLF1_Zf	KLF1_Zf	C_KLF14_Zf	130048	0.27311	74714	0.27766	83782	-0.06683	2.83098e-130
KLF3_Zf	KLF3_Zf	KLF3_Zf	C_KLF14_Zf	146018	0.25579	85975	0.26565	97745	-0.12672	4.90791e-168
Klf4_Zf	Klf4_Zf	Klf4_Zf	C_KLF14_Zf	114210	0.21664	59621	0.22505	70166	-0.13139	3.76002e-162
KLF5_Zf	KLF5_Zf	KLF5_Zf	C_KLF14_Zf	128975	0.2497	72349	0.25647	82277	-0.09436	2.43295e-147
KLF6_Zf	KLF6_Zf	KLF6_Zf	C_KLF14_Zf	105160	0.25843	59749	0.26624	68618	-0.11432	1.43513e-148
Klf9_Zf	Klf9_Zf	Klf9_Zf	C_KLF14_Zf	150884	0.22752	83103	0.23527	95337	-0.1151	4.41778e-158
LEF1_HMG	LEF1_HMG	LEF1_HMG	C_LEF1_HMG	55378	0.10073	17422	0.09412	17292	0.15313	2.10302e-148
Lhx1_Homeobox	Lhx1_Homeobox	Lhx1_Homeobox	C_Lhx3_Homeobox	15066	0.08643	3883	0.07634	3230	0.26816	1.39127e-150
Lhx2_Homeobox	Lhx2_Homeobox	Lhx2_Homeobox	C_Lhx3_Homeobox	17597	0.08859	4690	0.07881	3994	0.25927	3.23051e-157
Lhx3_Homeobox	Lhx3_Homeobox	Lhx3_Homeobox	C_Lhx3_Homeobox	16893	0.08755	4365	0.07707	3571	0.27542	8.99307e-143
LHX9_Homeobox	LHX9_Homeobox	LHX9_Homeobox	C_Lhx3_Homeobox	15300	0.10012	4590	0.09353	4361	0.18101	4.76698e-132
Unknown_Homeobox	Unknown_Homeobox	Unknown_Homeobox	C_Unknown_Homeobox	30374	0.09673	8959	0.08534	7510	0.26196	9.1174e-163
LRF_Zf	LRF_Zf	LRF_Zf	C_LRF_Zf	38334	0.14274	16939	0.15088	20391	-0.13234	2.18417e-137
Nr5a2_NR_1	Nr5a2_NR_1	Nr5a2_NR_1	C_Nr5a2_NR_1	67057	0.11616	25201	0.12036	30064	-0.06508	1.33545e-118
LXRE_NR-DR4	LXRE_NR-DR4	LXRE_NR-DR4	C_LXRE_NR-DR4	38204	0.12716	15362	0.12737	17289	0.00121	1.60832
MafA_bZIP	MafA_bZIP	MafA_bZIP	C_MafA_bZIP	69241	0.1286	28356	0.12928	31802	-0.00033	13676.4
MafB_bZIP	MafB_bZIP	MafB_bZIP	C_MafK_bZIP	62651	0.11695	24049	0.11698	26759	0.02487	2.82765e-74
MafF_bZIP	MafF_bZIP	MafF_bZIP	C_MafF_bZIP	47898	0.10168	15372	0.09427	14831	0.17208	2.18079e-148
MafK_bZIP	MafK_bZIP	MafK_bZIP	C_MafK_bZIP	66989	0.12817	27621	0.13147	32090	-0.03405	8.72494e-90
Max_bHLH	Max_bHLH	Max_bHLH	C_Max_bHLH	33104	0.14051	14359	0.13264	14352	0.12137	1.46798e-126
Maz_Zf	Maz_Zf	Maz_Zf	C_Zfp281_Zf	148545	0.21745	83259	0.22712	93863	-0.11497	4.56386e-162
Mef2a_MADS	Mef2a_MADS	Mef2a_MADS	C_Mef2c_MADS	38428	0.10154	11882	0.09273	10837	0.22526	6.95082e-162
Mef2b_MADS	Mef2b_MADS	Mef2b_MADS	C_Mef2c_MADS	41238	0.10184	12764	0.0933	11637	0.2141	6.51648e-158
Mef2c_MADS	Mef2c_MADS	Mef2c_MADS	C_Mef2c_MADS	55195	0.09432	15996	0.08176	12730	0.31502	5.48026e-180
Mef2d_MADS	Mef2d_MADS	Mef2d_MADS	C_Mef2c_MADS	46448	0.09733	13796	0.0859	11549	0.28692	1.36465e-172
Meis1_Homeobox	Meis1_Homeobox	Meis1_Homeobox	C_Meis1_Homeobox	54702	0.13423	22656	0.14316	28360	-0.13477	1.03364e-147
MITF_bHLH	MITF_bHLH	MITF_bHLH	C_TFE3_bHLH	39283	0.14312	15911	0.13828	16893	0.0576	8.21037e-103
MNT_bHLH	MNT_bHLH	MNT_bHLH	C_MNT_bHLH	42754	0.11785	14923	0.11896	17519	-0.0318	1.71535e-80
AMYB_HTH	AMYB_HTH	AMYB_HTH	C_AMYB_HTH	31126	0.14084	13459	0.13622	13984	0.0785	1.24049e-107
MYB_HTH	MYB_HTH	MYB_HTH	C_AMYB_HTH	17708	0.16678	8827	0.15853	8860	0.11284	1.09982e-117
Myf5_bHLH	Myf5_bHLH	Myf5_bHLH	C_Tcf21_bHLH	68832	0.1319	29360	0.13894	35139	-0.0982	1.0605e-140
MYNN_Zf	MYNN_Zf	MYNN_Zf	C_MYNN_Zf	40715	0.09602	12063	0.08661	10823	0.22795	8.17639e-162
MyoD_bHLH	MyoD_bHLH	MyoD_bHLH	C_Tcf21_bHLH	73120	0.14225	33175	0.14846	38504	-0.08163	7.73977e-130
MyoG_bHLH	MyoG_bHLH	MyoG_bHLH	C_Tcf21_bHLH	86510	0.1372	37954	0.14356	44526	-0.08619	1.55768e-134
Nanog_Homeobox	Nanog_Homeobox	Nanog_Homeobox	C_Nanog_Homeobox	28957	0.11238	10079	0.11073	10920	0.05769	3.70357e-95
NeuroD1_bHLH	NeuroD1_bHLH	NeuroD1_bHLH	C_NeuroD1_bHLH	87991	0.13139	37977	0.1319	42128	7e-05	13687.1
NeuroG2_bHLH	NeuroG2_bHLH	NeuroG2_bHLH	C_NeuroD1_bHLH	79684	0.12271	32005	0.12331	35420	0.00967	6.21238e-50
NF1-FOXA1_CTF-Forkhead	NF1-FOXA1_CTF-Forkhead	NF1-FOXA1_CTF-Forkhead	C_NF1-FOXA1_CTF-Forkhead	65517	0.10547	21700	0.09961	21811	0.13841	2.36907e-148
NF1-halfsite_CTF	NF1-halfsite_CTF	NF1-halfsite_CTF	C_NF1-halfsite_CTF	62716	0.12868	25756	0.13176	29555	-0.03619	7.52837e-94
NF1_CTF	NF1_CTF	NF1_CTF	C_NF1_CTF	56753	0.14225	26173	0.14833	30171	-0.07599	5.05054e-121
NFAT-AP1_RHD-bZIP	NFAT-AP1_RHD-bZIP	NFAT-AP1_RHD-bZIP	C_NFAT-AP1_RHD-bZIP	87246	0.11028	30915	0.10589	31685	0.11461	2.28258e-149
NFAT_RHD	NFAT_RHD	NFAT_RHD	C_NFAT_RHD	54947	0.1053	17685	0.09848	17648	0.15183	8.31675e-148
NFE2L2_bZIP	NFE2L2_bZIP	NFE2L2_bZIP	C_Bach1_bZIP	69660	0.1177	26347	0.11139	25740	0.15384	4.38956e-160
NF-E2_bZIP	NF-E2_bZIP	NF-E2_bZIP	C_Bach1_bZIP	76890	0.12481	30841	0.12548	34059	0.02444	1.89594e-80
NFIL3_bZIP	NFIL3_bZIP	NFIL3_bZIP	C_HLF_bZIP	16823	0.12355	6411	0.10434	5210	0.36812	1.95738e-163
NFkB-p65-Rel_RHD	NFkB-p65-Rel_RHD	NFkB-p65-Rel_RHD	C_NFkB-p65_RHD	34713	0.12051	12791	0.11597	13266	0.10536	8.25676e-127
NFY_CCAAT	NFY_CCAAT	NFY_CCAAT	C_NFY_CCAAT	39578	0.20571	16688	0.19908	16032	0.15955	2.01442e-141
Nkx2.1_Homeobox	Nkx2.1_Homeobox	Nkx2.1_Homeobox	C_Nkx2.1_Homeobox	43689	0.11677	16527	0.11611	17944	0.04332	1.83371e-93
Nkx2.2_Homeobox	Nkx2.2_Homeobox	Nkx2.2_Homeobox	C_Nkx2.1_Homeobox	39025	0.12588	15490	0.13148	18681	-0.07867	2.15929e-110
Nkx2.5_Homeobox	Nkx2.5_Homeobox	Nkx2.5_Homeobox	C_Nkx2.5_Homeobox	36975	0.11543	13785	0.11396	14869	0.05247	5.3208e-100
Nkx3.1_Homeobox	Nkx3.1_Homeobox	Nkx3.1_Homeobox	C_Nkx3.1_Homeobox	48340	0.11151	17488	0.11007	18909	0.05408	1.54392e-100
Nkx6.1_Homeobox	Nkx6.1_Homeobox	Nkx6.1_Homeobox	C_Nkx6.1_Homeobox	26600	0.09669	7926	0.0904	7643	0.17397	1.3548e-144
n-Myc_bHLH	n-Myc_bHLH	n-Myc_bHLH	C_Max_bHLH	19393	0.18049	9810	0.17761	10790	-0.00843	9.92828e-15
NPAS2_bHLH	NPAS2_bHLH	NPAS2_bHLH	C_BMAL1_bHLH	35994	0.14191	14785	0.13998	16562	0.00584	1.65948e-11
Npas4_bHLH	Npas4_bHLH	Npas4_bHLH	C_Npas4_bHLH	6656	0.15973	3130	0.15989	3289	0.02613	6.57952e-31
NPAS_bHLH	NPAS_bHLH	NPAS_bHLH	C_Max_bHLH	18439	0.15863	8487	0.15818	9518	-0.02323	5.02272e-51
EAR2_NR	EAR2_NR	EAR2_NR	C_COUP-TFII_NR_1	60071	0.12072	23210	0.12675	28126	-0.09105	4.48244e-133
Nr5a2_NR_2	Nr5a2_NR_2	Nr5a2_NR_2	C_Nr5a2_NR_1	64604	0.12012	24862	0.12522	29530	-0.07329	7.29598e-122
NRF1_NRF	NRF1_NRF	NRF1_NRF	C_NRF_NRF	32945	0.31559	22214	0.32068	24963	-0.14563	2.05034e-138
Nrf2_bZIP	Nrf2_bZIP	Nrf2_bZIP	C_Bach1_bZIP	74694	0.12663	30221	0.12483	31948	0.06553	1.69372e-124
NRF_NRF	NRF_NRF	NRF_NRF	C_NRF_NRF	30179	0.29242	18921	0.29521	21140	-0.11609	4.96595e-121
Nur77_NR	Nur77_NR	Nur77_NR	C_Nur77_NR	49197	0.10069	15502	0.09669	15955	0.11981	2.90938e-141
Oct11_POU-Homeobox	Oct11_POU-Homeobox	Oct11_POU-Homeobox	C_Oct4_POU-Homeobox	43875	0.1017	13671	0.08933	11317	0.28518	8.16675e-172
Oct2_POU-Homeobox	Oct2_POU-Homeobox	Oct2_POU-Homeobox	C_Oct4_POU-Homeobox	53271	0.09581	15452	0.08336	12544	0.28898	1.05161e-174
Oct4_POU-Homeobox	Oct4_POU-Homeobox	Oct4_POU-Homeobox	C_Oct4_POU-Homeobox	47174	0.09928	14375	0.08692	11787	0.2889	2.68607e-175
Oct4-Sox17_POU-Homeobox-HMG	Oct4-Sox17_POU-Homeobox-HMG	Oct4-Sox17_POU-Homeobox-HMG	C_Oct4-Sox17_POU-Homeobox-HMG	59811	0.09248	16996	0.08369	15276	0.22484	1.77906e-168
OCT4-SOX2-TCF-NANOG_POU-Homeobox-HMG	OCT4-SOX2-TCF-NANOG_POU-Homeobox-HMG	OCT4-SOX2-TCF-NANOG_POU-Homeobox-HMG	C_OCT4-SOX2-TCF-NANOG_POU-Homeobox-HMG	64265	0.08571	16088	0.07416	13205	0.29516	8.46705e-181
Oct6_POU-Homeobox	Oct6_POU-Homeobox	Oct6_POU-Homeobox	C_Oct6_POU-Homeobox	50819	0.09894	15611	0.08671	12690	0.29274	3.73429e-179
OCT-OCT_POU-Homeobox-IR1	OCT-OCT_POU-Homeobox-IR1	OCT-OCT_POU-Homeobox-IR1	C_OCT-OCT_POU-Homeobox-IR1	27207	0.08649	7099	0.07504	5899	0.28462	2.31879e-157
OCT-OCT_POU-Homeobox_1	OCT-OCT_POU-Homeobox_1	OCT-OCT_POU-Homeobox_1	C_OCT-OCT_POU-Homeobox_1	44924	0.08322	10693	0.07566	10167	0.18394	4.87217e-155
OCT-OCT_POU-Homeobox_2	OCT-OCT_POU-Homeobox_2	OCT-OCT_POU-Homeobox_2	C_OCT-OCT_POU-Homeobox_2	114624	0.07981	26121	0.08238	33329	-0.03386	1.78515e-104
OCT-OCT-short_POU-Homeobox	OCT-OCT-short_POU-Homeobox	OCT-OCT-short_POU-Homeobox	C_OCT-OCT_POU-Homeobox-IR1	22242	0.08997	6167	0.07851	5221	0.28445	1.85979e-156
Olig2_bHLH	Olig2_bHLH	Olig2_bHLH	C_NeuroD1_bHLH	61392	0.12087	24480	0.11744	25789	0.07354	8.77731e-122
Otx2_Homeobox	Otx2_Homeobox	Otx2_Homeobox	C_Otx2_Homeobox	31001	0.09964	9790	0.09738	10536	0.06946	3.31842e-105
NFkB-p50-p52_RHD	NFkB-p50-p52_RHD	NFkB-p50-p52_RHD	C_NFkB-p50-p52_RHD	43929	0.14802	20084	0.1595	25040	-0.18304	8.17283e-152
p53_p53_1	p53_p53_1	p53_p53_1	C_p53_p53_1	33486	0.11269	11586	0.11743	14092	-0.07545	8.97691e-109
p53_p53_2	p53_p53_2	p53_p53_2	C_p53_p53_2	58736	0.14867	26376	0.16096	32348	-0.16606	1.54951e-156
p53_p53_3	p53_p53_3	p53_p53_3	C_p53_p53_1	33486	0.11269	11586	0.11743	14092	-0.07545	8.97691e-109
p63_p53	p63_p53	p63_p53	C_p53_p53_1	34804	0.12001	12917	0.12782	16483	-0.12993	4.40931e-137
NFkB-p65_RHD	NFkB-p65_RHD	NFkB-p65_RHD	C_NFkB-p65_RHD	44739	0.12223	17114	0.12261	19009	0.01444	9.23779e-49
p73_p53	p73_p53	p73_p53	C_p53_p53_1	39072	0.12126	14436	0.12881	18293	-0.12817	6.69283e-142
PAX3-FKHR-fusion_Paired-Homeobox	PAX3-FKHR-fusion_Paired-Homeobox	PAX3-FKHR-fusion_Paired-Homeobox	C_PAX3-FKHR-fusion_Paired-Homeobox	29192	0.10321	9450	0.09569	8638	0.19234	4.39807e-151
PAX5_Paired-Homeobox	PAX5_Paired-Homeobox	PAX5_Paired-Homeobox	C_Pax8_Paired-Homeobox	41688	0.14539	18834	0.1538	22373	-0.1164	3.94752e-137
PAX5_Paired-Homeobox-condensed	PAX5_Paired-Homeobox-condensed	PAX5_Paired-Homeobox-condensed	C_PAX5_Paired-Homeobox-condensed	40122	0.15273	18209	0.15925	21114	-0.08803	7.106e-122
PAX6_Paired-Homeobox	PAX6_Paired-Homeobox	PAX6_Paired-Homeobox	C_PAX6_Paired-Homeobox	31613	0.12362	12204	0.12529	13658	0.01151	3.55412e-37
Pax7_Paired-Homeobox-longest	Pax7_Paired-Homeobox-longest	Pax7_Paired-Homeobox-longest	C_Pax7_Paired-Homeobox-longest	25553	0.08107	5872	0.0667	4093	0.37544	8.21197e-170
Pax7_Paired-Homeobox-long	Pax7_Paired-Homeobox-long	Pax7_Paired-Homeobox-long	C_Phox2b_Homeobox	16437	0.0841	4152	0.07269	3333	0.3074	2.24685e-151
Pax7_Paired-Homeobox	Pax7_Paired-Homeobox	Pax7_Paired-Homeobox	C_Pax7_Paired-Homeobox	24669	0.08232	5872	0.07091	4625	0.30532	1.41e-166
Pax8_Paired-Homeobox	Pax8_Paired-Homeobox	Pax8_Paired-Homeobox	C_Pax8_Paired-Homeobox	73777	0.13717	32503	0.146	38882	-0.12424	1.17594e-140
PBX1_Homeobox	PBX1_Homeobox	PBX1_Homeobox	C_PBX1_Homeobox	72554	0.13606	30315	0.14172	35505	-0.06308	3.71874e-120
PBX2_Homeobox	PBX2_Homeobox	PBX2_Homeobox	C_PBX2_Homeobox	28540	0.10133	8646	0.09658	8665	0.14727	3.45501e-133
Pbx3_Homeobox	Pbx3_Homeobox	Pbx3_Homeobox	C_PBX1_Homeobox	64671	0.13641	26441	0.14016	30500	-0.03531	6.49951e-90
Pdx1_Homeobox	Pdx1_Homeobox	Pdx1_Homeobox	C_Pdx1_Homeobox	30482	0.09551	8923	0.09043	8849	0.1402	3.3079e-131
PGR_NR	PGR_NR	PGR_NR	C_PR_NR	43557	0.10832	15143	0.10242	15444	0.12967	1.29383e-138
Phox2a_Homeobox	Phox2a_Homeobox	Phox2a_Homeobox	C_Phox2b_Homeobox	18170	0.08238	4308	0.0704	3338	0.3236	1.67623e-162
Phox2b_Homeobox	Phox2b_Homeobox	Phox2b_Homeobox	C_Phox2b_Homeobox	12155	0.08016	2775	0.06837	2153	0.32925	8.86731e-150
Pit1--1bp_Homeobox	Pit1--1bp_Homeobox	Pit1--1bp_Homeobox	C_Pit1--1bp_Homeobox	42125	0.08308	10363	0.06886	7488	0.35945	2.31617e-180
Pit1_Homeobox	Pit1_Homeobox	Pit1_Homeobox	C_Brn2_POU-Homeobox	40254	0.08736	10354	0.08098	10158	0.15104	2.84715e-154
Pitx1-Ebox_Homeobox-bHLH	Pitx1-Ebox_Homeobox-bHLH	Pitx1-Ebox_Homeobox-bHLH	C_Pitx1-Ebox_Homeobox-bHLH	56788	0.09695	17274	0.08981	16410	0.18174	5.86901e-156
Pitx1_Homeobox	Pitx1_Homeobox	Pitx1_Homeobox	C_Otx2_Homeobox	30748	0.09869	9684	0.09767	10626	0.04554	4.88601e-87
Pknox1_Homeobox	Pknox1_Homeobox	Pknox1_Homeobox	C_PBX1_Homeobox	53949	0.14639	23126	0.14988	25969	-0.02715	1.16693e-78
PPARa_NR-DR1	PPARa_NR-DR1	PPARa_NR-DR1	C_PPARa_NR-DR1	92842	0.11595	34632	0.12253	42516	-0.09528	3.13725e-144
PPARE_NR-DR1	PPARE_NR-DR1	PPARE_NR-DR1	C_PPARa_NR-DR1	99333	0.12055	38684	0.12756	47162	-0.09948	2.24102e-146
PRDM10_Zf	PRDM10_Zf	PRDM10_Zf	C_PRDM10_Zf	62081	0.1185	23039	0.12475	28484	-0.10044	1.57812e-130
PRDM14_Zf	PRDM14_Zf	PRDM14_Zf	C_PRDM14_Zf	37940	0.11313	14099	0.11773	17132	-0.05943	9.93493e-104
PRDM15_Zf	PRDM15_Zf	PRDM15_Zf	C_PRDM15_Zf	57827	0.12852	22981	0.1279	25064	0.02593	9.81684e-78
PRDM1_Zf	PRDM1_Zf	PRDM1_Zf	C_PRDM1_Zf	98867	0.10667	33201	0.10278	34260	0.10997	1.21895e-148
PRDM9_Zf	PRDM9_Zf	PRDM9_Zf	C_PRDM9_Zf	74057	0.1294	30829	0.13084	34638	-0.00778	8.69502e-36
PR_NR	PR_NR	PR_NR	C_PR_NR	64339	0.11272	23914	0.11207	25851	0.04325	3.36719e-99
Prop1_Homeobox	Prop1_Homeobox	Prop1_Homeobox	C_Phox2b_Homeobox	17943	0.08214	4278	0.06976	3275	0.3337	4.93721e-157
PSE_SNAPc	PSE_SNAPc	PSE_SNAPc	C_PSE_SNAPc	41728	0.10354	13420	0.09723	13255	0.15801	6.47646e-146
Ptf1a_bHLH	Ptf1a_bHLH	Ptf1a_bHLH	C_Tcf21_bHLH	69518	0.13243	29941	0.14063	36341	-0.12731	6.76602e-144
PU.1-IRF8_ETS-IRF	PU.1-IRF8_ETS-IRF	PU.1-IRF8_ETS-IRF	C_IRF8_IRF	134120	0.11782	49603	0.10962	47267	0.18374	2.35902e-179
PU.1-IRF_ETS-IRF	PU.1-IRF_ETS-IRF	PU.1-IRF_ETS-IRF	C_IRF8_IRF	153672	0.12311	58000	0.11643	57249	0.15603	6.41649e-177
PU.1_ETS	PU.1_ETS	PU.1_ETS	C_PU.1_ETS	182241	0.14531	83896	0.13306	79484	0.2173	2.31698e-190
RARa_NR	RARa_NR	RARa_NR	C_RARa_NR	67034	0.10434	22914	0.1015	24132	0.07623	3.08209e-123
RARg_NR	RARg_NR	RARg_NR	C_RARg_NR	78112	0.11435	28796	0.12129	35294	-0.09934	9.94259e-140
RBPJ-Ebox_bHLH	RBPJ-Ebox_bHLH	RBPJ-Ebox_bHLH	C_RBPJ-Ebox_bHLH	132946	0.12501	53799	0.12879	62708	-0.05019	3.01229e-127
Rbpj1_	Rbpj1_	Rbpj1_	C_Rbpj1_	70801	0.12139	26629	0.12198	30058	-0.00138	0.0394741
REST-NRSF_Zf	REST-NRSF_Zf	REST-NRSF_Zf	C_REST-NRSF_Zf	75806	0.13435	32596	0.14374	40008	-0.14004	1.49107e-155
Reverb_NR-DR2	Reverb_NR-DR2	Reverb_NR-DR2	C_Reverb_NR-DR2	84688	0.12507	34471	0.13383	42638	-0.13037	1.1839e-154
Rfx1_HTH	Rfx1_HTH	Rfx1_HTH	C_X-box_HTH	48216	0.13682	19775	0.13773	22367	-0.0051	3.57343e-19
Rfx2_HTH	Rfx2_HTH	Rfx2_HTH	C_X-box_HTH	28659	0.14878	12451	0.1466	13512	0.03617	8.89328e-74
RFX_HTH	RFX_HTH	RFX_HTH	C_X-box_HTH	31823	0.15082	14053	0.14966	15341	0.02027	2.50013e-54
Rfx5_HTH	Rfx5_HTH	Rfx5_HTH	C_Rfx5_HTH	61728	0.1267	24333	0.12207	24843	0.10327	1.02122e-135
Rfx6_HTH	Rfx6_HTH	Rfx6_HTH	C_Rfx6_HTH	56113	0.1385	23922	0.13909	26390	0.00668	2.83909e-24
Ronin_THAP	Ronin_THAP	Ronin_THAP	C_Ronin_THAP	63449	0.14401	26785	0.13893	27446	0.09866	5.43678e-135
RORa_NR	RORa_NR	RORa_NR	C_RORgt_NR	42522	0.11095	14828	0.11395	18292	-0.04764	9.08098e-95
RORgt_NR	RORgt_NR	RORgt_NR	C_RORgt_NR	38463	0.11038	13488	0.11173	16294	-0.02222	1.55844e-65
RORg_NR	RORg_NR	RORg_NR	C_RORgt_NR	36457	0.11159	12852	0.10928	14125	0.05389	2.17916e-94
RUNX_Runt	RUNX_Runt	RUNX_Runt	C_RUNX2_Runt	100751	0.13616	44043	0.13	44003	0.12505	3.16756e-154
RUNX1_Runt	RUNX1_Runt	RUNX1_Runt	C_RUNX2_Runt	119962	0.12886	49974	0.12362	50428	0.11569	7.11367e-157
RUNX2_Runt	RUNX2_Runt	RUNX2_Runt	C_RUNX2_Runt	118851	0.12841	48866	0.12786	52716	0.03325	2.24887e-98
RUNX-AML_Runt	RUNX-AML_Runt	RUNX-AML_Runt	C_RUNX2_Runt	114553	0.1348	49408	0.13203	51616	0.07151	2.1528e-135
RXR_NR-DR1	RXR_NR-DR1	RXR_NR-DR1	C_PPARa_NR-DR1	105805	0.12473	42295	0.13246	51994	-0.11647	9.87109e-160
SCL_bHLH	SCL_bHLH	SCL_bHLH	C_Tcf21_bHLH	74275	0.13947	33143	0.1458	38757	-0.08804	3.76298e-141
SCRT1_Zf	SCRT1_Zf	SCRT1_Zf	C_SCRT1_Zf	43270	0.11807	16399	0.12225	20023	-0.06825	7.83322e-108
SF1_NR	SF1_NR	SF1_NR	C_SF1_NR	74231	0.11957	28460	0.12197	33109	-0.03766	6.8018e-100
Six1_Homeobox	Six1_Homeobox	Six1_Homeobox	C_Six1_Homeobox	40714	0.10757	13317	0.1064	15226	0.04458	2.05788e-96
Six2_Homeobox	Six2_Homeobox	Six2_Homeobox	C_Six1_Homeobox	33160	0.10924	11241	0.10937	13074	0.03125	1.72451e-72
Six4_Homeobox	Six4_Homeobox	Six4_Homeobox	C_Six4_Homeobox	38047	0.11422	13805	0.10944	14112	0.11008	3.12558e-122
Smad2_MAD	Smad2_MAD	Smad2_MAD	C_Smad2_MAD	60171	0.12991	24867	0.13882	30676	-0.12458	4.31744e-140
Smad3_MAD	Smad3_MAD	Smad3_MAD	C_Smad3_MAD	45189	0.12347	16800	0.12754	20136	-0.05081	7.90011e-98
Smad4_MAD	Smad4_MAD	Smad4_MAD	C_Smad2_MAD	50419	0.1445	22831	0.15574	28331	-0.1645	1.66417e-154
Snail1_Zf	Snail1_Zf	Snail1_Zf	C_Slug_Zf	69296	0.12001	27235	0.1332	37973	-0.24026	1.01123e-173
Slug_Zf	Slug_Zf	Slug_Zf	C_Slug_Zf	70869	0.12631	29620	0.1382	39427	-0.2135	1.20681e-166
Sox10_HMG	Sox10_HMG	Sox10_HMG	C_Sox10_HMG	55905	0.11347	19677	0.11177	21076	0.06258	8.06151e-109
Sox15_HMG	Sox15_HMG	Sox15_HMG	C_Sox2_HMG	51856	0.10427	16637	0.10078	17325	0.10698	7.75683e-129
Sox17_HMG	Sox17_HMG	Sox17_HMG	C_Sox2_HMG	39871	0.10374	12661	0.09968	13082	0.11118	2.49866e-134
Sox21_HMG	Sox21_HMG	Sox21_HMG	C_Sox3_HMG	57531	0.11488	20468	0.11345	22035	0.05664	8.74207e-108
Sox2_HMG	Sox2_HMG	Sox2_HMG	C_Sox2_HMG	53404	0.10745	17653	0.10403	18373	0.10051	4.31518e-134
Sox3_HMG	Sox3_HMG	Sox3_HMG	C_Sox3_HMG	51382	0.11218	17816	0.11204	19950	0.02664	7.24148e-73
Sox4_HMG	Sox4_HMG	Sox4_HMG	C_Sox10_HMG	63042	0.10869	21011	0.10564	22125	0.09023	9.19813e-138
Sox6_HMG	Sox6_HMG	Sox6_HMG	C_Sox2_HMG	42463	0.1047	13585	0.1003	14022	0.11403	2.88192e-136
Sox7_HMG	Sox7_HMG	Sox7_HMG	C_Sox2_HMG	40122	0.10815	13368	0.10605	14316	0.07281	2.54715e-110
Sox9_HMG	Sox9_HMG	Sox9_HMG	C_Sox9_HMG	58287	0.11211	20797	0.11148	23056	0.03527	5.63099e-89
Sp1_Zf	Sp1_Zf	Sp1_Zf	C_Sp5_Zf	118346	0.33253	79401	0.3407	86213	-0.08041	2.23731e-137
Sp2_Zf	Sp2_Zf	Sp2_Zf	C_Sp5_Zf	114262	0.30433	69892	0.31189	78666	-0.10057	2.92135e-147
Sp5_Zf	Sp5_Zf	Sp5_Zf	C_Sp5_Zf	147544	0.2725	87495	0.27841	97569	-0.08346	1.66044e-142
SPDEF_ETS	SPDEF_ETS	SPDEF_ETS	C_SPDEF_ETS	75353	0.14914	33789	0.13985	33555	0.14614	2.90941e-159
SpiB_ETS	SpiB_ETS	SpiB_ETS	C_SpiB_ETS	162609	0.14042	71115	0.12561	65871	0.2571	2.25477e-200
Srebp1a_bHLH	Srebp1a_bHLH	Srebp1a_bHLH	C_Srebp2_bHLH	40159	0.12815	15945	0.13649	19355	-0.10973	6.02378e-125
Srebp2_bHLH	Srebp2_bHLH	Srebp2_bHLH	C_Srebp2_bHLH	49483	0.14228	21478	0.15323	26373	-0.15742	1.74582e-152
CArG_MADS	CArG_MADS	CArG_MADS	C_CArG_MADS	20650	0.11274	6902	0.10934	7361	0.09995	4.28366e-111
ZNF143--STAF_Zf	ZNF143--STAF_Zf	ZNF143--STAF_Zf	C_ZNF143--STAF_Zf	103641	0.1385	43764	0.13971	48642	-0.00477	2.34732e-21
STAT1_Stat	STAT1_Stat	STAT1_Stat	C_Stat3--il21_Stat	34474	0.11256	11740	0.10345	11162	0.19267	5.39305e-147
Stat3--il21_Stat	Stat3--il21_Stat	Stat3--il21_Stat	C_Stat3--il21_Stat	43606	0.12933	17176	0.12466	17960	0.09151	6.47509e-122
Stat3_Stat	Stat3_Stat	Stat3_Stat	C_Stat3--il21_Stat	36694	0.13921	14790	0.13333	15446	0.08876	8.48164e-119
STAT4_Stat	STAT4_Stat	STAT4_Stat	C_Stat3--il21_Stat	40535	0.1168	14277	0.11102	14617	0.12254	5.81198e-135
STAT5_Stat	STAT5_Stat	STAT5_Stat	C_STAT5_Stat	41760	0.10821	13730	0.09895	13128	0.19613	9.10531e-158
STAT6_Stat_1	STAT6_Stat_1	STAT6_Stat_1	C_STAT6_Stat_1	42445	0.10871	14194	0.1015	13921	0.16186	2.65763e-142
STAT6_Stat_2	STAT6_Stat_2	STAT6_Stat_2	C_STAT6_Stat_1	35983	0.10667	11902	0.09908	11521	0.17114	2.15154e-146
T1ISRE_IRF	T1ISRE_IRF	T1ISRE_IRF	C_T1ISRE_IRF	77268	0.10091	24260	0.08942	20830	0.27036	1.08656e-179
TATA-Box_TBP	TATA-Box_TBP	TATA-Box_TBP	C_TATA-Box_TBP	36427	0.11545	12901	0.10549	11980	0.19563	3.779e-153
Tbet_T-box	Tbet_T-box	Tbet_T-box	C_Tbx21_T-box	46281	0.10453	15601	0.10507	17375	0.02063	8.80808e-62
Tbox-Smad_T-box-MAD	Tbox-Smad_T-box-MAD	Tbox-Smad_T-box-MAD	C_Tbox-Smad_T-box-MAD	69952	0.12151	27575	0.12712	32659	-0.07332	3.76581e-123
Tbr1_T-box	Tbr1_T-box	Tbr1_T-box	C_Tbr1_T-box	38069	0.1032	12559	0.10115	13394	0.06981	1.31484e-107
Tbx20_T-box	Tbx20_T-box	Tbx20_T-box	C_Tbx20_T-box	55885	0.12691	22323	0.12755	25215	-0.0036	1.96228e-13
Tbx21_T-box	Tbx21_T-box	Tbx21_T-box	C_Tbx21_T-box	51441	0.10458	17555	0.10494	19555	0.01985	1.41019e-65
Tbx5_T-box	Tbx5_T-box	Tbx5_T-box	C_Tbx5_T-box	41496	0.11197	15107	0.1177	18634	-0.09068	5.65714e-119
Tbx6_T-box	Tbx6_T-box	Tbx6_T-box	C_Tbx5_T-box	36778	0.11515	13848	0.11783	16000	-0.0258	1.75697e-64
Tcf12_bHLH	Tcf12_bHLH	Tcf12_bHLH	C_Tcf21_bHLH	71090	0.14102	32366	0.14829	37985	-0.10373	2.69246e-137
Tcf21_bHLH	Tcf21_bHLH	Tcf21_bHLH	C_Tcf21_bHLH	75506	0.13524	33136	0.14157	38657	-0.08318	3.21533e-132
Tcf3_HMG	Tcf3_HMG	Tcf3_HMG	C_LEF1_HMG	57174	0.10329	18761	0.09578	18357	0.16547	2.97831e-157
TCF4_bHLH	TCF4_bHLH	TCF4_bHLH	C_NeuroD1_bHLH	77055	0.12475	31053	0.12775	36191	-0.04531	4.51829e-105
TCFL2_HMG	TCFL2_HMG	TCFL2_HMG	C_TCFL2_HMG	53056	0.10771	18105	0.10432	19194	0.08003	3.03926e-117
Tcf7_HMG	Tcf7_HMG	Tcf7_HMG	C_Tcf7_HMG	64926	0.10121	20540	0.09621	20864	0.1344	1.21981e-148
Tcfcp2l1_CP2	Tcfcp2l1_CP2	Tcfcp2l1_CP2	C_Tcfcp2l1_CP2	32385	0.13967	13997	0.14725	16512	-0.09407	2.22161e-115
TEAD1_TEAD	TEAD1_TEAD	TEAD1_TEAD	C_TEAD2_TEA	37221	0.10542	12325	0.10351	13318	0.06128	3.19168e-100
TEAD2_TEA	TEAD2_TEA	TEAD2_TEA	C_TEAD2_TEA	43826	0.10655	14900	0.10492	16082	0.05482	7.68307e-108
TEAD3_TEA	TEAD3_TEA	TEAD3_TEA	C_TEAD2_TEA	38098	0.10452	12547	0.10135	13174	0.08727	2.26021e-116
TEAD4_TEA	TEAD4_TEA	TEAD4_TEA	C_TEAD2_TEA	36400	0.11156	12792	0.11172	14247	0.01627	1.77775e-44
TEAD_TEA	TEAD_TEA	TEAD_TEA	C_TEAD2_TEA	43814	0.09931	13489	0.09583	14177	0.09638	2.35752e-122
TFE3_bHLH	TFE3_bHLH	TFE3_bHLH	C_TFE3_bHLH	21798	0.16081	9160	0.15054	9475	0.10614	1.47093e-114
Tgif1_Homeobox	Tgif1_Homeobox	Tgif1_Homeobox	C_Tgif1_Homeobox	51842	0.12288	19969	0.12756	23948	-0.06398	2.54407e-116
Tgif2_Homeobox	Tgif2_Homeobox	Tgif2_Homeobox	C_Tgif2_Homeobox	59717	0.11386	21445	0.11644	25085	-0.01931	1.20385e-66
THRb_NR_1	THRb_NR_1	THRb_NR_1	C_THRb_NR_1	78416	0.15698	39346	0.15392	43409	0.01298	4.92023e-55
Tlx_NR	Tlx_NR	Tlx_NR	C_Tlx_NR	90023	0.13191	39734	0.13773	46495	-0.07989	2.90439e-132
TR4_NR-DR1	TR4_NR-DR1	TR4_NR-DR1	C_PPARa_NR-DR1	84613	0.11979	32490	0.12655	39566	-0.0953	1.92517e-140
THRa_NR	THRa_NR	THRa_NR	C_THRb_NR_1	68498	0.14107	31102	0.14198	35704	-0.03091	5.28933e-90
THRb_NR_2	THRb_NR_2	THRb_NR_2	C_COUP-TFII_NR_1	50320	0.11701	18730	0.11817	21590	-0.01545	1.42009e-53
TRPS1_Zf	TRPS1_Zf	TRPS1_Zf	C_Gata2_Zf	44846	0.10244	14477	0.0953	13715	0.18835	4.24415e-154
Twist_bHLH	Twist_bHLH	Twist_bHLH	C_Twist_bHLH	55344	0.1269	22901	0.12856	26313	-0.03385	4.90069e-84
Twist2_bHLH	Twist2_bHLH	Twist2_bHLH	C_Tcf21_bHLH	85602	0.12873	36236	0.13157	40922	-0.02754	1.28269e-83
USF1_bHLH	USF1_bHLH	USF1_bHLH	C_BMAL1_bHLH	22436	0.18629	10831	0.17845	11742	0.03781	2.82699e-69
Usf2_bHLH	Usf2_bHLH	Usf2_bHLH	C_BMAL1_bHLH	33676	0.15351	14293	0.1453	14930	0.0871	7.3976e-117
VDR_NR-DR3	VDR_NR-DR3	VDR_NR-DR3	C_VDR_NR-DR3	66466	0.12035	26331	0.12969	33799	-0.14519	2.35751e-152
WT1_Zf	WT1_Zf	WT1_Zf	C_WT1_Zf	132823	0.16655	64881	0.17636	76569	-0.13642	1.34257e-160
X-box_HTH	X-box_HTH	X-box_HTH	C_X-box_HTH	49697	0.12316	18456	0.1216	20336	0.0456	4.46737e-99
YY1_Zf	YY1_Zf	YY1_Zf	C_YY1_Zf	48377	0.15285	20122	0.14925	23610	-0.00938	3.91668e-37
Zac1_Zf	Zac1_Zf	Zac1_Zf	C_Zac1_Zf	53450	0.13638	22771	0.1456	27867	-0.13396	1.4918e-147
ZBTB12_Zf	ZBTB12_Zf	ZBTB12_Zf	C_ZBTB12_Zf	47299	0.1204	17990	0.12386	21364	-0.04987	9.92339e-101
ZBTB18_Zf	ZBTB18_Zf	ZBTB18_Zf	C_ZBTB18_Zf	82838	0.12565	33536	0.12956	39076	-0.05485	1.8898e-116
ZBTB33_Zf	ZBTB33_Zf	ZBTB33_Zf	C_ZBTB33_Zf	6784	0.33141	4900	0.33132	5117	-0.03788	1.15369e-50
ZEB1_Zf	ZEB1_Zf	ZEB1_Zf	C_ZEB2_Zf	53498	0.10608	18497	0.11862	26184	-0.22384	4.67891e-168
ZEB2_Zf	ZEB2_Zf	ZEB2_Zf	C_ZEB2_Zf	65553	0.11275	23962	0.13049	36276	-0.32497	2.19785e-186
Zfp281_Zf	Zfp281_Zf	Zfp281_Zf	C_Zfp281_Zf	225026	0.18102	116792	0.19208	137143	-0.14467	1.6159e-179
ZFP3_Zf	ZFP3_Zf	ZFP3_Zf	C_ZFP3_Zf	52390	0.12361	20418	0.12728	23565	-0.03462	1.88019e-83
Zfp57_Zf	Zfp57_Zf	Zfp57_Zf	C_Zfp57_Zf	6354	0.19854	3555	0.20763	4044	-0.12621	3.89713e-97
Zfp809_Zf	Zfp809_Zf	Zfp809_Zf	C_Zfp809_Zf	87539	0.17639	44565	0.19363	55088	-0.22813	4.82645e-180
ZFX_Zf	ZFX_Zf	ZFX_Zf	C_ZNF711_Zf	46422	0.1427	20460	0.15227	24412	-0.1241	5.74469e-141
Zic2_Zf	Zic2_Zf	Zic2_Zf	C_Zic3_Zf	85748	0.16867	43581	0.1743	50439	-0.09976	1.41974e-144
Zic3_Zf	Zic3_Zf	Zic3_Zf	C_Zic3_Zf	100245	0.16682	51078	0.17269	59496	-0.10497	1.9308e-148
Zic_Zf	Zic_Zf	Zic_Zf	C_Zic_Zf	71017	0.14067	30822	0.14484	36480	-0.07911	9.31608e-131
ZKSCAN1_Zf	ZKSCAN1_Zf	ZKSCAN1_Zf	C_ZKSCAN1_Zf	31725	0.13296	13132	0.14181	15948	-0.12131	6.29529e-130
ZNF136_Zf	ZNF136_Zf	ZNF136_Zf	C_ZNF136_Zf	46143	0.09896	14176	0.09305	14241	0.1485	1.22331e-146
ZNF165_Zf	ZNF165_Zf	ZNF165_Zf	C_ZNF165_Zf	118241	0.16919	59728	0.18081	71789	-0.16703	2.1817e-169
ZNF16_Zf	ZNF16_Zf	ZNF16_Zf	C_ZNF16_Zf	113634	0.14126	51177	0.14872	60279	-0.09963	7.22083e-143
ZNF189_Zf	ZNF189_Zf	ZNF189_Zf	C_ZNF189_Zf	92461	0.11806	34667	0.11815	38482	0.02057	9.13693e-77
Znf263_Zf	Znf263_Zf	Znf263_Zf	C_Znf263_Zf	106738	0.15639	50057	0.16782	61605	-0.17401	6.98169e-175
ZNF264_Zf	ZNF264_Zf	ZNF264_Zf	C_ZNF264_Zf	36663	0.13204	15328	0.13263	17108	0.00014	59089.6
ZNF317_Zf	ZNF317_Zf	ZNF317_Zf	C_ZNF317_Zf	58970	0.11884	22934	0.11641	24115	0.07723	1.96491e-122
ZNF322_Zf	ZNF322_Zf	ZNF322_Zf	C_ZNF322_Zf	135579	0.1373	60030	0.15038	76210	-0.19958	3.36082e-179
ZNF341_Zf	ZNF341_Zf	ZNF341_Zf	C_ZNF341_Zf	78887	0.13288	32498	0.13762	37885	-0.05459	2.83268e-112
ZNF382_Zf	ZNF382_Zf	ZNF382_Zf	C_ZNF382_Zf	70721	0.11338	25297	0.1113	27821	0.06393	1.22202e-118
ZNF415_Zf	ZNF415_Zf	ZNF415_Zf	C_ZNF415_Zf	56553	0.14412	25413	0.15149	30183	-0.10642	2.21082e-137
ZNF416_Zf	ZNF416_Zf	ZNF416_Zf	C_ZNF416_Zf	104806	0.12779	42833	0.13256	49795	-0.05561	4.42329e-117
ZNF41_Zf	ZNF41_Zf	ZNF41_Zf	C_ZNF41_Zf	91192	0.11344	33071	0.11355	37020	0.03005	7.78492e-90
ZNF467_Zf	ZNF467_Zf	ZNF467_Zf	C_ZNF467_Zf	155955	0.15122	72376	0.15932	84393	-0.09894	1.36873e-148
ZNF519_Zf	ZNF519_Zf	ZNF519_Zf	C_ZNF519_Zf	53663	0.20887	30908	0.22191	34996	-0.15086	4.79877e-151
ZNF528_Zf	ZNF528_Zf	ZNF528_Zf	C_ZNF528_Zf	88640	0.11505	32298	0.1081	32308	0.14489	3.00037e-159
ZNF652	ZNF652	ZNF652	C_ZNF652	35337	0.10362	11462	0.09754	10972	0.16537	2.78084e-141
ZNF669_Zf	ZNF669_Zf	ZNF669_Zf	C_ZNF669_Zf	24464	0.16162	11758	0.16793	13584	-0.09137	7.19348e-111
ZNF675_Zf	ZNF675_Zf	ZNF675_Zf	C_ZNF675_Zf	53415	0.11302	19263	0.10903	19946	0.1033	4.23593e-136
ZNF692_Zf	ZNF692_Zf	ZNF692_Zf	C_ZNF692_Zf	47958	0.15941	22751	0.17552	29621	-0.25535	6.07086e-176
ZNF711_Zf	ZNF711_Zf	ZNF711_Zf	C_ZNF711_Zf	49573	0.14834	22484	0.16033	27150	-0.15004	7.51397e-144
ZNF768_Zf	ZNF768_Zf	ZNF768_Zf	C_ZNF768_Zf	110016	0.12305	43659	0.12818	51299	-0.05938	1.86242e-122
ZNF7_Zf	ZNF7_Zf	ZNF7_Zf	C_ZNF7_Zf	56528	0.11162	20299	0.10628	20454	0.12749	3.31271e-148
ZSCAN22_Zf	ZSCAN22_Zf	ZSCAN22_Zf	C_ZSCAN22_Zf	172650	0.15183	79586	0.15897	92222	-0.08438	4.78325e-146

## Sheet: Hdac3_KO_Lineage priming
output_prefix	name	motif_id	cluster	total_tfbs	LSK-Hdac3_ATAC3-merged_mean_score	LSK-Hdac3_ATAC3-merged_bound	LSK-WT_ATAC3-merged_mean_score	LSK-WT_ATAC3-merged_bound	LSK-Hdac3_ATAC3-merged_LSK-WT_ATAC3-merged_change	LSK-Hdac3_ATAC3-merged_LSK-WT_ATAC3-merged_pvalue
AP-1_bZIP	AP-1_bZIP	AP-1_bZIP	C_JunB_bZIP	49958	0.1334	9196	0.13346	9182	0.02284	1.46832e-66
AP-2gamma_AP2	AP-2gamma_AP2	AP-2gamma_AP2	C_AP-2alpha_AP2	56850	0.14687	11268	0.14976	11774	-0.1097	5.41292e-136
AP-2alpha_AP2	AP-2alpha_AP2	AP-2alpha_AP2	C_AP-2alpha_AP2	62520	0.14144	11878	0.14349	12297	-0.09376	2.79989e-132
Ap4_bHLH	Ap4_bHLH	Ap4_bHLH	C_Ap4_bHLH	67423	0.11432	10453	0.11582	10530	-0.03953	9.42401e-98
FOXA1-AR_Forkhead-NR	FOXA1-AR_Forkhead-NR	FOXA1-AR_Forkhead-NR	C_FOXA1-AR_Forkhead-NR	136107	0.0674	10835	0.0653	10293	0.05515	2.76369e-123
ARE_NR	ARE_NR	ARE_NR	C_PR_NR	58175	0.09542	7052	0.09586	7109	-0.02881	1.29821e-85
AR-halfsite_NR	AR-halfsite_NR	AR-halfsite_NR	C_AR-halfsite_NR	91275	0.1076	13239	0.10886	13584	-0.06436	2.61228e-121
Arnt-Ahr_bHLH	Arnt-Ahr_bHLH	Arnt-Ahr_bHLH	C_Arnt-Ahr_bHLH	14584	0.14524	2723	0.14876	2834	-0.0959	1.58534e-109
Ascl1_bHLH	Ascl1_bHLH	Ascl1_bHLH	C_Tcf21_bHLH	74870	0.12881	13311	0.13324	13787	-0.09902	1.20221e-143
Ascl2_bHLH	Ascl2_bHLH	Ascl2_bHLH	C_Ascl2_bHLH	59435	0.12054	9841	0.12476	10265	-0.11965	4.39901e-144
Atf1_bZIP	Atf1_bZIP	Atf1_bZIP	C_Atf7_bZIP	25105	0.16413	4807	0.16248	4511	0.14134	1.05528e-133
Atf2_bZIP	Atf2_bZIP	Atf2_bZIP	C_Atf7_bZIP	30653	0.14791	5421	0.14671	5195	0.10039	2.34559e-120
Atf3_bZIP	Atf3_bZIP	Atf3_bZIP	C_JunB_bZIP	44246	0.13358	8192	0.13388	8185	0.01665	9.25552e-53
Atf4_bZIP	Atf4_bZIP	Atf4_bZIP	C_Chop_bZIP	37854	0.1145	5862	0.09528	4518	0.50519	2.29554e-190
Atf7_bZIP	Atf7_bZIP	Atf7_bZIP	C_Atf7_bZIP	28008	0.15567	5175	0.15435	4943	0.10659	3.33505e-116
Atoh1_bHLH	Atoh1_bHLH	Atoh1_bHLH	C_NeuroD1_bHLH	47894	0.12355	8171	0.12677	8368	-0.05643	7.1594e-110
Bach1_bZIP	Bach1_bZIP	Bach1_bZIP	C_Bach1_bZIP	72971	0.11982	12049	0.11858	11762	0.04496	2.42781e-104
Bach2_bZIP	Bach2_bZIP	Bach2_bZIP	C_JunB_bZIP	64505	0.129	11541	0.12833	11436	0.03442	5.70509e-90
Bapx1_Homeobox	Bapx1_Homeobox	Bapx1_Homeobox	C_Bapx1_Homeobox	45963	0.10065	5940	0.09965	5812	0.03302	5.4211e-76
Barx1_Homeobox	Barx1_Homeobox	Barx1_Homeobox	C_Barx1_Homeobox	30053	0.08219	3138	0.07931	2960	0.12284	3.48148e-124
IRF-BATF_IRF-bZIP	IRF-BATF_IRF-bZIP	IRF-BATF_IRF-bZIP	C_bZIP-IRF_bZIP-IRF	99601	0.08622	11113	0.08205	10350	0.12974	9.33705e-156
BATF_bZIP	BATF_bZIP	BATF_bZIP	C_JunB_bZIP	48762	0.13133	8853	0.13136	8820	0.02407	4.58851e-75
Bcl11a_Zf	Bcl11a_Zf	Bcl11a_Zf	C_Bcl11a_Zf	77449	0.13563	14802	0.135	14623	0.02049	2.67859e-71
Bcl6_Zf	Bcl6_Zf	Bcl6_Zf	C_Bcl6_Zf	76144	0.10477	10528	0.10605	10674	-0.00952	9.6682e-37
BHLHA15_bHLH	BHLHA15_bHLH	BHLHA15_bHLH	C_Tcf21_bHLH	72319	0.11095	10767	0.11407	11114	-0.07663	3.26972e-129
bHLHE40_bHLH	bHLHE40_bHLH	bHLHE40_bHLH	C_bHLHE40_bHLH	14849	0.18535	3302	0.1923	3345	-0.06762	1.09155e-87
bHLHE41_bHLH	bHLHE41_bHLH	bHLHE41_bHLH	C_bHLHE40_bHLH	14385	0.18761	3290	0.19421	3355	-0.06614	6.40065e-83
BMAL1_bHLH	BMAL1_bHLH	BMAL1_bHLH	C_BMAL1_bHLH	17908	0.20353	4464	0.21098	4510	-0.05776	4.54047e-86
BMYB_HTH	BMYB_HTH	BMYB_HTH	C_BMYB_HTH	25809	0.11426	3784	0.11532	3834	-0.02225	3.26752e-52
BORIS_Zf	BORIS_Zf	BORIS_Zf	C_BORIS_Zf	154703	0.20322	44812	0.21375	47530	-0.18965	6.93605e-186
Brachyury_T-box	Brachyury_T-box	Brachyury_T-box	C_Brachyury_T-box	27522	0.10312	3790	0.10245	3737	0.0421	7.28413e-82
Brn1_POU-Homeobox	Brn1_POU-Homeobox	Brn1_POU-Homeobox	C_Oct6_POU-Homeobox	44048	0.08856	4615	0.08738	4553	0.04766	3.80696e-101
Brn2_POU-Homeobox	Brn2_POU-Homeobox	Brn2_POU-Homeobox	C_Brn2_POU-Homeobox	34501	0.0754	3068	0.07291	2898	0.0953	1.18791e-119
bZIP-IRF_bZIP-IRF	bZIP-IRF_bZIP-IRF	bZIP-IRF_bZIP-IRF	C_bZIP-IRF_bZIP-IRF	111564	0.08409	11959	0.08023	11172	0.11504	6.76536e-156
Cdx2_Homeobox	Cdx2_Homeobox	Cdx2_Homeobox	C_Cdx2_Homeobox	39502	0.07989	3953	0.07726	3718	0.11472	2.4307e-138
CDX4_Homeobox	CDX4_Homeobox	CDX4_Homeobox	C_CDX4_Homeobox	28635	0.09164	3378	0.08902	3201	0.10378	1.71113e-122
CEBP-AP1_bZIP	CEBP-AP1_bZIP	CEBP-AP1_bZIP	C_CEBP-AP1_bZIP	47177	0.11344	7192	0.09545	5769	0.44242	7.69644e-194
CEBP-CEBP_bZIP	CEBP-CEBP_bZIP	CEBP-CEBP_bZIP	C_CEBP-CEBP_bZIP	52358	0.10019	7065	0.09477	6647	0.17894	1.30373e-148
CEBP_bZIP	CEBP_bZIP	CEBP_bZIP	C_CEBP_bZIP	31082	0.1232	5418	0.09744	4035	0.56469	1.86116e-198
Chop_bZIP	Chop_bZIP	Chop_bZIP	C_Chop_bZIP	37288	0.11276	5662	0.09539	4431	0.45814	2.77579e-191
CHR_	CHR_	CHR_	C_CHR_	48196	0.09441	5860	0.09191	5676	0.10676	8.50619e-132
CLOCK_bHLH	CLOCK_bHLH	CLOCK_bHLH	C_BMAL1_bHLH	20043	0.19606	4819	0.203	4901	-0.0555	4.94868e-90
c-Myc_bHLH_1	c-Myc_bHLH_1	c-Myc_bHLH_1	C_Max_bHLH	20080	0.18179	4613	0.18732	4698	-0.06418	5.03729e-92
c-Myc_bHLH_2	c-Myc_bHLH_2	c-Myc_bHLH_2	C_Max_bHLH	20989	0.14656	4085	0.14958	4191	-0.06202	4.36577e-89
COUP-TFII_NR_1	COUP-TFII_NR_1	COUP-TFII_NR_1	C_COUP-TFII_NR_1	61032	0.10565	8501	0.10147	8037	0.07893	4.69136e-124
COUP-TFII_NR_2	COUP-TFII_NR_2	COUP-TFII_NR_2	C_COUP-TFII_NR_1	46801	0.10393	6312	0.09993	5991	0.08171	2.6364e-120
CREB5_bZIP	CREB5_bZIP	CREB5_bZIP	C_Atf7_bZIP	31705	0.13121	5104	0.12668	4665	0.17986	1.87177e-149
CRE_bZIP	CRE_bZIP	CRE_bZIP	C_CRE_bZIP	17304	0.23161	4448	0.24071	4418	-0.03703	4.81385e-71
CRX_Homeobox	CRX_Homeobox	CRX_Homeobox	C_Otx2_Homeobox	18057	0.09625	2202	0.09657	2228	0.01974	7.50355e-39
CTCF_Zf	CTCF_Zf	CTCF_Zf	C_BORIS_Zf	134813	0.18927	37115	0.19962	39080	-0.16697	4.15069e-176
CTCF-SatelliteElement_Zf	CTCF-SatelliteElement_Zf	CTCF-SatelliteElement_Zf	C_CTCF-SatelliteElement_Zf	74554	0.13395	14203	0.13668	14623	-0.04539	6.20177e-106
CUX1_Homeobox	CUX1_Homeobox	CUX1_Homeobox	C_CUX1_Homeobox	4786	0.07282	400	0.06965	362	0.14915	2.94988e-96
Cux2_Homeobox	Cux2_Homeobox	Cux2_Homeobox	C_Cux2_Homeobox	15647	0.0773	1429	0.07405	1343	0.1497	1.03688e-123
DLX1_Homeobox	DLX1_Homeobox	DLX1_Homeobox	C_DLX1_Homeobox	14668	0.08504	1559	0.08415	1519	0.06813	2.36515e-92
DLX2_Homeobox	DLX2_Homeobox	DLX2_Homeobox	C_Lhx3_Homeobox	12807	0.08827	1437	0.08592	1381	0.11116	2.77469e-104
Dlx3_Homeobox	Dlx3_Homeobox	Dlx3_Homeobox	C_Lhx3_Homeobox	14556	0.0832	1534	0.08152	1495	0.09104	1.19604e-101
DLX5_Homeobox	DLX5_Homeobox	DLX5_Homeobox	C_Lhx3_Homeobox	13789	0.08625	1516	0.08411	1460	0.10599	9.68031e-102
Mouse_Recombination_Hotspot_Zf	Mouse_Recombination_Hotspot_Zf	Mouse_Recombination_Hotspot_Zf	C_Mouse_Recombination_Hotspot_Zf	58325	0.10119	7837	0.09676	7293	0.1413	1.10065e-144
DMRT1_DM	DMRT1_DM	DMRT1_DM	C_DMRT1_DM	32857	0.08423	3528	0.08014	3275	0.13678	7.58649e-133
DMRT6_DM	DMRT6_DM	DMRT6_DM	C_DMRT1_DM	31259	0.08495	3380	0.08103	3109	0.12074	2.10845e-126
RAR-RXR_NR-DR0	RAR-RXR_NR-DR0	RAR-RXR_NR-DR0	C_RARg_NR	63123	0.09997	8128	0.09847	7944	0.02508	9.05491e-79
RAR-RXR_NR-DR5	RAR-RXR_NR-DR5	RAR-RXR_NR-DR5	C_RAR-RXR_NR-DR5	77639	0.11436	11697	0.11235	11514	0.01433	1.93905e-59
DUX4_Homeobox	DUX4_Homeobox	DUX4_Homeobox	C_DUX4_Homeobox	29817	0.08164	2838	0.07957	2776	0.11348	3.26232e-125
Duxbl_Homeobox	Duxbl_Homeobox	Duxbl_Homeobox	C_Duxbl_Homeobox	31767	0.0938	3556	0.09057	3381	0.11613	2.77429e-126
DUX_Homeobox	DUX_Homeobox	DUX_Homeobox	C_DUX_Homeobox	21575	0.08783	2386	0.08387	2246	0.14581	3.30868e-123
E2A_bHLH	E2A_bHLH	E2A_bHLH	C_Tcf21_bHLH	70069	0.12473	11997	0.12856	12424	-0.09299	2.18844e-132
E2F1_E2F	E2F1_E2F	E2F1_E2F	C_E2F6_E2F	22081	0.29616	8431	0.31254	9134	-0.30336	5.62294e-162
E2F3_E2F	E2F3_E2F	E2F3_E2F	C_E2F6_E2F	31289	0.25229	9991	0.26366	10668	-0.22433	6.58529e-153
E2F4_E2F	E2F4_E2F	E2F4_E2F	C_E2F6_E2F	12238	0.29733	4600	0.31387	4963	-0.28511	7.63472e-142
E2F6_E2F	E2F6_E2F	E2F6_E2F	C_E2F6_E2F	44409	0.22877	13214	0.23769	13997	-0.15205	2.92382e-147
E2F7_E2F	E2F7_E2F	E2F7_E2F	C_E2F6_E2F	22052	0.30318	8578	0.31955	9267	-0.29613	2.54862e-165
E2F_E2F	E2F_E2F	E2F_E2F	C_E2F_E2F	10623	0.29467	4012	0.3108	4327	-0.28628	3.9726e-143
E2A_bHLH-near_PU.1	E2A_bHLH-near_PU.1	E2A_bHLH-near_PU.1	C_Slug_Zf	73504	0.10409	10453	0.10717	10775	-0.09284	2.34634e-136
EBF2_EBF	EBF2_EBF	EBF2_EBF	C_EBF2_EBF	48444	0.10945	7144	0.10985	7191	-0.03147	1.21197e-80
EBF_EBF	EBF_EBF	EBF_EBF	C_EBF2_EBF	48843	0.11761	7717	0.11899	7914	-0.06774	2.9659e-115
EBF1_EBF	EBF1_EBF	EBF1_EBF	C_EBF1_EBF	70569	0.1231	11715	0.12418	11905	-0.0568	4.56675e-110
EBNA1_EBV-virus	EBNA1_EBV-virus	EBNA1_EBV-virus	C_EBNA1_EBV-virus	46748	0.12826	7954	0.12875	7994	-0.02067	2.96005e-68
E-box_bHLH	E-box_bHLH	E-box_bHLH	C_E-box_bHLH	30807	0.16978	6414	0.17195	6394	0.03367	9.95228e-75
Egr1_Zf	Egr1_Zf	Egr1_Zf	C_Egr2_Zf	98377	0.15178	18350	0.15146	18562	-0.04127	1.54551e-111
Egr2_Zf	Egr2_Zf	Egr2_Zf	C_Egr2_Zf	98765	0.19307	22519	0.19339	22829	-0.05942	1.24351e-122
EHF_ETS	EHF_ETS	EHF_ETS	C_ELF3_ETS	138388	0.16237	31531	0.14866	28093	0.30856	1.91575e-200
EKLF_Zf	EKLF_Zf	EKLF_Zf	C_KLF14_Zf	122328	0.16302	22816	0.16176	22833	-0.03109	1.16869e-99
ELF1_ETS	ELF1_ETS	ELF1_ETS	C_Etv2_ETS	46291	0.26414	14778	0.26237	14424	0.09079	1.76871e-124
ELF3_ETS	ELF3_ETS	ELF3_ETS	C_ELF3_ETS	186018	0.14923	39313	0.13525	34793	0.32949	9.43901e-206
Elf4_ETS	Elf4_ETS	Elf4_ETS	C_Etv2_ETS	133250	0.18795	34673	0.17288	30995	0.32659	2.25496e-202
ELF5_ETS	ELF5_ETS	ELF5_ETS	C_ELF3_ETS	132051	0.16556	31057	0.14781	26916	0.38113	1.28279e-207
Elk1_ETS	Elk1_ETS	Elk1_ETS	C_Etv2_ETS	30596	0.31999	11431	0.32579	11426	-0.00313	2.50901e-08
Elk4_ETS	Elk4_ETS	Elk4_ETS	C_Etv2_ETS	16994	0.38933	7290	0.40641	7537	-0.19163	2.01822e-140
En1_Homeobox	En1_Homeobox	En1_Homeobox	C_Lhx3_Homeobox	12840	0.09336	1467	0.09136	1422	0.10076	1.26047e-101
Eomes_T-box	Eomes_T-box	Eomes_T-box	C_Eomes_T-box	39683	0.09201	4817	0.08934	4601	0.07607	9.74e-113
ERE_NR-IR3	ERE_NR-IR3	ERE_NR-IR3	C_ERE_NR-IR3	48681	0.11045	7137	0.10925	7086	0.01429	5.37799e-50
ERG_ETS	ERG_ETS	ERG_ETS	C_Etv2_ETS	163770	0.16654	38027	0.16117	36041	0.1432	9.08857e-174
Erra_NR	Erra_NR	Erra_NR	C_Erra_NR	92840	0.11005	13726	0.10964	13683	-0.00661	2.12109e-30
ERRg_NR	ERRg_NR	ERRg_NR	C_Esrrb_NR	52668	0.10507	7385	0.10235	7141	0.06005	3.81106e-116
Unknown-ESC-element_	Unknown-ESC-element_	Unknown-ESC-element_	C_Zic3_Zf	115408	0.13225	21157	0.1338	21500	-0.04646	2.60032e-116
Esrrb_NR	Esrrb_NR	Esrrb_NR	C_Esrrb_NR	51541	0.10002	6795	0.09663	6464	0.07586	6.90646e-121
ETS1_ETS	ETS1_ETS	ETS1_ETS	C_Etv2_ETS	149888	0.17707	36654	0.16755	33840	0.22984	1.55226e-195
Ets1-distal_ETS	Ets1-distal_ETS	Ets1-distal_ETS	C_Etv2_ETS	146392	0.15947	33285	0.1504	30816	0.20297	2.64209e-183
ETS-E-box_ETS-bHLH	ETS-E-box_ETS-bHLH	ETS-E-box_ETS-bHLH	C_ETS-E-box_ETS-bHLH	104057	0.12571	17829	0.12486	17654	0.03971	1.25424e-106
ETS_ETS	ETS_ETS	ETS_ETS	C_Etv2_ETS	64590	0.23793	19626	0.23041	18618	0.18517	2.02945e-165
ETS-RUNX_ETS-Runt	ETS-RUNX_ETS-Runt	ETS-RUNX_ETS-Runt	C_ETS-RUNX_ETS-Runt	131251	0.15581	28103	0.1475	26236	0.17274	4.17939e-174
ETV1_ETS	ETV1_ETS	ETV1_ETS	C_Etv2_ETS	106636	0.19465	28050	0.18757	26324	0.18373	9.91277e-176
Etv2_ETS	Etv2_ETS	Etv2_ETS	C_Etv2_ETS	152380	0.17672	37384	0.16872	34912	0.19701	1.46333e-179
ETV4_ETS	ETV4_ETS	ETV4_ETS	C_Etv2_ETS	60093	0.24111	18221	0.24024	17814	0.08411	3.30945e-126
EWS-ERG-fusion_ETS	EWS-ERG-fusion_ETS	EWS-ERG-fusion_ETS	C_Etv2_ETS	147670	0.15237	32447	0.1445	30220	0.1993	2.20845e-181
EWS-FLI1-fusion_ETS	EWS-FLI1-fusion_ETS	EWS-FLI1-fusion_ETS	C_Etv2_ETS	101069	0.17515	24171	0.17411	23575	0.07923	1.3322e-138
Fli1_ETS	Fli1_ETS	Fli1_ETS	C_Etv2_ETS	51741	0.24532	15882	0.24618	15573	0.05061	7.62609e-101
Fosl2_bZIP	Fosl2_bZIP	Fosl2_bZIP	C_JunB_bZIP	47017	0.13324	8686	0.13322	8664	0.02124	5.00456e-61
Fos_bZIP	Fos_bZIP	Fos_bZIP	C_JunB_bZIP	46795	0.13005	8396	0.12951	8376	0.03428	1.08195e-83
FOXA1_Forkhead_1	FOXA1_Forkhead_1	FOXA1_Forkhead_1	C_FOXA1_Forkhead_1	77847	0.07951	7552	0.07805	7356	0.05258	1.43524e-117
FOXA1_Forkhead_2	FOXA1_Forkhead_2	FOXA1_Forkhead_2	C_FOXA1_Forkhead_1	76414	0.07976	7427	0.07825	7240	0.05582	4.70972e-122
Foxa2_Forkhead	Foxa2_Forkhead	Foxa2_Forkhead	C_Foxa3_Forkhead	48499	0.0917	5716	0.08863	5413	0.09682	2.35171e-133
Foxa3_Forkhead	Foxa3_Forkhead	Foxa3_Forkhead	C_Foxa3_Forkhead	47321	0.09059	5475	0.08747	5214	0.10585	4.02285e-130
FoxD3_forkhead	FoxD3_forkhead	FoxD3_forkhead	C_FoxD3_forkhead	76393	0.08702	8521	0.08493	8207	0.085	1.40973e-131
Fox-Ebox_Forkhead-bHLH	Fox-Ebox_Forkhead-bHLH	Fox-Ebox_Forkhead-bHLH	C_Fox-Ebox_Forkhead-bHLH	83939	0.09098	9812	0.08937	9573	0.01675	6.56752e-66
Foxf1_Forkhead	Foxf1_Forkhead	Foxf1_Forkhead	C_FoxL2_Forkhead	50331	0.08358	5197	0.08106	4950	0.09826	2.25919e-131
Foxh1_Forkhead	Foxh1_Forkhead	Foxh1_Forkhead	C_Foxh1_Forkhead	33338	0.09328	3951	0.09071	3798	0.06916	1.18613e-106
FOXK1_Forkhead	FOXK1_Forkhead	FOXK1_Forkhead	C_FoxL2_Forkhead	38958	0.09326	4616	0.09027	4375	0.10405	1.06706e-131
FOXK2_Forkhead	FOXK2_Forkhead	FOXK2_Forkhead	C_FOXK2_Forkhead	41315	0.09701	5175	0.09425	4949	0.0949	5.62387e-123
FoxL2_Forkhead	FoxL2_Forkhead	FoxL2_Forkhead	C_FoxL2_Forkhead	48393	0.08567	5149	0.08276	4925	0.11163	6.55422e-129
FOXM1_Forkhead	FOXM1_Forkhead	FOXM1_Forkhead	C_FOXA1_Forkhead_1	73290	0.08102	7241	0.07975	7044	0.04963	1.58573e-109
Foxo1_Forkhead	Foxo1_Forkhead	Foxo1_Forkhead	C_Foxo1_Forkhead	51070	0.11568	7911	0.1138	7668	0.0713	2.80115e-112
Foxo3_Forkhead	Foxo3_Forkhead	Foxo3_Forkhead	C_FoxL2_Forkhead	48361	0.08989	5439	0.08726	5244	0.09581	1.60397e-129
FOXP1_Forkhead	FOXP1_Forkhead	FOXP1_Forkhead	C_FoxL2_Forkhead	44117	0.09271	5176	0.08998	4962	0.09754	2.59751e-123
Fra1_bZIP	Fra1_bZIP	Fra1_bZIP	C_JunB_bZIP	45283	0.13251	8297	0.1326	8291	0.02102	1.0584e-55
Fra2_bZIP	Fra2_bZIP	Fra2_bZIP	C_JunB_bZIP	47888	0.13314	8843	0.13315	8815	0.02327	5.4723e-72
FXR_NR-IR1	FXR_NR-IR1	FXR_NR-IR1	C_FXR_NR-IR1	30063	0.11473	4620	0.11355	4599	0.0084	1.3124e-23
GABPA_ETS	GABPA_ETS	GABPA_ETS	C_Etv2_ETS	95240	0.20823	26483	0.19933	24687	0.22376	5.35137e-172
Gata2_Zf	Gata2_Zf	Gata2_Zf	C_Gata2_Zf	37927	0.1	5050	0.10251	5075	0.05504	1.44868e-100
GATA3_Zf-DR4	GATA3_Zf-DR4	GATA3_Zf-DR4	C_GATA3_Zf-DR4	42978	0.08389	4589	0.08052	4286	0.1331	7.88911e-136
GATA3_Zf-DR8	GATA3_Zf-DR8	GATA3_Zf-DR8	C_GATA3_Zf-DR8	55835	0.08826	6231	0.08682	6140	0.07338	4.1865e-119
GATA_Zf-IR3	GATA_Zf-IR3	GATA_Zf-IR3	C_GATA_Zf-IR3	26888	0.08947	3078	0.08467	2810	0.18641	6.34206e-143
GATA_Zf-IR4	GATA_Zf-IR4	GATA_Zf-IR4	C_GATA_Zf-IR4	17243	0.09228	2154	0.08728	1968	0.18888	1.78347e-130
GATA3_Zf	GATA3_Zf	GATA3_Zf	C_Gata2_Zf	39796	0.09173	4780	0.09201	4702	0.0969	1.50463e-125
Gata4_Zf	Gata4_Zf	Gata4_Zf	C_Gata2_Zf	36419	0.1004	4865	0.10305	4888	0.06101	2.24502e-107
Gata6_Zf	Gata6_Zf	Gata6_Zf	C_Gata2_Zf	38305	0.09919	5035	0.10166	5068	0.06105	1.92372e-109
Gata1_Zf	Gata1_Zf	Gata1_Zf	C_Gata2_Zf	37082	0.1004	4967	0.1031	5001	0.05144	1.55746e-94
GATA-SCL_Zf-bHLH	GATA-SCL_Zf-bHLH	GATA-SCL_Zf-bHLH	C_GATA-SCL_Zf-bHLH	49671	0.11142	7395	0.11553	7623	-0.04463	6.20376e-97
Gfi1b_Zf	Gfi1b_Zf	Gfi1b_Zf	C_Gfi1b_Zf	57811	0.10734	7710	0.10486	7375	0.06433	1.08697e-112
GFX_	GFX_	GFX_	C_ZBTB33_Zf	4565	0.34047	1698	0.3553	1794	-0.19855	2.71819e-104
GFY_	GFY_	GFY_	C_GFY_	61149	0.1451	10745	0.14373	10531	0.04129	5.92711e-95
GFY-Staf_Zf	GFY-Staf_Zf	GFY-Staf_Zf	C_Ronin_THAP	62778	0.13246	9246	0.1339	9363	-0.02158	2.23559e-70
Gli2_Zf	Gli2_Zf	Gli2_Zf	C_Gli2_Zf	91866	0.10601	12394	0.10572	12392	-0.0424	7.05016e-107
GLI3_Zf	GLI3_Zf	GLI3_Zf	C_Gli2_Zf	76384	0.10219	9909	0.10158	9869	-0.02872	7.75689e-85
GLIS3_Zf	GLIS3_Zf	GLIS3_Zf	C_GLIS3_Zf	81484	0.15108	16619	0.15389	17169	-0.10069	1.49958e-139
GRE_NR-IR3_1	GRE_NR-IR3_1	GRE_NR-IR3_1	C_PR_NR	31340	0.10997	4545	0.10938	4494	0.01105	2.00233e-31
GRE_NR-IR3_2	GRE_NR-IR3_2	GRE_NR-IR3_2	C_PR_NR	40486	0.10253	5479	0.10162	5417	0.01842	6.15292e-55
GRHL2_CP2	GRHL2_CP2	GRHL2_CP2	C_GRHL2_CP2	29778	0.10341	4115	0.10111	3992	0.08272	1.88329e-115
GSC_Homeobox	GSC_Homeobox	GSC_Homeobox	C_Otx2_Homeobox	32592	0.082	3201	0.08229	3257	0.00278	1273.85
Hand2_bHLH	Hand2_bHLH	Hand2_bHLH	C_Hand2_bHLH	102429	0.10596	14546	0.10451	14188	0.02478	1.13684e-83
HEB_bHLH	HEB_bHLH	HEB_bHLH	C_Tcf21_bHLH	74174	0.12596	12970	0.1302	13413	-0.09604	6.75611e-141
HIC1_Zf	HIC1_Zf	HIC1_Zf	C_HIC1_Zf	56781	0.14021	11297	0.14505	11682	-0.10966	1.82728e-138
HIF-1a_bHLH	HIF-1a_bHLH	HIF-1a_bHLH	C_HIF2a_bHLH	6291	0.16133	1274	0.1637	1319	-0.10198	1.35101e-92
HIF-1b_HLH	HIF-1b_HLH	HIF-1b_HLH	C_HIF2a_bHLH	7697	0.16113	1657	0.16492	1716	-0.1076	1.08649e-90
HIF2a_bHLH	HIF2a_bHLH	HIF2a_bHLH	C_HIF2a_bHLH	9091	0.16837	1994	0.17292	2078	-0.09563	2.06987e-95
HINFP_Zf	HINFP_Zf	HINFP_Zf	C_HINFP_Zf	9452	0.32579	4070	0.34072	4443	-0.30159	2.56544e-145
HLF_bZIP	HLF_bZIP	HLF_bZIP	C_HLF_bZIP	31994	0.11771	5194	0.09418	3895	0.56968	7.33195e-198
HNF1b_Homeobox	HNF1b_Homeobox	HNF1b_Homeobox	C_HNF1b_Homeobox	28670	0.07184	2467	0.07062	2393	0.07299	1.1858e-107
Hnf1_Homeobox	Hnf1_Homeobox	Hnf1_Homeobox	C_HNF1b_Homeobox	40061	0.07424	3606	0.07294	3497	0.07434	2.52857e-112
HNF4a_NR-DR1	HNF4a_NR-DR1	HNF4a_NR-DR1	C_HNF4a_NR-DR1	85170	0.09789	10875	0.0961	10561	0.02949	2.31804e-89
Hnf6b_Homeobox	Hnf6b_Homeobox	Hnf6b_Homeobox	C_Hnf6b_Homeobox	12981	0.07923	1203	0.07518	1108	0.16867	5.60579e-131
HNF6_Homeobox	HNF6_Homeobox	HNF6_Homeobox	C_Hnf6b_Homeobox	7867	0.07775	711	0.07513	694	0.12442	1.02868e-96
Hoxa10_Homeobox	Hoxa10_Homeobox	Hoxa10_Homeobox	C_Hoxd10_Homeobox	44254	0.09521	5379	0.09008	4983	0.17696	3.68204e-146
Hoxa11_Homeobox	Hoxa11_Homeobox	Hoxa11_Homeobox	C_Hoxd11_Homeobox	34489	0.09013	3943	0.08784	3759	0.09691	1.83604e-123
Hoxa13_Homeobox	Hoxa13_Homeobox	Hoxa13_Homeobox	C_Hoxd13_Homeobox	37339	0.08634	4040	0.08376	3830	0.10449	4.17416e-121
HOXA1_Homeobox	HOXA1_Homeobox	HOXA1_Homeobox	C_HOXA2_Homeobox	31045	0.08581	3344	0.08418	3262	0.06076	3.72223e-100
HOXA2_Homeobox	HOXA2_Homeobox	HOXA2_Homeobox	C_HOXA2_Homeobox	31412	0.08343	3312	0.08174	3235	0.07293	1.7574e-108
Hoxa9_Homeobox	Hoxa9_Homeobox	Hoxa9_Homeobox	C_Hoxa9_Homeobox	38681	0.10225	4732	0.09935	4538	0.1042	2.21245e-122
HOXB13_Homeobox	HOXB13_Homeobox	HOXB13_Homeobox	C_Hoxd13_Homeobox	33704	0.08317	3380	0.08119	3257	0.06947	5.17046e-100
Hoxb4_Homeobox	Hoxb4_Homeobox	Hoxb4_Homeobox	C_Hoxb4_Homeobox	29581	0.09465	3591	0.09281	3486	0.0737	4.30668e-101
Hoxc9_Homeobox	Hoxc9_Homeobox	Hoxc9_Homeobox	C_Hoxc9_Homeobox	26799	0.09188	3153	0.09021	3092	0.06746	1.16277e-95
Hoxd10_Homeobox	Hoxd10_Homeobox	Hoxd10_Homeobox	C_Hoxd10_Homeobox	37789	0.09776	4644	0.09457	4427	0.11688	2.2223e-128
Hoxd11_Homeobox	Hoxd11_Homeobox	Hoxd11_Homeobox	C_Hoxd11_Homeobox	32748	0.09072	3726	0.08855	3597	0.08522	1.54774e-117
Hoxd12_Homeobox	Hoxd12_Homeobox	Hoxd12_Homeobox	C_Hoxd10_Homeobox	49430	0.0866	5381	0.08325	5101	0.12735	1.18813e-143
Hoxd13_Homeobox	Hoxd13_Homeobox	Hoxd13_Homeobox	C_Hoxd13_Homeobox	39743	0.0832	3989	0.08149	3814	0.07922	3.97704e-123
HRE_HSF_1	HRE_HSF_1	HRE_HSF_1	C_HRE_HSF_1	36580	0.12009	5975	0.12156	6110	-0.02327	6.45384e-69
HRE_HSF_2	HRE_HSF_2	HRE_HSF_2	C_HRE_HSF_2	57920	0.09941	7535	0.09869	7535	0.03554	1.23253e-85
IRF1_IRF	IRF1_IRF	IRF1_IRF	C_IRF1_IRF	136955	0.12076	23268	0.11069	20910	0.2506	3.46203e-193
IRF2_IRF	IRF2_IRF	IRF2_IRF	C_IRF1_IRF	91006	0.12565	15815	0.11682	14434	0.23137	1.57791e-176
IRF3_IRF	IRF3_IRF	IRF3_IRF	C_IRF1_IRF	144310	0.11247	22290	0.104	20246	0.22865	4.64117e-186
IRF4_IRF	IRF4_IRF	IRF4_IRF	C_IRF4_IRF	42824	0.11528	6836	0.10909	6375	0.17774	4.8694e-153
IRF8_IRF	IRF8_IRF	IRF8_IRF	C_IRF8_IRF	113582	0.12575	19480	0.11366	17215	0.31274	6.36796e-199
Isl1_Homeobox	Isl1_Homeobox	Isl1_Homeobox	C_Isl1_Homeobox	24149	0.09915	3023	0.09807	2964	0.05945	4.16397e-87
ISRE_IRF	ISRE_IRF	ISRE_IRF	C_IRF1_IRF	98401	0.10827	14586	0.10095	13238	0.21797	1.21654e-173
Jun-AP1_bZIP	Jun-AP1_bZIP	Jun-AP1_bZIP	C_JunB_bZIP	45765	0.1343	8533	0.13449	8502	0.0197	8.57994e-61
JunB_bZIP	JunB_bZIP	JunB_bZIP	C_JunB_bZIP	47182	0.1334	8700	0.13348	8700	0.02272	7.8069e-64
c-Jun-CRE_bZIP	c-Jun-CRE_bZIP	c-Jun-CRE_bZIP	C_Atf7_bZIP	36427	0.13438	5990	0.1319	5675	0.11887	8.66079e-132
JunD_bZIP	JunD_bZIP	JunD_bZIP	C_Atf7_bZIP	28218	0.14505	4919	0.14353	4655	0.11394	2.27775e-124
KLF10_Zf	KLF10_Zf	KLF10_Zf	C_KLF10_Zf	241480	0.10297	26349	0.10188	26175	-0.02786	1.44914e-114
KLF14_Zf	KLF14_Zf	KLF14_Zf	C_KLF14_Zf	168751	0.24517	44581	0.24577	45490	-0.05878	1.43725e-132
KLF1_Zf	KLF1_Zf	KLF1_Zf	C_KLF14_Zf	130048	0.28048	36905	0.28141	37564	-0.07975	7.80641e-142
KLF3_Zf	KLF3_Zf	KLF3_Zf	C_KLF14_Zf	146018	0.25418	40812	0.25523	41874	-0.07426	4.69667e-145
Klf4_Zf	Klf4_Zf	Klf4_Zf	C_KLF14_Zf	114210	0.20907	25982	0.20898	26197	-0.04606	1.08189e-116
KLF5_Zf	KLF5_Zf	KLF5_Zf	C_KLF14_Zf	128975	0.24939	34038	0.24972	34565	-0.06754	1.26538e-132
KLF6_Zf	KLF6_Zf	KLF6_Zf	C_KLF14_Zf	105160	0.26017	29057	0.26122	29698	-0.0794	1.32801e-137
Klf9_Zf	Klf9_Zf	Klf9_Zf	C_KLF14_Zf	150884	0.2197	36259	0.22008	36891	-0.05983	1.05847e-134
LEF1_HMG	LEF1_HMG	LEF1_HMG	C_LEF1_HMG	55378	0.09109	6599	0.08827	6264	0.10025	4.72108e-132
Lhx1_Homeobox	Lhx1_Homeobox	Lhx1_Homeobox	C_Lhx3_Homeobox	15066	0.07604	1374	0.07499	1366	0.07716	2.68734e-97
Lhx2_Homeobox	Lhx2_Homeobox	Lhx2_Homeobox	C_Lhx3_Homeobox	17597	0.07945	1698	0.07757	1645	0.10245	8.38863e-109
Lhx3_Homeobox	Lhx3_Homeobox	Lhx3_Homeobox	C_Lhx3_Homeobox	16893	0.07797	1555	0.07701	1543	0.07869	6.98388e-89
LHX9_Homeobox	LHX9_Homeobox	LHX9_Homeobox	C_Lhx3_Homeobox	15300	0.09344	1728	0.09182	1707	0.082	4.97815e-98
Unknown_Homeobox	Unknown_Homeobox	Unknown_Homeobox	C_Unknown_Homeobox	30374	0.08664	3282	0.08528	3214	0.07044	8.09689e-107
LRF_Zf	LRF_Zf	LRF_Zf	C_LRF_Zf	38334	0.12006	5625	0.12306	5908	-0.09787	2.31126e-124
Nr5a2_NR_1	Nr5a2_NR_1	Nr5a2_NR_1	C_Nr5a2_NR_1	67057	0.09965	8845	0.09839	8614	0.0203	1.03906e-66
LXRE_NR-DR4	LXRE_NR-DR4	LXRE_NR-DR4	C_LXRE_NR-DR4	38204	0.11483	5920	0.1123	5748	0.06775	1.06647e-108
MafA_bZIP	MafA_bZIP	MafA_bZIP	C_MafA_bZIP	69241	0.11994	11298	0.12043	11230	-0.00383	4.0356e-08
MafB_bZIP	MafB_bZIP	MafB_bZIP	C_MafK_bZIP	62651	0.107	9091	0.1069	8973	-0.00497	3.99379e-17
MafF_bZIP	MafF_bZIP	MafF_bZIP	C_MafF_bZIP	47898	0.09438	6001	0.09212	5812	0.09092	8.11822e-125
MafK_bZIP	MafK_bZIP	MafK_bZIP	C_MafK_bZIP	66989	0.11736	10662	0.11847	10743	-0.037	2.47683e-93
Max_bHLH	Max_bHLH	Max_bHLH	C_Max_bHLH	33104	0.12528	5017	0.12873	5091	-0.05411	2.94591e-92
Maz_Zf	Maz_Zf	Maz_Zf	C_Zfp281_Zf	148545	0.20587	36110	0.20506	36616	-0.0116	7.27686e-62
Mef2a_MADS	Mef2a_MADS	Mef2a_MADS	C_Mef2c_MADS	38428	0.09697	4814	0.09529	4774	0.06954	7.96308e-106
Mef2b_MADS	Mef2b_MADS	Mef2b_MADS	C_Mef2c_MADS	41238	0.09656	5268	0.09545	5188	0.06259	2.53231e-108
Mef2c_MADS	Mef2c_MADS	Mef2c_MADS	C_Mef2c_MADS	55195	0.08786	6323	0.087	6248	0.06219	1.09042e-114
Mef2d_MADS	Mef2d_MADS	Mef2d_MADS	C_Mef2c_MADS	46448	0.09126	5541	0.0909	5494	0.04434	8.94345e-93
Meis1_Homeobox	Meis1_Homeobox	Meis1_Homeobox	C_Meis1_Homeobox	54702	0.1208	8765	0.12242	8873	-0.06163	4.02845e-114
MITF_bHLH	MITF_bHLH	MITF_bHLH	C_TFE3_bHLH	39283	0.14281	6989	0.13995	6607	0.12157	7.24241e-133
MNT_bHLH	MNT_bHLH	MNT_bHLH	C_MNT_bHLH	42754	0.10055	5290	0.10122	5298	-0.02419	5.49528e-70
AMYB_HTH	AMYB_HTH	AMYB_HTH	C_AMYB_HTH	31126	0.12821	5275	0.1275	5245	0.02262	5.41976e-58
MYB_HTH	MYB_HTH	MYB_HTH	C_AMYB_HTH	17708	0.1524	3542	0.15431	3610	-0.0349	6.15741e-66
Myf5_bHLH	Myf5_bHLH	Myf5_bHLH	C_Tcf21_bHLH	68832	0.11873	11168	0.12187	11508	-0.07736	3.94594e-126
MYNN_Zf	MYNN_Zf	MYNN_Zf	C_MYNN_Zf	40715	0.08896	4685	0.08762	4584	0.07839	8.4858e-113
MyoD_bHLH	MyoD_bHLH	MyoD_bHLH	C_Tcf21_bHLH	73120	0.13127	13229	0.13548	13821	-0.09492	8.95903e-132
MyoG_bHLH	MyoG_bHLH	MyoG_bHLH	C_Tcf21_bHLH	86510	0.12528	14902	0.12849	15334	-0.07373	7.7015e-128
Nanog_Homeobox	Nanog_Homeobox	Nanog_Homeobox	C_Nanog_Homeobox	28957	0.10099	3733	0.10063	3718	0.03483	6.89672e-75
NeuroD1_bHLH	NeuroD1_bHLH	NeuroD1_bHLH	C_NeuroD1_bHLH	87991	0.11999	14483	0.12316	14832	-0.06912	6.07176e-125
NeuroG2_bHLH	NeuroG2_bHLH	NeuroG2_bHLH	C_NeuroD1_bHLH	79684	0.11044	11673	0.11241	11921	-0.04526	2.96396e-106
NF1-FOXA1_CTF-Forkhead	NF1-FOXA1_CTF-Forkhead	NF1-FOXA1_CTF-Forkhead	C_NF1-FOXA1_CTF-Forkhead	65517	0.09498	8229	0.09377	7954	0.05344	2.15521e-111
NF1-halfsite_CTF	NF1-halfsite_CTF	NF1-halfsite_CTF	C_NF1-halfsite_CTF	62716	0.11752	9958	0.1196	10192	-0.04352	1.31292e-97
NF1_CTF	NF1_CTF	NF1_CTF	C_NF1_CTF	56753	0.1317	10534	0.13947	11156	-0.15173	1.87213e-150
NFAT-AP1_RHD-bZIP	NFAT-AP1_RHD-bZIP	NFAT-AP1_RHD-bZIP	C_NFAT-AP1_RHD-bZIP	87246	0.10137	11693	0.09845	11251	0.09523	1.16484e-140
NFAT_RHD	NFAT_RHD	NFAT_RHD	C_NFAT_RHD	54947	0.09819	7137	0.09803	7161	0.0358	1.08788e-90
NFE2L2_bZIP	NFE2L2_bZIP	NFE2L2_bZIP	C_Bach1_bZIP	69660	0.11812	11268	0.11628	11044	0.06344	6.58281e-120
NF-E2_bZIP	NF-E2_bZIP	NF-E2_bZIP	C_Bach1_bZIP	76890	0.12129	12739	0.12065	12571	0.01408	4.05953e-55
NFIL3_bZIP	NFIL3_bZIP	NFIL3_bZIP	C_HLF_bZIP	16823	0.12662	2917	0.10292	2146	0.60741	2.7801e-182
NFkB-p65-Rel_RHD	NFkB-p65-Rel_RHD	NFkB-p65-Rel_RHD	C_NFkB-p65_RHD	34713	0.11515	5388	0.11351	5336	0.05982	3.30885e-103
NFY_CCAAT	NFY_CCAAT	NFY_CCAAT	C_NFY_CCAAT	39578	0.22328	7520	0.22398	7494	-0.05046	6.59298e-100
Nkx2.1_Homeobox	Nkx2.1_Homeobox	Nkx2.1_Homeobox	C_Nkx2.1_Homeobox	43689	0.10457	5997	0.10499	5965	-0.00738	6.01669e-26
Nkx2.2_Homeobox	Nkx2.2_Homeobox	Nkx2.2_Homeobox	C_Nkx2.1_Homeobox	39025	0.11272	5807	0.113	5822	-0.01827	9.07804e-48
Nkx2.5_Homeobox	Nkx2.5_Homeobox	Nkx2.5_Homeobox	C_Nkx2.5_Homeobox	36975	0.10448	5227	0.10359	5096	0.02988	7.24502e-76
Nkx3.1_Homeobox	Nkx3.1_Homeobox	Nkx3.1_Homeobox	C_Nkx3.1_Homeobox	48340	0.09792	6178	0.09695	6063	0.03773	9.01165e-85
Nkx6.1_Homeobox	Nkx6.1_Homeobox	Nkx6.1_Homeobox	C_Nkx6.1_Homeobox	26600	0.08798	2987	0.08578	2879	0.08995	1.15616e-114
n-Myc_bHLH	n-Myc_bHLH	n-Myc_bHLH	C_Max_bHLH	19393	0.18052	4440	0.186	4525	-0.06652	1.7215e-95
NPAS2_bHLH	NPAS2_bHLH	NPAS2_bHLH	C_BMAL1_bHLH	35994	0.13563	6166	0.13622	6048	0.02195	2.02394e-55
Npas4_bHLH	Npas4_bHLH	Npas4_bHLH	C_Npas4_bHLH	6656	0.16177	1423	0.16394	1416	-0.0274	5.27677e-32
NPAS_bHLH	NPAS_bHLH	NPAS_bHLH	C_Max_bHLH	18439	0.15461	3593	0.15814	3689	-0.06229	6.64593e-92
EAR2_NR	EAR2_NR	EAR2_NR	C_COUP-TFII_NR_1	60071	0.10624	8387	0.10189	7897	0.08435	5.84368e-130
Nr5a2_NR_2	Nr5a2_NR_2	Nr5a2_NR_2	C_Nr5a2_NR_1	64604	0.10405	8850	0.10357	8726	0.00364	1.29363e-10
NRF1_NRF	NRF1_NRF	NRF1_NRF	C_NRF_NRF	32945	0.32423	12413	0.33637	13121	-0.22954	9.8857e-159
Nrf2_bZIP	Nrf2_bZIP	Nrf2_bZIP	C_Bach1_bZIP	74694	0.12466	12654	0.12426	12598	0.02292	4.40939e-73
NRF_NRF	NRF_NRF	NRF_NRF	C_NRF_NRF	30179	0.30236	10402	0.31175	10828	-0.16613	2.89761e-144
Nur77_NR	Nur77_NR	Nur77_NR	C_Nur77_NR	49197	0.09077	5802	0.08718	5486	0.11464	3.41952e-136
Oct11_POU-Homeobox	Oct11_POU-Homeobox	Oct11_POU-Homeobox	C_Oct4_POU-Homeobox	43875	0.09023	4732	0.08888	4729	0.04818	1.98217e-96
Oct2_POU-Homeobox	Oct2_POU-Homeobox	Oct2_POU-Homeobox	C_Oct4_POU-Homeobox	53271	0.08308	5231	0.08162	5186	0.05876	3.35703e-113
Oct4_POU-Homeobox	Oct4_POU-Homeobox	Oct4_POU-Homeobox	C_Oct4_POU-Homeobox	47174	0.08748	4896	0.08614	4843	0.05541	1.01227e-101
Oct4-Sox17_POU-Homeobox-HMG	Oct4-Sox17_POU-Homeobox-HMG	Oct4-Sox17_POU-Homeobox-HMG	C_Oct4-Sox17_POU-Homeobox-HMG	59811	0.08098	5997	0.07933	5808	0.06168	6.31954e-110
OCT4-SOX2-TCF-NANOG_POU-Homeobox-HMG	OCT4-SOX2-TCF-NANOG_POU-Homeobox-HMG	OCT4-SOX2-TCF-NANOG_POU-Homeobox-HMG	C_OCT4-SOX2-TCF-NANOG_POU-Homeobox-HMG	64265	0.0771	6082	0.07437	5850	0.12251	7.3004e-138
Oct6_POU-Homeobox	Oct6_POU-Homeobox	Oct6_POU-Homeobox	C_Oct6_POU-Homeobox	50819	0.08493	5051	0.08339	4934	0.04418	2.73128e-97
OCT-OCT_POU-Homeobox-IR1	OCT-OCT_POU-Homeobox-IR1	OCT-OCT_POU-Homeobox-IR1	C_OCT-OCT_POU-Homeobox-IR1	27207	0.07731	2622	0.0744	2509	0.12325	5.21721e-126
OCT-OCT_POU-Homeobox_1	OCT-OCT_POU-Homeobox_1	OCT-OCT_POU-Homeobox_1	C_OCT-OCT_POU-Homeobox_1	44924	0.0665	3310	0.06505	3198	0.05073	1.60244e-99
OCT-OCT_POU-Homeobox_2	OCT-OCT_POU-Homeobox_2	OCT-OCT_POU-Homeobox_2	C_OCT-OCT_POU-Homeobox_2	114624	0.04592	4885	0.04539	4711	-0.0383	4.31024e-106
OCT-OCT-short_POU-Homeobox	OCT-OCT-short_POU-Homeobox	OCT-OCT-short_POU-Homeobox	C_OCT-OCT_POU-Homeobox-IR1	22242	0.08101	2268	0.07699	2093	0.14207	1.24906e-132
Olig2_bHLH	Olig2_bHLH	Olig2_bHLH	C_NeuroD1_bHLH	61392	0.10803	8836	0.11034	9033	-0.04383	6.13218e-100
Otx2_Homeobox	Otx2_Homeobox	Otx2_Homeobox	C_Otx2_Homeobox	31001	0.08213	3105	0.08214	3120	0.00879	1.69476e-18
NFkB-p50-p52_RHD	NFkB-p50-p52_RHD	NFkB-p50-p52_RHD	C_NFkB-p50-p52_RHD	43929	0.13115	7836	0.13105	7948	-0.04517	2.82551e-95
p53_p53_1	p53_p53_1	p53_p53_1	C_p53_p53_1	33486	0.09301	3899	0.09192	3833	0.00076	55513.6
p53_p53_2	p53_p53_2	p53_p53_2	C_p53_p53_2	58736	0.12974	10110	0.13227	10475	-0.09501	1.68049e-132
p53_p53_3	p53_p53_3	p53_p53_3	C_p53_p53_1	33486	0.09301	3899	0.09192	3833	0.00076	55513.6
p63_p53	p63_p53	p63_p53	C_p53_p53_1	34804	0.10055	4445	0.10029	4473	-0.02742	2.1979e-66
NFkB-p65_RHD	NFkB-p65_RHD	NFkB-p65_RHD	C_NFkB-p65_RHD	44739	0.11364	6918	0.11127	6814	0.0457	1.47697e-95
p73_p53	p73_p53	p73_p53	C_p53_p53_1	39072	0.1036	5124	0.10317	5145	-0.02175	4.51484e-58
PAX3-FKHR-fusion_Paired-Homeobox	PAX3-FKHR-fusion_Paired-Homeobox	PAX3-FKHR-fusion_Paired-Homeobox	C_PAX3-FKHR-fusion_Paired-Homeobox	29192	0.0893	3155	0.08756	3050	0.05091	1.18387e-88
PAX5_Paired-Homeobox	PAX5_Paired-Homeobox	PAX5_Paired-Homeobox	C_Pax8_Paired-Homeobox	41688	0.131	7182	0.13399	7398	-0.07412	9.45295e-118
PAX5_Paired-Homeobox-condensed	PAX5_Paired-Homeobox-condensed	PAX5_Paired-Homeobox-condensed	C_PAX5_Paired-Homeobox-condensed	40122	0.14448	7327	0.14489	7501	-0.02531	1.82799e-68
PAX6_Paired-Homeobox	PAX6_Paired-Homeobox	PAX6_Paired-Homeobox	C_PAX6_Paired-Homeobox	31613	0.1132	4643	0.11209	4657	0.03418	1.53719e-72
Pax7_Paired-Homeobox-longest	Pax7_Paired-Homeobox-longest	Pax7_Paired-Homeobox-longest	C_Pax7_Paired-Homeobox-longest	25553	0.07397	2225	0.06913	1984	0.19113	2.47666e-141
Pax7_Paired-Homeobox-long	Pax7_Paired-Homeobox-long	Pax7_Paired-Homeobox-long	C_Phox2b_Homeobox	16437	0.07533	1488	0.07357	1482	0.10337	5.25317e-111
Pax7_Paired-Homeobox	Pax7_Paired-Homeobox	Pax7_Paired-Homeobox	C_Pax7_Paired-Homeobox	24669	0.07385	2126	0.07132	2045	0.13076	2.55016e-133
[truncated: 161 more rows]

## Sheet: Rcor1_KO_Lineage priming
output_prefix	name	motif_id	cluster	total_tfbs	LSK-Rcor1_ATAC5-merged_mean_score	LSK-Rcor1_ATAC5-merged_bound	LSK-NTC_ATAC5-merged_mean_score	LSK-NTC_ATAC5-merged_bound	LSK-Rcor1_ATAC5-merged_LSK-NTC_ATAC5-merged_change	LSK-Rcor1_ATAC5-merged_LSK-NTC_ATAC5-merged_pvalue
[truncated: 439 more rows]

[truncated: 5 more sheets: Kmt2d-KO_Myeloid Diff, Smarcd2-KO_Myeloid Diff, Brd9-KO_Myeloid Diff, Wdr82-KO_Myeloid Diff, Rcor1-KO_Myeloid Diff]
