# Supplementary material for: In vivo screening characterizes chromatin factor functions during normal and malignant hematopoiesis
Source: Nat Genet. 2023 Aug 14;55(9):1542–54. doi: 10.1038/s41588-023-01471-2 (PMC10484791; doi:10.1038/s41588-023-01471-2)
Supplement: Source Data Fig. 5 — Data tables to reproduce the UMAP and FACS data of leukemic cells treated with the Men1 inhibitor. [file 41588_2023_1471_MOESM13_ESM.xls]

## Sheet: Figure5a
UMAP1	UMAP2	Cluster
1.37406	0.000938857	9
-3.94538	-5.91217	4
-4.30522	-1.29916	19
-2.23602	-1.70818	13
1.40637	-2.89562	2
2.01297	-4.07628	2
-1.82714	-0.133545	6
4.2923	-2.78423	7
-8.1477	1.03997	21
2.78008	0.266404	9
-2.82314	1.1668	6
3.70667	1.71787	12
1.08851	5.00069	20
-7.08231	0.415037	21
3.3509	6.05274	11
4.00182	5.66889	11
-2.18168	-3.66535	4
0.155033	-0.92028	1
2.15586	-0.647883	9
-0.969539	2.76839	22
-1.10029	-4.05667	4
-8.74732	0.675132	21
-3.80768	-1.15489	19
1.88547	-0.399116	9
1.30855	3.04168	8
-3.61353	0.257354	3
2.22283	-3.14016	2
-2.66797	1.71556	6
4.26632	-1.18014	15
3.14228	6.4507	11
-8.70158	1.33877	21
2.64925	-1.30684	15
-3.97083	0.395154	3
1.07601	5.79696	20
-0.538193	2.79435	22
4.27148	-0.921726	15
0.740167	-4.34405	2
-3.80952	-0.132402	3
0.304335	-2.4974	1
1.79296	0.780368	10
-3.45971	-0.25788	3
-2.40633	-2.23819	16
1.01031	-1.72524	17
-1.89773	-0.78743	13
-0.619353	0.278654	6
-5.86751	3.42617	24
-3.03774	0.533807	3
1.59648	-5.13338	2
1.88241	6.9816	11
-3.09981	-0.122634	3
1.02706	3.29896	8
3.3578	-4.21342	7
1.28763	-4.87108	2
-4.18211	2.09907	25
1.50109	-5.24045	2
-3.30577	-5.51881	4
2.08939	3.95127	20
-3.66345	1.44509	6
-5.44514	-0.00115958	18
1.58827	-1.97141	17
-3.8882	-1.05421	19
1.92323	7.36712	11
1.59806	-4.07741	2
2.43652	3.55049	8
2.37335	5.27317	20
-5.94133	-0.393331	18
-1.27437	-2.50942	1
0.436351	1.98119	8
0.796607	-4.73256	2
-3.67554	-0.64966	19
-6.15325	0.529568	18
-0.399197	-2.51723	1
1.79382	4.7255	20
4.20459	2.64248	12
-0.111125	-3.81258	2
4.15347	-2.22866	7
4.70569	1.18355	12
1.86724	0.658549	10
-0.117735	-1.45559	1
0.9325	-2.37454	17
1.2993	-4.59462	2
3.77935	2.88956	5
4.63538	2.64306	12
2.37597	-5.21614	7
-2.48125	1.82285	6
-3.68536	-2.23216	16
3.78417	3.16416	5
4.4239	2.25307	12
-4.92496	-2.11778	19
3.01382	-1.44423	15
3.8537	6.18621	11
2.22738	0.256749	9
-3.67786	0.402255	3
2.99989	-0.645651	9
-2.24473	-2.22506	16
-5.37351	-0.663545	19
3.93278	-3.67606	7
-6.22703	0.405586	18
3.65717	-3.68692	7
-1.60654	0.26186	6
-2.32554	-1.05717	13
0.574534	-0.130222	10
-2.53597	-0.389503	3
-3.17451	-2.62118	16
-3.67682	-1.97088	16
-2.9596	0.659067	3
1.64918	5.78714	20
4.07048	-3.44887	7
1.22358	0.275836	9
3.00993	-1.1805	15
-2.17549	0.00445078	6
1.72129	2.76297	8
-3.82238	-0.647958	19
-0.187815	-1.82816	1
-2.46211	-1.57248	13
4.77166	2.37161	12
-5.40097	4.09607	24
-6.079	3.52631	24
-3.25385	-0.123823	3
-0.474305	1.32885	22
2.71342	0.660211	23
-5.67282	3.55331	24
1.79722	0.272975	9
3.78883	1.32152	12
-1.11682	0.931582	6
4.25211	-3.00488	7
3.6387	3.67492	5
4.35495	1.58023	12
-5.71395	3.68474	24
-5.72882	3.41645	24
-0.990831	-0.659295	13
1.58755	8.03542	11
4.15048	0.400232	14
-2.40505	-2.4902	16
-1.04807	-1.83883	1
1.43972	5.91484	20
2.28088	-1.70772	15
2.01977	1.45657	10
-5.87198	0.26009	18
3.43526	-1.43727	15
2.86355	0.908789	23
2.23161	-3.4242	2
-4.81745	-0.916902	19
1.36039	-3.42245	2
-2.46413	0.263531	6
-0.749227	-1.3138	1
-3.59687	-1.31654	16
-5.08475	-0.668913	19
2.22965	-3.94661	2
3.63028	-3.16147	7
1.51477	4.99451	20
-0.831163	-2.24072	1
-0.904591	2.65899	22
3.08687	-1.58406	15
1.32766	7.02088	11
3.70893	5.92116	11
2.30456	7.49246	11
2.13292	7.75417	11
0.933339	-4.20491	2
-3.60284	-2.36417	16
-4.89657	-0.242809	18
-3.15424	1.57322	6
0.93977	4.74449	20
2.85689	3.55371	5
2.7114	3.2825	5
1.45956	4.85767	20
1.37704	3.168	8
-2.8908	-0.0032994	3
-5.51284	-0.130551	18
-5.16318	0.543156	18
2.93092	1.05218	23
1.50554	7.90517	11
0.937452	2.36888	8
-2.33291	1.31947	6
1.80225	-4.45767	2
-6.37086	-0.125238	18
-4.32717	-0.247285	3
-1.5526	0.406993	6
-3.18163	-4.47239	4
0.73091	0.920889	10
-2.18296	-1.58109	13
1.86636	-3.82223	2
2.9267	7.09004	11
-2.67424	-5.13803	4
-0.684891	-1.19877	1
2.07807	-0.513907	9
-2.38199	-4.87325	4
-2.75291	-4.71309	4
-1.18402	-1.84499	1
-2.82536	-4.62498	4
-2.88349	-1.84149	16
4.36146	2.63893	12
-1.95689	-1.45119	13
-1.88674	-4.20944	4
4.62448	2.37201	12
-2.38631	-4.59529	4
0.221364	-1.57953	1
-5.37208	-0.930526	19
2.92937	6.32141	11
0.653385	-1.57256	17
-2.49095	1.06099	6
1.15103	2.50975	8
1.72964	-1.71787	17
5.25321	0.0967789	14
-1.47461	-1.05172	13
-4.00378	-6.05407	4
1.64238	7.9083	11
-1.47158	-2.37739	1
3.42993	5.39662	11
3.20721	4.48728	5
3.15209	3.02366	5
2.64208	2.39338	5
4.20458	-2.89399	7
1.86555	-1.69847	17
-3.46584	-5.52294	4
-3.5326	-0.128718	3
-0.0547066	-1.57771	1
1.01751	-3.05867	2
0.851108	5.39509	20
3.43922	-0.65	15
4.28925	2.76674	12
-6.9392	0.394584	21
4.39839	-2.76299	7
3.4906	0.00255223	14
1.30212	3.81088	8
1.85576	5.40536	20
-2.75648	-3.93819	4
1.93777	1.05263	10
2.79604	3.95928	5
2.00968	-3.27889	2
4.00174	3.03211	12
-7.70277	0.00975428	21
3.224	-4.74078	7
-3.95236	0.127618	3
-3.16505	-1.83527	16
-2.03863	-0.804293	13
-3.32341	-4.99661	4
-2.11177	-0.899726	13
-1.68403	-3.01972	1
-1.7662	-4.73759	4
-1.60409	-1.04654	13
-0.899349	-2.1024	1
-7.58332	0.53172	21
-2.46412	-2.10066	16
2.21479	-4.20311	2
-0.749082	-3.15493	1
-3.82185	1.21139	3
-4.44935	-1.30712	19
1.5737	-0.369339	9
1.59161	0.92475	10
-1.34187	2.64511	22
-4.38144	-1.18489	19
1.14562	5.13595	20
-0.761332	0.790353	6
4.84901	1.97842	12
2.64921	3.15724	5
-4.52855	-0.38123	19
2.92981	-4.72054	7
-5.23872	-1.17576	19
-3.4675	-1.82894	16
2.77292	-2.10406	15
-3.38051	-2.22019	16
-0.777277	1.57941	6
3.00204	2.507	5
3.29053	1.98386	5
4.27164	3.80695	5
4.35851	1.84522	12
0.791821	-5.23989	2
-1.31792	-1.8426	1
2.28166	3.31029	8
3.8478	0.402467	14
3.64208	1.0534	23
-1.17133	-3.95102	4
-1.03785	1.3055	6
3.89587	4.4678	5
4.08119	2.90331	12
-1.32612	-4.47639	4
-7.29698	0.00119718	21
1.93593	-3.67454	2
3.49403	-0.265376	14
-4.08433	-0.64088	19
-1.18237	-0.77913	13
-8.87741	1.70028	21
1.52058	-1.57055	17
1.95099	-1.31581	17
1.28788	-3.29718	2
4.62741	0.261333	14
-3.83055	0.666939	3
-0.813117	1.9726	22
-1.82864	-4.32231	4
-2.60112	0.265021	6
-1.0404	0.523897	6
4.07503	-1.30177	15
-1.85606	3.30661	22
-1.53521	0.930664	6
-2.33024	-1.31183	13
3.21379	-3.40465	7
1.92678	-0.779171	9
3.92819	6.04945	11
-1.7654	3.36262	22
-6.88053	0.259401	21
4.14198	-4.33189	7
4.42694	1.71752	12
-3.31725	-0.259613	3
-1.40715	-4.3462	4
4.00921	-3.02575	7
1.72828	5.14813	20
-3.11447	-0.651977	3
-1.47416	-4.71141	4
1.52716	3.42211	8
2.72804	7.25442	11
1.59845	5.39666	20
2.35715	-0.254346	9
2.58095	-1.19568	15
-0.207663	-0.529741	1
3.14575	-3.28323	7
-1.4792	0.0159314	6
3.38201	5.27899	11
3.7795	5.54996	11
-1.89307	-2.63475	1
-2.74424	-1.03142	13
3.21173	-1.57702	15
4.35614	-3.69419	7
1.15018	-4.07569	2
1.08592	2.63764	8
1.86566	3.81436	8
-3.59525	-1.84414	16
1.89903	6.18846	11
-2.81218	0.14092	3
2.81038	-4.48774	7
0.44594	0.646046	10
-2.54875	-3.80478	4
-0.291422	-4.32633	4
-0.333253	-2.61693	1
-3.95848	-6.17396	4
3.5006	-2.89074	7
1.50946	-5.01594	2
-3.9524	-2.22441	16
-3.39322	-1.18384	16
-2.03423	-1.06266	13
0.809873	3.17422	8
-0.612888	-3.41693	1
-4.58402	2.09418	25
-6.31781	-0.266125	18
-2.17473	-4.99842	4
2.29379	0.127502	9
0.935862	-5.01627	2
1.78905	3.42219	8
3.49587	-1.30136	15
-3.80795	1.70501	6
-7.86709	0.773964	21
4.85061	1.454	12
3.86045	-0.13645	14
-5.51082	4.07282	24
-1.04566	-4.19883	4
4.06399	5.26747	11
-1.11822	-4.32871	4
1.02119	-4.87421	2
3.69969	-0.645069	15
-5.35268	-1.68345	19
4.49854	2.6366	12
-2.32628	1.84491	6
2.77507	3.66661	5
-5.78496	3.84106	24
-4.02819	-2.36281	16
4.06461	-0.784684	15
3.99704	0.662342	14
-5.39263	3.82482	24
3.57626	1.18247	23
-0.609663	-4.21063	4
-5.37523	4.20434	24
2.51018	3.1646	5
-1.80405	1.45503	6
-0.630307	-0.514356	13
0.579887	-4.616	2
1.59394	3.55231	8
-3.2523	-5.14672	4
1.2351	-4.21704	2
2.21175	7.62517	11
-2.67723	-0.661486	3
1.72886	-4.87385	2
-5.58653	-0.529931	18
0.75971	1.1874	10
-4.0328	0.272113	3
-2.61267	0.00191534	6
-1.478	-0.519177	6
-8.63793	1.17778	21
3.56438	-1.44624	15
1.802	-1.32527	17
0.651474	-4.71296	2
3.07667	-3.67515	7
-2.11279	1.73275	6
2.15792	7.50518	11
1.37167	-0.794623	9
-3.03607	0.792872	3
3.99809	1.71789	12
1.9378	0.534614	10
0.943118	-3.93528	2
1.4227	6.57111	20
-3.24446	0.13961	3
-1.67489	-0.384814	6
0.877617	-0.905404	17
2.2292	-0.544687	9
-2.60943	-1.31177	13
3.2952	2.76739	5
0.653664	2.11152	8
1.00855	3.03855	8
3.01378	3.82913	5
-5.14972	1.08048	3
3.57686	2.50086	5
3.44036	1.98455	5
-2.02935	0.000147892	6
-3.29696	-3.96179	4
3.78857	-3.42528	7
1.85997	-4.07756	2
-0.633053	-1.56908	1
1.43418	-3.8183	2
-3.74576	-2.11348	16
-1.06467	-3.93489	4
-2.89321	-1.32298	13
4.71678	1.7248	12
1.79791	-3.68531	2
-1.69247	-1.7132	13
3.2164	1.32868	23
3.85048	-0.384581	14
-3.74888	-0.779194	19
-2.02476	-1.56658	13
0.99598	5.68372	20
2.86843	-1.70279	15
-3.53967	0.135745	3
3.43783	2.76615	5
-0.107699	-2.75189	1
2.99443	-3.56196	7
-5.04161	1.61258	25
-1.69093	-0.128143	6
-3.74061	0.527183	3
-3.24654	0.926823	3
4.49419	0.0103435	14
-4.86069	-0.00504281	18
-4.37933	0.146436	3
-3.61196	-2.09103	16
1.28961	3.5565	8
3.07921	3.16992	5
-8.72224	1.58579	21
1.097	-4.72937	2
-1.32902	-2.61991	1
2.44549	-1.959	15
-3.82699	-0.918151	19
1.36958	1.33431	10
-3.54028	0.406431	3
-1.89598	-2.1035	13
-0.622119	-1.05544	1
-5.43637	-1.04041	19
-1.54264	-1.43994	13
-2.76482	-5.26112	4
-1.76535	-1.5733	13
-2.10126	-1.96815	13
2.63432	-1.57697	15
-1.81725	-0.914045	13
0.733516	-0.668717	17
-2.31509	-4.73259	4
-3.80892	0.127878	3
-8.43675	1.30286	21
-2.53199	-2.49743	16
3.20868	-3.67408	7
0.518446	-1.05411	17
2.58043	-0.653009	9
2.79251	4.72459	5
0.944043	-4.72329	2
3.07942	2.62918	5
-0.349642	-1.83706	1
1.36908	4.49146	20
-3.24913	1.17172	3
3.15722	2.49036	5
-1.34558	2.35781	22
-4.81566	-1.7068	19
-5.00298	-0.260379	18
-4.734	0.788062	3
-4.87442	0.26341	18
4.55386	2.77389	12
-5.23623	-0.661872	19
3.42799	1.17449	23
1.52415	-3.68215	2
-4.08793	0.138725	3
2.09325	3.17182	8
2.81976	4.46213	5
-3.60097	-0.254192	3
1.9952	4.61562	20
-7.08435	0.147528	21
3.42135	-3.82816	7
-2.53449	-0.127356	6
1.93632	3.42523	8
2.15745	-3.29199	2
2.9949	-3.8099	7
2.77838	3.42761	5
-3.18238	-0.000836254	3
0.016058	-2.23832	1
-1.61792	-1.58222	13
-3.80308	-4.86475	4
-0.541572	0.942971	6
-5.37016	0.932633	18
3.28034	-3.55596	7
3.13938	-0.659735	9
3.37685	2.90643	5
3.2116	2.895	5
-7.15306	-0.00260604	21
-3.53282	-1.97394	16
-0.626099	-0.259208	6
3.99121	5.91853	11
-0.343833	-3.41687	1
1.73311	1.19432	10
-6.14807	0.238885	18
-8.0768	0.916447	21
-2.53397	1.7294	6
-8.34236	1.42943	21
-3.39553	0.115761	3
-4.05207	-6.31561	4
-1.32168	-1.04488	13
-1.9697	-0.64802	13
-7.86597	0.27705	21
-1.82376	0.660687	6
-2.03511	1.36372	6
1.08044	-3.42324	2
3.99444	-0.914376	15
-1.26063	0.936351	6
-0.486082	-2.3655	1
-3.11579	-4.86093	4
-1.67729	-1.44526	13
1.36915	-5.0101	2
-1.12269	-3.3106	1
2.0681	5.54344	20
2.50844	6.61358	11
-2.03941	-0.539987	13
2.36144	7.09187	11
1.85987	-0.126708	9
1.38673	7.39191	11
-3.24715	-1.44859	16
0.866569	-2.49408	17
0.676319	-5.00939	2
3.88284	-2.49049	7
2.85943	6.1689	11
2.57872	0.142804	9
-3.89049	-1.32029	19
-5.3808	-0.124537	18
-4.51692	0.39748	3
1.85941	0.133093	9
-5.09837	-0.134662	18
2.57644	-1.70589	15
-6.65027	-0.140703	18
1.455	5.13872	20
0.798724	-3.94213	2
-1.54537	2.7743	22
-1.27047	-2.22435	1
3.07074	6.57364	11
2.43669	4.0787	5
-5.80579	0.928819	18
-1.83124	-4.62312	4
0.293071	1.97345	8
1.36692	-3.69182	2
2.51341	0.513988	9
-1.40672	2.50572	22
-1.5466	-0.921679	13
-7.29878	0.265206	21
1.1517	0.148033	9
2.94053	-3.15277	7
-2.40227	-0.659643	13
3.2819	-1.17136	15
-1.74679	-2.10892	13
-0.614877	-2.10745	1
2.92887	0.794332	23
4.13425	0.139422	14
3.8721	5.92746	11
-2.90622	-0.268754	3
-4.02799	-1.0496	19
3.85667	-4.34285	7
1.30411	0.668476	10
3.69949	6.43652	11
-3.04957	1.32878	6
-0.977966	-2.76625	1
-4.95256	1.97007	25
-1.60599	-0.0164088	6
2.22643	-3.69019	2
-3.10775	0.149318	3
1.29807	5.13236	20
0.373989	1.5668	10
3.21375	-1.30557	15
-2.17776	-0.506199	13
2.78526	-0.787733	9
4.71475	1.98371	12
0.947664	-1.03894	17
-3.97519	-5.38498	4
3.50485	0.253795	14
-5.58523	-1.57515	19
3.44769	0.406268	14
-2.89362	-2.11097	16
0.66868	-1.32704	17
2.23041	-0.274415	9
-3.95181	-2.48989	16
-0.696987	1.19196	6
0.0220916	-3.83822	2
1.79336	3.16995	8
2.72581	2.25416	5
1.64934	0.539139	10
-4.52851	0.141082	3
2.22935	-4.4823	2
2.15114	3.55938	8
-4.24366	1.45346	3
2.43346	-0.114232	9
1.9167	-4.19515	2
4.50368	-3.83307	7
4.49739	1.85112	12
2.2265	7.10763	11
-5.9283	-1.5737	19
4.13163	-1.18061	15
4.28102	1.45591	12
-5.535	3.55697	24
-5.46042	3.9529	24
-4.02208	-0.781574	19
1.29481	-4.06718	2
-1.45789	-4.46122	4
0.37932	-2.62829	1
-2.46361	-0.7883	13
2.02067	-1.70803	17
3.15686	0.939331	23
1.6563	2.90864	8
-1.19771	-1.57026	1
4.3458	-0.790406	15
2.71648	1.45246	23
-0.681	-2.50123	1
-0.197027	2.13165	22
2.57913	-3.56662	2
-0.897759	-3.67991	4
3.36262	3.42958	5
1.34716	-2.62072	17
2.16132	2.78129	8
-5.68132	3.0235	24
-4.1033	-0.128401	3
0.594315	-1.44985	17
-1.19834	-3.1581	1
0.879853	-1.97983	17
3.98562	-2.4854	7
3.34014	6.81352	11
4.07335	0.00368463	14
2.93412	3.16344	5
1.86989	0.933481	10
-2.61445	-2.62507	16
1.59001	-3.80833	2
1.02299	-4.08085	2
-2.81058	-1.18671	13
0.950897	5.53617	20
0.523611	-1.57626	17
3.57921	-3.28858	7
-8.381	0.408272	21
-3.24184	-1.7078	16
3.20948	0.262865	14
-8.67123	1.69562	21
-1.89691	-1.32753	13
-2.11344	-4.602	4
0.0823467	0.00736334	10
-8.01354	0.54008	21
1.36874	0.516822	10
-2.04044	-3.67246	4
-3.81298	0.397389	3
1.30292	-1.17712	17
2.01379	-0.916818	9
0.306995	-0.407695	10
0.240547	0.790755	10
-1.68052	0.396385	6
3.56684	0.933791	23
3.99987	2.7725	12
3.71019	-0.123493	14
2.35658	-4.74223	7
3.57497	0.13957	14
0.864026	1.43619	10
-7.86255	1.33594	21
-3.38941	0.668408	3
0.246623	-2.63068	1
-3.75614	0.801991	3
-5.09622	-0.395418	18
-1.03076	-2.1145	1
-1.12202	-1.97227	1
-1.77235	-1.30272	13
2.5067	-1.82387	15
-0.12681	-1.18093	1
4.84928	0.403705	14
3.35473	-4.731	7
2.08079	-4.46328	2
-4.73727	1.0692	3
1.23894	3.67538	8
-2.25363	-0.389218	13
1.72723	-0.6502	9
-8.81578	1.68714	21
0.385301	-3.68061	2
-0.614178	0.521054	6
2.6484	2.63495	5
2.35296	-3.92874	2
1.58784	3.31084	8
3.79097	-2.90273	7
4.56371	1.98063	12
1.08766	6.03573	20
0.867948	-4.60382	2
-4.37162	2.21379	25
4.58198	-0.121228	14
2.00576	3.81267	8
-6.2462	-0.394521	18
0.654328	1.57054	8
-8.63687	0.64807	21
-2.67999	-4.58805	4
-4.53177	1.98375	25
0.732047	-4.88065	2
-8.14932	1.35409	21
2.15657	1.99393	10
2.2119	1.84337	10
4.21741	0.0161074	14
3.06429	1.83897	5
-4.94964	-0.663608	19
0.526551	0.239079	10
3.79157	2.64395	5
-2.03987	-3.15926	4
2.49709	-3.18137	2
4.55209	3.28664	12
2.93186	-3.94498	7
-2.11442	-1.43999	13
1.15844	-4.62079	2
-1.25789	5.41727	26
2.86494	0.402763	9
2.2912	-3.81348	2
3.28767	-3.29887	7
3.86467	-3.02398	7
-4.96451	-1.18462	19
-2.62619	-3.39262	4
1.66128	-2.09793	17
-4.08395	0.393811	3
0.732753	-3.81684	2
-3.66084	-0.409411	3
-2.19593	-2.62434	1
-4.67956	0.403637	3
1.21972	-1.31544	17
-3.949	-0.133174	3
1.77502	-1.83532	17
-1.46102	3.44785	22
-1.47421	0.253015	6
1.16525	-4.86334	2
-0.547103	1.44583	22
-3.82209	-1.44641	16
3.21145	2.64306	5
2.94707	5.55933	11
-1.05696	2.09193	22
0.520537	-3.92868	2
-4.02997	0.781156	3
1.58701	1.45065	10
-7.65801	0.393796	21
-1.39722	2.75657	22
-5.30987	0.516262	18
1.00459	4.61464	20
1.57225	5.66887	20
1.44636	-0.668843	9
0.0272402	0.391201	10
-3.53638	-0.391801	3
-5.30575	-1.57613	19
4.42153	0.920352	14
-4.89279	-1.57615	19
4.29298	-0.127008	14
-0.681362	0.398143	6
-3.47202	-1.32668	16
-1.13839	2.23832	22
1.02067	-3.80877	2
3.29302	-4.3277	7
-1.82733	-1.96722	13
-3.23225	-3.57178	4
3.42882	-0.13989	14
0.655138	3.43878	8
-5.07022	0.654205	18
1.37123	-1.30333	17
3.7224	-3.28938	7
-1.48714	-3.41098	1
3.93742	-2.89361	7
4.7052	2.24071	12
4.29384	-4.07072	7
3.15843	0.378973	14
3.92144	-1.28752	15
1.80403	-4.7347	2
-6.0046	3.64179	24
-3.7254	-6.46031	4
-2.56142	-3.30001	4
-3.45801	-5.7697	4
4.69701	-1.96638	7
-3.67749	-1.71273	16
4.96231	1.46376	12
0.940327	-4.48321	2
2.80277	6.57534	11
1.21068	4.48583	20
1.6561	1.3194	10
1.0947	3.69572	8
-0.0456569	-0.784197	1
-2.76428	1.81907	6
-2.97777	-0.388333	3
-1.756	-1.05411	13
-1.7665	-2.36607	13
3.63743	-0.256612	14
2.00793	0.666275	10
0.455555	-1.97679	17
-1.397	-0.396567	6
3.20836	-1.05454	15
3.49961	2.89665	5
-1.83703	0.123876	6
1.37482	5.00701	20
-3.8848	-0.257048	3
0.800618	-1.31583	17
-2.96946	-1.70786	16
1.30432	1.20081	10
3.28895	-0.125587	14
2.864	-2.9995	7
1.93908	2.89023	8
-0.00500402	-1.19411	1
1.65746	-1.8345	17
1.44403	-1.44487	17
3.28358	-0.918641	15
1.80005	0.519489	10
2.01014	2.24163	10
3.64556	6.31996	11
-3.97022	0.675672	3
0.882815	3.03128	8
-2.25209	-0.927046	13
-1.32556	-2.10292	1
3.99679	2.49646	12
-0.621734	-2.35468	1
-5.17182	1.59241	25
2.16292	7.24772	11
-1.61717	-0.260319	6
1.28802	3.29106	8
3.64867	-4.20942	7
3.58375	5.94358	11
1.93065	-0.524444	9
3.42632	-0.908236	15
1.6548	-0.781295	9
0.156286	1.74029	8
-5.87402	-0.790365	18
1.6627	1.57862	10
-0.471027	0.00079228	6
0.451526	2.25127	8
1.79773	-0.515887	9
-2.58918	-5.01633	4
-1.18054	1.32175	6
3.78828	-3.68583	7
-0.979421	-1.43257	1
-4.45514	-0.511201	19
-1.32034	0.276318	6
-2.17866	-0.77972	13
3.00006	5.15396	5
-2.88432	-5.26374	4
4.41007	0.397287	14
-1.45915	-3.15823	1
-2.29564	1.02985	6
1.21743	2.64345	8
-3.17643	0.253772	3
1.42507	3.56163	8
1.09569	1.85903	10
4.49477	-0.509599	14
0.577053	0.136547	10
-2.80841	-2.48067	16
2.0152	-4.34493	2
-7.28927	-0.257007	21
-4.59748	1.84457	25
-7.43289	0.25268	21
-0.116101	2.24445	22
-5.36867	1.42884	18
1.88597	4.61995	20
3.30982	0.663311	23
2.7863	2.89668	5
2.80792	6.3172	11
-6.44136	-0.254618	18
-5.8787	-0.517831	18
-0.752317	2.89802	22
2.14504	-4.06292	2
1.08515	-3.69407	2
4.63913	1.84464	12
3.857	-0.929743	15
2.06217	7.85201	11
3.35584	1.83166	5
1.14351	5.89872	20
-2.81341	-2.22974	16
-4.23903	0.147057	3
1.29475	-0.385285	9
-7.71263	1.31263	21
-2.17714	-4.74341	4
-2.9664	-2.23035	16
-5.24128	0.397115	18
2.76868	-4.97503	7
2.80455	-1.56528	15
2.37176	2.89266	5
-1.05506	0.255097	6
-4.667	-0.404001	19
-0.724977	2.38195	22
-1.4782	-0.787273	13
2.71788	-0.65531	9
-3.17449	-2.09413	16
0.719889	-4.59955	2
-6.52999	0.389033	18
3.84813	5.67011	11
0.591046	0.656877	10
-3.59827	-1.57343	16
-2.59483	-3.14071	4
-0.550136	-2.75943	1
-3.32364	0.53469	3
3.21137	6.57381	11
3.43581	3.30131	5
-4.73467	-0.800707	19
-3.11629	-2.73259	16
0.659701	0.537009	10
-0.402244	-0.90857	1
3.58154	3.032	5
-1.53588	-2.74165	1
3.08093	-4.71466	7
2.6495	7.09174	11
0.870844	-3.81524	2
1.87295	-5.11791	2
-1.0344	-1.05129	13
2.70799	-0.919493	9
-2.68042	-2.75038	16
2.3005	-5.13691	7
1.94691	1.58313	10
-2.61765	-3.67588	4
-1.89864	-0.514846	13
-0.18319	-2.62714	1
1.52025	0.53062	10
-2.8172	-0.393036	3
-0.203729	-2.37541	1
1.9382	-4.47669	2
-4.09107	-1.188	19
1.8027	5.54568	20
3.63435	-3.40242	7
2.13419	-0.396655	9
-0.184682	-2.90484	1
-2.95223	1.97835	6
3.21942	3.16821	5
-3.56107	-4.85557	4
1.01426	-2.23242	17
3.77371	-1.31954	15
1.1625	-0.665215	9
-3.02079	-2.6265	16
-3.17978	-5.00834	4
3.78205	-0.7845	15
0.0879834	-1.57534	1
1.71379	-1.4433	17
-4.29977	1.04219	3
1.79043	0.0166116	9
-0.542159	-4.08573	4
3.07345	3.42549	5
0.451238	-4.31165	2
-0.398458	3.01779	22
0.853951	-2.76651	17
-0.758004	-2.90349	1
4.14224	-0.913144	15
-2.10039	-0.139662	6
-1.75352	-0.789678	13
1.78946	1.32249	10
-0.72233	1.93661	22
-1.67749	-2.49629	1
-4.60507	-0.79671	19
-5.45221	3.44233	24
2.37862	0.529201	9
2.28981	-0.124999	9
-3.45871	0.00246323	3
2.70837	2.4923	5
0.552292	-4.73119	2
3.21769	-2.91649	7
-5.52979	-0.388264	18
0.513267	-3.68531	2
0.0173629	1.42459	10
1.73189	-0.935103	9
0.239821	3.18138	8
-4.17543	-1.04528	19
-3.18058	-0.523557	3
3.14577	3.28417	5
-3.45008	-5.25967	4
3.99786	0.132645	14
-4.87543	-1.81502	19
1.94212	-1.05134	9
-0.908651	2.87791	22
-2.31157	0.0128803	6
0.744974	-5.10965	2
0.603354	1.70784	8
-3.09729	-1.97464	16
3.98759	-3.27122	7
1.51948	5.52531	20
5.14107	-0.114598	14
-6.95079	-0.383645	18
-4.19522	-6.5766	27
3.9347	0.282569	14
0.165976	-1.45449	1
1.94449	-2.10489	17
3.13505	6.71841	11
3.92168	-0.259476	14
-1.35399	2.27937	22
-2.81365	-0.915975	13
-2.54501	-3.03505	4
2.61065	-3.02132	7
3.13981	0.655275	23
1.81868	-5.00411	2
-4.87975	-0.529646	19
2.08485	1.84553	10
-4.28444	-2.0979	16
1.81297	-1.57401	17
2.44412	2.51912	5
0.361017	-0.786387	17
-2.11439	0.135205	6
1.58377	-4.60354	2
-5.58662	-0.00845379	18
-3.10943	-0.393355	3
3.42349	1.46197	12
-5.736	-0.526697	18
1.01604	-1.19857	17
-1.48411	-2.87605	1
-2.68277	-0.385098	3
1.01216	5.9323	20
-6.0988	0.927043	18
1.72923	3.55053	8
-1.83153	-4.86689	4
-2.33003	2.09954	6
-1.25127	2.21437	22
-8.00796	0.277222	21
3.06342	1.04229	23
3.5067	-1.0586	15
2.07483	7.12566	11
4.86049	2.23985	12
1.37913	3.42605	8
-0.537587	-2.50133	1
3.71858	-4.08621	7
3.59719	6.1915	11
2.00054	0.142235	9
2.58703	3.28818	5
1.09244	5.25004	20
3.09292	-3.15769	7
-0.409401	1.72323	22
-3.03861	-4.72649	4
0.949194	3.42668	8
-3.81464	-5.8939	4
-3.87511	-6.31499	4
2.94364	-2.62639	7
1.00012	2.5139	8
-6.57483	-0.523623	18
3.21985	6.3276	11
3.34567	2.10456	5
0.030631	-1.71372	1
1.38561	2.90009	8
2.65166	-0.257513	9
-7.03546	0.280795	21
0.667353	-0.519095	17
-1.7597	-2.9154	1
1.73196	1.45414	10
-3.7431	0.262231	3
-1.18601	-2.09652	1
3.73736	5.15912	11
-2.60479	-2.36393	16
2.65246	-4.74907	7
-0.461248	-1.83574	1
1.01966	0.139101	9
4.78981	-1.36538	15
1.86582	5.13382	20
2.14493	3.28382	8
-1.32057	-3.92137	4
1.88059	-4.86359	2
2.3016	6.41908	11
-3.58048	-4.47222	4
1.71495	-3.83098	2
0.656119	-4.20052	2
-2.67043	-1.43588	13
4.13023	1.18629	12
1.65232	-1.57298	17
-2.67073	-3.80552	4
-2.61524	-3.92275	4
1.87479	4.06242	20
-3.23942	-5.40332	4
1.6539	3.68756	8
1.80181	-0.793922	9
4.06692	3.41387	5
-1.76226	0.00118247	6
-5.38257	1.74131	25
3.57588	6.45689	11
-4.46126	-1.03623	19
3.23138	2.36922	5
-1.33735	1.0659	6
-2.17216	-0.254974	6
-4.5889	-0.262097	19
3.41998	-1.70301	15
-0.844333	-0.648852	13
1.00103	-1.96383	17
-1.36938	5.34776	26
0.607602	-1.97617	17
-3.09087	-1.71626	16
3.50733	3.44189	5
4.40185	-4.06794	7
3.5695	-1.18368	15
-2.89382	0.257989	3
1.15921	0.656348	10
2.44931	2.77318	5
-4.46456	0.522544	3
-4.24366	-1.9758	16
3.21741	1.04058	23
-2.46655	0.00663955	6
0.51255	-1.31401	17
-0.254591	1.17915	22
-2.26092	0.124299	6
2.84758	6.44033	11
4.06398	-2.10039	7
2.58955	-0.930071	9
2.125	6.20319	11
-5.73431	-1.29327	19
-3.52997	-1.44668	16
3.68797	5.01476	11
-2.80418	-4.33919	4
4.42559	0.132314	14
2.28225	4.60131	20
1.01168	0.653663	10
-0.552619	-0.13239	6
0.649106	-2.36535	17
-2.29866	-4.46737	4
3.72284	0.130941	14
-5.37782	-1.4384	19
-2.53239	-1.44173	13
3.72785	-1.96155	15
0.583363	3.5288	8
3.15598	-1.1975	15
-2.75069	0.781451	3
2.36864	0.259531	9
3.49973	6.5762	11
4.14246	2.76654	12
4.49359	0.27732	14
3.42539	-4.33288	7
-1.95516	0.665831	6
-1.97246	0.133867	6
3.14427	3.80703	5
4.07582	0.271191	14
4.00277	-4.33838	7
4.77524	2.89668	12
-8.51318	0.642023	21
4.21213	-3.16439	7
-3.81409	-1.69848	16
4.08082	-2.89678	7
-5.7972	3.29606	24
1.14991	-1.17944	17
-2.32817	-3.1523	4
1.87826	5.66735	20
5.00997	0.396174	14
3.50532	0.784402	23
-4.58152	-1.30477	19
1.51071	8.13438	11
3.28318	1.19394	23
1.52097	5.79588	20
2.29763	0.407893	9
-0.542432	0.637618	6
-1.92794	0.918928	6
-2.32918	-3.69461	4
-2.24595	-0.113264	6
-2.39669	-0.904875	13
0.0920132	0.785989	10
-6.09184	0.392357	18
-0.319608	-1.3194	1
-2.25535	-1.4516	13
1.44898	2.23891	8
1.29746	-1.70966	17
1.22565	-4.99136	2
1.2188	-3.16534	2
0.0265572	-2.49288	1
4.49916	2.10715	12
-5.72622	0.27014	18
3.08404	6.32806	11
-4.81332	0.914513	3
2.15698	-4.87794	7
-1.10369	2.5061	22
-4.33116	-6.85014	27
0.586005	-4.07725	2
1.7201	-3.2979	2
-1.68842	-4.34313	4
-1.54659	-4.08179	4
1.64924	-4.46626	2
4.4881	2.89646	12
-0.0784052	-2.89555	1
-4.19138	0.777788	3
-2.53949	1.19246	6
2.08034	3.68216	8
1.5784	-1.70481	17
-2.47371	-4.49135	4
-4.0632	-5.61796	4
1.30301	-0.135238	9
1.2373	-5.27305	2
3.93195	1.57966	12
1.65535	5.2727	20
-1.18791	0.260098	6
4.28821	-3.5573	7
1.73178	0.667223	10
3.14553	1.69977	5
1.44555	-0.127828	9
-1.04834	-1.29397	1
2.08721	1.57507	10
-0.422557	1.18327	22
-5.23349	-0.122063	18
-1.47196	1.31547	6
-6.87353	0.00574401	21
4.41811	-0.135162	14
0.599806	-1.70708	17
-0.266454	-3.29366	1
1.29424	-1.95291	17
1.65031	-4.2008	2
-0.681712	-3.01325	1
-4.24228	-0.919592	19
-8.51739	1.44809	21
1.08591	-1.57464	17
3.37745	-0.791744	15
-2.46901	-2.6265	16
1.71423	5.40295	20
3.86181	-1.4426	15
1.6605	-0.517265	9
3.71953	-4.59766	7
3.14995	6.95503	11
1.9269	3.67927	8
-0.837553	2.76512	22
1.65965	0.021745	9
0.0210405	-3.0286	1
-0.772098	-0.25638	6
-4.09449	-1.97314	16
-3.84106	-5.67172	4
1.21226	-3.94546	2
1.21473	4.75912	20
-8.21271	0.400874	21
2.71897	3.05103	5
-7.93478	0.691323	21
-1.6857	-4.60694	4
4.43292	1.18619	12
1.08042	3.42214	8
0.382878	-1.57657	17
-0.908315	0.773258	6
-3.86628	1.59084	6
-0.325237	-2.89616	1
2.87922	-4.34896	7
4.48463	0.782089	14
-2.18661	0.255916	6
-0.840167	0.133045	6
0.246626	1.56186	10
-6.36112	1.15791	18
0.869835	-4.34403	2
3.51072	-4.20583	7
-8.39325	0.64813	21
-0.401383	0.387394	6
3.4433	3.03426	5
1.87386	6.45415	11
-1.24319	2.76334	22
3.85353	-1.18343	15
4.43144	0.656961	14
1.65891	3.16078	8
1.01276	3.84298	8
0.938882	-0.28157	9
4.50814	1.58217	12
1.37364	-2.3676	17
-1.6828	0.631114	6
0.0971438	-2.09884	1
-1.10615	0.670938	6
3.94149	-0.00226397	14
3.08411	-0.782633	9
4.64733	-0.532602	14
-1.35857	-3.14678	1
2.3683	4.21994	5
2.8733	3.03465	5
4.59586	-2.35274	7
2.01495	4.34259	20
4.63824	-0.793453	15
1.02134	3.55381	8
0.236974	-3.68015	2
-1.31065	-3.67138	4
-0.484201	-1.05717	1
-3.59308	0.767441	3
1.95605	-1.58656	17
-2.88617	-4.74219	4
-6.72835	-0.520097	18
4.57473	-0.399848	14
-5.81198	-0.915787	18
-1.92084	1.8273	6
-5.0161	-1.0432	19
2.08005	-0.251876	9
0.457572	-1.45511	17
1.72515	-1.95512	17
-1.53869	-1.17452	13
4.57269	-0.937972	15
3.28848	-1.43771	15
-0.269192	-3.0355	1
2.57915	3.81772	5
3.84871	-4.60867	7
2.08687	2.62431	8
-1.39963	0.941477	6
4.64088	1.59195	12
2.9489	1.83533	5
-2.75449	-0.511151	3
-2.18777	-4.48057	4
2.99973	0.652949	23
3.20614	-3.93191	7
3.7151	-3.53999	7
-1.18568	0.817286	6
2.63069	3.4191	5
-0.884902	-3.16639	1
-4.02674	0.513673	3
-0.656538	3.16803	22
1.69796	6.18644	20
-0.268936	2.992	22
-0.903427	-1.84505	1
-8.63776	1.44351	21
-1.75885	0.535502	6
1.3005	2.76215	8
3.21591	3.42085	5
4.34861	2.38422	12
3.06671	3.68777	5
-1.61837	-1.30655	13
3.49946	-0.78465	15
-1.60943	2.64801	22
-3.61468	-2.62355	16
-3.18863	0.777256	3
2.79347	-1.30371	15
-5.60913	3.68001	24
2.52154	-4.74822	7
4.41752	3.52679	5
-3.25666	-2.50861	16
2.07066	2.10942	10
-5.59132	3.95607	24
-6.88724	0.517462	21
-0.42022	-3.04729	1
3.99102	4.32075	5
-0.403227	-3.5576	1
4.14091	2.48869	12
-4.17705	-1.57656	19
-4.17647	-1.30972	19
1.72607	4.85915	20
2.87728	6.728	11
0.469352	-4.61136	2
4.07376	2.36821	12
4.43328	-0.927874	15
-0.408353	-3.81858	4
0.580647	-4.87087	2
0.456456	-3.81289	2
3.58242	1.45448	12
-3.31563	0.259827	3
1.87304	1.9574	10
-0.40472	-1.96878	1
2.83334	7.20323	11
-4.52993	-1.45392	19
-3.19724	-2.37784	16
-1.19649	-4.21764	4
3.84346	1.72205	12
-1.621	-4.47589	4
-0.117817	-3.01497	1
2.44257	-0.391989	9
-1.62417	-3.94326	4
3.42984	0.929564	23
-3.61231	0.535024	3
3.42574	-3.02981	7
0.815347	3.45104	8
-7.93807	0.392111	21
-2.95437	-4.34446	4
2.99382	3.54889	5
-4.59022	0.265028	3
3.71275	3.5445	5
1.08126	-1.30155	17
3.01973	-0.127825	9
-6.23407	0.117985	18
-7.18461	0.540007	21
3.71216	-1.4687	15
2.3525	7.38008	11
-3.39895	-0.655126	3
-3.1781	-5.28006	4
-2.76367	-4.20635	4
-4.24585	-0.391021	3
3.67201	-2.37254	7
4.20111	-4.21321	7
-6.59298	-0.011917	18
2.93507	-0.786267	9
4.56984	1.1839	12
-1.53426	0.130822	6
1.79886	3.67678	8
-5.17603	0.786529	18
3.92336	-2.38262	7
2.86248	-3.31558	7
-8.82946	1.5943	21
0.171648	0.67213	10
1.63232	3.93823	8
4.58027	-2.2458	7
-1.35752	3.44132	22
1.22514	-1.03514	17
-3.46029	-5.00093	4
0.308456	-3.81698	2
0.091547	3.16157	8
1.01501	2.75596	8
-3.7563	-0.249686	3
2.65627	-0.782598	9
1.35304	-1.84796	17
3.49348	5.25711	11
-2.9627	0.406616	3
2.06785	-0.00857928	9
-0.337318	2.63814	22
-0.987856	3.00958	22
2.65901	-1.82991	15
-4.45297	2.11784	25
-7.45383	1.04798	21
1.10007	-4.20636	2
-7.00732	0.49141	21
-2.33865	-2.87599	4
-3.32935	-1.29607	16
3.2893	0.938606	23
0.294433	0.405977	10
-1.11569	2.7771	22
-2.39112	0.140113	6
1.11263	4.47022	20
2.14854	6.97521	11
4.06868	0.530844	14
2.2329	-0.781097	9
-1.81977	-2.2332	13
4.69839	0.39138	14
-2.3965	-1.70312	13
-5.8693	0.811547	18
4.21371	0.518595	14
-3.04488	-3.40854	4
-2.75386	0.530646	3
-3.09183	-1.44637	16
3.76936	-3.14975	7
1.30551	0.135071	9
-1.2543	0.120351	6
-2.97338	-2.7632	16
-4.88777	-1.05265	19
3.92908	0.53431	14
-0.83038	-0.122174	6
3.79493	0.530812	14
0.955878	-2.09875	17
-3.32564	-0.508997	3
-1.47792	-2.63468	1
3.14033	-3.54563	7
1.44418	7.48202	11
2.77739	0.523726	9
4.20441	3.15823	12
2.94071	2.89484	5
3.07537	-3.43067	7
-1.61563	-2.11025	13
1.1578	-1.96288	17
-1.18884	-2.62972	1
-5.30409	-1.3235	19
-2.8295	-3.81539	4
-2.17798	-1.04786	13
0.302788	-3.5698	2
-1.96185	-1.97347	13
1.23462	-4.73719	2
1.06923	-2.64108	17
2.78369	-3.93494	7
0.938003	-1.56044	17
-3.09317	-5.39141	4
2.99893	3.2977	5
-3.47121	-4.47857	4
-1.11552	-1.43977	1
1.80078	1.05804	10
-3.96958	2.52641	25
-4.7361	-1.05678	19
-1.33212	-0.260506	6
1.58687	-0.655192	9
2.09833	7.38397	11
3.79292	-0.263575	14
1.72245	-0.380829	9
1.80725	-4.19985	2
3.98699	-0.129072	14
-0.913904	-4.19197	4
0.520987	3.65798	8
-1.47811	0.543842	6
-5.00894	-1.57656	19
-3.32555	-0.00984233	3
-0.690633	0.931835	6
-0.764063	0.521925	6
0.234505	-3.94355	2
4.77618	1.84706	12
1.52579	0.798219	10
2.85958	-0.131589	9
2.15887	0.395358	9
0.731411	-1.97903	17
-5.24792	0.130851	18
-3.52445	-5.66063	4
-6.46081	-0.756663	18
-1.96922	0.390611	6
-6.01046	0.268849	18
-2.38084	1.72169	6
0.0253155	2.23164	22
-5.23226	-0.387697	18
4.07081	-1.05988	15
-7.22835	-0.117898	21
3.50824	-3.1537	7
0.944276	-3.16549	2
0.515092	3.42993	8
1.44827	2.50753	8
3.85873	5.4171	11
-6.79112	-0.130101	18
0.535846	3.17235	8
-2.67967	-1.18657	13
1.09092	2.90519	8
4.00243	3.28333	5
-4.78996	1.16447	3
0.80935	-2.6273	17
-1.47549	-0.274889	6
3.71398	6.19085	11
-4.01766	-2.10191	16
-5.73973	-1.43443e-05	18
-2.03631	-4.72997	4
2.61246	5.38007	20
-5.60728	3.43413	24
1.94129	4.48835	20
-4.37378	-6.92418	27
-2.10479	-3.27608	4
1.08921	-3.93451	2
-1.39538	-3.02761	1
2.50783	4.22164	5
-4.80408	-0.649187	19
-0.333677	1.57783	22
-3.25459	0.654517	3
1.71137	1.71009	10
3.45582	4.34216	5
-4.11379	1.74055	25
-4.46856	-1.56834	19
-0.123868	-0.660638	1
3.10068	4.21135	5
3.91964	1.84629	12
1.5831	2.76009	8
-7.43542	0.00623746	21
-2.60727	-1.5761	13
-4.09671	-0.389934	3
1.5141	3.15477	8
3.92591	-0.519974	14
3.07474	-1.81478	15
2.01022	-3.81629	2
1.65157	2.36974	8
4.50413	-0.255767	14
-0.418632	-0.399648	1
-2.95049	0.140346	3
-4.66852	-1.17592	19
-1.26227	-3.81955	4
4.15309	3.57257	5
-1.54116	-0.383699	6
3.9376	2.1148	12
-7.65987	0.662599	21
1.36501	2.63418	8
3.86177	3.29226	5
1.58123	1.70917	10
3.6493	-4.72147	7
-4.02539	-0.253181	3
-0.971037	-2.23602	1
2.52029	0.256433	9
-5.88754	0.533938	18
-0.619815	-1.84047	1
-4.45921	-0.017596	3
4.29708	1.98215	12
4.28833	0.388227	14
-3.812	-1.96573	16
3.64914	3.17127	5
-2.97877	0.927062	3
-4.17521	0.521704	3
-0.916328	0.540323	6
-1.55027	-3.01395	1
-1.61882	-0.789275	13
-4.58964	-1.05825	19
2.36112	-0.525682	9
2.79242	6.06082	11
-0.983217	1.43705	6
-3.31597	-2.62957	16
1.80476	6.05797	20
1.50184	-1.03608	9
3.14039	1.19116	23
3.65236	2.90442	5
1.59069	5.1382	20
-0.417541	-4.57676	4
4.06499	-2.63349	7
-2.60474	-2.08939	16
0.436503	-1.70935	17
-2.52325	-1.98011	16
-5.7363	-0.780969	18
1.87138	3.02369	8
-3.74433	1.57856	6
-4.93991	-1.46668	19
2.0064	7.01496	11
0.65433	0.791201	10
2.50856	2.38099	5
2.06935	3.41547	8
-6.80682	0.416603	21
2.07345	2.89577	8
2.22002	5.25433	20
1.65412	-1.03703	9
1.50628	3.68772	8
-1.75525	-1.84243	13
-3.89455	-2.10167	16
2.51591	-3.42819	2
2.42842	-3.29299	2
-3.96454	-5.66352	4
4.82589	-0.133215	14
2.15363	-3.55962	2
3.94694	-2.09407	7
2.06984	1.06071	10
-1.75137	-0.258837	6
1.81255	6.84087	11
-2.96101	-5.37592	4
3.55703	4.10234	5
-5.37221	0.118034	18
1.44145	1.71547	10
3.06687	0.803253	23
1.73723	0.926231	10
1.31843	4.09627	8
-0.257927	-1.44701	1
1.8417	7.99242	11
-2.29845	1.56308	6
3.58476	-3.03049	7
-1.40951	-0.135229	6
3.85495	-4.08547	7
2.71959	-3.29475	7
-3.88445	-5.79143	4
-1.28167	0.652432	6
1.22965	-0.266668	9
1.37819	-4.22061	2
-2.70008	-4.34664	4
2.15089	-4.35144	2
0.166117	-2.20614	1
1.30571	-3.56329	2
-5.10191	-1.17754	19
2.87656	2.23266	5
0.165623	1.45975	10
1.36948	8.14956	11
3.13992	1.98936	5
2.08056	-3.93135	2
-8.28906	0.304035	21
2.43618	3.03566	5
3.35661	-1.57649	15
-2.24744	0.682356	6
-0.479962	-2.63418	1
2.86413	0.662323	23
-5.93837	-0.115812	18
-3.09255	-1.18223	16
-1.95726	-0.132436	6
1.65118	-3.42551	2
-5.16894	-1.82603	19
-2.59932	1.29984	6
-1.39729	0.133686	6
0.719403	-2.75888	17
1.44396	-4.32301	2
-1.26277	-0.396859	6
2.64825	1.32818	23
4.43939	-1.98511	7
2.0067	1.70339	10
1.17801	1.18751	10
1.85943	2.49903	8
3.29861	0.394637	14
-2.83808	-1.97822	16
4.42407	-0.392512	14
1.27365	7.1125	11
2.35641	6.57763	11
2.28755	-0.414585	9
3.72044	-0.912135	15
0.806991	-4.19412	2
3.3662	-3.42082	7
0.871711	-4.07903	2
3.70991	1.44959	12
3.56945	-0.923072	15
-0.830874	0.397114	6
-3.47473	-4.72459	4
-3.30966	-3.67472	4
1.15613	-1.70855	17
0.588017	-3.28226	1
0.162916	1.2163	10
-0.481473	-4.48028	4
-3.25034	-0.910494	16
-2.82628	0.91871	3
-3.37768	1.94976	6
4.00519	-2.21558	7
1.29613	4.8799	20
-7.37121	0.138572	21
-5.09872	0.140051	18
2.93271	-1.83927	15
-3.32725	1.83985	6
3.06251	2.90523	5
2.0763	-1.84277	17
-5.65495	3.80845	24
3.16319	-4.0829	7
3.35955	4.75355	5
2.72518	5.14771	20
0.0983486	-2.37483	1
-1.26248	0.389367	6
4.88483	-1.55737	15
-2.54073	-1.7069	13
3.3584	0.791793	23
-2.46848	-3.94675	4
4.42552	2.78139	12
-1.26071	-3.28739	1
2.99769	1.72312	5
-0.603895	0.0220983	6
-3.4984	1.97147	6
5.12908	0.152344	14
4.97636	0.924439	14
4.2035	2.90623	12
-5.99985	3.46471	24
0.799102	-0.000479497	9
3.92842	-4.47411	7
-1.74979	-3.68369	4
2.93477	-1.57302	15
5.06703	-0.793192	15
-2.53647	-5.11334	4
4.8507	1.70515	12
3.78274	4.74481	11
3.22085	3.67717	5
-5.30763	3.70316	24
4.47638	3.14219	12
4.70321	3.01844	12
-1.25266	-4.35846	4
-0.836621	-4.07767	4
4.42042	2.50593	12
0.660998	1.8504	8
-4.43952	1.30948	3
2.6469	3.68954	5
-2.76348	-1.57418	13
1.09077	-1.84894	17
-8.38461	0.92674	21
-7.51404	1.17929	21
-0.692673	0.66581	6
2.44065	0.925183	23
-5.67118	0.129393	18
-1.74699	-4.20551	4
-0.747055	-1.04192	1
-0.621431	-1.30543	1
4.57497	1.7102	12
3.36508	6.33717	11
4.07069	-0.52342	14
-0.426656	-4.05428	4
-4.1794	-2.09397	16
1.45338	5.66585	20
-6.39815	0.400088	18
-1.98228	1.17726	6
-1.76393	0.807318	6
1.64357	-4.7272	2
2.92286	-3.42669	7
4.42533	3.0365	12
-4.38096	1.98368	25
-4.38796	0.386666	3
3.50173	-1.57676	15
4.07406	0.790152	14
0.73417	-1.71121	17
-4.106	-1.69896	19
1.9224	4.75027	20
4.06322	2.65216	12
3.20273	-3.16243	7
-2.45804	-3.40899	4
0.594502	5.42547	20
-7.01159	-0.257671	18
-2.5438	-0.895049	13
3.78377	-2.62985	7
-0.498042	-1.58313	1
0.437222	-1.17617	17
2.43994	-4.07168	2
0.387281	-1.31079	17
-2.17934	-3.39649	4
4.0597	3.66064	5
-3.18434	1.83276	6
-7.42772	0.524862	21
0.799926	0.520097	10
1.00178	-2.75085	17
-1.16737	2.14284	22
2.06222	5.27481	20
-0.631691	-3.68878	4
0.954653	-5.55371	28
-0.557573	1.20759	22
-0.969851	-0.127553	6
4.28236	-3.81132	7
4.29078	3.022	12
-0.545729	-3.02284	1
-0.0715995	2.37447	22
1.36686	-3.94966	2
4.48279	1.30492	12
-6.01928	-0.256511	18
-6.01016	-0.785323	18
2.21691	0.79542	10
-3.11568	-0.911165	16
0.0802412	2.60987	8
3.41768	6.69032	11
2.85428	-0.390223	9
3.44062	-4.61583	7
-5.25841	1.74987	25
-4.81002	-1.18148	19
2.07801	-0.787874	9
-0.820273	0.928199	6
-0.545091	-1.19003	1
-4.60381	-0.533966	19
-0.556309	-0.910257	1
-3.518	1.71972	6
-8.42532	1.07113	21
-6.66272	-0.393592	18
2.34112	6.26259	11
3.2936	6.17721	11
2.91842	-4.44839	7
0.231375	2.36804	8
1.50699	-0.530174	9
-4.29866	1.34307	3
-4.31306	2.12874	25
2.78437	-3.13282	7
0.16211	0.903584	10
-4.51424	-0.670256	19
3.21565	0.0144308	14
2.49754	-3.6896	2
1.58833	5.92398	20
-2.61432	-4.19864	4
-5.5335	3.82725	24
-1.40206	-1.96939	1
2.86781	3.30912	5
-0.554888	-2.22208	1
3.77697	0.00115217	14
-0.760327	-3.94627	4
1.44956	4.09059	8
0.911691	5.11737	20
3.77145	6.31184	11
0.963442	3.94405	8
-7.30323	0.510716	21
1.23582	3.16419	8
-3.96172	-1.96671	16
-0.907262	0.256424	6
2.50302	-4.19405	2
-8.29108	0.781917	21
4.13763	-0.387629	14
1.60382	6.18565	20
-1.97214	-1.70804	13
-0.266235	-0.645058	1
-6.51592	0.126637	18
-3.11634	-4.33658	4
-1.10889	-3.80396	4
1.94903	7.8911	11
0.733561	-3.55112	2
-5.45507	2.81186	24
4.00541	-3.53678	7
4.78363	2.10879	12
0.670149	1.04495	10
0.436728	-2.21638	17
2.07646	-2.35312	17
3.49246	2.62702	5
1.01896	-1.44581	17
-2.82988	-0.662674	3
3.71522	0.656624	14
-0.977955	-2.49512	1
4.55011	-1.17497	15
-5.29517	-0.784733	19
-1.04469	-0.273198	6
-7.25629	0.131953	21
4.06437	2.10353	12
1.93641	0.254632	9
-3.51837	-4.58201	4
-5.09069	0.42367	18
2.13342	0.153094	9
-1.03856	-1.57449	1
3.93635	1.06736	23
0.441003	-3.56003	2
-3.53775	-2.24272	16
2.94104	6.58376	11
0.879151	-3.29161	2
4.12449	-2.76492	7
-4.42332	-0.780165	19
1.16668	-4.33901	2
-3.18356	0.531806	3
1.85813	-0.929459	9
-1.25091	-2.76026	1
3.20863	0.804306	23
-3.68122	-0.916078	19
0.112996	-2.87808	1
-1.33025	0.522069	6
3.56437	-3.80698	7
-4.17817	-0.795086	19
2.00178	5.14251	20
0.972612	7.59103	11
3.43663	2.24752	5
3.41677	3.80207	5
-5.2676	3.8531	24
1.14086	2.22772	8
3.28356	5.1834	11
2.6496	6.8402	11
-3.89672	-1.83168	16
-4.65696	0.65558	3
2.43509	-3.55347	2
3.79681	4.18797	5
-1.62349	1.86577	6
-1.61773	-0.52579	6
-3.36738	-4.88039	4
-2.03753	3.17659	22
-3.4646	-4.21684	4
3.92707	-2.63139	7
4.34262	-3.4344	7
-0.90321	-3.9414	4
-1.96749	-4.87946	4
-3.03909	-1.32308	16
4.2314	3.4252	5
1.9408	5.28239	20
-0.193774	-1.04495	1
1.15832	-3.55739	2
-0.763065	-2.10202	1
-4.23333	1.98291	25
2.36684	-4.19503	2
2.8563	-1.46483	15
0.729493	0.409298	10
1.02074	-4.34665	2
2.86286	2.77323	5
2.22362	2.63371	8
2.5071	1.58797	10
0.575935	-3.54105	2
3.50805	1.5812	12
4.5682	2.22796	12
3.85946	4.64274	11
-3.24969	-0.385191	3
-6.01192	-0.521745	18
2.31911	5.42336	20
2.50474	-1.31838	15
-4.59892	0.758792	3
4.13958	1.45479	12
-1.68865	-3.79505	4
3.51554	3.16853	5
2.00559	3.29394	8
-3.46191	-2.37317	16
-3.25035	-1.17712	16
0.884336	4.87057	20
-3.09984	0.654971	3
1.23432	-4.46609	2
1.93263	0.0161368	9
1.09246	0.535375	10
-2.72479	-2.36411	16
4.01505	-2.76009	7
-0.118387	-0.921507	1
4.2946	0.138225	14
3.50362	-4.72459	7
-3.88763	0.259538	3
0.356516	-3.18954	1
2.92754	-3.68525	7
2.07622	1.33061	10
1.01089	4.86754	20
-0.761711	2.64204	22
4.56227	1.44693	12
2.15455	-3.81588	2
0.155041	-3.29714	1
3.93482	5.53879	11
1.49889	-0.798508	9
-2.89856	0.788029	3
-2.05156	-3.96193	4
-4.67	1.18789	3
2.26806	7.25453	11
-3.16406	-1.05007	16
2.01994	-1.44066	17
2.51767	1.06624	23
-3.39446	-0.135244	3
1.224	-0.00134745	9
-1.96561	-3.81303	4
-0.619415	2.88803	22
-1.0647	-4.48021	4
-1.34569	0.790273	6
2.2328	1.58025	10
2.12883	5.4048	20
-3.10863	-5.15871	4
0.906328	5.63669	20
-3.67467	0.119683	3
0.88159	0.648858	10
2.9356	3.42147	5
0.731644	-1.17189	17
4.0663	-3.92977	7
-4.08961	0.673251	3
-1.90382	-1.06744	13
-0.671571	-3.26933	1
-0.614413	-2.89548	1
4.3519	2.11384	12
-0.691317	-1.44907	1
-6.31687	0.271126	18
3.56143	-0.40167	14
2.37663	-3.4218	2
2.5052	-1.57143	15
2.30167	-1.43917	15
-0.838171	3.02658	22
1.08642	2.11364	8
-5.01797	1.04362	3
4.35769	0.792008	14
-4.5455	-0.916122	19
-7.1444	0.862057	21
1.57658	4.88377	20
-2.46099	-1.04854	13
2.30225	2.23837	10
1.01184	-0.923917	17
3.58729	-1.71201	15
-5.20362	1.1649	3
0.0948586	-3.67634	2
-8.7362	1.80046	21
1.09897	4.7396	20
-0.474761	-0.517291	1
-4.65765	-1.70233	19
0.0923501	2.90929	8
-3.78862	-6.43572	4
0.438272	4.37091	20
-2.68078	1.46277	6
-4.74416	-0.010485	18
-3.65583	1.69556	6
-0.969585	-4.08168	4
-3.03881	0.00514268	3
-6.21185	0.656455	18
1.16826	3.29568	8
-0.546897	-1.97981	1
[truncated: 3,476 more rows]

## Sheet: Figure5b-top
Cluster	Antibody	Signal	%cells	Celltype
5	Pf4	0.912402	64.0029	Ery Prog.
5	Itga2b	0.581658	53.8123	Ery Prog.
5	Hba-a1	0.122192	10.2823	Ery Prog.
5	Gata1	0.108372	10.0806	Ery Prog.
5	Cd55	0.344732	31.3783	Ery Prog.
5	Prss34	0.0265371	2.96921	Ery Prog.
5	S100a9	0.752309	54.4721	Ery Prog.
5	Itgam	0.0982422	11.8402	Ery Prog.
5	Ltf	0.0676598	8.85264	Ery Prog.
11	Pf4	0.464202	37.7666	Eo/Ba
11	Itga2b	0.809434	68.4879	Eo/Ba
11	Hba-a1	0.155795	11.5984	Eo/Ba
11	Gata1	0.407022	43.398	Eo/Ba
11	Cd55	1.38358	80.7572	Eo/Ba
11	Prss34	1.65788	59.0942	Eo/Ba
11	S100a9	1.14617	69.9736	Eo/Ba
11	Itgam	0.253704	24.3949	Eo/Ba
11	Ltf	0.0604712	6.61395	Eo/Ba
18	Pf4	0.24149	26.1006	Gran Prog.
18	Itga2b	0.0243213	3.25901	Gran Prog.
18	Hba-a1	0.00198155	0.285878	Gran Prog.
18	Gata1	0.00118893	0.171527	Gran Prog.
18	Cd55	0.126892	16.0663	Gran Prog.
18	Prss34	0.0191388	2.74443	Gran Prog.
18	S100a9	3	99.3139	Gran Prog.
18	Itgam	1.19433	87.1069	Gran Prog.
18	Ltf	0.166848	12.2927	Gran Prog.
20	Pf4	0.811049	57.5898	Ery Prog.
20	Itga2b	0.86989	69.8885	Ery Prog.
20	Hba-a1	0.374388	25.9913	Ery Prog.
20	Gata1	0.119275	13.166	Ery Prog.
20	Cd55	0.838559	60.7497	Ery Prog.
20	Prss34	0.0277942	3.09789	Ery Prog.
20	S100a9	0.816394	57.4969	Ery Prog.
20	Itgam	0.256901	25.4027	Ery Prog.
20	Ltf	0.0858438	10.6877	Ery Prog.
21	Pf4	0.0823377	8.99213	Gran Prog.
21	Itga2b	0.0185908	2.62271	Gran Prog.
21	Hba-a1	0.00181792	0.262271	Gran Prog.
21	Gata1	0.00233733	0.337205	Gran Prog.
21	Cd55	0.121793	15.0618	Gran Prog.
21	Prss34	0.0180714	2.58524	Gran Prog.
21	S100a9	3	99.9625	Gran Prog.
21	Itgam	1.60491	96.2907	Gran Prog.
21	Ltf	2.17516	72.9487	Gran Prog.
24	Pf4	0.301248	30.1358	Gran
24	Itga2b	0.0147969	1.69779	Gran
24	Hba-a1	0.00176523	0.254669	Gran
24	Gata1	0.00176523	0.169779	Gran
24	Cd55	0.134714	17.0628	Gran
24	Prss34	0.00470728	0.679117	Gran
24	S100a9	3	89.8132	Gran
24	Itgam	0.0597911	6.87606	Gran
24	Ltf	0.00764933	1.10357	Gran
25	Pf4	0.507986	47.6323	Gran Prog.
25	Itga2b	0.0993637	11.9777	Gran Prog.
25	Hba-a1	0.00772309	1.11421	Gran Prog.
25	Gata1	0.0067577	0.97493	Gran Prog.
25	Cd55	0.139332	15.4596	Gran Prog.
25	Prss34	0.0325865	4.45682	Gran Prog.
25	S100a9	1.78883	83.2869	Gran Prog.
25	Itgam	0.984506	75.3482	Gran Prog.
25	Ltf	0.0256648	3.34262	Gran Prog.
26	Pf4	1.34304	81.5126	MkP
26	Itga2b	0.483343	46.6387	MkP
26	Hba-a1	0.0538554	6.72269	MkP
26	Gata1	0.278152	27.7311	MkP
26	Cd55	0.523989	39.4958	MkP
26	Prss34	0.0920254	7.98319	MkP
26	S100a9	2.12783	98.7395	MkP
26	Itgam	0.510447	44.958	MkP
26	Ltf	0.113364	14.7059	MkP

## Sheet: Figure5b-bottom
Cluster	Antibody	Signal	Celltype
5	LY6C	-1.51705	Ery Prog.
5	CD11B	-1.17416	Ery Prog.
5	FCER1	-0.927219	Ery Prog.
5	CD41	0.700001	Ery Prog.
5	CD55	0.6637	Ery Prog.
5	CD34	0.168548	Ery Prog.
11	LY6C	-1.0048	Eo/Ba
11	CD11B	-0.407995	Eo/Ba
11	FCER1	0.684476	Eo/Ba
11	CD41	0.35781	Eo/Ba
11	CD55	1.17724	Eo/Ba
11	CD34	-0.486426	Eo/Ba
18	LY6C	0.754219	Gran Prog.
18	CD11B	0.638857	Gran Prog.
18	FCER1	0.328209	Gran Prog.
18	CD41	-0.220936	Gran Prog.
18	CD55	0.101728	Gran Prog.
18	CD34	-0.193477	Gran Prog.
20	LY6C	-1.19215	Ery Prog.
20	CD11B	-1.00329	Ery Prog.
20	FCER1	-0.65675	Ery Prog.
20	CD41	0.323574	Ery Prog.
20	CD55	0.670003	Ery Prog.
20	CD34	-0.349365	Ery Prog.
21	LY6C	0.72042	Gran Prog.
21	CD11B	1.10295	Gran Prog.
21	FCER1	0.338783	Gran Prog.
21	CD41	-0.187269	Gran Prog.
21	CD55	0.250518	Gran Prog.
21	CD34	-0.211755	Gran Prog.
